# Supplementary material for: Cellular Responses and Targets in Food Spoilage Yeasts Exposed to Antifungal Prenylated Isoflavonoids
Source: Microbiol Spectr. 2023 Jul 10;11(4):e01327-23. doi: 10.1128/spectrum.01327-23 (PMC10433819; doi:10.1128/spectrum.01327-23)
Supplement: Supplemental file 1 — Supplemental material. Download spectrum.01327-23-s0001.xls, XLS file, 4.2 MB [file spectrum.01327-23-s0001.xls]

## Sheet: ATCC_G20_30_vs_ATCC_Ctrl_30.all
Table S1A. Differentially regulated genes (log 2-fold change, p-value and description) in Z. parabailii cells treated with glabridin for 30 min (transcriptomics)
ensembl_gene_id	baseMean	log2FoldChange	lfcSE	stat	pvalue	minus logp-value	padj	start	end	biotype	description	seqid	uniprot_id	go_ids	go_name	gene_name	protein_id	gene_link	protein_link	blast_and_domain_link
BZL39_E07090	2967.75	4.59095	0.105545	43.4978	0	293.25	0	1393669	1398105	protein_coding	(ZYRO0D17710g)	5	A0A1S7HK08	GO:0042626;GO:0005524;GO:0016020;GO:0016021;GO:0016887;GO:0055085;GO:1990961;GO:0000166;GO:0016021;GO:0016020;GO:0005524;GO:0016020;GO:0000166;GO:0005524	ATPase-coupled transmembrane transporter activity;ATP binding;membrane;integral component of membrane;ATPase activity;transmembrane transport;xenobiotic detoxification by transmembrane export across the plasma membrane;nucleotide binding;integral component of membrane;membrane;ATP binding;membrane;nucleotide binding;ATP binding	(ZYRO0D17710g);(ZYRO0D17710g);(ZYRO0D17710g);(ZYRO0D17710g);(ZYRO0D17710g);(ZYRO0D17710g);(ZYRO0D17710g);(ZYRO0D17710g);(ZYRO0D17710g);(ZYRO0D17710g);(ZYRO0D17710g);(ZYRO0D17710g);(ZYRO0D17710g);(ZYRO0D17710g)	AQZ13369	https://fungi.ensembl.org/Zygosaccharomyces_parabailii_gca_001984395/Gene/Summary?db=core;g=BZL39_E07090	https://fungi.ensembl.org/Zygosaccharomyces_parabailii_gca_001984395/Transcript/ProteinSummary?db=core;g=BZL39_E07090	https://www.uniprot.org/uniprot/A0A1S7HK08
BZL39_K05110	5777.87	7.26544	0.136791	53.1132	0	293.25	0	1031361	1035785	protein_coding	hypothetical protein	11	A0A1S7HVB6	GO:0042626;GO:0005524;GO:0016020;GO:0016021;GO:0016887;GO:0055085;GO:0016020;GO:0005524;GO:0016021;GO:0000166;GO:0016020;GO:0005524;GO:0000166	ATPase-coupled transmembrane transporter activity;ATP binding;membrane;integral component of membrane;ATPase activity;transmembrane transport;membrane;ATP binding;integral component of membrane;nucleotide binding;membrane;ATP binding;nucleotide binding	Uncharacterized protein;Uncharacterized protein;Uncharacterized protein;Uncharacterized protein;Uncharacterized protein;Uncharacterized protein;Uncharacterized protein;Uncharacterized protein;Uncharacterized protein;Uncharacterized protein;Uncharacterized protein;Uncharacterized protein;Uncharacterized protein	AQZ16916	https://fungi.ensembl.org/Zygosaccharomyces_parabailii_gca_001984395/Gene/Summary?db=core;g=BZL39_K05110	https://fungi.ensembl.org/Zygosaccharomyces_parabailii_gca_001984395/Transcript/ProteinSummary?db=core;g=BZL39_K05110	https://www.uniprot.org/uniprot/A0A1S7HVB6
BZL39_H00130	2235.84	4.29991	0.117402	36.6255	1.12412e-293	292.773	3.35699e-290	11725	16161	protein_coding	(ZYRO0D17710g)	8	A0A1S7HNN0	GO:0042626;GO:0005524;GO:0016020;GO:0016021;GO:0016887;GO:0055085;GO:1990961;GO:0005524;GO:0000166;GO:0016021;GO:0016020;GO:0016020;GO:0005524;GO:0000166	ATPase-coupled transmembrane transporter activity;ATP binding;membrane;integral component of membrane;ATPase activity;transmembrane transport;xenobiotic detoxification by transmembrane export across the plasma membrane;ATP binding;nucleotide binding;integral component of membrane;membrane;membrane;ATP binding;nucleotide binding	(ZYRO0D17710g);(ZYRO0D17710g);(ZYRO0D17710g);(ZYRO0D17710g);(ZYRO0D17710g);(ZYRO0D17710g);(ZYRO0D17710g);(ZYRO0D17710g);(ZYRO0D17710g);(ZYRO0D17710g);(ZYRO0D17710g);(ZYRO0D17710g);(ZYRO0D17710g);(ZYRO0D17710g)	AQZ14639	https://fungi.ensembl.org/Zygosaccharomyces_parabailii_gca_001984395/Gene/Summary?db=core;g=BZL39_H00130	https://fungi.ensembl.org/Zygosaccharomyces_parabailii_gca_001984395/Transcript/ProteinSummary?db=core;g=BZL39_H00130	https://www.uniprot.org/uniprot/A0A1S7HNN0
BZL39_K05010	1964.16	2.86615	0.100319	28.5705	1.56355e-179	178.806	3.50196e-176	985660	990096	protein_coding	hypothetical protein	11	A0A1S7HV16	GO:0042626;GO:0005524;GO:0016020;GO:0016021;GO:0016887;GO:0055085;GO:1990961;GO:0005524;GO:0016021;GO:0000166;GO:0016020;GO:0016020;GO:0000166;GO:0005524	ATPase-coupled transmembrane transporter activity;ATP binding;membrane;integral component of membrane;ATPase activity;transmembrane transport;xenobiotic detoxification by transmembrane export across the plasma membrane;ATP binding;integral component of membrane;nucleotide binding;membrane;membrane;nucleotide binding;ATP binding	Uncharacterized protein;Uncharacterized protein;Uncharacterized protein;Uncharacterized protein;Uncharacterized protein;Uncharacterized protein;Uncharacterized protein;Uncharacterized protein;Uncharacterized protein;Uncharacterized protein;Uncharacterized protein;Uncharacterized protein;Uncharacterized protein;Uncharacterized protein	AQZ16908	https://fungi.ensembl.org/Zygosaccharomyces_parabailii_gca_001984395/Gene/Summary?db=core;g=BZL39_K05010	https://fungi.ensembl.org/Zygosaccharomyces_parabailii_gca_001984395/Transcript/ProteinSummary?db=core;g=BZL39_K05010	https://www.uniprot.org/uniprot/A0A1S7HV16
BZL39_D01270	2432.57	2.71467	0.115116	23.582	5.89473e-123	122.23	1.05622e-119	231264	231956	protein_coding	hypothetical protein	4	NA	NA	NA	NA	AQZ12071	https://fungi.ensembl.org/Zygosaccharomyces_parabailii_gca_001984395/Gene/Summary?db=core;g=BZL39_D01270	https://fungi.ensembl.org/Zygosaccharomyces_parabailii_gca_001984395/Transcript/ProteinSummary?db=core;g=BZL39_D01270	NA
BZL39_I04720	427.455	3.1062	0.137869	22.5301	2.1033e-112	111.677	3.14058e-109	957356	958279	protein_coding	YLR194C	9	NA	NA	NA	NA	AQZ15724	https://fungi.ensembl.org/Zygosaccharomyces_parabailii_gca_001984395/Gene/Summary?db=core;g=BZL39_I04720	https://fungi.ensembl.org/Zygosaccharomyces_parabailii_gca_001984395/Transcript/ProteinSummary?db=core;g=BZL39_I04720	NA
BZL39_H06360	4025.01	2.16008	0.0981903	21.9989	2.95106e-107	106.53	3.77693e-104	1201977	1203050	protein_coding	hypothetical protein	8	A0A1S7HQD5	GO:0003824	catalytic activity	Epimerase domain-containing protein	AQZ15257	https://fungi.ensembl.org/Zygosaccharomyces_parabailii_gca_001984395/Gene/Summary?db=core;g=BZL39_H06360	https://fungi.ensembl.org/Zygosaccharomyces_parabailii_gca_001984395/Transcript/ProteinSummary?db=core;g=BZL39_H06360	https://www.uniprot.org/uniprot/A0A1S7HQD5
BZL39_H00190	1384.72	2.03878	0.0955008	21.3483	4.04296e-101	100.393	4.52761e-98	25613	26953	protein_coding	LYS9 (YNR050C)	8	A0A1S7HNL9	GO:0055114;GO:0016491	oxidation-reduction process;oxidoreductase activity	LYS9 (YNR050C);LYS9 (YNR050C)	AQZ14645	https://fungi.ensembl.org/Zygosaccharomyces_parabailii_gca_001984395/Gene/Summary?db=core;g=BZL39_H00190	https://fungi.ensembl.org/Zygosaccharomyces_parabailii_gca_001984395/Transcript/ProteinSummary?db=core;g=BZL39_H00190	https://www.uniprot.org/uniprot/A0A1S7HNL9
BZL39_O00340	4493.96	-2.082	0.0996108	-20.9014	5.20218e-97	96.2838	5.17849e-94	70111	70446	protein_coding	YKL065W-A	15	A0A1S7HZP4	GO:0016020;GO:0016021	membrane;integral component of membrane	YKL065W-A;YKL065W-A	AQZ18497	https://fungi.ensembl.org/Zygosaccharomyces_parabailii_gca_001984395/Gene/Summary?db=core;g=BZL39_O00340	https://fungi.ensembl.org/Zygosaccharomyces_parabailii_gca_001984395/Transcript/ProteinSummary?db=core;g=BZL39_O00340	https://www.uniprot.org/uniprot/A0A1S7HZP4
BZL39_I05760	2393.1	1.8558	0.093579	19.8314	1.59614e-87	86.7969	1.42999e-84	1177589	1179322	protein_coding	ERO1 (YML130C)	9	A0A1S7HS68	GO:0005783;GO:0016972;GO:0055114;GO:0003756;GO:0034975;GO:0005783;GO:0016671;GO:0055114;GO:0003756;GO:0055114;GO:0005783;GO:0016020;GO:0005789;GO:0018215;GO:0018215	endoplasmic reticulum;thiol oxidase activity;oxidation-reduction process;protein disulfide isomerase activity;protein folding in endoplasmic reticulum;endoplasmic reticulum;oxidoreductase activity, acting on a sulfur group of donors, disulfide as acceptor;oxidation-reduction process;protein disulfide isomerase activity;oxidation-reduction process;endoplasmic reticulum;membrane;endoplasmic reticul…	ERO1 (YML130C);ERO1 (YML130C);ERO1 (YML130C);ERO1 (YML130C);ERO1 (YML130C);ERO1 (YML130C);ERO1 (YML130C);ERO1 (YML130C);ERO1 (YML130C);ERO1 (YML130C);ERO1 (YML130C);ERO1 (YML130C);ERO1 (YML130C);ERO1 (YML130C);ERO1 (YML130C)	AQZ15827	https://fungi.ensembl.org/Zygosaccharomyces_parabailii_gca_001984395/Gene/Summary?db=core;g=BZL39_I05760	https://fungi.ensembl.org/Zygosaccharomyces_parabailii_gca_001984395/Transcript/ProteinSummary?db=core;g=BZL39_I05760	https://www.uniprot.org/uniprot/A0A1S7HS68
BZL39_N04950	446.328	2.86358	0.156524	18.2949	9.09312e-75	74.0413	7.40593e-72	985842	986756	protein_coding	YLR194C	14	NA	NA	NA	NA	AQZ18463	https://fungi.ensembl.org/Zygosaccharomyces_parabailii_gca_001984395/Gene/Summary?db=core;g=BZL39_N04950	https://fungi.ensembl.org/Zygosaccharomyces_parabailii_gca_001984395/Transcript/ProteinSummary?db=core;g=BZL39_N04950	NA
BZL39_B09945	245.121	3.58213	0.197007	18.1828	7.06954e-74	73.1506	5.278e-71	1918710	1918880	protein_coding	hypothetical protein	2	NA	NA	NA	NA	AQZ11067	https://fungi.ensembl.org/Zygosaccharomyces_parabailii_gca_001984395/Gene/Summary?db=core;g=BZL39_B09945	https://fungi.ensembl.org/Zygosaccharomyces_parabailii_gca_001984395/Transcript/ProteinSummary?db=core;g=BZL39_B09945	NA
BZL39_E00330	901.4	1.83116	0.103379	17.713	3.32878e-70	69.4777	2.29404e-67	75657	76298	protein_coding	OPI3 (YJR073C)	5	A0A1S7HI00	GO:0000773;GO:0006656;GO:0080101;GO:0006656;GO:0008757;GO:0032259;GO:0005783;GO:0016740;GO:0016021;GO:0008168;GO:0006629;GO:0005739;GO:0008654;GO:0016020;GO:0000773;GO:0080101;GO:0005789;GO:0016020;GO:0031966;GO:0000773;GO:0006656;GO:0005789;GO:0031966;GO:0080101;GO:0006656	phosphatidyl-N-methylethanolamine N-methyltransferase activity;phosphatidylcholine biosynthetic process;phosphatidyl-N-dimethylethanolamine N-methyltransferase activity;phosphatidylcholine biosynthetic process;S-adenosylmethionine-dependent methyltransferase activity;methylation;endoplasmic reticulum;transferase activity;integral component of membrane;methyltransferase activity;lipid metabolic pr…	Phosphatidyl-N-methylethanolamine N-methyltransferase;Phosphatidyl-N-methylethanolamine N-methyltransferase;Phosphatidyl-N-methylethanolamine N-methyltransferase;Phosphatidyl-N-methylethanolamine N-methyltransferase;Phosphatidyl-N-methylethanolamine N-methyltransferase;Phosphatidyl-N-methylethanolamine N-methyltransferase;Phosphatidyl-N-methylethanolamine N-methyltransferase;Phosphatidyl-N-methyl…	AQZ12694	https://fungi.ensembl.org/Zygosaccharomyces_parabailii_gca_001984395/Gene/Summary?db=core;g=BZL39_E00330	https://fungi.ensembl.org/Zygosaccharomyces_parabailii_gca_001984395/Transcript/ProteinSummary?db=core;g=BZL39_E00330	https://www.uniprot.org/uniprot/A0A1S7HI00
BZL39_I00340	4262.16	-1.67899	0.0960045	-17.4887	1.7471e-68	67.7577	1.11802e-65	68473	68763	protein_coding	YKL065W-A	9	A0A1S7HQG9	GO:0016020;GO:0016021	membrane;integral component of membrane	YKL065W-A;YKL065W-A	AQZ15292	https://fungi.ensembl.org/Zygosaccharomyces_parabailii_gca_001984395/Gene/Summary?db=core;g=BZL39_I00340	https://fungi.ensembl.org/Zygosaccharomyces_parabailii_gca_001984395/Transcript/ProteinSummary?db=core;g=BZL39_I00340	https://www.uniprot.org/uniprot/A0A1S7HQG9
BZL39_A07070	865.887	1.84975	0.108558	17.0393	4.1948e-65	64.3773	2.50541e-62	1428211	1429179	protein_coding	MPM1 (YJL066C)	1	NA	NA	NA	NA	AQZ09772	https://fungi.ensembl.org/Zygosaccharomyces_parabailii_gca_001984395/Gene/Summary?db=core;g=BZL39_A07070	https://fungi.ensembl.org/Zygosaccharomyces_parabailii_gca_001984395/Transcript/ProteinSummary?db=core;g=BZL39_A07070	NA
BZL39_K02920	555.877	1.87057	0.119117	15.7037	1.42711e-55	54.8455	7.99093e-53	546805	551301	protein_coding	(ZYRO0D11858g)	11	A0A1S7HUG2	GO:0042626;GO:0005524;GO:0016020;GO:0016021;GO:0016887;GO:0055085;GO:1990961;GO:0016020;GO:0005524;GO:0000166;GO:0016021;GO:0016020;GO:0000166;GO:0005524	ATPase-coupled transmembrane transporter activity;ATP binding;membrane;integral component of membrane;ATPase activity;transmembrane transport;xenobiotic detoxification by transmembrane export across the plasma membrane;membrane;ATP binding;nucleotide binding;integral component of membrane;membrane;nucleotide binding;ATP binding	(ZYRO0D11858g);(ZYRO0D11858g);(ZYRO0D11858g);(ZYRO0D11858g);(ZYRO0D11858g);(ZYRO0D11858g);(ZYRO0D11858g);(ZYRO0D11858g);(ZYRO0D11858g);(ZYRO0D11858g);(ZYRO0D11858g);(ZYRO0D11858g);(ZYRO0D11858g);(ZYRO0D11858g)	AQZ16701	https://fungi.ensembl.org/Zygosaccharomyces_parabailii_gca_001984395/Gene/Summary?db=core;g=BZL39_K02920	https://fungi.ensembl.org/Zygosaccharomyces_parabailii_gca_001984395/Transcript/ProteinSummary?db=core;g=BZL39_K02920	https://www.uniprot.org/uniprot/A0A1S7HUG2
BZL39_H02780	643.368	1.87936	0.119728	15.697	1.58615e-55	54.7997	8.35901e-53	504514	506145	protein_coding	(ZYRO0F10274g)	8	A0A1S7HPB9	GO:0004190;GO:0006508;GO:0008233;GO:0004190;GO:0006508;GO:0016787	aspartic-type endopeptidase activity;proteolysis;peptidase activity;aspartic-type endopeptidase activity;proteolysis;hydrolase activity	Peptidase A1 domain-containing protein;Peptidase A1 domain-containing protein;Peptidase A1 domain-containing protein;Peptidase A1 domain-containing protein;Peptidase A1 domain-containing protein;Peptidase A1 domain-containing protein	AQZ14902	https://fungi.ensembl.org/Zygosaccharomyces_parabailii_gca_001984395/Gene/Summary?db=core;g=BZL39_H02780	https://fungi.ensembl.org/Zygosaccharomyces_parabailii_gca_001984395/Transcript/ProteinSummary?db=core;g=BZL39_H02780	https://www.uniprot.org/uniprot/A0A1S7HPB9
BZL39_L02120	2813.94	1.53724	0.10051	15.2944	8.32937e-53	52.0794	4.14572e-50	420151	420423	protein_coding	STF2 (YGR008C) and TMA10 (YLR327C)	12	NA	NA	NA	NA	AQZ17144	https://fungi.ensembl.org/Zygosaccharomyces_parabailii_gca_001984395/Gene/Summary?db=core;g=BZL39_L02120	https://fungi.ensembl.org/Zygosaccharomyces_parabailii_gca_001984395/Transcript/ProteinSummary?db=core;g=BZL39_L02120	NA
BZL39_N02820	492.748	1.63897	0.109078	15.0256	4.99133e-51	50.3018	2.35354e-48	551353	552606	protein_coding	CSR1 (YLR380W)	14	NA	NA	NA	NA	AQZ18249	https://fungi.ensembl.org/Zygosaccharomyces_parabailii_gca_001984395/Gene/Summary?db=core;g=BZL39_N02820	https://fungi.ensembl.org/Zygosaccharomyces_parabailii_gca_001984395/Transcript/ProteinSummary?db=core;g=BZL39_N02820	NA
BZL39_E07030	982.514	1.68724	0.113172	14.9087	2.89512e-50	49.5383	1.29687e-47	1382885	1384225	protein_coding	LYS9 (YNR050C)	5	A0A1S7HK17	GO:0055114;GO:0016491	oxidation-reduction process;oxidoreductase activity	LYS9 (YNR050C);LYS9 (YNR050C)	AQZ13363	https://fungi.ensembl.org/Zygosaccharomyces_parabailii_gca_001984395/Gene/Summary?db=core;g=BZL39_E07030	https://fungi.ensembl.org/Zygosaccharomyces_parabailii_gca_001984395/Transcript/ProteinSummary?db=core;g=BZL39_E07030	https://www.uniprot.org/uniprot/A0A1S7HK17
BZL39_F00850	6413.42	1.27491	0.0883501	14.4302	3.33989e-47	46.4763	1.42486e-44	171940	172461	protein_coding	AHP1 (YLR109W)	6	NA	NA	NA	NA	AQZ13458	https://fungi.ensembl.org/Zygosaccharomyces_parabailii_gca_001984395/Gene/Summary?db=core;g=BZL39_F00850	https://fungi.ensembl.org/Zygosaccharomyces_parabailii_gca_001984395/Transcript/ProteinSummary?db=core;g=BZL39_F00850	NA
BZL39_F03540	529.136	1.71211	0.119093	14.3763	7.29215e-47	46.1371	2.96956e-44	738861	740114	protein_coding	CSR1 (YLR380W)	6	NA	NA	NA	NA	AQZ13724	https://fungi.ensembl.org/Zygosaccharomyces_parabailii_gca_001984395/Gene/Summary?db=core;g=BZL39_F03540	https://fungi.ensembl.org/Zygosaccharomyces_parabailii_gca_001984395/Transcript/ProteinSummary?db=core;g=BZL39_F03540	NA
BZL39_A09995	98.9155	4.56761	0.322463	14.1648	1.51381e-45	44.8199	5.89662e-43	2027948	2028118	protein_coding	hypothetical protein	1	NA	NA	NA	NA	AQZ10063	https://fungi.ensembl.org/Zygosaccharomyces_parabailii_gca_001984395/Gene/Summary?db=core;g=BZL39_A09995	https://fungi.ensembl.org/Zygosaccharomyces_parabailii_gca_001984395/Transcript/ProteinSummary?db=core;g=BZL39_A09995	NA
BZL39_B07210	409.82	1.65872	0.124843	13.2864	2.77682e-40	39.5565	1.03656e-37	1367359	1368990	protein_coding	MKC7 (YDR144C) and YPS1 (YLR120C)	2	A0A1S7HCS0	GO:0004190;GO:0006508;GO:0006508;GO:0008233;GO:0016787;GO:0004190	aspartic-type endopeptidase activity;proteolysis;proteolysis;peptidase activity;hydrolase activity;aspartic-type endopeptidase activity	Peptidase A1 domain-containing protein;Peptidase A1 domain-containing protein;Peptidase A1 domain-containing protein;Peptidase A1 domain-containing protein;Peptidase A1 domain-containing protein;Peptidase A1 domain-containing protein	AQZ10795	https://fungi.ensembl.org/Zygosaccharomyces_parabailii_gca_001984395/Gene/Summary?db=core;g=BZL39_B07210	https://fungi.ensembl.org/Zygosaccharomyces_parabailii_gca_001984395/Transcript/ProteinSummary?db=core;g=BZL39_B07210	https://www.uniprot.org/uniprot/A0A1S7HCS0
BZL39_A06460	1425.25	1.26904	0.0964886	13.1522	1.65241e-39	38.7819	5.92158e-37	1315146	1319537	protein_coding	YOR1 (YGR281W)	1	A0A1S7H9M2	GO:0008559;GO:0042626;GO:0042908;GO:0005524;GO:0016021;GO:0016887;GO:0055085;GO:0016020;GO:0005524;GO:0000166;GO:0016021;GO:0016020;GO:0000166;GO:0005524	ATPase-coupled xenobiotic transmembrane transporter activity;ATPase-coupled transmembrane transporter activity;xenobiotic transport;ATP binding;integral component of membrane;ATPase activity;transmembrane transport;membrane;ATP binding;nucleotide binding;integral component of membrane;membrane;nucleotide binding;ATP binding	YOR1 (YGR281W);YOR1 (YGR281W);YOR1 (YGR281W);YOR1 (YGR281W);YOR1 (YGR281W);YOR1 (YGR281W);YOR1 (YGR281W);YOR1 (YGR281W);YOR1 (YGR281W);YOR1 (YGR281W);YOR1 (YGR281W);YOR1 (YGR281W);YOR1 (YGR281W);YOR1 (YGR281W)	AQZ09711	https://fungi.ensembl.org/Zygosaccharomyces_parabailii_gca_001984395/Gene/Summary?db=core;g=BZL39_A06460	https://fungi.ensembl.org/Zygosaccharomyces_parabailii_gca_001984395/Transcript/ProteinSummary?db=core;g=BZL39_A06460	https://www.uniprot.org/uniprot/A0A1S7H9M2
BZL39_B02970	776.628	1.29042	0.101258	12.7439	3.37288e-37	36.472	1.16222e-34	574883	575989	protein_coding	LYS12 (YIL094C)	2	A0A1S7HBE0	GO:0000287;GO:0055114;GO:0016616;GO:0051287;GO:0046872	magnesium ion binding;oxidation-reduction process;oxidoreductase activity, acting on the CH-OH group of donors, NAD or NADP as acceptor;NAD binding;metal ion binding	Iso_dh domain-containing protein;Iso_dh domain-containing protein;Iso_dh domain-containing protein;Iso_dh domain-containing protein;Iso_dh domain-containing protein	AQZ10372	https://fungi.ensembl.org/Zygosaccharomyces_parabailii_gca_001984395/Gene/Summary?db=core;g=BZL39_B02970	https://fungi.ensembl.org/Zygosaccharomyces_parabailii_gca_001984395/Transcript/ProteinSummary?db=core;g=BZL39_B02970	https://www.uniprot.org/uniprot/A0A1S7HBE0
BZL39_A04270	1160.12	1.23032	0.0979718	12.5579	3.59871e-36	35.4439	1.18955e-33	888713	890191	protein_coding	YBR056W	1	NA	NA	NA	NA	AQZ09492	https://fungi.ensembl.org/Zygosaccharomyces_parabailii_gca_001984395/Gene/Summary?db=core;g=BZL39_A04270	https://fungi.ensembl.org/Zygosaccharomyces_parabailii_gca_001984395/Transcript/ProteinSummary?db=core;g=BZL39_A04270	NA
BZL39_F01120	5033.98	-1.19393	0.0950935	-12.5553	3.71777e-36	35.4297	1.18955e-33	233216	233437	protein_coding	COX26 (YDR119W-A)	6	NA	NA	NA	NA	AQZ13485	https://fungi.ensembl.org/Zygosaccharomyces_parabailii_gca_001984395/Gene/Summary?db=core;g=BZL39_F01120	https://fungi.ensembl.org/Zygosaccharomyces_parabailii_gca_001984395/Transcript/ProteinSummary?db=core;g=BZL39_F01120	NA
BZL39_D00840	1403.14	1.17451	0.0948575	12.3818	3.27736e-35	34.4845	1.01248e-32	150635	151687	protein_coding	ADH5 (YBR145W) and ADH1 (YOL086C)	4	A0A1S7HG67	GO:0008270;GO:0055114;GO:0016491;GO:0046872;GO:0055114;GO:0016491	zinc ion binding;oxidation-reduction process;oxidoreductase activity;metal ion binding;oxidation-reduction process;oxidoreductase activity	PKS_ER domain-containing protein;PKS_ER domain-containing protein;PKS_ER domain-containing protein;PKS_ER domain-containing protein;PKS_ER domain-containing protein;PKS_ER domain-containing protein	AQZ12029	https://fungi.ensembl.org/Zygosaccharomyces_parabailii_gca_001984395/Gene/Summary?db=core;g=BZL39_D00840	https://fungi.ensembl.org/Zygosaccharomyces_parabailii_gca_001984395/Transcript/ProteinSummary?db=core;g=BZL39_D00840	https://www.uniprot.org/uniprot/A0A1S7HG67
BZL39_C02670	1253.55	1.29242	0.105158	12.2903	1.0217e-34	33.9907	3.05113e-32	502677	503705	protein_coding	AHA1 (YDR214W)	3	A0A1S7HE56	GO:0001671;GO:0051087;GO:0051879;GO:0032781	ATPase activator activity;chaperone binding;Hsp90 protein binding;positive regulation of ATPase activity	Aha1_N domain-containing protein;Aha1_N domain-containing protein;Aha1_N domain-containing protein;Aha1_N domain-containing protein	AQZ11344	https://fungi.ensembl.org/Zygosaccharomyces_parabailii_gca_001984395/Gene/Summary?db=core;g=BZL39_C02670	https://fungi.ensembl.org/Zygosaccharomyces_parabailii_gca_001984395/Transcript/ProteinSummary?db=core;g=BZL39_C02670	https://www.uniprot.org/uniprot/A0A1S7HE56
BZL39_N04530	109.122	3.05059	0.249918	12.2064	2.87483e-34	33.5414	8.30827e-32	902337	903017	protein_coding	hypothetical protein	14	NA	NA	NA	NA	AQZ18420	https://fungi.ensembl.org/Zygosaccharomyces_parabailii_gca_001984395/Gene/Summary?db=core;g=BZL39_N04530	https://fungi.ensembl.org/Zygosaccharomyces_parabailii_gca_001984395/Transcript/ProteinSummary?db=core;g=BZL39_N04530	NA
BZL39_D02375	3638.34	-1.17499	0.0971815	-12.0907	1.18284e-33	32.9271	3.31159e-31	475071	475292	protein_coding	COX26 (YDR119W-A)	4	NA	NA	NA	NA	AQZ12182	https://fungi.ensembl.org/Zygosaccharomyces_parabailii_gca_001984395/Gene/Summary?db=core;g=BZL39_D02375	https://fungi.ensembl.org/Zygosaccharomyces_parabailii_gca_001984395/Transcript/ProteinSummary?db=core;g=BZL39_D02375	NA
BZL39_D02100	6332.04	1.02059	0.0844986	12.0782	1.37665e-33	32.8612	3.73739e-31	413772	414293	protein_coding	AHP1 (YLR109W)	4	A0A1S7HKG3	GO:0016491;GO:0055114;GO:0004601;GO:0016491;GO:0016209;GO:0098869;GO:0098869	oxidoreductase activity;oxidation-reduction process;peroxidase activity;oxidoreductase activity;antioxidant activity;cellular oxidant detoxification;cellular oxidant detoxification	Thioredoxin domain-containing protein;Thioredoxin domain-containing protein;Thioredoxin domain-containing protein;Thioredoxin domain-containing protein;Thioredoxin domain-containing protein;Thioredoxin domain-containing protein;Thioredoxin domain-containing protein	AQZ12155	https://fungi.ensembl.org/Zygosaccharomyces_parabailii_gca_001984395/Gene/Summary?db=core;g=BZL39_D02100	https://fungi.ensembl.org/Zygosaccharomyces_parabailii_gca_001984395/Transcript/ProteinSummary?db=core;g=BZL39_D02100	https://www.uniprot.org/uniprot/A0A1S7HKG3
BZL39_K00170	191.434	1.80471	0.150646	11.9798	4.53323e-33	32.3436	1.19451e-30	22710	23816	protein_coding	hypothetical protein	11	A0A1S7HTR6	GO:0008270;GO:0055114;GO:0016491;GO:0055114;GO:0046872;GO:0016491	zinc ion binding;oxidation-reduction process;oxidoreductase activity;oxidation-reduction process;metal ion binding;oxidoreductase activity	PKS_ER domain-containing protein;PKS_ER domain-containing protein;PKS_ER domain-containing protein;PKS_ER domain-containing protein;PKS_ER domain-containing protein;PKS_ER domain-containing protein	AQZ16426	https://fungi.ensembl.org/Zygosaccharomyces_parabailii_gca_001984395/Gene/Summary?db=core;g=BZL39_K00170	https://fungi.ensembl.org/Zygosaccharomyces_parabailii_gca_001984395/Transcript/ProteinSummary?db=core;g=BZL39_K00170	https://www.uniprot.org/uniprot/A0A1S7HTR6
BZL39_I01660	1533.9	1.11705	0.0934775	11.9499	6.49939e-33	32.1871	1.66366e-30	366811	368061	protein_coding	PGK1 (YCR012W)	9	A0A1S7HQW7	GO:0004618;GO:0006096;GO:0016740;GO:0016301;GO:0005524;GO:0016310;GO:0000166;GO:0004618	phosphoglycerate kinase activity;glycolytic process;transferase activity;kinase activity;ATP binding;phosphorylation;nucleotide binding;phosphoglycerate kinase activity	Phosphoglycerate kinase;Phosphoglycerate kinase;Phosphoglycerate kinase;Phosphoglycerate kinase;Phosphoglycerate kinase;Phosphoglycerate kinase;Phosphoglycerate kinase;Phosphoglycerate kinase	AQZ15421	https://fungi.ensembl.org/Zygosaccharomyces_parabailii_gca_001984395/Gene/Summary?db=core;g=BZL39_I01660	https://fungi.ensembl.org/Zygosaccharomyces_parabailii_gca_001984395/Transcript/ProteinSummary?db=core;g=BZL39_I01660	https://www.uniprot.org/uniprot/A0A1S7HQW7
BZL39_E05270	18011.3	1.0228	0.085721	11.9317	8.08772e-33	32.0922	2.01272e-30	1050781	1052925	protein_coding	HSC82 (YMR186W) and HSP82 (YPL240C)	5	A0A1S7HJN8	GO:0006457;GO:0051082;GO:0005524;GO:0005524;GO:0000166	protein folding;unfolded protein binding;ATP binding;ATP binding;nucleotide binding	HATPase_c domain-containing protein;HATPase_c domain-containing protein;HATPase_c domain-containing protein;HATPase_c domain-containing protein;HATPase_c domain-containing protein	AQZ13188	https://fungi.ensembl.org/Zygosaccharomyces_parabailii_gca_001984395/Gene/Summary?db=core;g=BZL39_E05270	https://fungi.ensembl.org/Zygosaccharomyces_parabailii_gca_001984395/Transcript/ProteinSummary?db=core;g=BZL39_E05270	https://www.uniprot.org/uniprot/A0A1S7HJN8
BZL39_M01640	3693.01	1.05983	0.088878	11.9246	8.81394e-33	32.0548	2.13416e-30	341533	341850	protein_coding	HSP10 (YOR020C)	13	A0A1S7HX23	GO:0006457;GO:0005524	protein folding;ATP binding	HSP10 (YOR020C);HSP10 (YOR020C)	AQZ17608	https://fungi.ensembl.org/Zygosaccharomyces_parabailii_gca_001984395/Gene/Summary?db=core;g=BZL39_M01640	https://fungi.ensembl.org/Zygosaccharomyces_parabailii_gca_001984395/Transcript/ProteinSummary?db=core;g=BZL39_M01640	https://www.uniprot.org/uniprot/A0A1S7HX23
BZL39_M01510	2116.22	1.24634	0.105571	11.8058	3.64383e-32	31.4384	8.59082e-30	318628	321048	protein_coding	HSP78 (YDR258C)	13	A0A1S7HX80	GO:0005524;GO:0016887;GO:0005524;GO:0000166	ATP binding;ATPase activity;ATP binding;nucleotide binding	HSP78 (YDR258C);HSP78 (YDR258C);HSP78 (YDR258C);HSP78 (YDR258C)	AQZ17595	https://fungi.ensembl.org/Zygosaccharomyces_parabailii_gca_001984395/Gene/Summary?db=core;g=BZL39_M01510	https://fungi.ensembl.org/Zygosaccharomyces_parabailii_gca_001984395/Transcript/ProteinSummary?db=core;g=BZL39_M01510	https://www.uniprot.org/uniprot/A0A1S7HX80
BZL39_H05570	41717.4	0.87654	0.0752964	11.6412	2.54451e-31	30.5944	5.84521e-29	1035039	1035350	protein_coding	HSP12 (YFL014W)	8	NA	NA	NA	NA	AQZ15178	https://fungi.ensembl.org/Zygosaccharomyces_parabailii_gca_001984395/Gene/Summary?db=core;g=BZL39_H05570	https://fungi.ensembl.org/Zygosaccharomyces_parabailii_gca_001984395/Transcript/ProteinSummary?db=core;g=BZL39_H05570	NA
BZL39_C03780	582.45	1.27508	0.110002	11.5914	4.55459e-31	30.3416	1.02011e-28	718043	718477	protein_coding	HCH1 (YNL281W)	3	A0A1S7HEH5	GO:0001671;GO:0051087;GO:0051879;GO:0032781	ATPase activator activity;chaperone binding;Hsp90 protein binding;positive regulation of ATPase activity	Aha1_N domain-containing protein;Aha1_N domain-containing protein;Aha1_N domain-containing protein;Aha1_N domain-containing protein	AQZ11451	https://fungi.ensembl.org/Zygosaccharomyces_parabailii_gca_001984395/Gene/Summary?db=core;g=BZL39_C03780	https://fungi.ensembl.org/Zygosaccharomyces_parabailii_gca_001984395/Transcript/ProteinSummary?db=core;g=BZL39_C03780	https://www.uniprot.org/uniprot/A0A1S7HEH5
BZL39_M00420	2719.43	1.05916	0.0914731	11.5789	5.27139e-31	30.2781	1.15186e-28	94394	95605	protein_coding	HSP42 (YDR171W)	13	NA	NA	NA	NA	AQZ17491	https://fungi.ensembl.org/Zygosaccharomyces_parabailii_gca_001984395/Gene/Summary?db=core;g=BZL39_M00420	https://fungi.ensembl.org/Zygosaccharomyces_parabailii_gca_001984395/Transcript/ProteinSummary?db=core;g=BZL39_M00420	NA
BZL39_B02580	1639.39	1.11997	0.0978228	11.4489	2.38092e-30	29.6233	5.07873e-28	502160	503533	protein_coding	UBI4 (YLL039C)	2	A0A1S7HBH2	GO:0004857;GO:0051321;GO:0031386;GO:0005777;GO:0016567;GO:0043086	enzyme inhibitor activity;meiotic cell cycle;protein tag;peroxisome;protein ubiquitination;negative regulation of catalytic activity	UBI4 (YLL039C);UBI4 (YLL039C);UBI4 (YLL039C);UBI4 (YLL039C);UBI4 (YLL039C);UBI4 (YLL039C)	AQZ10333	https://fungi.ensembl.org/Zygosaccharomyces_parabailii_gca_001984395/Gene/Summary?db=core;g=BZL39_B02580	https://fungi.ensembl.org/Zygosaccharomyces_parabailii_gca_001984395/Transcript/ProteinSummary?db=core;g=BZL39_B02580	https://www.uniprot.org/uniprot/A0A1S7HBH2
BZL39_B00680	2894.34	1.06548	0.0933531	11.4134	3.58464e-30	29.4456	7.46855e-28	138530	139192	protein_coding	YNL208W	2	A0A1S7HB08	GO:0019867	outer membrane	Rick_17kDa_Anti domain-containing protein	AQZ10143	https://fungi.ensembl.org/Zygosaccharomyces_parabailii_gca_001984395/Gene/Summary?db=core;g=BZL39_B00680	https://fungi.ensembl.org/Zygosaccharomyces_parabailii_gca_001984395/Transcript/ProteinSummary?db=core;g=BZL39_B00680	https://www.uniprot.org/uniprot/A0A1S7HB08
BZL39_C05460	2712.79	1.14988	0.100879	11.3986	4.24797e-30	29.3718	8.64945e-28	1035107	1035379	protein_coding	STF2 (YGR008C) and TMA10 (YLR327C)	3	NA	NA	NA	NA	AQZ11618	https://fungi.ensembl.org/Zygosaccharomyces_parabailii_gca_001984395/Gene/Summary?db=core;g=BZL39_C05460	https://fungi.ensembl.org/Zygosaccharomyces_parabailii_gca_001984395/Transcript/ProteinSummary?db=core;g=BZL39_C05460	NA
BZL39_J05510	2745.28	1.00438	0.0881546	11.3934	4.5102e-30	29.3458	8.97932e-28	1086341	1088059	protein_coding	HSP60 (YLR259C)	10	A0A1S7HTN7	GO:0006457;GO:0005524;GO:0042026;GO:0005524;GO:0000166	protein folding;ATP binding;protein refolding;ATP binding;nucleotide binding	HSP60 (YLR259C);HSP60 (YLR259C);HSP60 (YLR259C);HSP60 (YLR259C);HSP60 (YLR259C)	AQZ16382	https://fungi.ensembl.org/Zygosaccharomyces_parabailii_gca_001984395/Gene/Summary?db=core;g=BZL39_J05510	https://fungi.ensembl.org/Zygosaccharomyces_parabailii_gca_001984395/Transcript/ProteinSummary?db=core;g=BZL39_J05510	https://www.uniprot.org/uniprot/A0A1S7HTN7
BZL39_C00740	411.25	1.29256	0.113583	11.3799	5.2642e-30	29.2787	1.02526e-27	145212	147902	protein_coding	LHS1 (YKL073W)	3	A0A1S7HDR0	GO:0005524;GO:0000166	ATP binding;nucleotide binding	LHS1 (YKL073W);LHS1 (YKL073W)	AQZ11153	https://fungi.ensembl.org/Zygosaccharomyces_parabailii_gca_001984395/Gene/Summary?db=core;g=BZL39_C00740	https://fungi.ensembl.org/Zygosaccharomyces_parabailii_gca_001984395/Transcript/ProteinSummary?db=core;g=BZL39_C00740	https://www.uniprot.org/uniprot/A0A1S7HDR0
BZL39_A08220	5514.43	0.986051	0.0868766	11.35	7.41455e-30	29.1299	1.41334e-27	1660933	1662246	protein_coding	ENO1 (YGR254W) and ENO2 (YHR174W)	1	A0A1S7HA22	GO:0000015;GO:0000287;GO:0004634;GO:0006096;GO:0016829;GO:0006096;GO:0004634;GO:0006096	phosphopyruvate hydratase complex;magnesium ion binding;phosphopyruvate hydratase activity;glycolytic process;lyase activity;glycolytic process;phosphopyruvate hydratase activity;glycolytic process	Phosphopyruvate hydratase;Phosphopyruvate hydratase;Phosphopyruvate hydratase;Phosphopyruvate hydratase;Phosphopyruvate hydratase;Phosphopyruvate hydratase;Phosphopyruvate hydratase;Phosphopyruvate hydratase	AQZ09886	https://fungi.ensembl.org/Zygosaccharomyces_parabailii_gca_001984395/Gene/Summary?db=core;g=BZL39_A08220	https://fungi.ensembl.org/Zygosaccharomyces_parabailii_gca_001984395/Transcript/ProteinSummary?db=core;g=BZL39_A08220	https://www.uniprot.org/uniprot/A0A1S7HA22
BZL39_D05360	510.86	1.33252	0.120773	11.0333	2.63989e-28	27.5784	4.92724e-26	1108299	1112795	protein_coding	(ZYRO0D11858g)	4	A0A1S7HHC3	GO:0042626;GO:0005524;GO:0016020;GO:0016021;GO:0016887;GO:0055085;GO:1990961;GO:0016020;GO:0016021;GO:0005524;GO:0000166;GO:0016020;GO:0005524;GO:0000166	ATPase-coupled transmembrane transporter activity;ATP binding;membrane;integral component of membrane;ATPase activity;transmembrane transport;xenobiotic detoxification by transmembrane export across the plasma membrane;membrane;integral component of membrane;ATP binding;nucleotide binding;membrane;ATP binding;nucleotide binding	(ZYRO0D11858g);(ZYRO0D11858g);(ZYRO0D11858g);(ZYRO0D11858g);(ZYRO0D11858g);(ZYRO0D11858g);(ZYRO0D11858g);(ZYRO0D11858g);(ZYRO0D11858g);(ZYRO0D11858g);(ZYRO0D11858g);(ZYRO0D11858g);(ZYRO0D11858g);(ZYRO0D11858g)	AQZ12473	https://fungi.ensembl.org/Zygosaccharomyces_parabailii_gca_001984395/Gene/Summary?db=core;g=BZL39_D05360	https://fungi.ensembl.org/Zygosaccharomyces_parabailii_gca_001984395/Transcript/ProteinSummary?db=core;g=BZL39_D05360	https://www.uniprot.org/uniprot/A0A1S7HHC3
BZL39_M02960	1978.3	1.01196	0.093186	10.8596	1.79581e-27	26.7457	3.28339e-25	598592	599095	protein_coding	SBA1 (YKL117W)	13	NA	NA	NA	NA	AQZ17739	https://fungi.ensembl.org/Zygosaccharomyces_parabailii_gca_001984395/Gene/Summary?db=core;g=BZL39_M02960	https://fungi.ensembl.org/Zygosaccharomyces_parabailii_gca_001984395/Transcript/ProteinSummary?db=core;g=BZL39_M02960	NA
BZL39_L04240	1859.8	1.0324	0.0970649	10.6361	2.02338e-26	25.6939	3.6255e-24	815295	816323	protein_coding	AHA1 (YDR214W)	12	A0A1S7HWB3	GO:0001671;GO:0051087;GO:0051879;GO:0032781	ATPase activator activity;chaperone binding;Hsp90 protein binding;positive regulation of ATPase activity	Aha1_N domain-containing protein;Aha1_N domain-containing protein;Aha1_N domain-containing protein;Aha1_N domain-containing protein	AQZ17351	https://fungi.ensembl.org/Zygosaccharomyces_parabailii_gca_001984395/Gene/Summary?db=core;g=BZL39_L04240	https://fungi.ensembl.org/Zygosaccharomyces_parabailii_gca_001984395/Transcript/ProteinSummary?db=core;g=BZL39_L04240	https://www.uniprot.org/uniprot/A0A1S7HWB3
BZL39_A02130	1429.76	1.02716	0.096733	10.6185	2.44338e-26	25.612	4.29221e-24	450284	451786	protein_coding	ALD2 (YMR170C)	1	A0A1S7H8E5	GO:0055114;GO:0016491;GO:0016620;GO:0055114;GO:0016491	oxidation-reduction process;oxidoreductase activity;oxidoreductase activity, acting on the aldehyde or oxo group of donors, NAD or NADP as acceptor;oxidation-reduction process;oxidoreductase activity	Aldedh domain-containing protein;Aldedh domain-containing protein;Aldedh domain-containing protein;Aldedh domain-containing protein;Aldedh domain-containing protein	AQZ09279	https://fungi.ensembl.org/Zygosaccharomyces_parabailii_gca_001984395/Gene/Summary?db=core;g=BZL39_A02130	https://fungi.ensembl.org/Zygosaccharomyces_parabailii_gca_001984395/Transcript/ProteinSummary?db=core;g=BZL39_A02130	https://www.uniprot.org/uniprot/A0A1S7H8E5
BZL39_H02760	395.298	1.30564	0.123486	10.5732	3.96854e-26	25.4014	6.83734e-24	500092	501693	protein_coding	MKC7 (YDR144C) and YPS1 (YLR120C)	8	A0A1S7HPR4	GO:0004190;GO:0006508;GO:0006508;GO:0004190;GO:0016787;GO:0008233	aspartic-type endopeptidase activity;proteolysis;proteolysis;aspartic-type endopeptidase activity;hydrolase activity;peptidase activity	Peptidase A1 domain-containing protein;Peptidase A1 domain-containing protein;Peptidase A1 domain-containing protein;Peptidase A1 domain-containing protein;Peptidase A1 domain-containing protein;Peptidase A1 domain-containing protein	AQZ14900	https://fungi.ensembl.org/Zygosaccharomyces_parabailii_gca_001984395/Gene/Summary?db=core;g=BZL39_H02760	https://fungi.ensembl.org/Zygosaccharomyces_parabailii_gca_001984395/Transcript/ProteinSummary?db=core;g=BZL39_H02760	https://www.uniprot.org/uniprot/A0A1S7HPR4
BZL39_N01810	1030.59	1.08343	0.102731	10.5462	5.28787e-26	25.2767	8.9385e-24	363610	364356	protein_coding	TPI1 (YDR050C)	14	A0A1S7HYL2	GO:0004807;GO:0003824;GO:0006096;GO:0006094;GO:0016853;GO:0006096;GO:0004807;GO:0006094;GO:0006096	triose-phosphate isomerase activity;catalytic activity;glycolytic process;gluconeogenesis;isomerase activity;glycolytic process;triose-phosphate isomerase activity;gluconeogenesis;glycolytic process	Triosephosphate isomerase;Triosephosphate isomerase;Triosephosphate isomerase;Triosephosphate isomerase;Triosephosphate isomerase;Triosephosphate isomerase;Triosephosphate isomerase;Triosephosphate isomerase;Triosephosphate isomerase	AQZ18148	https://fungi.ensembl.org/Zygosaccharomyces_parabailii_gca_001984395/Gene/Summary?db=core;g=BZL39_N01810	https://fungi.ensembl.org/Zygosaccharomyces_parabailii_gca_001984395/Transcript/ProteinSummary?db=core;g=BZL39_N01810	https://www.uniprot.org/uniprot/A0A1S7HYL2
BZL39_G04050	1798.82	1.03768	0.10036	10.3396	4.66549e-25	24.3311	7.74039e-23	778514	779431	protein_coding	UBI4 (YLL039C)	7	NA	NA	NA	NA	AQZ14390	https://fungi.ensembl.org/Zygosaccharomyces_parabailii_gca_001984395/Gene/Summary?db=core;g=BZL39_G04050	https://fungi.ensembl.org/Zygosaccharomyces_parabailii_gca_001984395/Transcript/ProteinSummary?db=core;g=BZL39_G04050	NA
BZL39_G03030	999.135	-0.920751	0.0893046	-10.3102	6.33484e-25	24.1983	1.03189e-22	580208	581731	protein_coding	NDI1 (YML120C)	7	A0A1S7HMW3	GO:0055114;GO:0016491;GO:0016021;GO:0016020	oxidation-reduction process;oxidoreductase activity;integral component of membrane;membrane	Pyr_redox_2 domain-containing protein;Pyr_redox_2 domain-containing protein;Pyr_redox_2 domain-containing protein;Pyr_redox_2 domain-containing protein	AQZ14288	https://fungi.ensembl.org/Zygosaccharomyces_parabailii_gca_001984395/Gene/Summary?db=core;g=BZL39_G03030	https://fungi.ensembl.org/Zygosaccharomyces_parabailii_gca_001984395/Transcript/ProteinSummary?db=core;g=BZL39_G03030	https://www.uniprot.org/uniprot/A0A1S7HMW3
BZL39_H02250	3435.1	1.21834	0.11819	10.3083	6.46238e-25	24.1896	1.03387e-22	401479	403413	protein_coding	SSA3 (YBL075C) and SSA4 (YER103W)	8	A0A1S7HP96	GO:0005829;GO:0006457;GO:0051082;GO:0006515;GO:0006616;GO:0016887;GO:0000166;GO:0005524	cytosol;protein folding;unfolded protein binding;protein quality control for misfolded or incompletely synthesized proteins;SRP-dependent cotranslational protein targeting to membrane, translocation;ATPase activity;nucleotide binding;ATP binding	SSA3 (YBL075C) and SSA4 (YER103W);SSA3 (YBL075C) and SSA4 (YER103W);SSA3 (YBL075C) and SSA4 (YER103W);SSA3 (YBL075C) and SSA4 (YER103W);SSA3 (YBL075C) and SSA4 (YER103W);SSA3 (YBL075C) and SSA4 (YER103W);SSA3 (YBL075C) and SSA4 (YER103W);SSA3 (YBL075C) and SSA4 (YER103W)	AQZ14851	https://fungi.ensembl.org/Zygosaccharomyces_parabailii_gca_001984395/Gene/Summary?db=core;g=BZL39_H02250	https://fungi.ensembl.org/Zygosaccharomyces_parabailii_gca_001984395/Transcript/ProteinSummary?db=core;g=BZL39_H02250	https://www.uniprot.org/uniprot/A0A1S7HP96
BZL39_J01390	1264.56	0.884704	0.0866638	10.2085	1.81714e-24	23.7406	2.85609e-22	283564	285303	protein_coding	STI1 (YOR027W)	10	NA	NA	NA	NA	AQZ15971	https://fungi.ensembl.org/Zygosaccharomyces_parabailii_gca_001984395/Gene/Summary?db=core;g=BZL39_J01390	https://fungi.ensembl.org/Zygosaccharomyces_parabailii_gca_001984395/Transcript/ProteinSummary?db=core;g=BZL39_J01390	NA
BZL39_J01370	1881.33	1.11309	0.109139	10.1989	2.00595e-24	23.6977	3.0985e-22	278773	281196	protein_coding	HSP78 (YDR258C)	10	A0A1S7HSF1	GO:0034605;GO:0050821;GO:0051787;GO:0000002;GO:0005759;GO:0016887;GO:0042026;GO:0043335;GO:0005524;GO:0016887;GO:0005524;GO:0000166	cellular response to heat;protein stabilization;misfolded protein binding;mitochondrial genome maintenance;mitochondrial matrix;ATPase activity;protein refolding;protein unfolding;ATP binding;ATPase activity;ATP binding;nucleotide binding	HSP78 (YDR258C);HSP78 (YDR258C);HSP78 (YDR258C);HSP78 (YDR258C);HSP78 (YDR258C);HSP78 (YDR258C);HSP78 (YDR258C);HSP78 (YDR258C);HSP78 (YDR258C);HSP78 (YDR258C);HSP78 (YDR258C);HSP78 (YDR258C)	AQZ15969	https://fungi.ensembl.org/Zygosaccharomyces_parabailii_gca_001984395/Gene/Summary?db=core;g=BZL39_J01370	https://fungi.ensembl.org/Zygosaccharomyces_parabailii_gca_001984395/Transcript/ProteinSummary?db=core;g=BZL39_J01370	https://www.uniprot.org/uniprot/A0A1S7HSF1
BZL39_H05880	2471.75	-0.98597	0.096947	-10.1702	2.69349e-24	23.5697	4.09e-22	1095836	1096585	protein_coding	HAC1 (YFL031W)	8	A0A1S7HQB3	GO:0003700;GO:0006355	DNA-binding transcription factor activity;regulation of transcription, DNA-templated	BZIP domain-containing protein;BZIP domain-containing protein	NA	https://fungi.ensembl.org/Zygosaccharomyces_parabailii_gca_001984395/Gene/Summary?db=core;g=BZL39_H05880	https://fungi.ensembl.org/Zygosaccharomyces_parabailii_gca_001984395/Transcript/ProteinSummary?db=core;g=BZL39_H05880	https://www.uniprot.org/uniprot/A0A1S7HQB3
BZL39_I05110	759.082	1.0998	0.108464	10.1397	3.68159e-24	23.434	5.49723e-22	1041693	1043795	protein_coding	YIL108W	9	NA	NA	NA	NA	AQZ15763	https://fungi.ensembl.org/Zygosaccharomyces_parabailii_gca_001984395/Gene/Summary?db=core;g=BZL39_I05110	https://fungi.ensembl.org/Zygosaccharomyces_parabailii_gca_001984395/Transcript/ProteinSummary?db=core;g=BZL39_I05110	NA
BZL39_E01510	1186.72	0.834748	0.0829315	10.0655	7.8475e-24	23.1053	1.15255e-21	293597	295042	protein_coding	OLE1 (YGL055W)	5	A0A1S7HIE0	GO:0004768;GO:0006636;GO:0020037;GO:0055114;GO:0006629;GO:0016021;GO:0016717;GO:0055114;GO:0046872;GO:0006633;GO:0055114;GO:0016020;GO:0016021;GO:0006631;GO:0016491;GO:0006629;GO:0004768;GO:0016020;GO:0006636;GO:0046872;GO:0004768	stearoyl-CoA 9-desaturase activity;unsaturated fatty acid biosynthetic process;heme binding;oxidation-reduction process;lipid metabolic process;integral component of membrane;oxidoreductase activity, acting on paired donors, with oxidation of a pair of donors resulting in the reduction of molecular oxygen to two molecules of water;oxidation-reduction process;metal ion binding;fatty acid biosynthe…	Acyl-CoA desaturase;Acyl-CoA desaturase;Acyl-CoA desaturase;Acyl-CoA desaturase;Acyl-CoA desaturase;Acyl-CoA desaturase;Acyl-CoA desaturase;Acyl-CoA desaturase;Acyl-CoA desaturase;Acyl-CoA desaturase;Acyl-CoA desaturase;Acyl-CoA desaturase;Acyl-CoA desaturase;Acyl-CoA desaturase;Acyl-CoA desaturase;Acyl-CoA desaturase;Acyl-CoA desaturase;Acyl-CoA desaturase;Acyl-CoA desaturase;Acyl-CoA desaturase…	AQZ12812	https://fungi.ensembl.org/Zygosaccharomyces_parabailii_gca_001984395/Gene/Summary?db=core;g=BZL39_E01510	https://fungi.ensembl.org/Zygosaccharomyces_parabailii_gca_001984395/Transcript/ProteinSummary?db=core;g=BZL39_E01510	https://www.uniprot.org/uniprot/A0A1S7HIE0
BZL39_H03200	2395.05	-1.06872	0.106433	-10.0413	1.00346e-23	22.9985	1.44999e-21	578593	580176	protein_coding	(ZYRO0F09262g)	8	A0A1S7HPK5	GO:0009116;GO:0003824;GO:0055085	nucleoside metabolic process;catalytic activity;transmembrane transport	(ZYRO0F09262g);(ZYRO0F09262g);(ZYRO0F09262g)	AQZ14944	https://fungi.ensembl.org/Zygosaccharomyces_parabailii_gca_001984395/Gene/Summary?db=core;g=BZL39_H03200	https://fungi.ensembl.org/Zygosaccharomyces_parabailii_gca_001984395/Transcript/ProteinSummary?db=core;g=BZL39_H03200	https://www.uniprot.org/uniprot/A0A1S7HPK5
BZL39_K00650	445.158	1.1141	0.111079	10.0298	1.12764e-23	22.9478	1.60357e-21	115462	118152	protein_coding	LHS1 (YKL073W)	11	A0A1S7HTV7	GO:0005524;GO:0000166	ATP binding;nucleotide binding	LHS1 (YKL073W);LHS1 (YKL073W)	AQZ16474	https://fungi.ensembl.org/Zygosaccharomyces_parabailii_gca_001984395/Gene/Summary?db=core;g=BZL39_K00650	https://fungi.ensembl.org/Zygosaccharomyces_parabailii_gca_001984395/Transcript/ProteinSummary?db=core;g=BZL39_K00650	https://www.uniprot.org/uniprot/A0A1S7HTV7
BZL39_A03620	14692.6	0.860765	0.0861166	9.99534	1.5974e-23	22.7966	2.23611e-21	751613	753724	protein_coding	HSC82 (YMR186W) and HSP82 (YPL240C)	1	A0A1S7H8V0	GO:0006457;GO:0051082;GO:0005524;GO:0005524;GO:0000166	protein folding;unfolded protein binding;ATP binding;ATP binding;nucleotide binding	HATPase_c domain-containing protein;HATPase_c domain-containing protein;HATPase_c domain-containing protein;HATPase_c domain-containing protein;HATPase_c domain-containing protein	AQZ09427	https://fungi.ensembl.org/Zygosaccharomyces_parabailii_gca_001984395/Gene/Summary?db=core;g=BZL39_A03620	https://fungi.ensembl.org/Zygosaccharomyces_parabailii_gca_001984395/Transcript/ProteinSummary?db=core;g=BZL39_A03620	https://www.uniprot.org/uniprot/A0A1S7H8V0
BZL39_B03600	980.763	-0.914788	0.0919183	-9.95218	2.46716e-23	22.6078	3.40051e-21	700084	701607	protein_coding	NDI1 (YML120C)	2	A0A1S7HBS3	GO:0055114;GO:0016491;GO:0016021;GO:0016020	oxidation-reduction process;oxidoreductase activity;integral component of membrane;membrane	Pyr_redox_2 domain-containing protein;Pyr_redox_2 domain-containing protein;Pyr_redox_2 domain-containing protein;Pyr_redox_2 domain-containing protein	AQZ10435	https://fungi.ensembl.org/Zygosaccharomyces_parabailii_gca_001984395/Gene/Summary?db=core;g=BZL39_B03600	https://fungi.ensembl.org/Zygosaccharomyces_parabailii_gca_001984395/Transcript/ProteinSummary?db=core;g=BZL39_B03600	https://www.uniprot.org/uniprot/A0A1S7HBS3
BZL39_B05320	660.588	1.24003	0.124947	9.92444	3.25917e-23	22.4869	4.42408e-21	1021976	1023088	protein_coding	CPR6 (YLR216C)	2	A0A1S7HCB9	GO:0000413;GO:0003755;GO:0006457	protein peptidyl-prolyl isomerization;peptidyl-prolyl cis-trans isomerase activity;protein folding	CPR6 (YLR216C);CPR6 (YLR216C);CPR6 (YLR216C)	AQZ10608	https://fungi.ensembl.org/Zygosaccharomyces_parabailii_gca_001984395/Gene/Summary?db=core;g=BZL39_B05320	https://fungi.ensembl.org/Zygosaccharomyces_parabailii_gca_001984395/Transcript/ProteinSummary?db=core;g=BZL39_B05320	https://www.uniprot.org/uniprot/A0A1S7HCB9
BZL39_E05230	761.391	0.990841	0.100249	9.88381	4.89369e-23	22.3104	6.54366e-21	1045197	1045796	protein_coding	ADD37 (YMR184W)	5	NA	NA	NA	NA	AQZ13184	https://fungi.ensembl.org/Zygosaccharomyces_parabailii_gca_001984395/Gene/Summary?db=core;g=BZL39_E05230	https://fungi.ensembl.org/Zygosaccharomyces_parabailii_gca_001984395/Transcript/ProteinSummary?db=core;g=BZL39_E05230	NA
BZL39_M01530	1395	1.01866	0.103588	9.83377	8.05465e-23	22.094	1.0612e-20	323468	325207	protein_coding	STI1 (YOR027W)	13	NA	NA	NA	NA	AQZ17597	https://fungi.ensembl.org/Zygosaccharomyces_parabailii_gca_001984395/Gene/Summary?db=core;g=BZL39_M01530	https://fungi.ensembl.org/Zygosaccharomyces_parabailii_gca_001984395/Transcript/ProteinSummary?db=core;g=BZL39_M01530	NA
BZL39_L01470	3419.52	0.884643	0.0902161	9.80582	1.06277e-22	21.9736	1.37991e-20	285409	287127	protein_coding	HSP60 (YLR259C)	12	A0A1S7HW25	GO:0006457;GO:0005524;GO:0042026;GO:0000166;GO:0005524	protein folding;ATP binding;protein refolding;nucleotide binding;ATP binding	HSP60 (YLR259C);HSP60 (YLR259C);HSP60 (YLR259C);HSP60 (YLR259C);HSP60 (YLR259C)	AQZ17080	https://fungi.ensembl.org/Zygosaccharomyces_parabailii_gca_001984395/Gene/Summary?db=core;g=BZL39_L01470	https://fungi.ensembl.org/Zygosaccharomyces_parabailii_gca_001984395/Transcript/ProteinSummary?db=core;g=BZL39_L01470	https://www.uniprot.org/uniprot/A0A1S7HW25
BZL39_D04220	18519.3	0.874287	0.0891804	9.80358	1.08662e-22	21.9639	1.39072e-20	874781	876709	protein_coding	SSA2 (YLL024C)	4	A0A1S7HGY9	GO:0005524;GO:0000166	ATP binding;nucleotide binding	SSA2 (YLL024C);SSA2 (YLL024C)	AQZ12361	https://fungi.ensembl.org/Zygosaccharomyces_parabailii_gca_001984395/Gene/Summary?db=core;g=BZL39_D04220	https://fungi.ensembl.org/Zygosaccharomyces_parabailii_gca_001984395/Transcript/ProteinSummary?db=core;g=BZL39_D04220	https://www.uniprot.org/uniprot/A0A1S7HGY9
BZL39_H04970	276.268	1.43238	0.14713	9.73549	2.12795e-22	21.672	2.68511e-20	903919	904935	protein_coding	hypothetical protein	8	A0A1S7HQ06	GO:0055114	oxidation-reduction process	Uncharacterized protein	AQZ15119	https://fungi.ensembl.org/Zygosaccharomyces_parabailii_gca_001984395/Gene/Summary?db=core;g=BZL39_H04970	https://fungi.ensembl.org/Zygosaccharomyces_parabailii_gca_001984395/Transcript/ProteinSummary?db=core;g=BZL39_H04970	https://www.uniprot.org/uniprot/A0A1S7HQ06
BZL39_A02930	623.202	1.23364	0.127758	9.65608	4.63254e-22	21.3342	5.76429e-20	607598	608032	protein_coding	HCH1 (YNL281W)	1	A0A1S7H8L4	GO:0001671;GO:0051087;GO:0051879;GO:0032781	ATPase activator activity;chaperone binding;Hsp90 protein binding;positive regulation of ATPase activity	Aha1_N domain-containing protein;Aha1_N domain-containing protein;Aha1_N domain-containing protein;Aha1_N domain-containing protein	AQZ09358	https://fungi.ensembl.org/Zygosaccharomyces_parabailii_gca_001984395/Gene/Summary?db=core;g=BZL39_A02930	https://fungi.ensembl.org/Zygosaccharomyces_parabailii_gca_001984395/Transcript/ProteinSummary?db=core;g=BZL39_A02930	https://www.uniprot.org/uniprot/A0A1S7H8L4
BZL39_I02220	875.148	-1.11568	0.11596	-9.62129	6.50128e-22	21.187	7.97876e-20	475337	475987	protein_coding	RIP1 (YEL024W)	9	A0A1S7HR48	GO:0055114;GO:0008121;GO:0016020;GO:0051537;GO:0046872;GO:0055114;GO:0070469;GO:0051536;GO:0016020;GO:0016021;GO:0051537;GO:0005739;GO:0005743;GO:0016020;GO:0022900	oxidation-reduction process;ubiquinol-cytochrome-c reductase activity;membrane;2 iron, 2 sulfur cluster binding;metal ion binding;oxidation-reduction process;respirasome;iron-sulfur cluster binding;membrane;integral component of membrane;2 iron, 2 sulfur cluster binding;mitochondrion;mitochondrial inner membrane;membrane;electron transport chain	Cytochrome b-c1 complex subunit Rieske, mitochondrial;Cytochrome b-c1 complex subunit Rieske, mitochondrial;Cytochrome b-c1 complex subunit Rieske, mitochondrial;Cytochrome b-c1 complex subunit Rieske, mitochondrial;Cytochrome b-c1 complex subunit Rieske, mitochondrial;Cytochrome b-c1 complex subunit Rieske, mitochondrial;Cytochrome b-c1 complex subunit Rieske, mitochondrial;Cytochrome b-c1 compl…	AQZ15477	https://fungi.ensembl.org/Zygosaccharomyces_parabailii_gca_001984395/Gene/Summary?db=core;g=BZL39_I02220	https://fungi.ensembl.org/Zygosaccharomyces_parabailii_gca_001984395/Transcript/ProteinSummary?db=core;g=BZL39_I02220	https://www.uniprot.org/uniprot/A0A1S7HR48
BZL39_H03400	1331.87	0.884178	0.0930783	9.4993	2.11307e-21	20.6751	2.55824e-19	626030	627079	protein_coding	CSH1 (YBR161W) and SUR1 (YPL057C)	8	A0A1S7HPL8	GO:0016740;GO:0016021;GO:0016020	transferase activity;integral component of membrane;membrane	CSH1 (YBR161W) and SUR1 (YPL057C);CSH1 (YBR161W) and SUR1 (YPL057C);CSH1 (YBR161W) and SUR1 (YPL057C)	AQZ14964	https://fungi.ensembl.org/Zygosaccharomyces_parabailii_gca_001984395/Gene/Summary?db=core;g=BZL39_H03400	https://fungi.ensembl.org/Zygosaccharomyces_parabailii_gca_001984395/Transcript/ProteinSummary?db=core;g=BZL39_H03400	https://www.uniprot.org/uniprot/A0A1S7HPL8
BZL39_P02100	34179.7	0.797464	0.0842356	9.46707	2.87809e-21	20.5409	3.43798e-19	407137	407448	protein_coding	HSP12 (YFL014W)	16	NA	NA	NA	NA	AQZ19072	https://fungi.ensembl.org/Zygosaccharomyces_parabailii_gca_001984395/Gene/Summary?db=core;g=BZL39_P02100	https://fungi.ensembl.org/Zygosaccharomyces_parabailii_gca_001984395/Transcript/ProteinSummary?db=core;g=BZL39_P02100	NA
BZL39_C04160	1659.63	1.02926	0.109019	9.44117	3.68642e-21	20.4334	4.34561e-19	780656	781708	protein_coding	ADH5 (YBR145W) and ADH1 (YOL086C)	3	A0A1S7HEN0	GO:0008270;GO:0055114;GO:0016491;GO:0046872;GO:0055114;GO:0016491	zinc ion binding;oxidation-reduction process;oxidoreductase activity;metal ion binding;oxidation-reduction process;oxidoreductase activity	PKS_ER domain-containing protein;PKS_ER domain-containing protein;PKS_ER domain-containing protein;PKS_ER domain-containing protein;PKS_ER domain-containing protein;PKS_ER domain-containing protein	AQZ11489	https://fungi.ensembl.org/Zygosaccharomyces_parabailii_gca_001984395/Gene/Summary?db=core;g=BZL39_C04160	https://fungi.ensembl.org/Zygosaccharomyces_parabailii_gca_001984395/Transcript/ProteinSummary?db=core;g=BZL39_C04160	https://www.uniprot.org/uniprot/A0A1S7HEN0
BZL39_E01380	920.713	1.04011	0.110502	9.4126	4.84021e-21	20.3151	5.63161e-19	266608	267693	protein_coding	(ZYRO0F12650g)	5	A0A1S7HIK2	GO:0005216;GO:0006811;GO:0016020;GO:0016020;GO:0016021;GO:0016020;GO:0034220	ion channel activity;ion transport;membrane;membrane;integral component of membrane;membrane;ion transmembrane transport	(ZYRO0F12650g);(ZYRO0F12650g);(ZYRO0F12650g);(ZYRO0F12650g);(ZYRO0F12650g);(ZYRO0F12650g);(ZYRO0F12650g)	AQZ12798	https://fungi.ensembl.org/Zygosaccharomyces_parabailii_gca_001984395/Gene/Summary?db=core;g=BZL39_E01380	https://fungi.ensembl.org/Zygosaccharomyces_parabailii_gca_001984395/Transcript/ProteinSummary?db=core;g=BZL39_E01380	https://www.uniprot.org/uniprot/A0A1S7HIK2
BZL39_B02340	1454.23	-0.778582	0.0827946	-9.40378	5.26386e-21	20.2787	6.04602e-19	443859	445403	protein_coding	NSR1 (YGR159C)	2	A0A1S7HBE6	GO:0003723;GO:0003676;GO:0003723	RNA binding;nucleic acid binding;RNA binding	NSR1 (YGR159C);NSR1 (YGR159C);NSR1 (YGR159C)	AQZ10309	https://fungi.ensembl.org/Zygosaccharomyces_parabailii_gca_001984395/Gene/Summary?db=core;g=BZL39_B02340	https://fungi.ensembl.org/Zygosaccharomyces_parabailii_gca_001984395/Transcript/ProteinSummary?db=core;g=BZL39_B02340	https://www.uniprot.org/uniprot/A0A1S7HBE6
BZL39_E05680	379.387	1.28641	0.137324	9.36772	7.41138e-21	20.1301	8.40488e-19	1143450	1144097	protein_coding	(ZYRO0D01452g)	5	A0A1S7HJS9	GO:0003924;GO:0005525;GO:0007264	GTPase activity;GTP binding;small GTPase mediated signal transduction	(ZYRO0D01452g);(ZYRO0D01452g);(ZYRO0D01452g)	AQZ13228	https://fungi.ensembl.org/Zygosaccharomyces_parabailii_gca_001984395/Gene/Summary?db=core;g=BZL39_E05680	https://fungi.ensembl.org/Zygosaccharomyces_parabailii_gca_001984395/Transcript/ProteinSummary?db=core;g=BZL39_E05680	https://www.uniprot.org/uniprot/A0A1S7HJS9
BZL39_I05570	318.205	-1.13868	0.121629	-9.36191	7.8311e-21	20.1062	8.76985e-19	1142124	1143944	protein_coding	PHO84 (YML123C)	9	A0A1S7HS34	GO:0006797;GO:0006817;GO:0097079;GO:0005315;GO:0005384;GO:0005887;GO:0006828;GO:0097080;GO:0006817;GO:0022857;GO:0005315;GO:0016021;GO:0055085;GO:0006817;GO:0016021;GO:0016020;GO:0071421	polyphosphate metabolic process;phosphate ion transport;selenite:proton symporter activity;inorganic phosphate transmembrane transporter activity;manganese ion transmembrane transporter activity;integral component of plasma membrane;manganese ion transport;plasma membrane selenite transport;phosphate ion transport;transmembrane transporter activity;inorganic phosphate transmembrane transporter ac…	MFS domain-containing protein;MFS domain-containing protein;MFS domain-containing protein;MFS domain-containing protein;MFS domain-containing protein;MFS domain-containing protein;MFS domain-containing protein;MFS domain-containing protein;MFS domain-containing protein;MFS domain-containing protein;MFS domain-containing protein;MFS domain-containing protein;MFS domain-containing protein;MFS domai…	AQZ15808	https://fungi.ensembl.org/Zygosaccharomyces_parabailii_gca_001984395/Gene/Summary?db=core;g=BZL39_I05570	https://fungi.ensembl.org/Zygosaccharomyces_parabailii_gca_001984395/Transcript/ProteinSummary?db=core;g=BZL39_I05570	https://www.uniprot.org/uniprot/A0A1S7HS34
BZL39_L05000	18874	0.844987	0.090355	9.35186	8.61219e-21	20.0649	9.52551e-19	975177	977105	protein_coding	SSA2 (YLL024C)	12	A0A1S7HWN6	GO:0005524;GO:0000166	ATP binding;nucleotide binding	SSA2 (YLL024C);SSA2 (YLL024C)	AQZ17427	https://fungi.ensembl.org/Zygosaccharomyces_parabailii_gca_001984395/Gene/Summary?db=core;g=BZL39_L05000	https://fungi.ensembl.org/Zygosaccharomyces_parabailii_gca_001984395/Transcript/ProteinSummary?db=core;g=BZL39_L05000	https://www.uniprot.org/uniprot/A0A1S7HWN6
BZL39_G04290	1876.25	-0.751726	0.0810011	-9.28045	1.6876e-20	19.7727	1.84381e-18	836293	837816	protein_coding	hypothetical protein	7	A0A1S7HMY1	GO:0003676;GO:0003723;GO:0003723	nucleic acid binding;RNA binding;RNA binding	Uncharacterized protein;Uncharacterized protein;Uncharacterized protein	AQZ14411	https://fungi.ensembl.org/Zygosaccharomyces_parabailii_gca_001984395/Gene/Summary?db=core;g=BZL39_G04290	https://fungi.ensembl.org/Zygosaccharomyces_parabailii_gca_001984395/Transcript/ProteinSummary?db=core;g=BZL39_G04290	https://www.uniprot.org/uniprot/A0A1S7HMY1
BZL39_C05850	10651	0.862677	0.0931928	9.25691	2.10425e-20	19.6769	2.27132e-18	1100762	1101760	protein_coding	TDH3 (YGR192C) and TDH2 (YJR009C)	3	A0A1S7HF75	GO:0006006;GO:0050661;GO:0055114;GO:0016620;GO:0051287;GO:0055114;GO:0016491;GO:0006096;GO:0000166;GO:0004365;GO:0051287;GO:0004365;GO:0006096	glucose metabolic process;NADP binding;oxidation-reduction process;oxidoreductase activity, acting on the aldehyde or oxo group of donors, NAD or NADP as acceptor;NAD binding;oxidation-reduction process;oxidoreductase activity;glycolytic process;nucleotide binding;glyceraldehyde-3-phosphate dehydrogenase (NAD+) (phosphorylating) activity;NAD binding;glyceraldehyde-3-phosphate dehydrogenase (NAD+)…	Glyceraldehyde-3-phosphate dehydrogenase;Glyceraldehyde-3-phosphate dehydrogenase;Glyceraldehyde-3-phosphate dehydrogenase;Glyceraldehyde-3-phosphate dehydrogenase;Glyceraldehyde-3-phosphate dehydrogenase;Glyceraldehyde-3-phosphate dehydrogenase;Glyceraldehyde-3-phosphate dehydrogenase;Glyceraldehyde-3-phosphate dehydrogenase;Glyceraldehyde-3-phosphate dehydrogenase;Glyceraldehyde-3-phosphate deh…	AQZ11657	https://fungi.ensembl.org/Zygosaccharomyces_parabailii_gca_001984395/Gene/Summary?db=core;g=BZL39_C05850	https://fungi.ensembl.org/Zygosaccharomyces_parabailii_gca_001984395/Transcript/ProteinSummary?db=core;g=BZL39_C05850	https://www.uniprot.org/uniprot/A0A1S7HF75
BZL39_L02520	13040.1	0.833875	0.0902418	9.24046	2.45449e-20	19.61	2.61783e-18	487109	488107	protein_coding	TDH3 (YGR192C) and TDH2 (YJR009C)	12	A0A1S7HVZ0	GO:0006006;GO:0050661;GO:0055114;GO:0016620;GO:0051287;GO:0055114;GO:0016491;GO:0000166;GO:0006096;GO:0004365;GO:0004365;GO:0051287;GO:0006096	glucose metabolic process;NADP binding;oxidation-reduction process;oxidoreductase activity, acting on the aldehyde or oxo group of donors, NAD or NADP as acceptor;NAD binding;oxidation-reduction process;oxidoreductase activity;nucleotide binding;glycolytic process;glyceraldehyde-3-phosphate dehydrogenase (NAD+) (phosphorylating) activity;glyceraldehyde-3-phosphate dehydrogenase (NAD+) (phosphoryl…	Glyceraldehyde-3-phosphate dehydrogenase;Glyceraldehyde-3-phosphate dehydrogenase;Glyceraldehyde-3-phosphate dehydrogenase;Glyceraldehyde-3-phosphate dehydrogenase;Glyceraldehyde-3-phosphate dehydrogenase;Glyceraldehyde-3-phosphate dehydrogenase;Glyceraldehyde-3-phosphate dehydrogenase;Glyceraldehyde-3-phosphate dehydrogenase;Glyceraldehyde-3-phosphate dehydrogenase;Glyceraldehyde-3-phosphate deh…	AQZ17182	https://fungi.ensembl.org/Zygosaccharomyces_parabailii_gca_001984395/Gene/Summary?db=core;g=BZL39_L02520	https://fungi.ensembl.org/Zygosaccharomyces_parabailii_gca_001984395/Transcript/ProteinSummary?db=core;g=BZL39_L02520	https://www.uniprot.org/uniprot/A0A1S7HVZ0
BZL39_D04250	2866.95	0.828911	0.0901665	9.19311	3.81648e-20	19.4183	4.02257e-18	885631	888366	protein_coding	HSP104 (YLL026W)	4	A0A1S7HH02	GO:0005524;GO:0000166;GO:0034399;GO:0051082;GO:0051085;GO:0070370;GO:0072380;GO:0005524;GO:0005634;GO:0005737;GO:0016887;GO:0034975;GO:0035617;GO:0042802;GO:0043335;GO:0043531;GO:0051087;GO:0070414;GO:0005524;GO:0006355;GO:0008134;GO:0016887	ATP binding;nucleotide binding;nuclear periphery;unfolded protein binding;chaperone cofactor-dependent protein refolding;cellular heat acclimation;TRC complex;ATP binding;nucleus;cytoplasm;ATPase activity;protein folding in endoplasmic reticulum;stress granule disassembly;identical protein binding;protein unfolding;ADP binding;chaperone binding;trehalose metabolism in response to heat stress;ATP …	HSP104 (YLL026W);HSP104 (YLL026W);HSP104 (YLL026W);HSP104 (YLL026W);HSP104 (YLL026W);HSP104 (YLL026W);HSP104 (YLL026W);HSP104 (YLL026W);HSP104 (YLL026W);HSP104 (YLL026W);HSP104 (YLL026W);HSP104 (YLL026W);HSP104 (YLL026W);HSP104 (YLL026W);HSP104 (YLL026W);HSP104 (YLL026W);HSP104 (YLL026W);HSP104 (YLL026W);HSP104 (YLL026W);HSP104 (YLL026W);HSP104 (YLL026W);HSP104 (YLL026W)	AQZ12364	https://fungi.ensembl.org/Zygosaccharomyces_parabailii_gca_001984395/Gene/Summary?db=core;g=BZL39_D04250	https://fungi.ensembl.org/Zygosaccharomyces_parabailii_gca_001984395/Transcript/ProteinSummary?db=core;g=BZL39_D04250	https://www.uniprot.org/uniprot/A0A1S7HH02
BZL39_I05300	3076.75	0.790686	0.0862388	9.16857	4.79343e-20	19.3194	4.99353e-18	1078757	1079980	protein_coding	YDJ1 (YNL064C)	9	A0A1S7HRW9	GO:0005829;GO:0031048;GO:0034605;GO:0140453;GO:0005829;GO:0006458;GO:0006511;GO:0006626;GO:0048471;GO:0051082;GO:0051131;GO:0072380;GO:0140455;GO:0001671;GO:0030433;GO:0035719;GO:0042026;GO:0045047;GO:0006457;GO:0009408;GO:0051082;GO:0005524;GO:0031072;GO:0046872;GO:0032781	cytosol;heterochromatin assembly by small RNA;cellular response to heat;protein aggregate center;cytosol;'de novo' protein folding;ubiquitin-dependent protein catabolic process;protein targeting to mitochondrion;perinuclear region of cytoplasm;unfolded protein binding;chaperone-mediated protein complex assembly;TRC complex;cytoplasm protein quality control;ATPase activator activity;ubiquitin-depe…	YDJ1 (YNL064C);YDJ1 (YNL064C);YDJ1 (YNL064C);YDJ1 (YNL064C);YDJ1 (YNL064C);YDJ1 (YNL064C);YDJ1 (YNL064C);YDJ1 (YNL064C);YDJ1 (YNL064C);YDJ1 (YNL064C);YDJ1 (YNL064C);YDJ1 (YNL064C);YDJ1 (YNL064C);YDJ1 (YNL064C);YDJ1 (YNL064C);YDJ1 (YNL064C);YDJ1 (YNL064C);YDJ1 (YNL064C);YDJ1 (YNL064C);YDJ1 (YNL064C);YDJ1 (YNL064C);YDJ1 (YNL064C);YDJ1 (YNL064C);YDJ1 (YNL064C);YDJ1 (YNL064C)	AQZ15782	https://fungi.ensembl.org/Zygosaccharomyces_parabailii_gca_001984395/Gene/Summary?db=core;g=BZL39_I05300	https://fungi.ensembl.org/Zygosaccharomyces_parabailii_gca_001984395/Transcript/ProteinSummary?db=core;g=BZL39_I05300	https://www.uniprot.org/uniprot/A0A1S7HRW9
BZL39_B07230	345.013	1.27233	0.138875	9.16172	5.10786e-20	19.2918	5.25992e-18	1371805	1373403	protein_coding	(ZYRO0F10274g)	2	A0A1S7HCR8	GO:0004190;GO:0006508;GO:0016787;GO:0006508;GO:0008233;GO:0004190	aspartic-type endopeptidase activity;proteolysis;hydrolase activity;proteolysis;peptidase activity;aspartic-type endopeptidase activity	Peptidase A1 domain-containing protein;Peptidase A1 domain-containing protein;Peptidase A1 domain-containing protein;Peptidase A1 domain-containing protein;Peptidase A1 domain-containing protein;Peptidase A1 domain-containing protein	AQZ10797	https://fungi.ensembl.org/Zygosaccharomyces_parabailii_gca_001984395/Gene/Summary?db=core;g=BZL39_B07230	https://fungi.ensembl.org/Zygosaccharomyces_parabailii_gca_001984395/Transcript/ProteinSummary?db=core;g=BZL39_B07230	https://www.uniprot.org/uniprot/A0A1S7HCR8
BZL39_G04320	219.991	1.35777	0.149079	9.10774	8.41147e-20	19.0751	8.56345e-18	840622	843129	protein_coding	CHO2 (YGR157W)	7	A0A1S7HN03	GO:0006644;GO:0004608;GO:0005783;GO:0016740;GO:0032259;GO:0016020;GO:0008168;GO:0016021;GO:0008654;GO:0006629;GO:0004608;GO:0005789;GO:0016020;GO:0005789;GO:0006656;GO:0006656;GO:0016021;GO:0004608;GO:0004608;GO:0006656	phospholipid metabolic process;phosphatidylethanolamine N-methyltransferase activity;endoplasmic reticulum;transferase activity;methylation;membrane;methyltransferase activity;integral component of membrane;phospholipid biosynthetic process;lipid metabolic process;phosphatidylethanolamine N-methyltransferase activity;endoplasmic reticulum membrane;membrane;endoplasmic reticulum membrane;phosphati…	Phosphatidylethanolamine N-methyltransferase;Phosphatidylethanolamine N-methyltransferase;Phosphatidylethanolamine N-methyltransferase;Phosphatidylethanolamine N-methyltransferase;Phosphatidylethanolamine N-methyltransferase;Phosphatidylethanolamine N-methyltransferase;Phosphatidylethanolamine N-methyltransferase;Phosphatidylethanolamine N-methyltransferase;Phosphatidylethanolamine N-methyltransf…	AQZ14414	https://fungi.ensembl.org/Zygosaccharomyces_parabailii_gca_001984395/Gene/Summary?db=core;g=BZL39_G04320	https://fungi.ensembl.org/Zygosaccharomyces_parabailii_gca_001984395/Transcript/ProteinSummary?db=core;g=BZL39_G04320	https://www.uniprot.org/uniprot/A0A1S7HN03
BZL39_A00310	1209.86	-0.748732	0.0829975	-9.02114	1.86144e-19	18.7302	1.87377e-17	63777	64715	protein_coding	(ZYRO0C00374g)	1	A0A1S7H7W5	GO:0022857;GO:0016021;GO:0055085;GO:0016021;GO:0016020	transmembrane transporter activity;integral component of membrane;transmembrane transport;integral component of membrane;membrane	MFS domain-containing protein;MFS domain-containing protein;MFS domain-containing protein;MFS domain-containing protein;MFS domain-containing protein	AQZ09099	https://fungi.ensembl.org/Zygosaccharomyces_parabailii_gca_001984395/Gene/Summary?db=core;g=BZL39_A00310	https://fungi.ensembl.org/Zygosaccharomyces_parabailii_gca_001984395/Transcript/ProteinSummary?db=core;g=BZL39_A00310	https://www.uniprot.org/uniprot/A0A1S7H7W5
BZL39_D03700	2068.47	0.81483	0.0906617	8.98759	2.52721e-19	18.5974	2.51569e-17	756662	757036	protein_coding	FMP16 (YDR070C)	4	NA	NA	NA	NA	AQZ12311	https://fungi.ensembl.org/Zygosaccharomyces_parabailii_gca_001984395/Gene/Summary?db=core;g=BZL39_D03700	https://fungi.ensembl.org/Zygosaccharomyces_parabailii_gca_001984395/Transcript/ProteinSummary?db=core;g=BZL39_D03700	NA
BZL39_J01500	2366.59	0.907216	0.101005	8.98185	2.6626e-19	18.5747	2.62134e-17	301615	301932	protein_coding	HSP10 (YOR020C)	10	A0A1S7HSH8	GO:0006457;GO:0005524	protein folding;ATP binding	HSP10 (YOR020C);HSP10 (YOR020C)	AQZ15982	https://fungi.ensembl.org/Zygosaccharomyces_parabailii_gca_001984395/Gene/Summary?db=core;g=BZL39_J01500	https://fungi.ensembl.org/Zygosaccharomyces_parabailii_gca_001984395/Transcript/ProteinSummary?db=core;g=BZL39_J01500	https://www.uniprot.org/uniprot/A0A1S7HSH8
BZL39_J03380	412.768	1.08355	0.120868	8.96477	3.10918e-19	18.5074	3.02774e-17	651631	652599	protein_coding	MPM1 (YJL066C)	10	NA	NA	NA	NA	AQZ16170	https://fungi.ensembl.org/Zygosaccharomyces_parabailii_gca_001984395/Gene/Summary?db=core;g=BZL39_J03380	https://fungi.ensembl.org/Zygosaccharomyces_parabailii_gca_001984395/Transcript/ProteinSummary?db=core;g=BZL39_J03380	NA
BZL39_H04670	471.656	1.15264	0.128735	8.95361	3.44053e-19	18.4634	3.31438e-17	851078	852190	protein_coding	CPR6 (YLR216C)	8	A0A1S7HPX3	GO:0000413;GO:0003755;GO:0006457	protein peptidyl-prolyl isomerization;peptidyl-prolyl cis-trans isomerase activity;protein folding	CPR6 (YLR216C);CPR6 (YLR216C);CPR6 (YLR216C)	AQZ15089	https://fungi.ensembl.org/Zygosaccharomyces_parabailii_gca_001984395/Gene/Summary?db=core;g=BZL39_H04670	https://fungi.ensembl.org/Zygosaccharomyces_parabailii_gca_001984395/Transcript/ProteinSummary?db=core;g=BZL39_H04670	https://www.uniprot.org/uniprot/A0A1S7HPX3
BZL39_O01610	2310.91	0.823953	0.0922256	8.93411	4.10487e-19	18.3867	3.91229e-17	341278	342528	protein_coding	PGK1 (YCR012W)	15	A0A1S7I027	GO:0004618;GO:0006096;GO:0016740;GO:0016301;GO:0005524;GO:0000166;GO:0016310;GO:0004618	phosphoglycerate kinase activity;glycolytic process;transferase activity;kinase activity;ATP binding;nucleotide binding;phosphorylation;phosphoglycerate kinase activity	Phosphoglycerate kinase;Phosphoglycerate kinase;Phosphoglycerate kinase;Phosphoglycerate kinase;Phosphoglycerate kinase;Phosphoglycerate kinase;Phosphoglycerate kinase;Phosphoglycerate kinase	AQZ18622	https://fungi.ensembl.org/Zygosaccharomyces_parabailii_gca_001984395/Gene/Summary?db=core;g=BZL39_O01610	https://fungi.ensembl.org/Zygosaccharomyces_parabailii_gca_001984395/Transcript/ProteinSummary?db=core;g=BZL39_O01610	https://www.uniprot.org/uniprot/A0A1S7I027
BZL39_D00870	7471.38	1.71309	0.192037	8.92063	4.63627e-19	18.3338	4.37225e-17	160630	162651	protein_coding	KAR2 (YJL034W)	4	A0A1S7HG52	GO:0005783;GO:0016021;GO:0016020;GO:0005524;GO:0000166;GO:0005783;GO:0006986;GO:0031204;GO:0034099;GO:0051082;GO:0000742;GO:0006616;GO:0016887;GO:0030433;GO:0070880;GO:0070972	endoplasmic reticulum;integral component of membrane;membrane;ATP binding;nucleotide binding;endoplasmic reticulum;response to unfolded protein;posttranslational protein targeting to membrane, translocation;luminal surveillance complex;unfolded protein binding;karyogamy involved in conjugation with cellular fusion;SRP-dependent cotranslational protein targeting to membrane, translocation;ATPase a…	Endoplasmic reticulum chaperone BiP;Endoplasmic reticulum chaperone BiP;Endoplasmic reticulum chaperone BiP;Endoplasmic reticulum chaperone BiP;Endoplasmic reticulum chaperone BiP;Endoplasmic reticulum chaperone BiP;Endoplasmic reticulum chaperone BiP;Endoplasmic reticulum chaperone BiP;Endoplasmic reticulum chaperone BiP;Endoplasmic reticulum chaperone BiP;Endoplasmic reticulum chaperone BiP;End…	AQZ12032	https://fungi.ensembl.org/Zygosaccharomyces_parabailii_gca_001984395/Gene/Summary?db=core;g=BZL39_D00870	https://fungi.ensembl.org/Zygosaccharomyces_parabailii_gca_001984395/Transcript/ProteinSummary?db=core;g=BZL39_D00870	https://www.uniprot.org/uniprot/A0A1S7HG52
BZL39_G05940	4760.8	1.68526	0.191415	8.80422	1.3177e-18	17.8802	1.22972e-16	1141253	1141945	protein_coding	YNL208W	7	A0A1S7HNN9	GO:0019867	outer membrane	Rick_17kDa_Anti domain-containing protein	AQZ14576	https://fungi.ensembl.org/Zygosaccharomyces_parabailii_gca_001984395/Gene/Summary?db=core;g=BZL39_G05940	https://fungi.ensembl.org/Zygosaccharomyces_parabailii_gca_001984395/Transcript/ProteinSummary?db=core;g=BZL39_G05940	https://www.uniprot.org/uniprot/A0A1S7HNN9
BZL39_I04380	805.18	0.826884	0.0949136	8.71197	2.98641e-18	17.5249	2.75828e-16	896184	898505	protein_coding	PMT4 (YJR143C)	9	A0A1S7HRX7	GO:0000030;GO:0006493;GO:0016020;GO:0016740;GO:0005783;GO:0016021;GO:0016757;GO:0016020;GO:0004169;GO:0005789;GO:0016020;GO:0004169;GO:0005789;GO:0016021;GO:0035269;GO:0035269;GO:0097502;GO:0006486	mannosyltransferase activity;protein O-linked glycosylation;membrane;transferase activity;endoplasmic reticulum;integral component of membrane;transferase activity, transferring glycosyl groups;membrane;dolichyl-phosphate-mannose-protein mannosyltransferase activity;endoplasmic reticulum membrane;membrane;dolichyl-phosphate-mannose-protein mannosyltransferase activity;endoplasmic reticulum membra…	Dolichyl-phosphate-mannose--protein mannosyltransferase;Dolichyl-phosphate-mannose--protein mannosyltransferase;Dolichyl-phosphate-mannose--protein mannosyltransferase;Dolichyl-phosphate-mannose--protein mannosyltransferase;Dolichyl-phosphate-mannose--protein mannosyltransferase;Dolichyl-phosphate-mannose--protein mannosyltransferase;Dolichyl-phosphate-mannose--protein mannosyltransferase;Dolichy…	AQZ15690	https://fungi.ensembl.org/Zygosaccharomyces_parabailii_gca_001984395/Gene/Summary?db=core;g=BZL39_I04380	https://fungi.ensembl.org/Zygosaccharomyces_parabailii_gca_001984395/Transcript/ProteinSummary?db=core;g=BZL39_I04380	https://www.uniprot.org/uniprot/A0A1S7HRX7
BZL39_K00210	331.752	-1.14117	0.131121	-8.70319	3.2268e-18	17.4912	2.94989e-16	33732	35882	protein_coding	hypothetical protein	11	A0A1S7HU67	GO:0015267;GO:0016020;GO:0055085;GO:0016020;GO:0016021;GO:0016020	channel activity;membrane;transmembrane transport;membrane;integral component of membrane;membrane	Uncharacterized protein;Uncharacterized protein;Uncharacterized protein;Uncharacterized protein;Uncharacterized protein;Uncharacterized protein	AQZ16430	https://fungi.ensembl.org/Zygosaccharomyces_parabailii_gca_001984395/Gene/Summary?db=core;g=BZL39_K00210	https://fungi.ensembl.org/Zygosaccharomyces_parabailii_gca_001984395/Transcript/ProteinSummary?db=core;g=BZL39_K00210	https://www.uniprot.org/uniprot/A0A1S7HU67
BZL39_H03330	501.569	1.1633	0.134236	8.66608	4.47253e-18	17.3494	4.04741e-16	600557	606058	protein_coding	DUR1,2 (YBR208C)	8	A0A1S7HPH2	GO:0046872;GO:0005524;GO:0016787;GO:0005524;GO:0016874;GO:0000166;GO:0000166;GO:0005524	metal ion binding;ATP binding;hydrolase activity;ATP binding;ligase activity;nucleotide binding;nucleotide binding;ATP binding	DUR1,2 (YBR208C);DUR1,2 (YBR208C);DUR1,2 (YBR208C);DUR1,2 (YBR208C);DUR1,2 (YBR208C);DUR1,2 (YBR208C);DUR1,2 (YBR208C);DUR1,2 (YBR208C)	AQZ14957	https://fungi.ensembl.org/Zygosaccharomyces_parabailii_gca_001984395/Gene/Summary?db=core;g=BZL39_H03330	https://fungi.ensembl.org/Zygosaccharomyces_parabailii_gca_001984395/Transcript/ProteinSummary?db=core;g=BZL39_H03330	https://www.uniprot.org/uniprot/A0A1S7HPH2
BZL39_M03960	886.644	0.789838	0.0917506	8.60853	7.4006e-18	17.1307	6.6302e-16	771567	773654	protein_coding	FAA4 (YMR246W) and FAA1 (YOR317W)	13	NA	NA	NA	NA	AQZ17838	https://fungi.ensembl.org/Zygosaccharomyces_parabailii_gca_001984395/Gene/Summary?db=core;g=BZL39_M03960	https://fungi.ensembl.org/Zygosaccharomyces_parabailii_gca_001984395/Transcript/ProteinSummary?db=core;g=BZL39_M03960	NA
BZL39_E03270	6570.7	1.62216	0.188777	8.59301	8.47233e-18	17.072	7.51521e-16	629333	631354	protein_coding	KAR2 (YJL034W)	5	A0A1S7HJ36	GO:0005783;GO:0005524;GO:0016021;GO:0000166;GO:0016020	endoplasmic reticulum;ATP binding;integral component of membrane;nucleotide binding;membrane	Endoplasmic reticulum chaperone BiP;Endoplasmic reticulum chaperone BiP;Endoplasmic reticulum chaperone BiP;Endoplasmic reticulum chaperone BiP;Endoplasmic reticulum chaperone BiP	AQZ12988	https://fungi.ensembl.org/Zygosaccharomyces_parabailii_gca_001984395/Gene/Summary?db=core;g=BZL39_E03270	https://fungi.ensembl.org/Zygosaccharomyces_parabailii_gca_001984395/Transcript/ProteinSummary?db=core;g=BZL39_E03270	https://www.uniprot.org/uniprot/A0A1S7HJ36
BZL39_M04080	1368.43	0.700081	0.0815316	8.58663	8.95591e-18	17.0479	7.86628e-16	794769	796214	protein_coding	OLE1 (YGL055W)	13	A0A1S7HY79	GO:0004768;GO:0006636;GO:0020037;GO:0055114;GO:0006629;GO:0016021;GO:0016717;GO:0055114;GO:0046872;GO:0006633;GO:0055114;GO:0006629;GO:0016020;GO:0006631;GO:0016021;GO:0016491;GO:0004768;GO:0016020;GO:0004768;GO:0046872;GO:0006636	stearoyl-CoA 9-desaturase activity;unsaturated fatty acid biosynthetic process;heme binding;oxidation-reduction process;lipid metabolic process;integral component of membrane;oxidoreductase activity, acting on paired donors, with oxidation of a pair of donors resulting in the reduction of molecular oxygen to two molecules of water;oxidation-reduction process;metal ion binding;fatty acid biosynthe…	Acyl-CoA desaturase;Acyl-CoA desaturase;Acyl-CoA desaturase;Acyl-CoA desaturase;Acyl-CoA desaturase;Acyl-CoA desaturase;Acyl-CoA desaturase;Acyl-CoA desaturase;Acyl-CoA desaturase;Acyl-CoA desaturase;Acyl-CoA desaturase;Acyl-CoA desaturase;Acyl-CoA desaturase;Acyl-CoA desaturase;Acyl-CoA desaturase;Acyl-CoA desaturase;Acyl-CoA desaturase;Acyl-CoA desaturase;Acyl-CoA desaturase;Acyl-CoA desaturase…	AQZ17850	https://fungi.ensembl.org/Zygosaccharomyces_parabailii_gca_001984395/Gene/Summary?db=core;g=BZL39_M04080	https://fungi.ensembl.org/Zygosaccharomyces_parabailii_gca_001984395/Transcript/ProteinSummary?db=core;g=BZL39_M04080	https://www.uniprot.org/uniprot/A0A1S7HY79
BZL39_J03990	1367.59	1.06711	0.125115	8.52904	1.47572e-17	16.831	1.28359e-15	769283	770776	protein_coding	BTN2 (YGR142W) and CUR1 (YPR158W)	10	NA	NA	NA	NA	AQZ16230	https://fungi.ensembl.org/Zygosaccharomyces_parabailii_gca_001984395/Gene/Summary?db=core;g=BZL39_J03990	https://fungi.ensembl.org/Zygosaccharomyces_parabailii_gca_001984395/Transcript/ProteinSummary?db=core;g=BZL39_J03990	NA
BZL39_A07780	849.297	-0.900434	0.1062	-8.47864	2.27834e-17	16.6424	1.96266e-15	1561529	1563328	protein_coding	NOP7 (YGR103W)	1	A0A1S7H9W8	GO:0005730;GO:0042254;GO:0042254;GO:0006364;GO:0005634;GO:0005730;GO:0005654;GO:0042273;GO:0005730;GO:0000466;GO:0030687;GO:0000463;GO:0005634;GO:0043021	nucleolus;ribosome biogenesis;ribosome biogenesis;rRNA processing;nucleus;nucleolus;nucleoplasm;ribosomal large subunit biogenesis;nucleolus;maturation of 5.8S rRNA from tricistronic rRNA transcript (SSU-rRNA, 5.8S rRNA, LSU-rRNA);preribosome, large subunit precursor;maturation of LSU-rRNA from tricistronic rRNA transcript (SSU-rRNA, 5.8S rRNA, LSU-rRNA);nucleus;ribonucleoprotein complex binding	Pescadillo homolog;Pescadillo homolog;Pescadillo homolog;Pescadillo homolog;Pescadillo homolog;Pescadillo homolog;Pescadillo homolog;Pescadillo homolog;Pescadillo homolog;Pescadillo homolog;Pescadillo homolog;Pescadillo homolog;Pescadillo homolog;Pescadillo homolog	AQZ09842	https://fungi.ensembl.org/Zygosaccharomyces_parabailii_gca_001984395/Gene/Summary?db=core;g=BZL39_A07780	https://fungi.ensembl.org/Zygosaccharomyces_parabailii_gca_001984395/Transcript/ProteinSummary?db=core;g=BZL39_A07780	https://www.uniprot.org/uniprot/A0A1S7H9W8
BZL39_B05760	210.103	1.27336	0.150683	8.45058	2.89868e-17	16.5378	2.47327e-15	1103381	1103767	protein_coding	POC4 (YPL144W)	2	NA	NA	NA	NA	AQZ10652	https://fungi.ensembl.org/Zygosaccharomyces_parabailii_gca_001984395/Gene/Summary?db=core;g=BZL39_B05760	https://fungi.ensembl.org/Zygosaccharomyces_parabailii_gca_001984395/Transcript/ProteinSummary?db=core;g=BZL39_B05760	NA
BZL39_J01240	445.318	-0.98044	0.117495	-8.34453	7.14973e-17	16.1457	6.04287e-15	250683	251906	protein_coding	CIC1 (YHR052W)	10	A0A1S7HSE1	GO:0070628	proteasome binding	CIC1 (YHR052W)	AQZ15956	https://fungi.ensembl.org/Zygosaccharomyces_parabailii_gca_001984395/Gene/Summary?db=core;g=BZL39_J01240	https://fungi.ensembl.org/Zygosaccharomyces_parabailii_gca_001984395/Transcript/ProteinSummary?db=core;g=BZL39_J01240	https://www.uniprot.org/uniprot/A0A1S7HSE1
BZL39_J02800	3345.65	0.854783	0.102639	8.32802	8.22048e-17	16.0851	6.88292e-15	558878	559381	protein_coding	SBA1 (YKL117W)	10	NA	NA	NA	NA	AQZ16112	https://fungi.ensembl.org/Zygosaccharomyces_parabailii_gca_001984395/Gene/Summary?db=core;g=BZL39_J02800	https://fungi.ensembl.org/Zygosaccharomyces_parabailii_gca_001984395/Transcript/ProteinSummary?db=core;g=BZL39_J02800	NA
BZL39_A08890	609.607	-0.881909	0.106118	-8.31062	9.52044e-17	16.0213	7.89756e-15	1794998	1796941	protein_coding	NOG1 (YPL093W)	1	A0A1S7HAH3	GO:0005525;GO:0005730;GO:0042254;GO:0005525;GO:0005634;GO:0000166;GO:0005730	GTP binding;nucleolus;ribosome biogenesis;GTP binding;nucleus;nucleotide binding;nucleolus	Nucleolar GTP-binding protein 1;Nucleolar GTP-binding protein 1;Nucleolar GTP-binding protein 1;Nucleolar GTP-binding protein 1;Nucleolar GTP-binding protein 1;Nucleolar GTP-binding protein 1;Nucleolar GTP-binding protein 1	AQZ09953	https://fungi.ensembl.org/Zygosaccharomyces_parabailii_gca_001984395/Gene/Summary?db=core;g=BZL39_A08890	https://fungi.ensembl.org/Zygosaccharomyces_parabailii_gca_001984395/Transcript/ProteinSummary?db=core;g=BZL39_A08890	https://www.uniprot.org/uniprot/A0A1S7HAH3
BZL39_J04500	6853.17	0.700512	0.0845705	8.28317	1.19934e-16	15.9211	9.85773e-15	881785	883098	protein_coding	ENO1 (YGR254W) and ENO2 (YHR174W)	10	A0A1S7HTC2	GO:0000015;GO:0000287;GO:0004634;GO:0006096;GO:0016829;GO:0006096;GO:0004634;GO:0006096	phosphopyruvate hydratase complex;magnesium ion binding;phosphopyruvate hydratase activity;glycolytic process;lyase activity;glycolytic process;phosphopyruvate hydratase activity;glycolytic process	Phosphopyruvate hydratase;Phosphopyruvate hydratase;Phosphopyruvate hydratase;Phosphopyruvate hydratase;Phosphopyruvate hydratase;Phosphopyruvate hydratase;Phosphopyruvate hydratase;Phosphopyruvate hydratase	AQZ16281	https://fungi.ensembl.org/Zygosaccharomyces_parabailii_gca_001984395/Gene/Summary?db=core;g=BZL39_J04500	https://fungi.ensembl.org/Zygosaccharomyces_parabailii_gca_001984395/Transcript/ProteinSummary?db=core;g=BZL39_J04500	https://www.uniprot.org/uniprot/A0A1S7HTC2
BZL39_N04310	853.357	0.799306	0.096573	8.2767	1.26637e-16	15.8974	1.0314e-14	859501	861822	protein_coding	PMT4 (YJR143C)	14	A0A1S7HZC1	GO:0000030;GO:0006493;GO:0016020;GO:0016740;GO:0005783;GO:0016021;GO:0016020;GO:0016757;GO:0004169;GO:0005789;GO:0016020;GO:0005789;GO:0004169;GO:0016021;GO:0035269;GO:0035269;GO:0097502;GO:0006486	mannosyltransferase activity;protein O-linked glycosylation;membrane;transferase activity;endoplasmic reticulum;integral component of membrane;membrane;transferase activity, transferring glycosyl groups;dolichyl-phosphate-mannose-protein mannosyltransferase activity;endoplasmic reticulum membrane;membrane;endoplasmic reticulum membrane;dolichyl-phosphate-mannose-protein mannosyltransferase activi…	Dolichyl-phosphate-mannose--protein mannosyltransferase;Dolichyl-phosphate-mannose--protein mannosyltransferase;Dolichyl-phosphate-mannose--protein mannosyltransferase;Dolichyl-phosphate-mannose--protein mannosyltransferase;Dolichyl-phosphate-mannose--protein mannosyltransferase;Dolichyl-phosphate-mannose--protein mannosyltransferase;Dolichyl-phosphate-mannose--protein mannosyltransferase;Dolichy…	AQZ18398	https://fungi.ensembl.org/Zygosaccharomyces_parabailii_gca_001984395/Gene/Summary?db=core;g=BZL39_N04310	https://fungi.ensembl.org/Zygosaccharomyces_parabailii_gca_001984395/Transcript/ProteinSummary?db=core;g=BZL39_N04310	https://www.uniprot.org/uniprot/A0A1S7HZC1
BZL39_A02120	201.507	1.45934	0.17684	8.25236	1.55298e-16	15.8088	1.25344e-14	446983	448494	protein_coding	ALD3 (YMR169C)	1	A0A1S7H8E1	GO:0055114;GO:0016491;GO:0016620;GO:0055114;GO:0016491	oxidation-reduction process;oxidoreductase activity;oxidoreductase activity, acting on the aldehyde or oxo group of donors, NAD or NADP as acceptor;oxidation-reduction process;oxidoreductase activity	Aldedh domain-containing protein;Aldedh domain-containing protein;Aldedh domain-containing protein;Aldedh domain-containing protein;Aldedh domain-containing protein	AQZ09278	https://fungi.ensembl.org/Zygosaccharomyces_parabailii_gca_001984395/Gene/Summary?db=core;g=BZL39_A02120	https://fungi.ensembl.org/Zygosaccharomyces_parabailii_gca_001984395/Transcript/ProteinSummary?db=core;g=BZL39_A02120	https://www.uniprot.org/uniprot/A0A1S7H8E1
BZL39_M02650	485.518	0.898662	0.109204	8.22921	1.88453e-16	15.7248	1.50746e-14	527908	531399	protein_coding	SNQ2 (YDR011W)	13	A0A1S7HXD4	GO:0042626;GO:0005524;GO:0016020;GO:0016021;GO:0055085;GO:0016020;GO:0016021;GO:0005524;GO:0000166;GO:0016020;GO:0000166;GO:0005524	ATPase-coupled transmembrane transporter activity;ATP binding;membrane;integral component of membrane;transmembrane transport;membrane;integral component of membrane;ATP binding;nucleotide binding;membrane;nucleotide binding;ATP binding	ABC transporter domain-containing protein;ABC transporter domain-containing protein;ABC transporter domain-containing protein;ABC transporter domain-containing protein;ABC transporter domain-containing protein;ABC transporter domain-containing protein;ABC transporter domain-containing protein;ABC transporter domain-containing protein;ABC transporter domain-containing protein;ABC transporter domai…	AQZ17708	https://fungi.ensembl.org/Zygosaccharomyces_parabailii_gca_001984395/Gene/Summary?db=core;g=BZL39_M02650	https://fungi.ensembl.org/Zygosaccharomyces_parabailii_gca_001984395/Transcript/ProteinSummary?db=core;g=BZL39_M02650	https://www.uniprot.org/uniprot/A0A1S7HXD4
BZL39_A03660	823.59	0.784604	0.095921	8.17969	2.84577e-16	15.5458	2.25622e-14	758721	759320	protein_coding	ADD37 (YMR184W)	1	NA	NA	NA	NA	AQZ09431	https://fungi.ensembl.org/Zygosaccharomyces_parabailii_gca_001984395/Gene/Summary?db=core;g=BZL39_A03660	https://fungi.ensembl.org/Zygosaccharomyces_parabailii_gca_001984395/Transcript/ProteinSummary?db=core;g=BZL39_A03660	NA
BZL39_K01840	3436.02	0.777517	0.0952556	8.16244	3.28335e-16	15.4837	2.58031e-14	323311	326046	protein_coding	HSP104 (YLL026W)	11	A0A1S7HUC5	GO:0005524;GO:0006355;GO:0008134;GO:0016887;GO:0005524;GO:0000166	ATP binding;regulation of transcription, DNA-templated;transcription factor binding;ATPase activity;ATP binding;nucleotide binding	HSP104 (YLL026W);HSP104 (YLL026W);HSP104 (YLL026W);HSP104 (YLL026W);HSP104 (YLL026W);HSP104 (YLL026W)	AQZ16592	https://fungi.ensembl.org/Zygosaccharomyces_parabailii_gca_001984395/Gene/Summary?db=core;g=BZL39_K01840	https://fungi.ensembl.org/Zygosaccharomyces_parabailii_gca_001984395/Transcript/ProteinSummary?db=core;g=BZL39_K01840	https://www.uniprot.org/uniprot/A0A1S7HUC5
BZL39_P01940	646.225	-0.880905	0.108163	-8.14423	3.81714e-16	15.4183	2.97372e-14	369599	373246	protein_coding	RRP12 (YPL012W)	16	A0A1U7EQG9	GO:0005634	nucleus	NUC173 domain-containing protein	AQZ19056	https://fungi.ensembl.org/Zygosaccharomyces_parabailii_gca_001984395/Gene/Summary?db=core;g=BZL39_P01940	https://fungi.ensembl.org/Zygosaccharomyces_parabailii_gca_001984395/Transcript/ProteinSummary?db=core;g=BZL39_P01940	https://www.uniprot.org/uniprot/A0A1U7EQG9
BZL39_E02630	145.849	1.37666	0.169065	8.1428	3.86236e-16	15.4131	2.98301e-14	505670	507472	protein_coding	hypothetical protein	5	A0A1S7HIQ0	GO:0022857;GO:0055085;GO:0016020;GO:0016021	transmembrane transporter activity;transmembrane transport;membrane;integral component of membrane	MFS domain-containing protein;MFS domain-containing protein;MFS domain-containing protein;MFS domain-containing protein	AQZ12924	https://fungi.ensembl.org/Zygosaccharomyces_parabailii_gca_001984395/Gene/Summary?db=core;g=BZL39_E02630	https://fungi.ensembl.org/Zygosaccharomyces_parabailii_gca_001984395/Transcript/ProteinSummary?db=core;g=BZL39_E02630	https://www.uniprot.org/uniprot/A0A1S7HIQ0
BZL39_A08660	2006.61	0.733037	0.0904175	8.10724	5.17808e-16	15.2858	3.96499e-14	1761635	1762378	protein_coding	GPM1 (YKL152C)	1	A0A1S7HA95	GO:0003824;GO:0004619;GO:0006096;GO:0016868;GO:0006096;GO:0016853;GO:0006096	catalytic activity;phosphoglycerate mutase activity;glycolytic process;intramolecular transferase activity, phosphotransferases;glycolytic process;isomerase activity;glycolytic process	Phosphoglycerate mutase;Phosphoglycerate mutase;Phosphoglycerate mutase;Phosphoglycerate mutase;Phosphoglycerate mutase;Phosphoglycerate mutase;Phosphoglycerate mutase	AQZ09930	https://fungi.ensembl.org/Zygosaccharomyces_parabailii_gca_001984395/Gene/Summary?db=core;g=BZL39_A08660	https://fungi.ensembl.org/Zygosaccharomyces_parabailii_gca_001984395/Transcript/ProteinSummary?db=core;g=BZL39_A08660	https://www.uniprot.org/uniprot/A0A1S7HA95
BZL39_N02040	635.857	0.8938	0.110488	8.08956	5.98825e-16	15.2227	4.5465e-14	409184	410549	protein_coding	PMI40 (YER003C)	14	A0A1S7HYN2	GO:0004476;GO:0005975;GO:0008270;GO:0009298;GO:0046872;GO:0016853;GO:0004476;GO:0009298	mannose-6-phosphate isomerase activity;carbohydrate metabolic process;zinc ion binding;GDP-mannose biosynthetic process;metal ion binding;isomerase activity;mannose-6-phosphate isomerase activity;GDP-mannose biosynthetic process	Mannose-6-phosphate isomerase;Mannose-6-phosphate isomerase;Mannose-6-phosphate isomerase;Mannose-6-phosphate isomerase;Mannose-6-phosphate isomerase;Mannose-6-phosphate isomerase;Mannose-6-phosphate isomerase;Mannose-6-phosphate isomerase	NA	https://fungi.ensembl.org/Zygosaccharomyces_parabailii_gca_001984395/Gene/Summary?db=core;g=BZL39_N02040	https://fungi.ensembl.org/Zygosaccharomyces_parabailii_gca_001984395/Transcript/ProteinSummary?db=core;g=BZL39_N02040	https://www.uniprot.org/uniprot/A0A1S7HYN2
BZL39_J00380	610.346	0.799244	0.0992946	8.04922	8.33252e-16	15.0792	6.2732e-14	84623	86131	protein_coding	CDC37 (YDR168W)	10	A0A1S7HS79	GO:0019901;GO:0005737;GO:0005737	protein kinase binding;cytoplasm;cytoplasm	Hsp90 chaperone protein kinase-targeting subunit;Hsp90 chaperone protein kinase-targeting subunit;Hsp90 chaperone protein kinase-targeting subunit	AQZ15873	https://fungi.ensembl.org/Zygosaccharomyces_parabailii_gca_001984395/Gene/Summary?db=core;g=BZL39_J00380	https://fungi.ensembl.org/Zygosaccharomyces_parabailii_gca_001984395/Transcript/ProteinSummary?db=core;g=BZL39_J00380	https://www.uniprot.org/uniprot/A0A1S7HS79
BZL39_E01400	866.641	0.730725	0.0908353	8.04451	8.65929e-16	15.0625	6.46488e-14	270449	272536	protein_coding	FAA4 (YMR246W) and FAA1 (YOR317W)	5	NA	NA	NA	NA	AQZ12800	https://fungi.ensembl.org/Zygosaccharomyces_parabailii_gca_001984395/Gene/Summary?db=core;g=BZL39_E01400	https://fungi.ensembl.org/Zygosaccharomyces_parabailii_gca_001984395/Transcript/ProteinSummary?db=core;g=BZL39_E01400	NA
BZL39_P01570	3786.36	0.676658	0.0846404	7.99451	1.30095e-15	14.8857	9.63238e-14	300528	302465	protein_coding	ECM10 (YEL030W) and SSC1 (YJR045C)	16	A0A1U7EQD5	GO:0006457;GO:0051082;GO:0005524;GO:0000166;GO:0005524	protein folding;unfolded protein binding;ATP binding;nucleotide binding;ATP binding	ECM10 (YEL030W) and SSC1 (YJR045C);ECM10 (YEL030W) and SSC1 (YJR045C);ECM10 (YEL030W) and SSC1 (YJR045C);ECM10 (YEL030W) and SSC1 (YJR045C);ECM10 (YEL030W) and SSC1 (YJR045C)	AQZ19020	https://fungi.ensembl.org/Zygosaccharomyces_parabailii_gca_001984395/Gene/Summary?db=core;g=BZL39_P01570	https://fungi.ensembl.org/Zygosaccharomyces_parabailii_gca_001984395/Transcript/ProteinSummary?db=core;g=BZL39_P01570	https://www.uniprot.org/uniprot/A0A1U7EQD5
BZL39_E00230	3011.04	-0.707489	0.0886197	-7.98342	1.4233e-15	14.8467	1.04519e-13	55815	56762	protein_coding	MIR1 (YJR077C)	5	A0A1S7HHZ1	GO:0005315;GO:0005739;GO:0031305;GO:0035435;GO:0055085;GO:0005739;GO:0016021;GO:0016020;GO:0005743;GO:0005743;GO:0016020;GO:0016020;GO:0016021	inorganic phosphate transmembrane transporter activity;mitochondrion;integral component of mitochondrial inner membrane;phosphate ion transmembrane transport;transmembrane transport;mitochondrion;integral component of membrane;membrane;mitochondrial inner membrane;mitochondrial inner membrane;membrane;membrane;integral component of membrane	MIR1 (YJR077C);MIR1 (YJR077C);MIR1 (YJR077C);MIR1 (YJR077C);MIR1 (YJR077C);MIR1 (YJR077C);MIR1 (YJR077C);MIR1 (YJR077C);MIR1 (YJR077C);MIR1 (YJR077C);MIR1 (YJR077C);MIR1 (YJR077C);MIR1 (YJR077C)	AQZ12684	https://fungi.ensembl.org/Zygosaccharomyces_parabailii_gca_001984395/Gene/Summary?db=core;g=BZL39_E00230	https://fungi.ensembl.org/Zygosaccharomyces_parabailii_gca_001984395/Transcript/ProteinSummary?db=core;g=BZL39_E00230	https://www.uniprot.org/uniprot/A0A1S7HHZ1
BZL39_B06790	2292.84	-0.909247	0.114009	-7.97519	1.5215e-15	14.8177	1.10822e-13	1293346	1294929	protein_coding	(ZYRO0F09262g)	2	A0A1S7HCM3	GO:0009116;GO:0003824;GO:0055085	nucleoside metabolic process;catalytic activity;transmembrane transport	(ZYRO0F09262g);(ZYRO0F09262g);(ZYRO0F09262g)	AQZ10753	https://fungi.ensembl.org/Zygosaccharomyces_parabailii_gca_001984395/Gene/Summary?db=core;g=BZL39_B06790	https://fungi.ensembl.org/Zygosaccharomyces_parabailii_gca_001984395/Transcript/ProteinSummary?db=core;g=BZL39_B06790	https://www.uniprot.org/uniprot/A0A1S7HCM3
BZL39_C00620	2262.03	-0.650538	0.0818215	-7.9507	1.85456e-15	14.7318	1.33992e-13	124219	126198	protein_coding	(ZYRO0E01188g)	3	A0A1S7HDM9	GO:0022857;GO:0016020;GO:0016021;GO:0055085;GO:0016020;GO:0016021;GO:0016020	transmembrane transporter activity;membrane;integral component of membrane;transmembrane transport;membrane;integral component of membrane;membrane	MFS domain-containing protein;MFS domain-containing protein;MFS domain-containing protein;MFS domain-containing protein;MFS domain-containing protein;MFS domain-containing protein;MFS domain-containing protein	AQZ11141	https://fungi.ensembl.org/Zygosaccharomyces_parabailii_gca_001984395/Gene/Summary?db=core;g=BZL39_C00620	https://fungi.ensembl.org/Zygosaccharomyces_parabailii_gca_001984395/Transcript/ProteinSummary?db=core;g=BZL39_C00620	https://www.uniprot.org/uniprot/A0A1S7HDM9
BZL39_E04100	1711.78	0.760445	0.0960208	7.91958	2.38311e-15	14.6229	1.70802e-13	804364	805527	protein_coding	IMO32 (YGR031W)	5	NA	NA	NA	NA	AQZ13071	https://fungi.ensembl.org/Zygosaccharomyces_parabailii_gca_001984395/Gene/Summary?db=core;g=BZL39_E04100	https://fungi.ensembl.org/Zygosaccharomyces_parabailii_gca_001984395/Transcript/ProteinSummary?db=core;g=BZL39_E04100	NA
BZL39_I01440	1538.76	0.77625	0.098558	7.87607	3.37839e-15	14.4713	2.40214e-13	323938	325077	protein_coding	SIS1 (YNL007C)	9	A0A1S7HR52	GO:0006457;GO:0051082	protein folding;unfolded protein binding	J domain-containing protein;J domain-containing protein	AQZ15400	https://fungi.ensembl.org/Zygosaccharomyces_parabailii_gca_001984395/Gene/Summary?db=core;g=BZL39_I01440	https://fungi.ensembl.org/Zygosaccharomyces_parabailii_gca_001984395/Transcript/ProteinSummary?db=core;g=BZL39_I01440	https://www.uniprot.org/uniprot/A0A1S7HR52
BZL39_J05380	1011.18	0.840908	0.106893	7.86683	3.63752e-15	14.4392	2.56602e-13	1056902	1061305	protein_coding	YOR1 (YGR281W)	10	A0A1S7HTJ6	GO:0008559;GO:0042626;GO:0042908;GO:0005524;GO:0016021;GO:0016887;GO:0055085;GO:0005524;GO:0016020;GO:0000166;GO:0016021;GO:0016020;GO:0005524;GO:0000166	ATPase-coupled xenobiotic transmembrane transporter activity;ATPase-coupled transmembrane transporter activity;xenobiotic transport;ATP binding;integral component of membrane;ATPase activity;transmembrane transport;ATP binding;membrane;nucleotide binding;integral component of membrane;membrane;ATP binding;nucleotide binding	YOR1 (YGR281W);YOR1 (YGR281W);YOR1 (YGR281W);YOR1 (YGR281W);YOR1 (YGR281W);YOR1 (YGR281W);YOR1 (YGR281W);YOR1 (YGR281W);YOR1 (YGR281W);YOR1 (YGR281W);YOR1 (YGR281W);YOR1 (YGR281W);YOR1 (YGR281W);YOR1 (YGR281W)	AQZ16369	https://fungi.ensembl.org/Zygosaccharomyces_parabailii_gca_001984395/Gene/Summary?db=core;g=BZL39_J05380	https://fungi.ensembl.org/Zygosaccharomyces_parabailii_gca_001984395/Transcript/ProteinSummary?db=core;g=BZL39_J05380	https://www.uniprot.org/uniprot/A0A1S7HTJ6
BZL39_M04020	10612	0.57478	0.0730911	7.86389	3.72382e-15	14.429	2.60638e-13	786476	786649	protein_coding	HOR7 (YMR251W-A) and DDR2 (YOL052C-A)	13	NA	NA	NA	NA	AQZ17844	https://fungi.ensembl.org/Zygosaccharomyces_parabailii_gca_001984395/Gene/Summary?db=core;g=BZL39_M04020	https://fungi.ensembl.org/Zygosaccharomyces_parabailii_gca_001984395/Transcript/ProteinSummary?db=core;g=BZL39_M04020	NA
BZL39_P02420	1700.29	-0.923889	0.118117	-7.82183	5.20624e-15	14.2835	3.61571e-13	468693	469436	protein_coding	HAC1 (YFL031W)	16	A0A1S7I1D1	GO:0003700;GO:0006355	DNA-binding transcription factor activity;regulation of transcription, DNA-templated	BZIP domain-containing protein;BZIP domain-containing protein	NA	https://fungi.ensembl.org/Zygosaccharomyces_parabailii_gca_001984395/Gene/Summary?db=core;g=BZL39_P02420	https://fungi.ensembl.org/Zygosaccharomyces_parabailii_gca_001984395/Transcript/ProteinSummary?db=core;g=BZL39_P02420	https://www.uniprot.org/uniprot/A0A1S7I1D1
BZL39_F04830	4040.68	-0.729557	0.0933805	-7.81273	5.59612e-15	14.2521	3.85659e-13	986421	987344	protein_coding	PET9 (YBL030C) and AAC3 (YBR085W)	6	A0A1S7HLD5	GO:0005471;GO:1990544;GO:0005743;GO:0055085;GO:0140021;GO:0005743;GO:0016020;GO:0005739;GO:0016021;GO:0016020;GO:0005743;GO:0016020;GO:0016021	ATP:ADP antiporter activity;mitochondrial ATP transmembrane transport;mitochondrial inner membrane;transmembrane transport;mitochondrial ADP transmembrane transport;mitochondrial inner membrane;membrane;mitochondrion;integral component of membrane;membrane;mitochondrial inner membrane;membrane;integral component of membrane	PET9 (YBL030C) and AAC3 (YBR085W);PET9 (YBL030C) and AAC3 (YBR085W);PET9 (YBL030C) and AAC3 (YBR085W);PET9 (YBL030C) and AAC3 (YBR085W);PET9 (YBL030C) and AAC3 (YBR085W);PET9 (YBL030C) and AAC3 (YBR085W);PET9 (YBL030C) and AAC3 (YBR085W);PET9 (YBL030C) and AAC3 (YBR085W);PET9 (YBL030C) and AAC3 (YBR085W);PET9 (YBL030C) and AAC3 (YBR085W);PET9 (YBL030C) and AAC3 (YBR085W);PET9 (YBL030C) and AAC3 (…	AQZ13851	https://fungi.ensembl.org/Zygosaccharomyces_parabailii_gca_001984395/Gene/Summary?db=core;g=BZL39_F04830	https://fungi.ensembl.org/Zygosaccharomyces_parabailii_gca_001984395/Transcript/ProteinSummary?db=core;g=BZL39_F04830	https://www.uniprot.org/uniprot/A0A1S7HLD5
BZL39_J00290	3109.52	0.775198	0.0996383	7.78012	7.24554e-15	14.1399	4.95518e-13	57514	58719	protein_coding	HSP42 (YDR171W)	10	NA	NA	NA	NA	AQZ15864	https://fungi.ensembl.org/Zygosaccharomyces_parabailii_gca_001984395/Gene/Summary?db=core;g=BZL39_J00290	https://fungi.ensembl.org/Zygosaccharomyces_parabailii_gca_001984395/Transcript/ProteinSummary?db=core;g=BZL39_J00290	NA
BZL39_O00330	976.014	-0.68117	0.0876843	-7.76844	7.94606e-15	14.0998	5.39308e-13	69314	69772	protein_coding	YNK1 (YKL067W)	15	NA	NA	NA	NA	AQZ18496	https://fungi.ensembl.org/Zygosaccharomyces_parabailii_gca_001984395/Gene/Summary?db=core;g=BZL39_O00330	https://fungi.ensembl.org/Zygosaccharomyces_parabailii_gca_001984395/Transcript/ProteinSummary?db=core;g=BZL39_O00330	NA
BZL39_M00940	614.697	-0.822647	0.106179	-7.74777	9.35228e-15	14.0291	6.29978e-13	197995	203310	protein_coding	UTP10 (YJL109C)	13	A0A1S7HWV3	GO:0042254;GO:0005634;GO:0006364;GO:0005730;GO:0005730;GO:0006364	ribosome biogenesis;nucleus;rRNA processing;nucleolus;nucleolus;rRNA processing	U3 small nucleolar RNA-associated protein 10;U3 small nucleolar RNA-associated protein 10;U3 small nucleolar RNA-associated protein 10;U3 small nucleolar RNA-associated protein 10;U3 small nucleolar RNA-associated protein 10;U3 small nucleolar RNA-associated protein 10	AQZ17538	https://fungi.ensembl.org/Zygosaccharomyces_parabailii_gca_001984395/Gene/Summary?db=core;g=BZL39_M00940	https://fungi.ensembl.org/Zygosaccharomyces_parabailii_gca_001984395/Transcript/ProteinSummary?db=core;g=BZL39_M00940	https://www.uniprot.org/uniprot/A0A1S7HWV3
BZL39_C07750	638.419	-0.741873	0.0961066	-7.71927	1.17002e-14	13.9318	7.82253e-13	1487435	1489006	protein_coding	GUA1 (YMR217W)	3	A0A1S7HFL1	GO:0003922;GO:0005524;GO:0006164;GO:0006177;GO:0016462;GO:0006177;GO:0000166;GO:0016874;GO:0006541;GO:0005524;GO:0006164;GO:0003922;GO:0005524;GO:0000166;GO:0006164;GO:0006177;GO:0006541;GO:0006177	GMP synthase (glutamine-hydrolyzing) activity;ATP binding;purine nucleotide biosynthetic process;GMP biosynthetic process;pyrophosphatase activity;GMP biosynthetic process;nucleotide binding;ligase activity;glutamine metabolic process;ATP binding;purine nucleotide biosynthetic process;GMP synthase (glutamine-hydrolyzing) activity;ATP binding;nucleotide binding;purine nucleotide biosynthetic proce…	GMP synthase [glutamine-hydrolyzing];GMP synthase [glutamine-hydrolyzing];GMP synthase [glutamine-hydrolyzing];GMP synthase [glutamine-hydrolyzing];GMP synthase [glutamine-hydrolyzing];GMP synthase [glutamine-hydrolyzing];GMP synthase [glutamine-hydrolyzing];GMP synthase [glutamine-hydrolyzing];GMP synthase [glutamine-hydrolyzing];GMP synthase [glutamine-hydrolyzing];GMP synthase [glutamine-hydro…	AQZ11844	https://fungi.ensembl.org/Zygosaccharomyces_parabailii_gca_001984395/Gene/Summary?db=core;g=BZL39_C07750	https://fungi.ensembl.org/Zygosaccharomyces_parabailii_gca_001984395/Transcript/ProteinSummary?db=core;g=BZL39_C07750	https://www.uniprot.org/uniprot/A0A1S7HFL1
BZL39_N01520	3571.98	-0.748627	0.0973578	-7.68945	1.47774e-14	13.8304	9.80673e-13	303848	304771	protein_coding	PET9 (YBL030C) and AAC3 (YBR085W)	14	A0A1S7HYY9	GO:0005471;GO:1990544;GO:0005743;GO:0055085;GO:0140021;GO:0016021;GO:0016020;GO:0005739;GO:0005743;GO:0005743;GO:0016020;GO:0016020;GO:0016021	ATP:ADP antiporter activity;mitochondrial ATP transmembrane transport;mitochondrial inner membrane;transmembrane transport;mitochondrial ADP transmembrane transport;integral component of membrane;membrane;mitochondrion;mitochondrial inner membrane;mitochondrial inner membrane;membrane;membrane;integral component of membrane	PET9 (YBL030C) and AAC3 (YBR085W);PET9 (YBL030C) and AAC3 (YBR085W);PET9 (YBL030C) and AAC3 (YBR085W);PET9 (YBL030C) and AAC3 (YBR085W);PET9 (YBL030C) and AAC3 (YBR085W);PET9 (YBL030C) and AAC3 (YBR085W);PET9 (YBL030C) and AAC3 (YBR085W);PET9 (YBL030C) and AAC3 (YBR085W);PET9 (YBL030C) and AAC3 (YBR085W);PET9 (YBL030C) and AAC3 (YBR085W);PET9 (YBL030C) and AAC3 (YBR085W);PET9 (YBL030C) and AAC3 (…	AQZ18120	https://fungi.ensembl.org/Zygosaccharomyces_parabailii_gca_001984395/Gene/Summary?db=core;g=BZL39_N01520	https://fungi.ensembl.org/Zygosaccharomyces_parabailii_gca_001984395/Transcript/ProteinSummary?db=core;g=BZL39_N01520	https://www.uniprot.org/uniprot/A0A1S7HYY9
BZL39_H05040	3508.05	0.684546	0.0895769	7.64199	2.13896e-14	13.6698	1.40904e-12	928112	930049	protein_coding	ECM10 (YEL030W) and SSC1 (YJR045C)	8	A0A1S7HQ45	GO:0006457;GO:0051082;GO:0005524;GO:0005524;GO:0000166	protein folding;unfolded protein binding;ATP binding;ATP binding;nucleotide binding	ECM10 (YEL030W) and SSC1 (YJR045C);ECM10 (YEL030W) and SSC1 (YJR045C);ECM10 (YEL030W) and SSC1 (YJR045C);ECM10 (YEL030W) and SSC1 (YJR045C);ECM10 (YEL030W) and SSC1 (YJR045C)	AQZ15126	https://fungi.ensembl.org/Zygosaccharomyces_parabailii_gca_001984395/Gene/Summary?db=core;g=BZL39_H05040	https://fungi.ensembl.org/Zygosaccharomyces_parabailii_gca_001984395/Transcript/ProteinSummary?db=core;g=BZL39_H05040	https://www.uniprot.org/uniprot/A0A1S7HQ45
BZL39_K03870	221.975	1.14646	0.150214	7.63214	2.30882e-14	13.6366	1.49926e-12	737548	739812	protein_coding	PDR8 (YLR266C) and YRR1 (YOR162C)	11	A0A1S7HV03	GO:0008270;GO:0000981;GO:0006355;GO:0006357	zinc ion binding;DNA-binding transcription factor activity, RNA polymerase II-specific;regulation of transcription, DNA-templated;regulation of transcription by RNA polymerase II	Zn(2)-C6 fungal-type domain-containing protein;Zn(2)-C6 fungal-type domain-containing protein;Zn(2)-C6 fungal-type domain-containing protein;Zn(2)-C6 fungal-type domain-containing protein	AQZ16796	https://fungi.ensembl.org/Zygosaccharomyces_parabailii_gca_001984395/Gene/Summary?db=core;g=BZL39_K03870	https://fungi.ensembl.org/Zygosaccharomyces_parabailii_gca_001984395/Transcript/ProteinSummary?db=core;g=BZL39_K03870	https://www.uniprot.org/uniprot/A0A1S7HV03
BZL39_M01310	838.876	0.746463	0.0978056	7.63211	2.30938e-14	13.6365	1.49926e-12	274324	277448	protein_coding	AAP1 (YHR047C) and APE2 (YKL157W)	13	A0A1S7HX66	GO:0006508;GO:0008270;GO:0008237;GO:0046872;GO:0016787;GO:0008233;GO:0006508;GO:0004177;GO:0008237;GO:0008270	proteolysis;zinc ion binding;metallopeptidase activity;metal ion binding;hydrolase activity;peptidase activity;proteolysis;aminopeptidase activity;metallopeptidase activity;zinc ion binding	Aminopeptidase;Aminopeptidase;Aminopeptidase;Aminopeptidase;Aminopeptidase;Aminopeptidase;Aminopeptidase;Aminopeptidase;Aminopeptidase;Aminopeptidase	NA	https://fungi.ensembl.org/Zygosaccharomyces_parabailii_gca_001984395/Gene/Summary?db=core;g=BZL39_M01310	https://fungi.ensembl.org/Zygosaccharomyces_parabailii_gca_001984395/Transcript/ProteinSummary?db=core;g=BZL39_M01310	https://www.uniprot.org/uniprot/A0A1S7HX66
BZL39_F04310	559.835	0.870025	0.114173	7.62023	2.53231e-14	13.5965	1.63215e-12	880593	881958	protein_coding	PMI40 (YER003C)	6	A0A1S7HL84	GO:0004476;GO:0005975;GO:0008270;GO:0009298;GO:0046872;GO:0016853;GO:0004476;GO:0009298	mannose-6-phosphate isomerase activity;carbohydrate metabolic process;zinc ion binding;GDP-mannose biosynthetic process;metal ion binding;isomerase activity;mannose-6-phosphate isomerase activity;GDP-mannose biosynthetic process	Mannose-6-phosphate isomerase;Mannose-6-phosphate isomerase;Mannose-6-phosphate isomerase;Mannose-6-phosphate isomerase;Mannose-6-phosphate isomerase;Mannose-6-phosphate isomerase;Mannose-6-phosphate isomerase;Mannose-6-phosphate isomerase	NA	https://fungi.ensembl.org/Zygosaccharomyces_parabailii_gca_001984395/Gene/Summary?db=core;g=BZL39_F04310	https://fungi.ensembl.org/Zygosaccharomyces_parabailii_gca_001984395/Transcript/ProteinSummary?db=core;g=BZL39_F04310	https://www.uniprot.org/uniprot/A0A1S7HL84
BZL39_H02340	759.809	0.848198	0.111432	7.61177	2.70358e-14	13.5681	1.7301e-12	418509	419252	protein_coding	PRX1 (YBL064C)	8	A0A1S7HPN2	GO:0055114;GO:0016209;GO:0016491;GO:0051920;GO:0004601;GO:0055114;GO:0016209;GO:0016491;GO:0004601;GO:0098869;GO:0098869;GO:0098869;GO:0098869;GO:0098869	oxidation-reduction process;antioxidant activity;oxidoreductase activity;peroxiredoxin activity;peroxidase activity;oxidation-reduction process;antioxidant activity;oxidoreductase activity;peroxidase activity;cellular oxidant detoxification;cellular oxidant detoxification;cellular oxidant detoxification;cellular oxidant detoxification;cellular oxidant detoxification	Thioredoxin domain-containing protein;Thioredoxin domain-containing protein;Thioredoxin domain-containing protein;Thioredoxin domain-containing protein;Thioredoxin domain-containing protein;Thioredoxin domain-containing protein;Thioredoxin domain-containing protein;Thioredoxin domain-containing protein;Thioredoxin domain-containing protein;Thioredoxin domain-containing protein;Thioredoxin domain-…	AQZ14860	https://fungi.ensembl.org/Zygosaccharomyces_parabailii_gca_001984395/Gene/Summary?db=core;g=BZL39_H02340	https://fungi.ensembl.org/Zygosaccharomyces_parabailii_gca_001984395/Transcript/ProteinSummary?db=core;g=BZL39_H02340	https://www.uniprot.org/uniprot/A0A1S7HPN2
BZL39_J04070	675.485	-0.786545	0.103651	-7.58836	3.23971e-14	13.4895	2.05848e-12	783205	785007	protein_coding	NOP7 (YGR103W)	10	A0A1S7HT99	GO:0005730;GO:0042254;GO:0042254;GO:0006364;GO:0005634;GO:0005730;GO:0005654;GO:0030687;GO:0000466;GO:0042273;GO:0005730;GO:0005634;GO:0000463;GO:0043021	nucleolus;ribosome biogenesis;ribosome biogenesis;rRNA processing;nucleus;nucleolus;nucleoplasm;preribosome, large subunit precursor;maturation of 5.8S rRNA from tricistronic rRNA transcript (SSU-rRNA, 5.8S rRNA, LSU-rRNA);ribosomal large subunit biogenesis;nucleolus;nucleus;maturation of LSU-rRNA from tricistronic rRNA transcript (SSU-rRNA, 5.8S rRNA, LSU-rRNA);ribonucleoprotein complex binding	Pescadillo homolog;Pescadillo homolog;Pescadillo homolog;Pescadillo homolog;Pescadillo homolog;Pescadillo homolog;Pescadillo homolog;Pescadillo homolog;Pescadillo homolog;Pescadillo homolog;Pescadillo homolog;Pescadillo homolog;Pescadillo homolog;Pescadillo homolog	AQZ16238	https://fungi.ensembl.org/Zygosaccharomyces_parabailii_gca_001984395/Gene/Summary?db=core;g=BZL39_J04070	https://fungi.ensembl.org/Zygosaccharomyces_parabailii_gca_001984395/Transcript/ProteinSummary?db=core;g=BZL39_J04070	https://www.uniprot.org/uniprot/A0A1S7HT99
BZL39_G03660	699.872	0.758429	0.0999956	7.58462	3.33456e-14	13.477	2.10383e-12	706063	707169	protein_coding	LYS12 (YIL094C)	7	A0A1S7HMS2	GO:0000287;GO:0055114;GO:0016616;GO:0051287;GO:0046872	magnesium ion binding;oxidation-reduction process;oxidoreductase activity, acting on the CH-OH group of donors, NAD or NADP as acceptor;NAD binding;metal ion binding	Iso_dh domain-containing protein;Iso_dh domain-containing protein;Iso_dh domain-containing protein;Iso_dh domain-containing protein;Iso_dh domain-containing protein	AQZ14351	https://fungi.ensembl.org/Zygosaccharomyces_parabailii_gca_001984395/Gene/Summary?db=core;g=BZL39_G03660	https://fungi.ensembl.org/Zygosaccharomyces_parabailii_gca_001984395/Transcript/ProteinSummary?db=core;g=BZL39_G03660	https://www.uniprot.org/uniprot/A0A1S7HMS2
BZL39_A02300	703.98	0.831111	0.109793	7.56981	3.73767e-14	13.4274	2.34166e-12	485493	486383	protein_coding	BUG1 (YDL099W)	1	NA	NA	NA	NA	AQZ09296	https://fungi.ensembl.org/Zygosaccharomyces_parabailii_gca_001984395/Gene/Summary?db=core;g=BZL39_A02300	https://fungi.ensembl.org/Zygosaccharomyces_parabailii_gca_001984395/Transcript/ProteinSummary?db=core;g=BZL39_A02300	NA
BZL39_E00720	242.479	1.04403	0.13834	7.54685	4.45912e-14	13.3508	2.77425e-12	154190	155662	protein_coding	PSD1 (YNL169C)	5	A0A1S7HI54	GO:0004609;GO:0005739;GO:0008654;GO:0016829;GO:0016831;GO:0008654;GO:0006629;GO:0005739;GO:0016020;GO:0016021;GO:0005743;GO:0004609;GO:0005743;GO:0016540;GO:0006646;GO:0031305;GO:0004609;GO:0006646	phosphatidylserine decarboxylase activity;mitochondrion;phospholipid biosynthetic process;lyase activity;carboxy-lyase activity;phospholipid biosynthetic process;lipid metabolic process;mitochondrion;membrane;integral component of membrane;mitochondrial inner membrane;phosphatidylserine decarboxylase activity;mitochondrial inner membrane;protein autoprocessing;phosphatidylethanolamine biosyntheti…	Phosphatidylserine decarboxylase proenzyme 1, mitochondrial;Phosphatidylserine decarboxylase proenzyme 1, mitochondrial;Phosphatidylserine decarboxylase proenzyme 1, mitochondrial;Phosphatidylserine decarboxylase proenzyme 1, mitochondrial;Phosphatidylserine decarboxylase proenzyme 1, mitochondrial;Phosphatidylserine decarboxylase proenzyme 1, mitochondrial;Phosphatidylserine decarboxylase proenz…	AQZ12732	https://fungi.ensembl.org/Zygosaccharomyces_parabailii_gca_001984395/Gene/Summary?db=core;g=BZL39_E00720	https://fungi.ensembl.org/Zygosaccharomyces_parabailii_gca_001984395/Transcript/ProteinSummary?db=core;g=BZL39_E00720	https://www.uniprot.org/uniprot/A0A1S7HI54
BZL39_F06230	1186.3	0.78317	0.103872	7.53978	4.70775e-14	13.3272	2.90874e-12	1273521	1275320	protein_coding	hypothetical protein	6	A0A1S7HLQ5	GO:0022857;GO:0055085;GO:0016020;GO:0016021	transmembrane transporter activity;transmembrane transport;membrane;integral component of membrane	Uncharacterized protein;Uncharacterized protein;Uncharacterized protein;Uncharacterized protein	AQZ13985	https://fungi.ensembl.org/Zygosaccharomyces_parabailii_gca_001984395/Gene/Summary?db=core;g=BZL39_F06230	https://fungi.ensembl.org/Zygosaccharomyces_parabailii_gca_001984395/Transcript/ProteinSummary?db=core;g=BZL39_F06230	https://www.uniprot.org/uniprot/A0A1S7HLQ5
BZL39_C07670	1157.49	0.75369	0.100014	7.53581	4.85304e-14	13.314	2.97797e-12	1472132	1473115	protein_coding	GRE3 (YHR104W)	3	A0A1S7HFM0	GO:0055114;GO:0016491	oxidation-reduction process;oxidoreductase activity	Aldo_ket_red domain-containing protein;Aldo_ket_red domain-containing protein	AQZ11836	https://fungi.ensembl.org/Zygosaccharomyces_parabailii_gca_001984395/Gene/Summary?db=core;g=BZL39_C07670	https://fungi.ensembl.org/Zygosaccharomyces_parabailii_gca_001984395/Transcript/ProteinSummary?db=core;g=BZL39_C07670	https://www.uniprot.org/uniprot/A0A1S7HFM0
BZL39_K00190	77.8226	1.96889	0.261311	7.53466	4.89609e-14	13.3102	2.98395e-12	28137	30020	protein_coding	hypothetical protein	11	NA	NA	NA	NA	AQZ16428	https://fungi.ensembl.org/Zygosaccharomyces_parabailii_gca_001984395/Gene/Summary?db=core;g=BZL39_K00190	https://fungi.ensembl.org/Zygosaccharomyces_parabailii_gca_001984395/Transcript/ProteinSummary?db=core;g=BZL39_K00190	NA
BZL39_O02170	626.974	-0.987791	0.131394	-7.51777	5.57195e-14	13.254	3.37291e-12	450205	450855	protein_coding	RIP1 (YEL024W)	15	A0A1S7I053	GO:0046872;GO:0055114;GO:0051537;GO:0051536;GO:0016020;GO:0005739;GO:0070469;GO:0016021;GO:0016020;GO:0005743;GO:0055114;GO:0008121;GO:0016020;GO:0051537;GO:0022900	metal ion binding;oxidation-reduction process;2 iron, 2 sulfur cluster binding;iron-sulfur cluster binding;membrane;mitochondrion;respirasome;integral component of membrane;membrane;mitochondrial inner membrane;oxidation-reduction process;ubiquinol-cytochrome-c reductase activity;membrane;2 iron, 2 sulfur cluster binding;electron transport chain	Cytochrome b-c1 complex subunit Rieske, mitochondrial;Cytochrome b-c1 complex subunit Rieske, mitochondrial;Cytochrome b-c1 complex subunit Rieske, mitochondrial;Cytochrome b-c1 complex subunit Rieske, mitochondrial;Cytochrome b-c1 complex subunit Rieske, mitochondrial;Cytochrome b-c1 complex subunit Rieske, mitochondrial;Cytochrome b-c1 complex subunit Rieske, mitochondrial;Cytochrome b-c1 compl…	AQZ18678	https://fungi.ensembl.org/Zygosaccharomyces_parabailii_gca_001984395/Gene/Summary?db=core;g=BZL39_O02170	https://fungi.ensembl.org/Zygosaccharomyces_parabailii_gca_001984395/Transcript/ProteinSummary?db=core;g=BZL39_O02170	https://www.uniprot.org/uniprot/A0A1S7I053
BZL39_A02600	1058.14	-0.641099	0.0855165	-7.49679	6.53989e-14	13.1844	3.93227e-12	539468	541087	protein_coding	SMF1 (YOL122C)	1	A0A1S7H8H6	GO:0030001;GO:0016020;GO:0046873;GO:0016020;GO:0016021	metal ion transport;membrane;metal ion transmembrane transporter activity;membrane;integral component of membrane	SMF1 (YOL122C);SMF1 (YOL122C);SMF1 (YOL122C);SMF1 (YOL122C);SMF1 (YOL122C)	AQZ09326	https://fungi.ensembl.org/Zygosaccharomyces_parabailii_gca_001984395/Gene/Summary?db=core;g=BZL39_A02600	https://fungi.ensembl.org/Zygosaccharomyces_parabailii_gca_001984395/Transcript/ProteinSummary?db=core;g=BZL39_A02600	https://www.uniprot.org/uniprot/A0A1S7H8H6
BZL39_B07820	1965.24	-0.830636	0.111024	-7.4816	7.34256e-14	13.1342	4.38546e-12	1491568	1494915	protein_coding	KAP123 (YER110C)	2	A0A1S7HCX9	GO:0006606;GO:0006886;GO:0015031;GO:0005737;GO:0005737	protein import into nucleus;intracellular protein transport;protein transport;cytoplasm;cytoplasm	Importin N-terminal domain-containing protein;Importin N-terminal domain-containing protein;Importin N-terminal domain-containing protein;Importin N-terminal domain-containing protein;Importin N-terminal domain-containing protein	AQZ10855	https://fungi.ensembl.org/Zygosaccharomyces_parabailii_gca_001984395/Gene/Summary?db=core;g=BZL39_B07820	https://fungi.ensembl.org/Zygosaccharomyces_parabailii_gca_001984395/Transcript/ProteinSummary?db=core;g=BZL39_B07820	https://www.uniprot.org/uniprot/A0A1S7HCX9
BZL39_A05090	666.416	-0.709992	0.0951387	-7.4627	8.47674e-14	13.0718	5.02934e-12	1051051	1051324	protein_coding	QCR9 (YGR183C)	1	A0A1S7H988	GO:0005750;GO:0006122;GO:0005743;GO:0055114;GO:0070469;GO:0016020;GO:0005743;GO:0005739;GO:0016021;GO:0005743;GO:0016020	mitochondrial respiratory chain complex III;mitochondrial electron transport, ubiquinol to cytochrome c;mitochondrial inner membrane;oxidation-reduction process;respirasome;membrane;mitochondrial inner membrane;mitochondrion;integral component of membrane;mitochondrial inner membrane;membrane	QCR9 (YGR183C);QCR9 (YGR183C);QCR9 (YGR183C);QCR9 (YGR183C);QCR9 (YGR183C);QCR9 (YGR183C);QCR9 (YGR183C);QCR9 (YGR183C);QCR9 (YGR183C);QCR9 (YGR183C);QCR9 (YGR183C)	NA	https://fungi.ensembl.org/Zygosaccharomyces_parabailii_gca_001984395/Gene/Summary?db=core;g=BZL39_A05090	https://fungi.ensembl.org/Zygosaccharomyces_parabailii_gca_001984395/Transcript/ProteinSummary?db=core;g=BZL39_A05090	https://www.uniprot.org/uniprot/A0A1S7H988
BZL39_N01110	515.487	-0.867559	0.116766	-7.4299	1.08682e-13	12.9638	6.4058e-12	219889	222194	protein_coding	DBP2 (YNL112W)	14	A0A1S7HYV7	GO:0004386;GO:0003676;GO:0005524;GO:0016787;GO:0004386;GO:0005524;GO:0000166	helicase activity;nucleic acid binding;ATP binding;hydrolase activity;helicase activity;ATP binding;nucleotide binding	DBP2 (YNL112W);DBP2 (YNL112W);DBP2 (YNL112W);DBP2 (YNL112W);DBP2 (YNL112W);DBP2 (YNL112W);DBP2 (YNL112W)	NA	https://fungi.ensembl.org/Zygosaccharomyces_parabailii_gca_001984395/Gene/Summary?db=core;g=BZL39_N01110	https://fungi.ensembl.org/Zygosaccharomyces_parabailii_gca_001984395/Transcript/ProteinSummary?db=core;g=BZL39_N01110	https://www.uniprot.org/uniprot/A0A1S7HYV7
BZL39_E01650	252.822	1.12562	0.152444	7.38381	1.5382e-13	12.813	9.00704e-12	320411	322018	protein_coding	PCS60 (YBR222C)	5	NA	NA	NA	NA	AQZ12826	https://fungi.ensembl.org/Zygosaccharomyces_parabailii_gca_001984395/Gene/Summary?db=core;g=BZL39_E01650	https://fungi.ensembl.org/Zygosaccharomyces_parabailii_gca_001984395/Transcript/ProteinSummary?db=core;g=BZL39_E01650	NA
BZL39_E05130	221.604	1.20039	0.163987	7.32003	2.47912e-13	12.6057	1.44223e-11	1017000	1017608	protein_coding	(ZYRO0E07744g)	5	NA	NA	NA	NA	AQZ13174	https://fungi.ensembl.org/Zygosaccharomyces_parabailii_gca_001984395/Gene/Summary?db=core;g=BZL39_E05130	https://fungi.ensembl.org/Zygosaccharomyces_parabailii_gca_001984395/Transcript/ProteinSummary?db=core;g=BZL39_E05130	NA
BZL39_F04540	826.913	0.747254	0.102248	7.30824	2.70672e-13	12.5676	1.56449e-11	926883	927629	protein_coding	TPI1 (YDR050C)	6	A0A1S7HLA7	GO:0004807;GO:0003824;GO:0006096;GO:0006094;GO:0016853;GO:0006096;GO:0004807;GO:0006094;GO:0006096	triose-phosphate isomerase activity;catalytic activity;glycolytic process;gluconeogenesis;isomerase activity;glycolytic process;triose-phosphate isomerase activity;gluconeogenesis;glycolytic process	Triosephosphate isomerase;Triosephosphate isomerase;Triosephosphate isomerase;Triosephosphate isomerase;Triosephosphate isomerase;Triosephosphate isomerase;Triosephosphate isomerase;Triosephosphate isomerase;Triosephosphate isomerase	AQZ13823	https://fungi.ensembl.org/Zygosaccharomyces_parabailii_gca_001984395/Gene/Summary?db=core;g=BZL39_F04540	https://fungi.ensembl.org/Zygosaccharomyces_parabailii_gca_001984395/Transcript/ProteinSummary?db=core;g=BZL39_F04540	https://www.uniprot.org/uniprot/A0A1S7HLA7
BZL39_H02050	7437.95	-0.479234	0.0659026	-7.27186	3.54582e-13	12.4503	2.03635e-11	358748	359229	protein_coding	RPL23A (YBL087C) and RPL23B (YER117W)	8	A0A1S7HP77	GO:0005840;GO:0006412;GO:0003735;GO:0005840	ribosome;translation;structural constituent of ribosome;ribosome	RPL23A (YBL087C) and RPL23B (YER117W);RPL23A (YBL087C) and RPL23B (YER117W);RPL23A (YBL087C) and RPL23B (YER117W);RPL23A (YBL087C) and RPL23B (YER117W)	NA	https://fungi.ensembl.org/Zygosaccharomyces_parabailii_gca_001984395/Gene/Summary?db=core;g=BZL39_H02050	https://fungi.ensembl.org/Zygosaccharomyces_parabailii_gca_001984395/Transcript/ProteinSummary?db=core;g=BZL39_H02050	https://www.uniprot.org/uniprot/A0A1S7HP77
BZL39_P02790	518.288	0.865319	0.1193	7.25333	4.06656e-13	12.3908	2.32053e-11	544975	546075	protein_coding	YML131W	16	A0A1U7EQN1	GO:0055114;GO:0016491;GO:0016021;GO:0016020	oxidation-reduction process;oxidoreductase activity;integral component of membrane;membrane	PKS_ER domain-containing protein;PKS_ER domain-containing protein;PKS_ER domain-containing protein;PKS_ER domain-containing protein	AQZ19141	https://fungi.ensembl.org/Zygosaccharomyces_parabailii_gca_001984395/Gene/Summary?db=core;g=BZL39_P02790	https://fungi.ensembl.org/Zygosaccharomyces_parabailii_gca_001984395/Transcript/ProteinSummary?db=core;g=BZL39_P02790	https://www.uniprot.org/uniprot/A0A1U7EQN1
BZL39_A00780	475.65	-0.85253	0.11759	-7.25002	4.16714e-13	12.3802	2.36288e-11	158595	159173	protein_coding	TYE7 (YOR344C)	1	A0A1S7H815	GO:0046983	protein dimerization activity	BHLH domain-containing protein	AQZ09145	https://fungi.ensembl.org/Zygosaccharomyces_parabailii_gca_001984395/Gene/Summary?db=core;g=BZL39_A00780	https://fungi.ensembl.org/Zygosaccharomyces_parabailii_gca_001984395/Transcript/ProteinSummary?db=core;g=BZL39_A00780	https://www.uniprot.org/uniprot/A0A1S7H815
BZL39_A07660	616.757	-0.765235	0.105917	-7.22488	5.01542e-13	12.2997	2.82598e-11	1539990	1541906	protein_coding	TPO2 (YGR138C) and TPO3 (YPR156C)	1	A0A1S7H9W5	GO:0022857;GO:0055085;GO:0016021;GO:0016020	transmembrane transporter activity;transmembrane transport;integral component of membrane;membrane	MFS domain-containing protein;MFS domain-containing protein;MFS domain-containing protein;MFS domain-containing protein	AQZ09831	https://fungi.ensembl.org/Zygosaccharomyces_parabailii_gca_001984395/Gene/Summary?db=core;g=BZL39_A07660	https://fungi.ensembl.org/Zygosaccharomyces_parabailii_gca_001984395/Transcript/ProteinSummary?db=core;g=BZL39_A07660	https://www.uniprot.org/uniprot/A0A1S7H9W5
BZL39_H02490	1227.67	0.621226	0.0866314	7.17091	7.44987e-13	12.1279	4.14555e-11	442313	442651	protein_coding	YOR052C	8	A0A1S7HPC2	GO:0008270;GO:0046872	zinc ion binding;metal ion binding	AN1-type domain-containing protein;AN1-type domain-containing protein	AQZ14874	https://fungi.ensembl.org/Zygosaccharomyces_parabailii_gca_001984395/Gene/Summary?db=core;g=BZL39_H02490	https://fungi.ensembl.org/Zygosaccharomyces_parabailii_gca_001984395/Transcript/ProteinSummary?db=core;g=BZL39_H02490	https://www.uniprot.org/uniprot/A0A1S7HPC2
BZL39_O01920	850.503	0.641158	0.0894051	7.17138	7.42475e-13	12.1293	4.14555e-11	392902	397473	protein_coding	XRN1 (YGL173C)	15	A0A1S7I081	GO:0000956;GO:0003676;GO:0004527;GO:0008409;GO:0000184;GO:0016787;GO:0004518;GO:0003723;GO:0004527;GO:0006364;GO:0005737;GO:0005737;GO:0090305;GO:0090305;GO:0090305;GO:0090305	nuclear-transcribed mRNA catabolic process;nucleic acid binding;exonuclease activity;5'-3' exonuclease activity;nuclear-transcribed mRNA catabolic process, nonsense-mediated decay;hydrolase activity;nuclease activity;RNA binding;exonuclease activity;rRNA processing;cytoplasm;cytoplasm;nucleic acid phosphodiester bond hydrolysis;nucleic acid phosphodiester bond hydrolysis;nucleic acid phosphodiest…	5'-3' exoribonuclease 1;5'-3' exoribonuclease 1;5'-3' exoribonuclease 1;5'-3' exoribonuclease 1;5'-3' exoribonuclease 1;5'-3' exoribonuclease 1;5'-3' exoribonuclease 1;5'-3' exoribonuclease 1;5'-3' exoribonuclease 1;5'-3' exoribonuclease 1;5'-3' exoribonuclease 1;5'-3' exoribonuclease 1;5'-3' exoribonuclease 1;5'-3' exoribonuclease 1;5'-3' exoribonuclease 1;5'-3' exoribonuclease 1	AQZ18653	https://fungi.ensembl.org/Zygosaccharomyces_parabailii_gca_001984395/Gene/Summary?db=core;g=BZL39_O01920	https://fungi.ensembl.org/Zygosaccharomyces_parabailii_gca_001984395/Transcript/ProteinSummary?db=core;g=BZL39_O01920	https://www.uniprot.org/uniprot/A0A1S7I081
BZL39_J02540	777.852	0.680338	0.0950133	7.16046	8.04086e-13	12.0947	4.44679e-11	506903	508147	protein_coding	ADH3 (YMR083W)	10	A0A1S7HSR8	GO:0008270;GO:0055114;GO:0016491;GO:0046872;GO:0055114;GO:0016491	zinc ion binding;oxidation-reduction process;oxidoreductase activity;metal ion binding;oxidation-reduction process;oxidoreductase activity	PKS_ER domain-containing protein;PKS_ER domain-containing protein;PKS_ER domain-containing protein;PKS_ER domain-containing protein;PKS_ER domain-containing protein;PKS_ER domain-containing protein	AQZ16086	https://fungi.ensembl.org/Zygosaccharomyces_parabailii_gca_001984395/Gene/Summary?db=core;g=BZL39_J02540	https://fungi.ensembl.org/Zygosaccharomyces_parabailii_gca_001984395/Transcript/ProteinSummary?db=core;g=BZL39_J02540	https://www.uniprot.org/uniprot/A0A1S7HSR8
BZL39_E03810	760.472	-0.739322	0.10345	-7.14666	8.89146e-13	12.051	4.85723e-11	751820	752093	protein_coding	QCR9 (YGR183C)	5	A0A1S7HJ16	GO:0005750;GO:0006122;GO:0005743;GO:0055114;GO:0016020;GO:0005739;GO:0070469;GO:0005743;GO:0016021;GO:0005743;GO:0016020	mitochondrial respiratory chain complex III;mitochondrial electron transport, ubiquinol to cytochrome c;mitochondrial inner membrane;oxidation-reduction process;membrane;mitochondrion;respirasome;mitochondrial inner membrane;integral component of membrane;mitochondrial inner membrane;membrane	QCR9 (YGR183C);QCR9 (YGR183C);QCR9 (YGR183C);QCR9 (YGR183C);QCR9 (YGR183C);QCR9 (YGR183C);QCR9 (YGR183C);QCR9 (YGR183C);QCR9 (YGR183C);QCR9 (YGR183C);QCR9 (YGR183C)	NA	https://fungi.ensembl.org/Zygosaccharomyces_parabailii_gca_001984395/Gene/Summary?db=core;g=BZL39_E03810	https://fungi.ensembl.org/Zygosaccharomyces_parabailii_gca_001984395/Transcript/ProteinSummary?db=core;g=BZL39_E03810	https://www.uniprot.org/uniprot/A0A1S7HJ16
BZL39_M01930	8944.59	-0.494632	0.0692096	-7.14687	8.87761e-13	12.0517	4.85723e-11	395343	395654	protein_coding	HHF1 (YBR009C)	13	NA	NA	NA	NA	AQZ17636	https://fungi.ensembl.org/Zygosaccharomyces_parabailii_gca_001984395/Gene/Summary?db=core;g=BZL39_M01930	https://fungi.ensembl.org/Zygosaccharomyces_parabailii_gca_001984395/Transcript/ProteinSummary?db=core;g=BZL39_M01930	NA
BZL39_G05500	1620.12	-0.614561	0.086022	-7.14423	9.04994e-13	12.0434	4.91385e-11	1056879	1057286	protein_coding	RPP1B (YDL130W)	7	A0A1S7HNA6	GO:0005840;GO:0006414;GO:0003735;GO:0005840	ribosome;translational elongation;structural constituent of ribosome;ribosome	RPP1B (YDL130W);RPP1B (YDL130W);RPP1B (YDL130W);RPP1B (YDL130W)	NA	https://fungi.ensembl.org/Zygosaccharomyces_parabailii_gca_001984395/Gene/Summary?db=core;g=BZL39_G05500	https://fungi.ensembl.org/Zygosaccharomyces_parabailii_gca_001984395/Transcript/ProteinSummary?db=core;g=BZL39_G05500	https://www.uniprot.org/uniprot/A0A1S7HNA6
BZL39_J03500	223.392	0.966595	0.135696	7.12324	1.05421e-12	11.9771	5.68955e-11	673484	673909	protein_coding	YBR285W	10	NA	NA	NA	NA	AQZ16182	https://fungi.ensembl.org/Zygosaccharomyces_parabailii_gca_001984395/Gene/Summary?db=core;g=BZL39_J03500	https://fungi.ensembl.org/Zygosaccharomyces_parabailii_gca_001984395/Transcript/ProteinSummary?db=core;g=BZL39_J03500	NA
BZL39_H05410	598.047	-0.895745	0.125802	-7.12027	1.07719e-12	11.9677	5.75087e-11	997155	1000802	protein_coding	RRP12 (YPL012W)	8	A0A1S7HQ41	GO:0005634	nucleus	NUC173 domain-containing protein	AQZ15162	https://fungi.ensembl.org/Zygosaccharomyces_parabailii_gca_001984395/Gene/Summary?db=core;g=BZL39_H05410	https://fungi.ensembl.org/Zygosaccharomyces_parabailii_gca_001984395/Transcript/ProteinSummary?db=core;g=BZL39_H05410	https://www.uniprot.org/uniprot/A0A1S7HQ41
BZL39_M02100	603.185	-0.751769	0.105584	-7.12011	1.07841e-12	11.9672	5.75087e-11	423412	430881	protein_coding	UTP20 (YBL004W)	13	NA	NA	NA	NA	AQZ17653	https://fungi.ensembl.org/Zygosaccharomyces_parabailii_gca_001984395/Gene/Summary?db=core;g=BZL39_M02100	https://fungi.ensembl.org/Zygosaccharomyces_parabailii_gca_001984395/Transcript/ProteinSummary?db=core;g=BZL39_M02100	NA
BZL39_I03570	1469.05	-0.582683	0.0818558	-7.11841	1.0918e-12	11.9619	5.78784e-11	737083	737466	protein_coding	COX13 (YGL191W)	9	A0A1S7HRQ4	GO:0005751;GO:0004129;GO:0005743;GO:0055114;GO:0016021;GO:0005739;GO:0016020;GO:0005743;GO:0016491;GO:0016020;GO:0005743;GO:1902600;GO:0022900;GO:0006119	mitochondrial respiratory chain complex IV;cytochrome-c oxidase activity;mitochondrial inner membrane;oxidation-reduction process;integral component of membrane;mitochondrion;membrane;mitochondrial inner membrane;oxidoreductase activity;membrane;mitochondrial inner membrane;proton transmembrane transport;electron transport chain;oxidative phosphorylation	Cytochrome c oxidase subunit;Cytochrome c oxidase subunit;Cytochrome c oxidase subunit;Cytochrome c oxidase subunit;Cytochrome c oxidase subunit;Cytochrome c oxidase subunit;Cytochrome c oxidase subunit;Cytochrome c oxidase subunit;Cytochrome c oxidase subunit;Cytochrome c oxidase subunit;Cytochrome c oxidase subunit;Cytochrome c oxidase subunit;Cytochrome c oxidase subunit;Cytochrome c oxidase s…	AQZ15610	https://fungi.ensembl.org/Zygosaccharomyces_parabailii_gca_001984395/Gene/Summary?db=core;g=BZL39_I03570	https://fungi.ensembl.org/Zygosaccharomyces_parabailii_gca_001984395/Transcript/ProteinSummary?db=core;g=BZL39_I03570	https://www.uniprot.org/uniprot/A0A1S7HRQ4
BZL39_A07190	194.044	1.24176	0.174512	7.1156	1.11429e-12	11.953	5.87232e-11	1450075	1450500	protein_coding	YBR285W	1	NA	NA	NA	NA	AQZ09784	https://fungi.ensembl.org/Zygosaccharomyces_parabailii_gca_001984395/Gene/Summary?db=core;g=BZL39_A07190	https://fungi.ensembl.org/Zygosaccharomyces_parabailii_gca_001984395/Transcript/ProteinSummary?db=core;g=BZL39_A07190	NA
BZL39_A01460	412.144	0.872464	0.122742	7.10809	1.17658e-12	11.9294	6.15196e-11	292050	292877	protein_coding	SWP1 (YMR149W)	1	A0A1S7H865	GO:0008250;GO:0006487;GO:0016021;GO:0005783;GO:0016021;GO:0016020;GO:0005789;GO:0016020;GO:0008250;GO:0006487;GO:0006486	oligosaccharyltransferase complex;protein N-linked glycosylation;integral component of membrane;endoplasmic reticulum;integral component of membrane;membrane;endoplasmic reticulum membrane;membrane;oligosaccharyltransferase complex;protein N-linked glycosylation;protein glycosylation	Dolichyl-diphosphooligosaccharide--protein glycosyltransferase subunit 2;Dolichyl-diphosphooligosaccharide--protein glycosyltransferase subunit 2;Dolichyl-diphosphooligosaccharide--protein glycosyltransferase subunit 2;Dolichyl-diphosphooligosaccharide--protein glycosyltransferase subunit 2;Dolichyl-diphosphooligosaccharide--protein glycosyltransferase subunit 2;Dolichyl-diphosphooligosaccharide-…	AQZ09212	https://fungi.ensembl.org/Zygosaccharomyces_parabailii_gca_001984395/Gene/Summary?db=core;g=BZL39_A01460	https://fungi.ensembl.org/Zygosaccharomyces_parabailii_gca_001984395/Transcript/ProteinSummary?db=core;g=BZL39_A01460	https://www.uniprot.org/uniprot/A0A1S7H865
BZL39_G05510	583.193	-0.81868	0.115184	-7.10756	1.18109e-12	11.9277	6.15196e-11	1058674	1058919	protein_coding	INH1 (YDL181W) and STF1 (YDL130W-A)	7	NA	NA	NA	NA	AQZ14533	https://fungi.ensembl.org/Zygosaccharomyces_parabailii_gca_001984395/Gene/Summary?db=core;g=BZL39_G05510	https://fungi.ensembl.org/Zygosaccharomyces_parabailii_gca_001984395/Transcript/ProteinSummary?db=core;g=BZL39_G05510	NA
BZL39_C00300	349.297	-1.03697	0.14595	-7.10498	1.20342e-12	11.9196	6.23205e-11	63496	65649	protein_coding	hypothetical protein	3	A0A1S7HDX0	GO:0015267;GO:0016020;GO:0055085;GO:0016020;GO:0016021;GO:0016020	channel activity;membrane;transmembrane transport;membrane;integral component of membrane;membrane	Uncharacterized protein;Uncharacterized protein;Uncharacterized protein;Uncharacterized protein;Uncharacterized protein;Uncharacterized protein	AQZ11110	https://fungi.ensembl.org/Zygosaccharomyces_parabailii_gca_001984395/Gene/Summary?db=core;g=BZL39_C00300	https://fungi.ensembl.org/Zygosaccharomyces_parabailii_gca_001984395/Transcript/ProteinSummary?db=core;g=BZL39_C00300	https://www.uniprot.org/uniprot/A0A1S7HDX0
BZL39_F04320	396.233	0.831576	0.117062	7.10371	1.21452e-12	11.9156	6.25339e-11	882336	883013	protein_coding	FMP52 (YER004W)	6	A0A1S7HL83	GO:0005739;GO:0005741;GO:0016020	mitochondrion;mitochondrial outer membrane;membrane	FMP52 (YER004W);FMP52 (YER004W);FMP52 (YER004W)	AQZ13802	https://fungi.ensembl.org/Zygosaccharomyces_parabailii_gca_001984395/Gene/Summary?db=core;g=BZL39_F04320	https://fungi.ensembl.org/Zygosaccharomyces_parabailii_gca_001984395/Transcript/ProteinSummary?db=core;g=BZL39_F04320	https://www.uniprot.org/uniprot/A0A1S7HL83
BZL39_J03560	299.705	0.894041	0.126374	7.07455	1.49936e-12	11.8241	7.67588e-11	691169	691906	protein_coding	YKR011C	10	NA	NA	NA	NA	AQZ16188	https://fungi.ensembl.org/Zygosaccharomyces_parabailii_gca_001984395/Gene/Summary?db=core;g=BZL39_J03560	https://fungi.ensembl.org/Zygosaccharomyces_parabailii_gca_001984395/Transcript/ProteinSummary?db=core;g=BZL39_J03560	NA
BZL39_N03050	844.219	-0.787775	0.111536	-7.06295	1.63e-12	11.7878	8.29725e-11	597144	597326	protein_coding	COX9 (YDL067C)	14	A0A1S7HZ06	GO:0055114;GO:0004129;GO:0055114;GO:0016491;GO:0016020;GO:0005743;GO:0005739;GO:0016021;GO:0005743;GO:0016020;GO:1902600;GO:0022900;GO:0006119	oxidation-reduction process;cytochrome-c oxidase activity;oxidation-reduction process;oxidoreductase activity;membrane;mitochondrial inner membrane;mitochondrion;integral component of membrane;mitochondrial inner membrane;membrane;proton transmembrane transport;electron transport chain;oxidative phosphorylation	Cytochrome c oxidase subunit 9, mitochondrial;Cytochrome c oxidase subunit 9, mitochondrial;Cytochrome c oxidase subunit 9, mitochondrial;Cytochrome c oxidase subunit 9, mitochondrial;Cytochrome c oxidase subunit 9, mitochondrial;Cytochrome c oxidase subunit 9, mitochondrial;Cytochrome c oxidase subunit 9, mitochondrial;Cytochrome c oxidase subunit 9, mitochondrial;Cytochrome c oxidase subunit 9,…	AQZ18272	https://fungi.ensembl.org/Zygosaccharomyces_parabailii_gca_001984395/Gene/Summary?db=core;g=BZL39_N03050	https://fungi.ensembl.org/Zygosaccharomyces_parabailii_gca_001984395/Transcript/ProteinSummary?db=core;g=BZL39_N03050	https://www.uniprot.org/uniprot/A0A1S7HZ06
BZL39_F03120	363.104	-0.826972	0.117853	-7.01699	2.26697e-12	11.6446	1.14745e-10	652119	652874	protein_coding	CTR3 (YLR411W)	6	A0A1S7HKV4	GO:0005375;GO:0035434;GO:0016021;GO:0006825;GO:0016021;GO:0006811;GO:0016020;GO:0016020;GO:0005375;GO:0006878;GO:0016021	copper ion transmembrane transporter activity;copper ion transmembrane transport;integral component of membrane;copper ion transport;integral component of membrane;ion transport;membrane;membrane;copper ion transmembrane transporter activity;cellular copper ion homeostasis;integral component of membrane	Copper transporter;Copper transporter;Copper transporter;Copper transporter;Copper transporter;Copper transporter;Copper transporter;Copper transporter;Copper transporter;Copper transporter;Copper transporter	AQZ13682	https://fungi.ensembl.org/Zygosaccharomyces_parabailii_gca_001984395/Gene/Summary?db=core;g=BZL39_F03120	https://fungi.ensembl.org/Zygosaccharomyces_parabailii_gca_001984395/Transcript/ProteinSummary?db=core;g=BZL39_F03120	https://www.uniprot.org/uniprot/A0A1S7HKV4
BZL39_B08910	775.686	-0.728827	0.10411	-7.00055	2.54953e-12	11.5935	1.28322e-10	1696617	1698560	protein_coding	NOG1 (YPL093W)	2	A0A1S7HD17	GO:0005525;GO:0005730;GO:0042254;GO:0005525;GO:0000166;GO:0005634;GO:0005730	GTP binding;nucleolus;ribosome biogenesis;GTP binding;nucleotide binding;nucleus;nucleolus	Nucleolar GTP-binding protein 1;Nucleolar GTP-binding protein 1;Nucleolar GTP-binding protein 1;Nucleolar GTP-binding protein 1;Nucleolar GTP-binding protein 1;Nucleolar GTP-binding protein 1;Nucleolar GTP-binding protein 1	AQZ10964	https://fungi.ensembl.org/Zygosaccharomyces_parabailii_gca_001984395/Gene/Summary?db=core;g=BZL39_B08910	https://fungi.ensembl.org/Zygosaccharomyces_parabailii_gca_001984395/Transcript/ProteinSummary?db=core;g=BZL39_B08910	https://www.uniprot.org/uniprot/A0A1S7HD17
BZL39_B09500	854.636	0.646928	0.0926022	6.98609	2.82646e-12	11.5488	1.41465e-10	1817703	1818347	protein_coding	ERP4 (YOR016C) and ERP2 (YAL007C)	2	A0A1S7HD90	GO:0016020;GO:0016021;GO:0016020	membrane;integral component of membrane;membrane	GOLD domain-containing protein;GOLD domain-containing protein;GOLD domain-containing protein	AQZ11022	https://fungi.ensembl.org/Zygosaccharomyces_parabailii_gca_001984395/Gene/Summary?db=core;g=BZL39_B09500	https://fungi.ensembl.org/Zygosaccharomyces_parabailii_gca_001984395/Transcript/ProteinSummary?db=core;g=BZL39_B09500	https://www.uniprot.org/uniprot/A0A1S7HD90
BZL39_D00850	344.996	-0.901457	0.12952	-6.95996	3.40373e-12	11.468	1.69411e-10	153933	156731	protein_coding	PHM7 (YOL084W)	4	A0A1S7HGL1	GO:0016020;GO:0006811;GO:0016020;GO:0016021;GO:0016020	membrane;ion transport;membrane;integral component of membrane;membrane	PHM7 (YOL084W);PHM7 (YOL084W);PHM7 (YOL084W);PHM7 (YOL084W);PHM7 (YOL084W)	AQZ12030	https://fungi.ensembl.org/Zygosaccharomyces_parabailii_gca_001984395/Gene/Summary?db=core;g=BZL39_D00850	https://fungi.ensembl.org/Zygosaccharomyces_parabailii_gca_001984395/Transcript/ProteinSummary?db=core;g=BZL39_D00850	https://www.uniprot.org/uniprot/A0A1S7HGL1
BZL39_H02140	1772.45	-0.781384	0.112422	-6.95044	3.64151e-12	11.4387	1.80245e-10	379231	382578	protein_coding	KAP123 (YER110C)	8	A0A1S7HPK3	GO:0006606;GO:0006886;GO:0005737;GO:0015031;GO:0005737	protein import into nucleus;intracellular protein transport;cytoplasm;protein transport;cytoplasm	Importin N-terminal domain-containing protein;Importin N-terminal domain-containing protein;Importin N-terminal domain-containing protein;Importin N-terminal domain-containing protein;Importin N-terminal domain-containing protein	AQZ14840	https://fungi.ensembl.org/Zygosaccharomyces_parabailii_gca_001984395/Gene/Summary?db=core;g=BZL39_H02140	https://fungi.ensembl.org/Zygosaccharomyces_parabailii_gca_001984395/Transcript/ProteinSummary?db=core;g=BZL39_H02140	https://www.uniprot.org/uniprot/A0A1S7HPK3
BZL39_N01940	121.195	-1.29431	0.186285	-6.94804	3.70394e-12	11.4313	1.82327e-10	388565	390271	protein_coding	hypothetical protein	14	A0A1S7HYM2	GO:0006865;GO:0016020;GO:0016021;GO:0055085;GO:0006865;GO:0016020;GO:0016021;GO:0016020	amino acid transport;membrane;integral component of membrane;transmembrane transport;amino acid transport;membrane;integral component of membrane;membrane	AA_permease domain-containing protein;AA_permease domain-containing protein;AA_permease domain-containing protein;AA_permease domain-containing protein;AA_permease domain-containing protein;AA_permease domain-containing protein;AA_permease domain-containing protein;AA_permease domain-containing protein	AQZ18161	https://fungi.ensembl.org/Zygosaccharomyces_parabailii_gca_001984395/Gene/Summary?db=core;g=BZL39_N01940	https://fungi.ensembl.org/Zygosaccharomyces_parabailii_gca_001984395/Transcript/ProteinSummary?db=core;g=BZL39_N01940	https://www.uniprot.org/uniprot/A0A1S7HYM2
BZL39_O01400	1058.34	0.759952	0.109812	6.92049	4.50077e-12	11.3467	2.20341e-10	298250	299410	protein_coding	SIS1 (YNL007C)	15	A0A1S7HZW9	GO:0006457;GO:0051082	protein folding;unfolded protein binding	J domain-containing protein;J domain-containing protein	AQZ18601	https://fungi.ensembl.org/Zygosaccharomyces_parabailii_gca_001984395/Gene/Summary?db=core;g=BZL39_O01400	https://fungi.ensembl.org/Zygosaccharomyces_parabailii_gca_001984395/Transcript/ProteinSummary?db=core;g=BZL39_O01400	https://www.uniprot.org/uniprot/A0A1S7HZW9
BZL39_G03190	557.775	0.692155	0.100196	6.908	4.91539e-12	11.3084	2.39331e-10	616850	617992	protein_coding	DSK2 (YMR276W)	7	NA	NA	NA	NA	AQZ14304	https://fungi.ensembl.org/Zygosaccharomyces_parabailii_gca_001984395/Gene/Summary?db=core;g=BZL39_G03190	https://fungi.ensembl.org/Zygosaccharomyces_parabailii_gca_001984395/Transcript/ProteinSummary?db=core;g=BZL39_G03190	NA
BZL39_C00280	144.251	1.25014	0.180991	6.90719	4.94331e-12	11.306	2.3939e-10	57907	59790	protein_coding	hypothetical protein	3	NA	NA	NA	NA	AQZ11108	https://fungi.ensembl.org/Zygosaccharomyces_parabailii_gca_001984395/Gene/Summary?db=core;g=BZL39_C00280	https://fungi.ensembl.org/Zygosaccharomyces_parabailii_gca_001984395/Transcript/ProteinSummary?db=core;g=BZL39_C00280	NA
BZL39_B07490	1528.89	0.589965	0.085654	6.88777	5.66743e-12	11.2466	2.71522e-10	1430740	1431078	protein_coding	YOR052C	2	A0A1S7HCM8	GO:0008270;GO:0046872	zinc ion binding;metal ion binding	AN1-type domain-containing protein;AN1-type domain-containing protein	AQZ10822	https://fungi.ensembl.org/Zygosaccharomyces_parabailii_gca_001984395/Gene/Summary?db=core;g=BZL39_B07490	https://fungi.ensembl.org/Zygosaccharomyces_parabailii_gca_001984395/Transcript/ProteinSummary?db=core;g=BZL39_B07490	https://www.uniprot.org/uniprot/A0A1S7HCM8
BZL39_I02410	1083.96	0.597297	0.0867147	6.88806	5.65572e-12	11.2475	2.71522e-10	512426	514639	protein_coding	YME1 (YPR024W)	9	A0A1S7HR41	GO:0006508;GO:0004176;GO:0004222;GO:0005524;GO:0016020;GO:0016887;GO:0016787;GO:0008233;GO:0006508;GO:0008237	proteolysis;ATP-dependent peptidase activity;metalloendopeptidase activity;ATP binding;membrane;ATPase activity;hydrolase activity;peptidase activity;proteolysis;metallopeptidase activity	AAA domain-containing protein;AAA domain-containing protein;AAA domain-containing protein;AAA domain-containing protein;AAA domain-containing protein;AAA domain-containing protein;AAA domain-containing protein;AAA domain-containing protein;AAA domain-containing protein;AAA domain-containing protein	AQZ15496	https://fungi.ensembl.org/Zygosaccharomyces_parabailii_gca_001984395/Gene/Summary?db=core;g=BZL39_I02410	https://fungi.ensembl.org/Zygosaccharomyces_parabailii_gca_001984395/Transcript/ProteinSummary?db=core;g=BZL39_I02410	https://www.uniprot.org/uniprot/A0A1S7HR41
BZL39_H04230	252.346	0.873337	0.127573	6.84578	7.60596e-12	11.1188	3.62456e-10	770374	770760	protein_coding	POC4 (YPL144W)	8	NA	NA	NA	NA	AQZ15045	https://fungi.ensembl.org/Zygosaccharomyces_parabailii_gca_001984395/Gene/Summary?db=core;g=BZL39_H04230	https://fungi.ensembl.org/Zygosaccharomyces_parabailii_gca_001984395/Transcript/ProteinSummary?db=core;g=BZL39_H04230	NA
BZL39_J05090	532.94	0.722752	0.105624	6.84266	7.77342e-12	11.1094	3.68476e-10	1005166	1007799	protein_coding	KSP1 (YHR082C)	10	A0A1S7HTU9	GO:0004672;GO:0005524;GO:0006468	protein kinase activity;ATP binding;protein phosphorylation	Protein kinase domain-containing protein;Protein kinase domain-containing protein;Protein kinase domain-containing protein	AQZ16340	https://fungi.ensembl.org/Zygosaccharomyces_parabailii_gca_001984395/Gene/Summary?db=core;g=BZL39_J05090	https://fungi.ensembl.org/Zygosaccharomyces_parabailii_gca_001984395/Transcript/ProteinSummary?db=core;g=BZL39_J05090	https://www.uniprot.org/uniprot/A0A1S7HTU9
BZL39_D00390	695.017	0.902016	0.132216	6.82231	8.95885e-12	11.0477	4.22433e-10	70874	71989	protein_coding	LYS1 (YIR034C)	4	A0A1S7HFZ4	GO:0009085;GO:0004754;GO:0008652;GO:0009085;GO:0055114;GO:0016491;GO:0004754;GO:0019878	lysine biosynthetic process;saccharopine dehydrogenase (NAD+, L-lysine-forming) activity;cellular amino acid biosynthetic process;lysine biosynthetic process;oxidation-reduction process;oxidoreductase activity;saccharopine dehydrogenase (NAD+, L-lysine-forming) activity;lysine biosynthetic process via aminoadipic acid	Saccharopine dehydrogenase [NAD(+), L-lysine-forming];Saccharopine dehydrogenase [NAD(+), L-lysine-forming];Saccharopine dehydrogenase [NAD(+), L-lysine-forming];Saccharopine dehydrogenase [NAD(+), L-lysine-forming];Saccharopine dehydrogenase [NAD(+), L-lysine-forming];Saccharopine dehydrogenase [NAD(+), L-lysine-forming];Saccharopine dehydrogenase [NAD(+), L-lysine-forming];Saccharopine dehydrog…	AQZ11984	https://fungi.ensembl.org/Zygosaccharomyces_parabailii_gca_001984395/Gene/Summary?db=core;g=BZL39_D00390	https://fungi.ensembl.org/Zygosaccharomyces_parabailii_gca_001984395/Transcript/ProteinSummary?db=core;g=BZL39_D00390	https://www.uniprot.org/uniprot/A0A1S7HFZ4
BZL39_J00780	560.977	-0.782905	0.114931	-6.81199	9.62598e-12	11.0166	4.51514e-10	159270	164585	protein_coding	UTP10 (YJL109C)	10	A0A1S7HS99	GO:0042254;GO:0006364;GO:0005634;GO:0005730;GO:0005730;GO:0006364	ribosome biogenesis;rRNA processing;nucleus;nucleolus;nucleolus;rRNA processing	U3 small nucleolar RNA-associated protein 10;U3 small nucleolar RNA-associated protein 10;U3 small nucleolar RNA-associated protein 10;U3 small nucleolar RNA-associated protein 10;U3 small nucleolar RNA-associated protein 10;U3 small nucleolar RNA-associated protein 10	AQZ15912	https://fungi.ensembl.org/Zygosaccharomyces_parabailii_gca_001984395/Gene/Summary?db=core;g=BZL39_J00780	https://fungi.ensembl.org/Zygosaccharomyces_parabailii_gca_001984395/Transcript/ProteinSummary?db=core;g=BZL39_J00780	https://www.uniprot.org/uniprot/A0A1S7HS99
BZL39_J01770	8313.44	-0.487422	0.0717055	-6.79756	1.06409e-11	10.973	4.9652e-10	355838	356149	protein_coding	HHF1 (YBR009C)	10	A0A1S7HSJ2	GO:0000786;GO:0003677;GO:0046982;GO:0000786;GO:0005634;GO:0005694;GO:0003677;GO:0005694;GO:0005634	nucleosome;DNA binding;protein heterodimerization activity;nucleosome;nucleus;chromosome;DNA binding;chromosome;nucleus	Histone H4;Histone H4;Histone H4;Histone H4;Histone H4;Histone H4;Histone H4;Histone H4;Histone H4	AQZ16009	https://fungi.ensembl.org/Zygosaccharomyces_parabailii_gca_001984395/Gene/Summary?db=core;g=BZL39_J01770	https://fungi.ensembl.org/Zygosaccharomyces_parabailii_gca_001984395/Transcript/ProteinSummary?db=core;g=BZL39_J01770	https://www.uniprot.org/uniprot/A0A1S7HSJ2
BZL39_A02890	78.0071	1.45004	0.215399	6.73186	1.67505e-11	10.776	7.77555e-10	600389	600802	protein_coding	INO4 (YOL108C)	1	A0A1S7H8L6	GO:0046983	protein dimerization activity	BHLH domain-containing protein	AQZ09354	https://fungi.ensembl.org/Zygosaccharomyces_parabailii_gca_001984395/Gene/Summary?db=core;g=BZL39_A02890	https://fungi.ensembl.org/Zygosaccharomyces_parabailii_gca_001984395/Transcript/ProteinSummary?db=core;g=BZL39_A02890	https://www.uniprot.org/uniprot/A0A1S7H8L6
BZL39_E05410	507.661	0.744649	0.110947	6.71175	1.92308e-11	10.716	8.88087e-10	1081090	1082145	protein_coding	SPG5 (YMR191W)	5	A0A1S7HJI2	GO:0070628	proteasome binding	SPG5 (YMR191W)	AQZ13202	https://fungi.ensembl.org/Zygosaccharomyces_parabailii_gca_001984395/Gene/Summary?db=core;g=BZL39_E05410	https://fungi.ensembl.org/Zygosaccharomyces_parabailii_gca_001984395/Transcript/ProteinSummary?db=core;g=BZL39_E05410	https://www.uniprot.org/uniprot/A0A1S7HJI2
BZL39_A06330	637.368	-0.667046	0.0994609	-6.70662	1.99187e-11	10.7007	9.15138e-10	1290858	1291538	protein_coding	SOD2 (YHR008C)	1	A0A1S7H9L0	GO:0004784;GO:0006801;GO:0046872;GO:0055114;GO:0055114;GO:0046872;GO:0016491;GO:0004784;GO:0019430;GO:0019430	superoxide dismutase activity;superoxide metabolic process;metal ion binding;oxidation-reduction process;oxidation-reduction process;metal ion binding;oxidoreductase activity;superoxide dismutase activity;removal of superoxide radicals;removal of superoxide radicals	Superoxide dismutase;Superoxide dismutase;Superoxide dismutase;Superoxide dismutase;Superoxide dismutase;Superoxide dismutase;Superoxide dismutase;Superoxide dismutase;Superoxide dismutase;Superoxide dismutase	AQZ09698	https://fungi.ensembl.org/Zygosaccharomyces_parabailii_gca_001984395/Gene/Summary?db=core;g=BZL39_A06330	https://fungi.ensembl.org/Zygosaccharomyces_parabailii_gca_001984395/Transcript/ProteinSummary?db=core;g=BZL39_A06330	https://www.uniprot.org/uniprot/A0A1S7H9L0
BZL39_F05260	399.967	-0.855989	0.127678	-6.70427	2.0242e-11	10.6937	9.25246e-10	1069464	1071775	protein_coding	DBP2 (YNL112W)	6	A0A1S7HLI0	GO:0004386;GO:0003676;GO:0005524;GO:0004386;GO:0016787;GO:0000166;GO:0005524	helicase activity;nucleic acid binding;ATP binding;helicase activity;hydrolase activity;nucleotide binding;ATP binding	DBP2 (YNL112W);DBP2 (YNL112W);DBP2 (YNL112W);DBP2 (YNL112W);DBP2 (YNL112W);DBP2 (YNL112W);DBP2 (YNL112W)	NA	https://fungi.ensembl.org/Zygosaccharomyces_parabailii_gca_001984395/Gene/Summary?db=core;g=BZL39_F05260	https://fungi.ensembl.org/Zygosaccharomyces_parabailii_gca_001984395/Transcript/ProteinSummary?db=core;g=BZL39_F05260	https://www.uniprot.org/uniprot/A0A1S7HLI0
BZL39_B01120	603.658	-0.691922	0.10338	-6.69297	2.18691e-11	10.6602	9.89523e-10	221946	222191	protein_coding	INH1 (YDL181W) and STF1 (YDL130W-A)	2	A0A1S7HAU4	GO:0032780;GO:0005739;GO:0042030;GO:0005739;GO:0005739	negative regulation of ATPase activity;mitochondrion;ATPase inhibitor activity;mitochondrion;mitochondrion	INH1 (YDL181W) and STF1 (YDL130W-A);INH1 (YDL181W) and STF1 (YDL130W-A);INH1 (YDL181W) and STF1 (YDL130W-A);INH1 (YDL181W) and STF1 (YDL130W-A);INH1 (YDL181W) and STF1 (YDL130W-A)	AQZ10187	https://fungi.ensembl.org/Zygosaccharomyces_parabailii_gca_001984395/Gene/Summary?db=core;g=BZL39_B01120	https://fungi.ensembl.org/Zygosaccharomyces_parabailii_gca_001984395/Transcript/ProteinSummary?db=core;g=BZL39_B01120	https://www.uniprot.org/uniprot/A0A1S7HAU4
BZL39_B07910	6357.05	-0.449755	0.0671956	-6.69322	2.18314e-11	10.6609	9.89523e-10	1514905	1515386	protein_coding	RPL23A (YBL087C) and RPL23B (YER117W)	2	A0A1S7HCS3	GO:0005840;GO:0006412;GO:0003735;GO:0005840	ribosome;translation;structural constituent of ribosome;ribosome	RPL23A (YBL087C) and RPL23B (YER117W);RPL23A (YBL087C) and RPL23B (YER117W);RPL23A (YBL087C) and RPL23B (YER117W);RPL23A (YBL087C) and RPL23B (YER117W)	NA	https://fungi.ensembl.org/Zygosaccharomyces_parabailii_gca_001984395/Gene/Summary?db=core;g=BZL39_B07910	https://fungi.ensembl.org/Zygosaccharomyces_parabailii_gca_001984395/Transcript/ProteinSummary?db=core;g=BZL39_B07910	https://www.uniprot.org/uniprot/A0A1S7HCS3
BZL39_O00280	59.9476	1.75716	0.262664	6.68976	2.23539e-11	10.6506	1.00638e-09	59072	59326	protein_coding	YKL068W-A	15	NA	NA	NA	NA	AQZ18491	https://fungi.ensembl.org/Zygosaccharomyces_parabailii_gca_001984395/Gene/Summary?db=core;g=BZL39_O00280	https://fungi.ensembl.org/Zygosaccharomyces_parabailii_gca_001984395/Transcript/ProteinSummary?db=core;g=BZL39_O00280	NA
BZL39_F03090	790.822	0.685434	0.102724	6.67256	2.51375e-11	10.5997	1.12603e-09	642994	649164	protein_coding	FAS1 (YKL182W)	6	A0A1S7HKV7	GO:0004312;GO:0004313;GO:0004314;GO:0005835;GO:0006633;GO:0016740;GO:0055114;GO:0003824;GO:0004317;GO:0004318;GO:0016740;GO:0055114;GO:0016787;GO:0006633;GO:0016829;GO:0008152;GO:0006631;GO:0006629;GO:0016491;GO:0003824;GO:0004317;GO:0004320;GO:0047451;GO:0004321;GO:0016631;GO:0004314;GO:0004313;GO:0004318;GO:0016297;GO:0019171;GO:0016419;GO:0008659;GO:0016296;GO:0016295;GO:0016418;GO:0008693;GO:…	fatty acid synthase activity;[acyl-carrier-protein] S-acetyltransferase activity;[acyl-carrier-protein] S-malonyltransferase activity;fatty acid synthase complex;fatty acid biosynthetic process;transferase activity;oxidation-reduction process;catalytic activity;3-hydroxypalmitoyl-[acyl-carrier-protein] dehydratase activity;enoyl-[acyl-carrier-protein] reductase (NADH) activity;transferase activit…	Fatty acid synthase subunit beta;Fatty acid synthase subunit beta;Fatty acid synthase subunit beta;Fatty acid synthase subunit beta;Fatty acid synthase subunit beta;Fatty acid synthase subunit beta;Fatty acid synthase subunit beta;Fatty acid synthase subunit beta;Fatty acid synthase subunit beta;Fatty acid synthase subunit beta;Fatty acid synthase subunit beta;Fatty acid synthase subunit beta;Fat…	AQZ13679	https://fungi.ensembl.org/Zygosaccharomyces_parabailii_gca_001984395/Gene/Summary?db=core;g=BZL39_F03090	https://fungi.ensembl.org/Zygosaccharomyces_parabailii_gca_001984395/Transcript/ProteinSummary?db=core;g=BZL39_F03090	https://www.uniprot.org/uniprot/A0A1S7HKV7
BZL39_M00510	915.179	0.683136	0.102395	6.6716	2.53031e-11	10.5968	1.12781e-09	121495	123003	protein_coding	CDC37 (YDR168W)	13	A0A1S7HX81	GO:0019901;GO:0005737;GO:0005737	protein kinase binding;cytoplasm;cytoplasm	Hsp90 chaperone protein kinase-targeting subunit;Hsp90 chaperone protein kinase-targeting subunit;Hsp90 chaperone protein kinase-targeting subunit	AQZ17500	https://fungi.ensembl.org/Zygosaccharomyces_parabailii_gca_001984395/Gene/Summary?db=core;g=BZL39_M00510	https://fungi.ensembl.org/Zygosaccharomyces_parabailii_gca_001984395/Transcript/ProteinSummary?db=core;g=BZL39_M00510	https://www.uniprot.org/uniprot/A0A1S7HX81
BZL39_L02760	148.019	1.10559	0.165816	6.66754	2.60129e-11	10.5848	1.15371e-09	525125	527332	protein_coding	GCR1 (YPL075W)	12	NA	NA	NA	NA	AQZ17206	https://fungi.ensembl.org/Zygosaccharomyces_parabailii_gca_001984395/Gene/Summary?db=core;g=BZL39_L02760	https://fungi.ensembl.org/Zygosaccharomyces_parabailii_gca_001984395/Transcript/ProteinSummary?db=core;g=BZL39_L02760	NA
BZL39_E00840	2279.91	-0.506061	0.0760265	-6.65638	2.80658e-11	10.5518	1.23863e-09	174746	175146	protein_coding	RPL42B (YHR141C) and RPL42A (YNL162W)	5	A0A1S7HI43	GO:0005840;GO:0006412;GO:0003735;GO:0005840	ribosome;translation;structural constituent of ribosome;ribosome	RPL42B (YHR141C) and RPL42A (YNL162W);RPL42B (YHR141C) and RPL42A (YNL162W);RPL42B (YHR141C) and RPL42A (YNL162W);RPL42B (YHR141C) and RPL42A (YNL162W)	NA	https://fungi.ensembl.org/Zygosaccharomyces_parabailii_gca_001984395/Gene/Summary?db=core;g=BZL39_E00840	https://fungi.ensembl.org/Zygosaccharomyces_parabailii_gca_001984395/Transcript/ProteinSummary?db=core;g=BZL39_E00840	https://www.uniprot.org/uniprot/A0A1S7HI43
BZL39_F02430	2273.69	0.59538	0.0895756	6.64667	2.99796e-11	10.5232	1.3166e-09	510132	510506	protein_coding	FMP16 (YDR070C)	6	NA	NA	NA	NA	AQZ13614	https://fungi.ensembl.org/Zygosaccharomyces_parabailii_gca_001984395/Gene/Summary?db=core;g=BZL39_F02430	https://fungi.ensembl.org/Zygosaccharomyces_parabailii_gca_001984395/Transcript/ProteinSummary?db=core;g=BZL39_F02430	NA
BZL39_G03140	931.008	0.763034	0.115073	6.63087	3.33705e-11	10.4766	1.45837e-09	607602	609119	protein_coding	VAN1 (YML115C)	7	A0A1S7HMM8	GO:0016020;GO:0016021	membrane;integral component of membrane	VAN1 (YML115C);VAN1 (YML115C)	AQZ14299	https://fungi.ensembl.org/Zygosaccharomyces_parabailii_gca_001984395/Gene/Summary?db=core;g=BZL39_G03140	https://fungi.ensembl.org/Zygosaccharomyces_parabailii_gca_001984395/Transcript/ProteinSummary?db=core;g=BZL39_G03140	https://www.uniprot.org/uniprot/A0A1S7HMM8
BZL39_I05120	566.054	0.740969	0.111912	6.62098	3.56818e-11	10.4476	1.55181e-09	1044286	1047042	protein_coding	SEC24 (YIL109C) and SFB2 (YNL049C)	9	A0A1S7HRV2	GO:0005048;GO:0090110;GO:0016236;GO:0030127;GO:0008270;GO:0006886;GO:0006888;GO:0030127;GO:0005794;GO:0005783;GO:0016192;GO:0016020;GO:0005737;GO:0015031;GO:0005737;GO:0000139	signal sequence binding;COPII-coated vesicle cargo loading;macroautophagy;COPII vesicle coat;zinc ion binding;intracellular protein transport;endoplasmic reticulum to Golgi vesicle-mediated transport;COPII vesicle coat;Golgi apparatus;endoplasmic reticulum;vesicle-mediated transport;membrane;cytoplasm;protein transport;cytoplasm;Golgi membrane	SEC24 (YIL109C) and SFB2 (YNL049C);SEC24 (YIL109C) and SFB2 (YNL049C);SEC24 (YIL109C) and SFB2 (YNL049C);SEC24 (YIL109C) and SFB2 (YNL049C);SEC24 (YIL109C) and SFB2 (YNL049C);SEC24 (YIL109C) and SFB2 (YNL049C);SEC24 (YIL109C) and SFB2 (YNL049C);SEC24 (YIL109C) and SFB2 (YNL049C);SEC24 (YIL109C) and SFB2 (YNL049C);SEC24 (YIL109C) and SFB2 (YNL049C);SEC24 (YIL109C) and SFB2 (YNL049C);SEC24 (YIL109C…	AQZ15764	https://fungi.ensembl.org/Zygosaccharomyces_parabailii_gca_001984395/Gene/Summary?db=core;g=BZL39_I05120	https://fungi.ensembl.org/Zygosaccharomyces_parabailii_gca_001984395/Transcript/ProteinSummary?db=core;g=BZL39_I05120	https://www.uniprot.org/uniprot/A0A1S7HRV2
BZL39_B07710	3644.87	1.11072	0.168032	6.61017	3.83874e-11	10.4158	1.66142e-09	1470774	1472708	protein_coding	SSA3 (YBL075C) and SSA4 (YER103W)	2	A0A1S7HCQ4	GO:0006457;GO:0051082;GO:0005634;GO:0005737;GO:0006616;GO:0000166;GO:0005524	protein folding;unfolded protein binding;nucleus;cytoplasm;SRP-dependent cotranslational protein targeting to membrane, translocation;nucleotide binding;ATP binding	SSA3 (YBL075C) and SSA4 (YER103W);SSA3 (YBL075C) and SSA4 (YER103W);SSA3 (YBL075C) and SSA4 (YER103W);SSA3 (YBL075C) and SSA4 (YER103W);SSA3 (YBL075C) and SSA4 (YER103W);SSA3 (YBL075C) and SSA4 (YER103W);SSA3 (YBL075C) and SSA4 (YER103W)	AQZ10844	https://fungi.ensembl.org/Zygosaccharomyces_parabailii_gca_001984395/Gene/Summary?db=core;g=BZL39_B07710	https://fungi.ensembl.org/Zygosaccharomyces_parabailii_gca_001984395/Transcript/ProteinSummary?db=core;g=BZL39_B07710	https://www.uniprot.org/uniprot/A0A1S7HCQ4
BZL39_B08680	2589.71	0.670845	0.10188	6.58464	4.55974e-11	10.3411	1.96397e-09	1663283	1664026	protein_coding	GPM1 (YKL152C)	2	A0A1S7HD49	GO:0003824;GO:0004619;GO:0006096;GO:0016868;GO:0016853;GO:0006096;GO:0006096	catalytic activity;phosphoglycerate mutase activity;glycolytic process;intramolecular transferase activity, phosphotransferases;isomerase activity;glycolytic process;glycolytic process	Phosphoglycerate mutase;Phosphoglycerate mutase;Phosphoglycerate mutase;Phosphoglycerate mutase;Phosphoglycerate mutase;Phosphoglycerate mutase;Phosphoglycerate mutase	AQZ10941	https://fungi.ensembl.org/Zygosaccharomyces_parabailii_gca_001984395/Gene/Summary?db=core;g=BZL39_B08680	https://fungi.ensembl.org/Zygosaccharomyces_parabailii_gca_001984395/Transcript/ProteinSummary?db=core;g=BZL39_B08680	https://www.uniprot.org/uniprot/A0A1S7HD49
BZL39_G02980	438.726	0.734881	0.111763	6.57534	4.85428e-11	10.3139	2.08084e-09	572513	573961	protein_coding	APJ1 (YNL077W)	7	A0A1S7HMK4	GO:0006457;GO:0051082;GO:0031072;GO:0046872	protein folding;unfolded protein binding;heat shock protein binding;metal ion binding	APJ1 (YNL077W);APJ1 (YNL077W);APJ1 (YNL077W);APJ1 (YNL077W)	AQZ14283	https://fungi.ensembl.org/Zygosaccharomyces_parabailii_gca_001984395/Gene/Summary?db=core;g=BZL39_G02980	https://fungi.ensembl.org/Zygosaccharomyces_parabailii_gca_001984395/Transcript/ProteinSummary?db=core;g=BZL39_G02980	https://www.uniprot.org/uniprot/A0A1S7HMK4
BZL39_A01160	707.184	-0.681304	0.103763	-6.56596	5.16989e-11	10.2865	2.19843e-09	246316	246570	protein_coding	COX12 (YLR038C)	1	A0A1S7H828	GO:0005739;GO:0045277;GO:0005739;GO:0005739	mitochondrion;respiratory chain complex IV;mitochondrion;mitochondrion	Cytochrome c oxidase subunit;Cytochrome c oxidase subunit;Cytochrome c oxidase subunit;Cytochrome c oxidase subunit	AQZ09182	https://fungi.ensembl.org/Zygosaccharomyces_parabailii_gca_001984395/Gene/Summary?db=core;g=BZL39_A01160	https://fungi.ensembl.org/Zygosaccharomyces_parabailii_gca_001984395/Transcript/ProteinSummary?db=core;g=BZL39_A01160	https://www.uniprot.org/uniprot/A0A1S7H828
BZL39_N03120	333.105	-0.788243	0.120054	-6.56573	5.17768e-11	10.2859	2.19843e-09	611383	613515	protein_coding	DUS3 (YLR401C)	14	A0A1S7HZ00	GO:0008033;GO:0017150;GO:0046872;GO:0050660;GO:0055114;GO:0003824;GO:0046872;GO:0008033;GO:0055114;GO:0016491;GO:0102265;GO:0046872;GO:0017150;GO:0050660;GO:0002943;GO:0002943;GO:0002943	tRNA processing;tRNA dihydrouridine synthase activity;metal ion binding;flavin adenine dinucleotide binding;oxidation-reduction process;catalytic activity;metal ion binding;tRNA processing;oxidation-reduction process;oxidoreductase activity;tRNA-dihydrouridine47 synthase activity;metal ion binding;tRNA dihydrouridine synthase activity;flavin adenine dinucleotide binding;tRNA dihydrouridine synthe…	tRNA-dihydrouridine(47) synthase [NAD(P)(+)];tRNA-dihydrouridine(47) synthase [NAD(P)(+)];tRNA-dihydrouridine(47) synthase [NAD(P)(+)];tRNA-dihydrouridine(47) synthase [NAD(P)(+)];tRNA-dihydrouridine(47) synthase [NAD(P)(+)];tRNA-dihydrouridine(47) synthase [NAD(P)(+)];tRNA-dihydrouridine(47) synthase [NAD(P)(+)];tRNA-dihydrouridine(47) synthase [NAD(P)(+)];tRNA-dihydrouridine(47) synthase [NAD(P…	AQZ18279	https://fungi.ensembl.org/Zygosaccharomyces_parabailii_gca_001984395/Gene/Summary?db=core;g=BZL39_N03120	https://fungi.ensembl.org/Zygosaccharomyces_parabailii_gca_001984395/Transcript/ProteinSummary?db=core;g=BZL39_N03120	https://www.uniprot.org/uniprot/A0A1S7HZ00
BZL39_M02970	7571.4	0.5101	0.0777335	6.56217	5.30295e-11	10.2755	2.241e-09	599997	600296	protein_coding	(ZYRO0G02750g)	13	NA	NA	NA	NA	AQZ17740	https://fungi.ensembl.org/Zygosaccharomyces_parabailii_gca_001984395/Gene/Summary?db=core;g=BZL39_M02970	https://fungi.ensembl.org/Zygosaccharomyces_parabailii_gca_001984395/Transcript/ProteinSummary?db=core;g=BZL39_M02970	NA
BZL39_I01900	85.5053	-1.37025	0.209201	-6.54993	5.75657e-11	10.2398	2.42127e-09	405481	406734	protein_coding	hypothetical protein	9	A0A1S7HQW9	GO:0008863;GO:0055114;GO:0016616;GO:0051287;GO:0055114;GO:0005737;GO:0016491;GO:0008863;GO:0009326;GO:0005737;GO:0042183;GO:0008863;GO:0005737	formate dehydrogenase (NAD+) activity;oxidation-reduction process;oxidoreductase activity, acting on the CH-OH group of donors, NAD or NADP as acceptor;NAD binding;oxidation-reduction process;cytoplasm;oxidoreductase activity;formate dehydrogenase (NAD+) activity;formate dehydrogenase complex;cytoplasm;formate catabolic process;formate dehydrogenase (NAD+) activity;cytoplasm	Formate dehydrogenase;Formate dehydrogenase;Formate dehydrogenase;Formate dehydrogenase;Formate dehydrogenase;Formate dehydrogenase;Formate dehydrogenase;Formate dehydrogenase;Formate dehydrogenase;Formate dehydrogenase;Formate dehydrogenase;Formate dehydrogenase;Formate dehydrogenase	AQZ15445	https://fungi.ensembl.org/Zygosaccharomyces_parabailii_gca_001984395/Gene/Summary?db=core;g=BZL39_I01900	https://fungi.ensembl.org/Zygosaccharomyces_parabailii_gca_001984395/Transcript/ProteinSummary?db=core;g=BZL39_I01900	https://www.uniprot.org/uniprot/A0A1S7HQW9
BZL39_C00910	715.226	-0.619374	0.0948238	-6.53185	6.49624e-11	10.1873	2.71962e-09	173535	175163	protein_coding	SSZ1 (YHR064C)	3	A0A1S7HE28	GO:0000166;GO:0005524	nucleotide binding;ATP binding	SSZ1 (YHR064C);SSZ1 (YHR064C)	AQZ11170	https://fungi.ensembl.org/Zygosaccharomyces_parabailii_gca_001984395/Gene/Summary?db=core;g=BZL39_C00910	https://fungi.ensembl.org/Zygosaccharomyces_parabailii_gca_001984395/Transcript/ProteinSummary?db=core;g=BZL39_C00910	https://www.uniprot.org/uniprot/A0A1S7HE28
BZL39_K00530	1730.91	-0.515705	0.0789794	-6.52961	6.59404e-11	10.1808	2.74744e-09	94457	96436	protein_coding	(ZYRO0E01188g)	11	A0A1S7HTW5	GO:0022857;GO:0016020;GO:0016021;GO:0055085;GO:0016020;GO:0016021;GO:0016020	transmembrane transporter activity;membrane;integral component of membrane;transmembrane transport;membrane;integral component of membrane;membrane	MFS domain-containing protein;MFS domain-containing protein;MFS domain-containing protein;MFS domain-containing protein;MFS domain-containing protein;MFS domain-containing protein;MFS domain-containing protein	AQZ16462	https://fungi.ensembl.org/Zygosaccharomyces_parabailii_gca_001984395/Gene/Summary?db=core;g=BZL39_K00530	https://fungi.ensembl.org/Zygosaccharomyces_parabailii_gca_001984395/Transcript/ProteinSummary?db=core;g=BZL39_K00530	https://www.uniprot.org/uniprot/A0A1S7HTW5
BZL39_P02520	157.26	1.11924	0.171428	6.52893	6.62404e-11	10.1789	2.74744e-09	493830	494609	protein_coding	PER33 (YLR064W)	16	A0A1S7I1E2	GO:0016021;GO:0016021;GO:0016020;GO:0016020	integral component of membrane;integral component of membrane;membrane;membrane	PER33 (YLR064W);PER33 (YLR064W);PER33 (YLR064W);PER33 (YLR064W)	AQZ19114	https://fungi.ensembl.org/Zygosaccharomyces_parabailii_gca_001984395/Gene/Summary?db=core;g=BZL39_P02520	https://fungi.ensembl.org/Zygosaccharomyces_parabailii_gca_001984395/Transcript/ProteinSummary?db=core;g=BZL39_P02520	https://www.uniprot.org/uniprot/A0A1S7I1E2
BZL39_N04910	1225.36	-0.743048	0.11391	-6.52314	6.88511e-11	10.1621	2.84256e-09	977270	978817	protein_coding	NOP56 (YLR197W)	14	A0A1S7HZI5	GO:0042254;GO:0005634;GO:0005730	ribosome biogenesis;nucleus;nucleolus	Nop domain-containing protein;Nop domain-containing protein;Nop domain-containing protein	AQZ18459	https://fungi.ensembl.org/Zygosaccharomyces_parabailii_gca_001984395/Gene/Summary?db=core;g=BZL39_N04910	https://fungi.ensembl.org/Zygosaccharomyces_parabailii_gca_001984395/Transcript/ProteinSummary?db=core;g=BZL39_N04910	https://www.uniprot.org/uniprot/A0A1S7HZI5
BZL39_A09670	297.291	-0.793514	0.121849	-6.51228	7.40173e-11	10.1307	3.04184e-09	1948477	1948995	protein_coding	IGD1 (YFR017C) and YOL024W	1	NA	NA	NA	NA	AQZ10031	https://fungi.ensembl.org/Zygosaccharomyces_parabailii_gca_001984395/Gene/Summary?db=core;g=BZL39_A09670	https://fungi.ensembl.org/Zygosaccharomyces_parabailii_gca_001984395/Transcript/ProteinSummary?db=core;g=BZL39_A09670	NA
BZL39_A00820	814.324	-0.651644	0.100198	-6.50358	7.84322e-11	10.1055	3.20856e-09	166403	171388	protein_coding	RPA190 (YOR341W)	1	A0A1S7H819	GO:0008270;GO:0003677;GO:0003899;GO:0006351;GO:0016740;GO:0016779;GO:0003899;GO:0005634;GO:0003899	zinc ion binding;DNA binding;DNA-directed 5'-3' RNA polymerase activity;transcription, DNA-templated;transferase activity;nucleotidyltransferase activity;DNA-directed 5'-3' RNA polymerase activity;nucleus;DNA-directed 5'-3' RNA polymerase activity	DNA-directed RNA polymerase subunit;DNA-directed RNA polymerase subunit;DNA-directed RNA polymerase subunit;DNA-directed RNA polymerase subunit;DNA-directed RNA polymerase subunit;DNA-directed RNA polymerase subunit;DNA-directed RNA polymerase subunit;DNA-directed RNA polymerase subunit;DNA-directed RNA polymerase subunit	AQZ09149	https://fungi.ensembl.org/Zygosaccharomyces_parabailii_gca_001984395/Gene/Summary?db=core;g=BZL39_A00820	https://fungi.ensembl.org/Zygosaccharomyces_parabailii_gca_001984395/Transcript/ProteinSummary?db=core;g=BZL39_A00820	https://www.uniprot.org/uniprot/A0A1S7H819
BZL39_D01910	391.661	0.763574	0.117455	6.501	7.97872e-11	10.0981	3.24915e-09	372269	372991	protein_coding	OPI10 (YOL032W)	4	NA	NA	NA	NA	AQZ12136	https://fungi.ensembl.org/Zygosaccharomyces_parabailii_gca_001984395/Gene/Summary?db=core;g=BZL39_D01910	https://fungi.ensembl.org/Zygosaccharomyces_parabailii_gca_001984395/Transcript/ProteinSummary?db=core;g=BZL39_D01910	NA
BZL39_F01610	1552.06	-0.542288	0.0835553	-6.49017	8.57379e-11	10.0668	3.47568e-09	337025	338071	protein_coding	FBP1 (YLR377C)	6	A0A1S7HKF9	GO:0005975;GO:0042132;GO:0016791;GO:0042578;GO:0005975;GO:0016787;GO:0046872;GO:0042132;GO:0016311;GO:0016311;GO:0016311	carbohydrate metabolic process;fructose 1,6-bisphosphate 1-phosphatase activity;phosphatase activity;phosphoric ester hydrolase activity;carbohydrate metabolic process;hydrolase activity;metal ion binding;fructose 1,6-bisphosphate 1-phosphatase activity;dephosphorylation;dephosphorylation;dephosphorylation	Fructose-bisphosphatase;Fructose-bisphosphatase;Fructose-bisphosphatase;Fructose-bisphosphatase;Fructose-bisphosphatase;Fructose-bisphosphatase;Fructose-bisphosphatase;Fructose-bisphosphatase;Fructose-bisphosphatase;Fructose-bisphosphatase;Fructose-bisphosphatase	AQZ13534	https://fungi.ensembl.org/Zygosaccharomyces_parabailii_gca_001984395/Gene/Summary?db=core;g=BZL39_F01610	https://fungi.ensembl.org/Zygosaccharomyces_parabailii_gca_001984395/Transcript/ProteinSummary?db=core;g=BZL39_F01610	https://www.uniprot.org/uniprot/A0A1S7HKF9
BZL39_B04800	674.669	0.656201	0.101296	6.47803	9.29265e-11	10.0319	3.75013e-09	921369	922232	protein_coding	PRE2 (YPR103W)	2	A0A1S7HC84	GO:0004298;GO:0051603;GO:0000502;GO:0005839;GO:0043161;GO:0016787;GO:0006508;GO:0008233;GO:0000502;GO:0005737;GO:0005634	threonine-type endopeptidase activity;proteolysis involved in cellular protein catabolic process;proteasome complex;proteasome core complex;proteasome-mediated ubiquitin-dependent protein catabolic process;hydrolase activity;proteolysis;peptidase activity;proteasome complex;cytoplasm;nucleus	Proteasome endopeptidase complex;Proteasome endopeptidase complex;Proteasome endopeptidase complex;Proteasome endopeptidase complex;Proteasome endopeptidase complex;Proteasome endopeptidase complex;Proteasome endopeptidase complex;Proteasome endopeptidase complex;Proteasome endopeptidase complex;Proteasome endopeptidase complex;Proteasome endopeptidase complex	AQZ10558	https://fungi.ensembl.org/Zygosaccharomyces_parabailii_gca_001984395/Gene/Summary?db=core;g=BZL39_B04800	https://fungi.ensembl.org/Zygosaccharomyces_parabailii_gca_001984395/Transcript/ProteinSummary?db=core;g=BZL39_B04800	https://www.uniprot.org/uniprot/A0A1S7HC84
BZL39_J05410	129.561	1.25049	0.193465	6.46364	1.02217e-10	9.99048	4.10654e-09	1068691	1071246	protein_coding	hypothetical protein	10	A0A1S7HTM8	GO:0015116;GO:0008271;GO:0008272;GO:0016020;GO:0016021;GO:0055085;GO:0016021;GO:0016020;GO:0016020;GO:1902358;GO:1902358	sulfate transmembrane transporter activity;secondary active sulfate transmembrane transporter activity;sulfate transport;membrane;integral component of membrane;transmembrane transport;integral component of membrane;membrane;membrane;sulfate transmembrane transport;sulfate transmembrane transport	Sulfate_transp domain-containing protein;Sulfate_transp domain-containing protein;Sulfate_transp domain-containing protein;Sulfate_transp domain-containing protein;Sulfate_transp domain-containing protein;Sulfate_transp domain-containing protein;Sulfate_transp domain-containing protein;Sulfate_transp domain-containing protein;Sulfate_transp domain-containing protein;Sulfate_transp domain-containi…	AQZ16372	https://fungi.ensembl.org/Zygosaccharomyces_parabailii_gca_001984395/Gene/Summary?db=core;g=BZL39_J05410	https://fungi.ensembl.org/Zygosaccharomyces_parabailii_gca_001984395/Transcript/ProteinSummary?db=core;g=BZL39_J05410	https://www.uniprot.org/uniprot/A0A1S7HTM8
BZL39_I00690	5437.38	0.484641	0.0750017	6.46173	1.0351e-10	9.98502	4.13994e-09	162759	163844	protein_coding	FBA1 (YKL060C)	9	A0A1S7HQN7	GO:0005975;GO:0008270;GO:0016832;GO:0003824;GO:0004332;GO:0006096;GO:0016829;GO:0046872;GO:0006096;GO:0004332;GO:0008270;GO:0006096	carbohydrate metabolic process;zinc ion binding;aldehyde-lyase activity;catalytic activity;fructose-bisphosphate aldolase activity;glycolytic process;lyase activity;metal ion binding;glycolytic process;fructose-bisphosphate aldolase activity;zinc ion binding;glycolytic process	Fructose-bisphosphate aldolase;Fructose-bisphosphate aldolase;Fructose-bisphosphate aldolase;Fructose-bisphosphate aldolase;Fructose-bisphosphate aldolase;Fructose-bisphosphate aldolase;Fructose-bisphosphate aldolase;Fructose-bisphosphate aldolase;Fructose-bisphosphate aldolase;Fructose-bisphosphate aldolase;Fructose-bisphosphate aldolase;Fructose-bisphosphate aldolase	AQZ15326	https://fungi.ensembl.org/Zygosaccharomyces_parabailii_gca_001984395/Gene/Summary?db=core;g=BZL39_I00690	https://fungi.ensembl.org/Zygosaccharomyces_parabailii_gca_001984395/Transcript/ProteinSummary?db=core;g=BZL39_I00690	https://www.uniprot.org/uniprot/A0A1S7HQN7
BZL39_O03790	932.242	0.6002	0.0928958	6.461	1.04013e-10	9.98291	4.14158e-09	762533	763333	protein_coding	DPM1 (YPR183W)	15	A0A1U7EPZ4	GO:0004582;GO:0005783;GO:0016740;GO:0016020;GO:0016757;GO:0016021;GO:0004582;GO:0005783;GO:0004582;GO:0097502;GO:0097502;GO:0097502;GO:0006486	dolichyl-phosphate beta-D-mannosyltransferase activity;endoplasmic reticulum;transferase activity;membrane;transferase activity, transferring glycosyl groups;integral component of membrane;dolichyl-phosphate beta-D-mannosyltransferase activity;endoplasmic reticulum;dolichyl-phosphate beta-D-mannosyltransferase activity;mannosylation;mannosylation;mannosylation;protein glycosylation	Dolichol-phosphate mannosyltransferase subunit 1;Dolichol-phosphate mannosyltransferase subunit 1;Dolichol-phosphate mannosyltransferase subunit 1;Dolichol-phosphate mannosyltransferase subunit 1;Dolichol-phosphate mannosyltransferase subunit 1;Dolichol-phosphate mannosyltransferase subunit 1;Dolichol-phosphate mannosyltransferase subunit 1;Dolichol-phosphate mannosyltransferase subunit 1;Dolicho…	AQZ18838	https://fungi.ensembl.org/Zygosaccharomyces_parabailii_gca_001984395/Gene/Summary?db=core;g=BZL39_O03790	https://fungi.ensembl.org/Zygosaccharomyces_parabailii_gca_001984395/Transcript/ProteinSummary?db=core;g=BZL39_O03790	https://www.uniprot.org/uniprot/A0A1U7EPZ4
BZL39_A01910	884.388	-0.600393	0.0929494	-6.45935	1.05154e-10	9.97817	4.16848e-09	405409	407349	protein_coding	YDR341C and MSR1 (YHR091C)	1	A0A1S7H8B7	GO:0004812;GO:0004814;GO:0006418;GO:0000166;GO:0005524;GO:0005737;GO:0006420;GO:0006412;GO:0004812;GO:0005524;GO:0016874;GO:0000166;GO:0004814	aminoacyl-tRNA ligase activity;arginine-tRNA ligase activity;tRNA aminoacylation for protein translation;nucleotide binding;ATP binding;cytoplasm;arginyl-tRNA aminoacylation;translation;aminoacyl-tRNA ligase activity;ATP binding;ligase activity;nucleotide binding;arginine-tRNA ligase activity	Arginyl-tRNA synthetase;Arginyl-tRNA synthetase;Arginyl-tRNA synthetase;Arginyl-tRNA synthetase;Arginyl-tRNA synthetase;Arginyl-tRNA synthetase;Arginyl-tRNA synthetase;Arginyl-tRNA synthetase;Arginyl-tRNA synthetase;Arginyl-tRNA synthetase;Arginyl-tRNA synthetase;Arginyl-tRNA synthetase;Arginyl-tRNA synthetase	AQZ09257	https://fungi.ensembl.org/Zygosaccharomyces_parabailii_gca_001984395/Gene/Summary?db=core;g=BZL39_A01910	https://fungi.ensembl.org/Zygosaccharomyces_parabailii_gca_001984395/Transcript/ProteinSummary?db=core;g=BZL39_A01910	https://www.uniprot.org/uniprot/A0A1S7H8B7
BZL39_B02360	347.764	0.775911	0.120308	6.44939	1.12303e-10	9.94961	4.43225e-09	448705	449211	protein_coding	RTS3 (YGR161C)	2	NA	NA	NA	NA	AQZ10311	https://fungi.ensembl.org/Zygosaccharomyces_parabailii_gca_001984395/Gene/Summary?db=core;g=BZL39_B02360	https://fungi.ensembl.org/Zygosaccharomyces_parabailii_gca_001984395/Transcript/ProteinSummary?db=core;g=BZL39_B02360	NA
BZL39_M02700	2022.11	0.501463	0.077805	6.44512	1.15508e-10	9.93739	4.53875e-09	546835	548079	protein_coding	ADH3 (YMR083W)	13	A0A1S7HXI2	GO:0008270;GO:0055114;GO:0016491;GO:0055114;GO:0046872;GO:0016491	zinc ion binding;oxidation-reduction process;oxidoreductase activity;oxidation-reduction process;metal ion binding;oxidoreductase activity	PKS_ER domain-containing protein;PKS_ER domain-containing protein;PKS_ER domain-containing protein;PKS_ER domain-containing protein;PKS_ER domain-containing protein;PKS_ER domain-containing protein	AQZ17713	https://fungi.ensembl.org/Zygosaccharomyces_parabailii_gca_001984395/Gene/Summary?db=core;g=BZL39_M02700	https://fungi.ensembl.org/Zygosaccharomyces_parabailii_gca_001984395/Transcript/ProteinSummary?db=core;g=BZL39_M02700	https://www.uniprot.org/uniprot/A0A1S7HXI2
BZL39_C00270	397.184	0.7224	0.112201	6.43843	1.20714e-10	9.91824	4.72259e-09	54059	55075	protein_coding	hypothetical protein	3	NA	NA	NA	NA	AQZ11107	https://fungi.ensembl.org/Zygosaccharomyces_parabailii_gca_001984395/Gene/Summary?db=core;g=BZL39_C00270	https://fungi.ensembl.org/Zygosaccharomyces_parabailii_gca_001984395/Transcript/ProteinSummary?db=core;g=BZL39_C00270	NA
BZL39_B04050	587.208	0.733467	0.11405	6.4311	1.26685e-10	9.89727	4.9301e-09	789923	790789	protein_coding	FES1 (YBR101C)	2	NA	NA	NA	NA	AQZ10480	https://fungi.ensembl.org/Zygosaccharomyces_parabailii_gca_001984395/Gene/Summary?db=core;g=BZL39_B04050	https://fungi.ensembl.org/Zygosaccharomyces_parabailii_gca_001984395/Transcript/ProteinSummary?db=core;g=BZL39_B04050	NA
BZL39_C03740	82.7276	1.38245	0.21498	6.43058	1.27118e-10	9.89579	4.9301e-09	710857	711261	protein_coding	INO4 (YOL108C)	3	A0A1S7HEM7	GO:0046983	protein dimerization activity	BHLH domain-containing protein	AQZ11447	https://fungi.ensembl.org/Zygosaccharomyces_parabailii_gca_001984395/Gene/Summary?db=core;g=BZL39_C03740	https://fungi.ensembl.org/Zygosaccharomyces_parabailii_gca_001984395/Transcript/ProteinSummary?db=core;g=BZL39_C03740	https://www.uniprot.org/uniprot/A0A1S7HEM7
BZL39_M01360	391.596	-0.782948	0.121947	-6.42037	1.35942e-10	9.86665	5.24959e-09	288421	288873	protein_coding	COX6 (YHR051W)	13	A0A1S7HXF9	GO:0004129;GO:0005743;GO:0046872;GO:0005739;GO:0005743;GO:0016020;GO:0005743;GO:1902600;GO:0022900;GO:0006119	cytochrome-c oxidase activity;mitochondrial inner membrane;metal ion binding;mitochondrion;mitochondrial inner membrane;membrane;mitochondrial inner membrane;proton transmembrane transport;electron transport chain;oxidative phosphorylation	COX6 (YHR051W);COX6 (YHR051W);COX6 (YHR051W);COX6 (YHR051W);COX6 (YHR051W);COX6 (YHR051W);COX6 (YHR051W);COX6 (YHR051W);COX6 (YHR051W);COX6 (YHR051W)	AQZ17580	https://fungi.ensembl.org/Zygosaccharomyces_parabailii_gca_001984395/Gene/Summary?db=core;g=BZL39_M01360	https://fungi.ensembl.org/Zygosaccharomyces_parabailii_gca_001984395/Transcript/ProteinSummary?db=core;g=BZL39_M01360	https://www.uniprot.org/uniprot/A0A1S7HXF9
BZL39_I05270	947.027	-0.720863	0.112473	-6.40919	1.46293e-10	9.83478	5.62507e-09	1073411	1075309	protein_coding	NOP2 (YNL061W)	9	A0A1S7HRX1	GO:0005730;GO:0030687;GO:0042273;GO:1902626;GO:0000463;GO:0009383;GO:0070475;GO:0001510;GO:0006396;GO:0008757;GO:0003723;GO:0008168;GO:0042254;GO:0016740;GO:0032259;GO:0003723;GO:0008168;GO:0005730;GO:0003723	nucleolus;preribosome, large subunit precursor;ribosomal large subunit biogenesis;assembly of large subunit precursor of preribosome;maturation of LSU-rRNA from tricistronic rRNA transcript (SSU-rRNA, 5.8S rRNA, LSU-rRNA);rRNA (cytosine-C5-)-methyltransferase activity;rRNA base methylation;RNA methylation;RNA processing;S-adenosylmethionine-dependent methyltransferase activity;RNA binding;methylt…	SAM_MT_RSMB_NOP domain-containing protein;SAM_MT_RSMB_NOP domain-containing protein;SAM_MT_RSMB_NOP domain-containing protein;SAM_MT_RSMB_NOP domain-containing protein;SAM_MT_RSMB_NOP domain-containing protein;SAM_MT_RSMB_NOP domain-containing protein;SAM_MT_RSMB_NOP domain-containing protein;SAM_MT_RSMB_NOP domain-containing protein;SAM_MT_RSMB_NOP domain-containing protein;SAM_MT_RSMB_NOP domai…	AQZ15779	https://fungi.ensembl.org/Zygosaccharomyces_parabailii_gca_001984395/Gene/Summary?db=core;g=BZL39_I05270	https://fungi.ensembl.org/Zygosaccharomyces_parabailii_gca_001984395/Transcript/ProteinSummary?db=core;g=BZL39_I05270	https://www.uniprot.org/uniprot/A0A1S7HRX1
BZL39_E01620	110.065	1.24896	0.195049	6.40333	1.5202e-10	9.8181	5.79551e-09	314998	316113	protein_coding	SCS3 (YGL126W)	5	A0A1S7HIE7	GO:0005789;GO:0019915;GO:0016020;GO:0016021;GO:0016020	endoplasmic reticulum membrane;lipid storage;membrane;integral component of membrane;membrane	SCS3 (YGL126W);SCS3 (YGL126W);SCS3 (YGL126W);SCS3 (YGL126W);SCS3 (YGL126W)	AQZ12823	https://fungi.ensembl.org/Zygosaccharomyces_parabailii_gca_001984395/Gene/Summary?db=core;g=BZL39_E01620	https://fungi.ensembl.org/Zygosaccharomyces_parabailii_gca_001984395/Transcript/ProteinSummary?db=core;g=BZL39_E01620	https://www.uniprot.org/uniprot/A0A1S7HIE7
BZL39_M04190	150.043	1.08025	0.168688	6.40381	1.51548e-10	9.81945	5.79551e-09	816188	817303	protein_coding	SCS3 (YGL126W)	13	A0A1S7HXS6	GO:0005789;GO:0019915;GO:0016021;GO:0016020;GO:0016020	endoplasmic reticulum membrane;lipid storage;integral component of membrane;membrane;membrane	SCS3 (YGL126W);SCS3 (YGL126W);SCS3 (YGL126W);SCS3 (YGL126W);SCS3 (YGL126W)	AQZ17861	https://fungi.ensembl.org/Zygosaccharomyces_parabailii_gca_001984395/Gene/Summary?db=core;g=BZL39_M04190	https://fungi.ensembl.org/Zygosaccharomyces_parabailii_gca_001984395/Transcript/ProteinSummary?db=core;g=BZL39_M04190	https://www.uniprot.org/uniprot/A0A1S7HXS6
BZL39_L00480	2495.88	-0.467188	0.073013	-6.39869	1.56713e-10	9.8049	5.94911e-09	80350	80750	protein_coding	RPL42B (YHR141C) and RPL42A (YNL162W)	12	A0A1S7HVS9	GO:0005840;GO:0006412;GO:0003735;GO:0005840	ribosome;translation;structural constituent of ribosome;ribosome	RPL42B (YHR141C) and RPL42A (YNL162W);RPL42B (YHR141C) and RPL42A (YNL162W);RPL42B (YHR141C) and RPL42A (YNL162W);RPL42B (YHR141C) and RPL42A (YNL162W)	NA	https://fungi.ensembl.org/Zygosaccharomyces_parabailii_gca_001984395/Gene/Summary?db=core;g=BZL39_L00480	https://fungi.ensembl.org/Zygosaccharomyces_parabailii_gca_001984395/Transcript/ProteinSummary?db=core;g=BZL39_L00480	https://www.uniprot.org/uniprot/A0A1S7HVS9
BZL39_K02520	8777.84	-0.552708	0.0863876	-6.398	1.57422e-10	9.80294	5.95081e-09	463019	463351	protein_coding	RPP2B (YDR382W)	11	A0A1S7HUC7	GO:0005840;GO:0006414;GO:0022625;GO:0002182;GO:0003735;GO:0005840	ribosome;translational elongation;cytosolic large ribosomal subunit;cytoplasmic translational elongation;structural constituent of ribosome;ribosome	RPP2B (YDR382W);RPP2B (YDR382W);RPP2B (YDR382W);RPP2B (YDR382W);RPP2B (YDR382W);RPP2B (YDR382W)	AQZ16661	https://fungi.ensembl.org/Zygosaccharomyces_parabailii_gca_001984395/Gene/Summary?db=core;g=BZL39_K02520	https://fungi.ensembl.org/Zygosaccharomyces_parabailii_gca_001984395/Transcript/ProteinSummary?db=core;g=BZL39_K02520	https://www.uniprot.org/uniprot/A0A1S7HUC7
BZL39_M02430	958.553	-0.594976	0.0931729	-6.38572	1.70589e-10	9.76805	6.42146e-09	487846	488751	protein_coding	ATP3 (YBR039W)	13	A0A1S7HXH3	GO:0015986;GO:0045261;GO:0046933;GO:0045261;GO:0006754;GO:0016020;GO:0006811	ATP synthesis coupled proton transport;proton-transporting ATP synthase complex, catalytic core F(1);proton-transporting ATP synthase activity, rotational mechanism;proton-transporting ATP synthase complex, catalytic core F(1);ATP biosynthetic process;membrane;ion transport	ATP synthase subunit gamma;ATP synthase subunit gamma;ATP synthase subunit gamma;ATP synthase subunit gamma;ATP synthase subunit gamma;ATP synthase subunit gamma;ATP synthase subunit gamma	AQZ17686	https://fungi.ensembl.org/Zygosaccharomyces_parabailii_gca_001984395/Gene/Summary?db=core;g=BZL39_M02430	https://fungi.ensembl.org/Zygosaccharomyces_parabailii_gca_001984395/Transcript/ProteinSummary?db=core;g=BZL39_M02430	https://www.uniprot.org/uniprot/A0A1S7HXH3
BZL39_B07170	738.052	0.620224	0.0973252	6.37269	1.85739e-10	9.7311	6.93931e-09	1360984	1361464	protein_coding	PFY1 (YOR122C)	2	A0A1S7HCQ1	GO:0003779;GO:0003779;GO:0005856	actin binding;actin binding;cytoskeleton	Profilin;Profilin;Profilin	NA	https://fungi.ensembl.org/Zygosaccharomyces_parabailii_gca_001984395/Gene/Summary?db=core;g=BZL39_B07170	https://fungi.ensembl.org/Zygosaccharomyces_parabailii_gca_001984395/Transcript/ProteinSummary?db=core;g=BZL39_B07170	https://www.uniprot.org/uniprot/A0A1S7HCQ1
BZL39_I00130	76.7827	1.69608	0.266154	6.37256	1.85895e-10	9.73073	6.93931e-09	29010	30263	protein_coding	(ZYRO0F00286g)	9	A0A1S7HQH6	GO:0055114;GO:0016491;GO:0055114;GO:0016491	oxidation-reduction process;oxidoreductase activity;oxidation-reduction process;oxidoreductase activity	TauD domain-containing protein;TauD domain-containing protein;TauD domain-containing protein;TauD domain-containing protein	AQZ15271	https://fungi.ensembl.org/Zygosaccharomyces_parabailii_gca_001984395/Gene/Summary?db=core;g=BZL39_I00130	https://fungi.ensembl.org/Zygosaccharomyces_parabailii_gca_001984395/Transcript/ProteinSummary?db=core;g=BZL39_I00130	https://www.uniprot.org/uniprot/A0A1S7HQH6
BZL39_H06250	401.427	0.778266	0.122252	6.36609	1.9391e-10	9.7124	7.20846e-09	1172901	1174001	protein_coding	YML131W	8	A0A1S7HQG4	GO:0055114;GO:0016021;GO:0016020	oxidation-reduction process;integral component of membrane;membrane	YML131W;YML131W;YML131W	AQZ15246	https://fungi.ensembl.org/Zygosaccharomyces_parabailii_gca_001984395/Gene/Summary?db=core;g=BZL39_H06250	https://fungi.ensembl.org/Zygosaccharomyces_parabailii_gca_001984395/Transcript/ProteinSummary?db=core;g=BZL39_H06250	https://www.uniprot.org/uniprot/A0A1S7HQG4
BZL39_F01580	739.376	0.777877	0.122894	6.32965	2.45715e-10	9.60957	9.09652e-09	331699	333138	protein_coding	SEC61 (YLR378C)	6	A0A1S7HKG1	GO:0015031;GO:0016020;GO:0015031;GO:0016020;GO:0016021;GO:0015031;GO:0016020	protein transport;membrane;protein transport;membrane;integral component of membrane;protein transport;membrane	Plug_translocon domain-containing protein;Plug_translocon domain-containing protein;Plug_translocon domain-containing protein;Plug_translocon domain-containing protein;Plug_translocon domain-containing protein;Plug_translocon domain-containing protein;Plug_translocon domain-containing protein	AQZ13531	https://fungi.ensembl.org/Zygosaccharomyces_parabailii_gca_001984395/Gene/Summary?db=core;g=BZL39_F01580	https://fungi.ensembl.org/Zygosaccharomyces_parabailii_gca_001984395/Transcript/ProteinSummary?db=core;g=BZL39_F01580	https://www.uniprot.org/uniprot/A0A1S7HKG1
BZL39_F00180	808.82	-0.713116	0.112779	-6.32315	2.56292e-10	9.59126	9.44907e-09	19187	24172	protein_coding	RPA190 (YOR341W)	6	A0A1S7HK23	GO:0008270;GO:0003677;GO:0003899;GO:0006351;GO:0016740;GO:0016779;GO:0005634;GO:0003899;GO:0003899	zinc ion binding;DNA binding;DNA-directed 5'-3' RNA polymerase activity;transcription, DNA-templated;transferase activity;nucleotidyltransferase activity;nucleus;DNA-directed 5'-3' RNA polymerase activity;DNA-directed 5'-3' RNA polymerase activity	DNA-directed RNA polymerase subunit;DNA-directed RNA polymerase subunit;DNA-directed RNA polymerase subunit;DNA-directed RNA polymerase subunit;DNA-directed RNA polymerase subunit;DNA-directed RNA polymerase subunit;DNA-directed RNA polymerase subunit;DNA-directed RNA polymerase subunit;DNA-directed RNA polymerase subunit	AQZ13391	https://fungi.ensembl.org/Zygosaccharomyces_parabailii_gca_001984395/Gene/Summary?db=core;g=BZL39_F00180	https://fungi.ensembl.org/Zygosaccharomyces_parabailii_gca_001984395/Transcript/ProteinSummary?db=core;g=BZL39_F00180	https://www.uniprot.org/uniprot/A0A1S7HK23
BZL39_I04130	1338.05	-0.522284	0.0826388	-6.32009	2.61418e-10	9.58266	9.59853e-09	850903	851082	protein_coding	ATP18 (YML081C-A)	9	A0A1S7HRJ2	GO:0015986;GO:0015078;GO:0045263;GO:0016020;GO:0016021	ATP synthesis coupled proton transport;proton transmembrane transporter activity;proton-transporting ATP synthase complex, coupling factor F(o);membrane;integral component of membrane	ATP18 (YML081C-A);ATP18 (YML081C-A);ATP18 (YML081C-A);ATP18 (YML081C-A);ATP18 (YML081C-A)	AQZ15665	https://fungi.ensembl.org/Zygosaccharomyces_parabailii_gca_001984395/Gene/Summary?db=core;g=BZL39_I04130	https://fungi.ensembl.org/Zygosaccharomyces_parabailii_gca_001984395/Transcript/ProteinSummary?db=core;g=BZL39_I04130	https://www.uniprot.org/uniprot/A0A1S7HRJ2
BZL39_A03220	291.874	0.799628	0.12694	6.29925	2.99086e-10	9.5242	1.09368e-08	660186	660833	protein_coding	(ZYRO0D01452g)	1	A0A1S7H8Q3	GO:0003924;GO:0005525;GO:0007264	GTPase activity;GTP binding;small GTPase mediated signal transduction	(ZYRO0D01452g);(ZYRO0D01452g);(ZYRO0D01452g)	AQZ09387	https://fungi.ensembl.org/Zygosaccharomyces_parabailii_gca_001984395/Gene/Summary?db=core;g=BZL39_A03220	https://fungi.ensembl.org/Zygosaccharomyces_parabailii_gca_001984395/Transcript/ProteinSummary?db=core;g=BZL39_A03220	https://www.uniprot.org/uniprot/A0A1S7H8Q3
BZL39_G04130	309.756	-0.752096	0.119539	-6.29161	3.14183e-10	9.50282	1.14421e-08	802642	804762	protein_coding	GUT1 (YHL032C)	7	A0A1S7HMY8	GO:0004370;GO:0005975;GO:0006072;GO:0016773;GO:0016740;GO:0016301;GO:0006071;GO:0000166;GO:0016310;GO:0005524;GO:0004370;GO:0019563	glycerol kinase activity;carbohydrate metabolic process;glycerol-3-phosphate metabolic process;phosphotransferase activity, alcohol group as acceptor;transferase activity;kinase activity;glycerol metabolic process;nucleotide binding;phosphorylation;ATP binding;glycerol kinase activity;glycerol catabolic process	Glycerol kinase;Glycerol kinase;Glycerol kinase;Glycerol kinase;Glycerol kinase;Glycerol kinase;Glycerol kinase;Glycerol kinase;Glycerol kinase;Glycerol kinase;Glycerol kinase;Glycerol kinase	AQZ14397	https://fungi.ensembl.org/Zygosaccharomyces_parabailii_gca_001984395/Gene/Summary?db=core;g=BZL39_G04130	https://fungi.ensembl.org/Zygosaccharomyces_parabailii_gca_001984395/Transcript/ProteinSummary?db=core;g=BZL39_G04130	https://www.uniprot.org/uniprot/A0A1S7HMY8
BZL39_I02790	4773.57	-0.44628	0.0709772	-6.28766	3.22284e-10	9.49176	1.16896e-08	592868	593222	protein_coding	RPL43B (YJR094W-A) and RPL43A (YPR043W)	9	A0A1S7HR96	GO:0005840;GO:0006412;GO:0003735	ribosome;translation;structural constituent of ribosome	RPL43B (YJR094W-A) and RPL43A (YPR043W);RPL43B (YJR094W-A) and RPL43A (YPR043W);RPL43B (YJR094W-A) and RPL43A (YPR043W)	NA	https://fungi.ensembl.org/Zygosaccharomyces_parabailii_gca_001984395/Gene/Summary?db=core;g=BZL39_I02790	https://fungi.ensembl.org/Zygosaccharomyces_parabailii_gca_001984395/Transcript/ProteinSummary?db=core;g=BZL39_I02790	https://www.uniprot.org/uniprot/A0A1S7HR96
BZL39_D02890	1566.84	-0.57953	0.092184	-6.28666	3.2436e-10	9.48897	1.17175e-08	583143	584189	protein_coding	FBP1 (YLR377C)	4	A0A1S7HGN9	GO:0005975;GO:0042132;GO:0016791;GO:0042578;GO:0016787;GO:0005975;GO:0046872;GO:0042132;GO:0016311;GO:0016311;GO:0016311	carbohydrate metabolic process;fructose 1,6-bisphosphate 1-phosphatase activity;phosphatase activity;phosphoric ester hydrolase activity;hydrolase activity;carbohydrate metabolic process;metal ion binding;fructose 1,6-bisphosphate 1-phosphatase activity;dephosphorylation;dephosphorylation;dephosphorylation	Fructose-bisphosphatase;Fructose-bisphosphatase;Fructose-bisphosphatase;Fructose-bisphosphatase;Fructose-bisphosphatase;Fructose-bisphosphatase;Fructose-bisphosphatase;Fructose-bisphosphatase;Fructose-bisphosphatase;Fructose-bisphosphatase;Fructose-bisphosphatase	AQZ12231	https://fungi.ensembl.org/Zygosaccharomyces_parabailii_gca_001984395/Gene/Summary?db=core;g=BZL39_D02890	https://fungi.ensembl.org/Zygosaccharomyces_parabailii_gca_001984395/Transcript/ProteinSummary?db=core;g=BZL39_D02890	https://www.uniprot.org/uniprot/A0A1S7HGN9
BZL39_K02500	915.245	0.694951	0.110555	6.28601	3.25739e-10	9.48713	1.17201e-08	460600	461526	protein_coding	(ZYRO0B02354g)	11	A0A1S7HUB6	GO:0016021;GO:0016020;GO:0016020;GO:0016021;GO:0016020	integral component of membrane;membrane;membrane;integral component of membrane;membrane	(ZYRO0B02354g);(ZYRO0B02354g);(ZYRO0B02354g);(ZYRO0B02354g);(ZYRO0B02354g)	AQZ16659	https://fungi.ensembl.org/Zygosaccharomyces_parabailii_gca_001984395/Gene/Summary?db=core;g=BZL39_K02500	https://fungi.ensembl.org/Zygosaccharomyces_parabailii_gca_001984395/Transcript/ProteinSummary?db=core;g=BZL39_K02500	https://www.uniprot.org/uniprot/A0A1S7HUB6
BZL39_J00830	867.579	-0.572524	0.0911634	-6.2802	3.38148e-10	9.47089	1.21179e-08	177592	178206	protein_coding	ATP5 (YDR298C)	10	A0A1S7HSF3	GO:0015986;GO:0046933;GO:0006754;GO:0006811;GO:0016020	ATP synthesis coupled proton transport;proton-transporting ATP synthase activity, rotational mechanism;ATP biosynthetic process;ion transport;membrane	ATP synthase subunit 5, mitochondrial;ATP synthase subunit 5, mitochondrial;ATP synthase subunit 5, mitochondrial;ATP synthase subunit 5, mitochondrial;ATP synthase subunit 5, mitochondrial	AQZ15917	https://fungi.ensembl.org/Zygosaccharomyces_parabailii_gca_001984395/Gene/Summary?db=core;g=BZL39_J00830	https://fungi.ensembl.org/Zygosaccharomyces_parabailii_gca_001984395/Transcript/ProteinSummary?db=core;g=BZL39_J00830	https://www.uniprot.org/uniprot/A0A1S7HSF3
BZL39_O03260	468.297	-0.729941	0.116372	-6.27248	3.55352e-10	9.44934	1.26837e-08	653276	654487	protein_coding	EBP2 (YKL172W)	15	A0A1U7EPV3	GO:0042254;GO:0005634;GO:0005730	ribosome biogenesis;nucleus;nucleolus	EBP2 (YKL172W);EBP2 (YKL172W);EBP2 (YKL172W)	AQZ18785	https://fungi.ensembl.org/Zygosaccharomyces_parabailii_gca_001984395/Gene/Summary?db=core;g=BZL39_O03260	https://fungi.ensembl.org/Zygosaccharomyces_parabailii_gca_001984395/Transcript/ProteinSummary?db=core;g=BZL39_O03260	https://www.uniprot.org/uniprot/A0A1U7EPV3
BZL39_N04070	1183.92	-0.521676	0.0831959	-6.27045	3.60005e-10	9.44369	1.27987e-08	814247	814426	protein_coding	ATP18 (YML081C-A)	14	A0A1S7HZB0	GO:0015986;GO:0015078;GO:0045263;GO:0016021;GO:0016020	ATP synthesis coupled proton transport;proton transmembrane transporter activity;proton-transporting ATP synthase complex, coupling factor F(o);integral component of membrane;membrane	ATP18 (YML081C-A);ATP18 (YML081C-A);ATP18 (YML081C-A);ATP18 (YML081C-A);ATP18 (YML081C-A)	AQZ18374	https://fungi.ensembl.org/Zygosaccharomyces_parabailii_gca_001984395/Gene/Summary?db=core;g=BZL39_N04070	https://fungi.ensembl.org/Zygosaccharomyces_parabailii_gca_001984395/Transcript/ProteinSummary?db=core;g=BZL39_N04070	https://www.uniprot.org/uniprot/A0A1S7HZB0
BZL39_J01220	365.001	-0.785868	0.125512	-6.26131	3.81765e-10	9.4182	1.35187e-08	249414	249866	protein_coding	COX6 (YHR051W)	10	A0A1S7HSD8	GO:0004129;GO:0005743;GO:0046872;GO:0005743;GO:0016020;GO:0005739;GO:0005743;GO:1902600;GO:0022900;GO:0006119	cytochrome-c oxidase activity;mitochondrial inner membrane;metal ion binding;mitochondrial inner membrane;membrane;mitochondrion;mitochondrial inner membrane;proton transmembrane transport;electron transport chain;oxidative phosphorylation	COX6 (YHR051W);COX6 (YHR051W);COX6 (YHR051W);COX6 (YHR051W);COX6 (YHR051W);COX6 (YHR051W);COX6 (YHR051W);COX6 (YHR051W);COX6 (YHR051W);COX6 (YHR051W)	AQZ15954	https://fungi.ensembl.org/Zygosaccharomyces_parabailii_gca_001984395/Gene/Summary?db=core;g=BZL39_J01220	https://fungi.ensembl.org/Zygosaccharomyces_parabailii_gca_001984395/Transcript/ProteinSummary?db=core;g=BZL39_J01220	https://www.uniprot.org/uniprot/A0A1S7HSD8
BZL39_C02040	2312.26	0.527316	0.0842677	6.25763	3.90877e-10	9.40796	1.37869e-08	372981	374171	protein_coding	YHB1 (YGR234W)	3	A0A1S7HE35	GO:0008941;GO:0020037;GO:0051409;GO:0055114;GO:0071949;GO:0016491;GO:0019825;GO:0055114;GO:0016491;GO:0008941	nitric oxide dioxygenase activity;heme binding;response to nitrosative stress;oxidation-reduction process;FAD binding;oxidoreductase activity;oxygen binding;oxidation-reduction process;oxidoreductase activity;nitric oxide dioxygenase activity	Nitric oxide dioxygenase;Nitric oxide dioxygenase;Nitric oxide dioxygenase;Nitric oxide dioxygenase;Nitric oxide dioxygenase;Nitric oxide dioxygenase;Nitric oxide dioxygenase;Nitric oxide dioxygenase;Nitric oxide dioxygenase;Nitric oxide dioxygenase	AQZ11283	https://fungi.ensembl.org/Zygosaccharomyces_parabailii_gca_001984395/Gene/Summary?db=core;g=BZL39_C02040	https://fungi.ensembl.org/Zygosaccharomyces_parabailii_gca_001984395/Transcript/ProteinSummary?db=core;g=BZL39_C02040	https://www.uniprot.org/uniprot/A0A1S7HE35
BZL39_O00640	6055.23	0.482238	0.0772102	6.24578	4.21694e-10	9.375	1.48155e-08	140042	141127	protein_coding	FBA1 (YKL060C)	15	A0A1S7HZS3	GO:0005975;GO:0008270;GO:0016832;GO:0003824;GO:0004332;GO:0006096;GO:0016829;GO:0046872;GO:0006096;GO:0004332;GO:0008270;GO:0006096	carbohydrate metabolic process;zinc ion binding;aldehyde-lyase activity;catalytic activity;fructose-bisphosphate aldolase activity;glycolytic process;lyase activity;metal ion binding;glycolytic process;fructose-bisphosphate aldolase activity;zinc ion binding;glycolytic process	Fructose-bisphosphate aldolase;Fructose-bisphosphate aldolase;Fructose-bisphosphate aldolase;Fructose-bisphosphate aldolase;Fructose-bisphosphate aldolase;Fructose-bisphosphate aldolase;Fructose-bisphosphate aldolase;Fructose-bisphosphate aldolase;Fructose-bisphosphate aldolase;Fructose-bisphosphate aldolase;Fructose-bisphosphate aldolase;Fructose-bisphosphate aldolase	AQZ18527	https://fungi.ensembl.org/Zygosaccharomyces_parabailii_gca_001984395/Gene/Summary?db=core;g=BZL39_O00640	https://fungi.ensembl.org/Zygosaccharomyces_parabailii_gca_001984395/Transcript/ProteinSummary?db=core;g=BZL39_O00640	https://www.uniprot.org/uniprot/A0A1S7HZS3
BZL39_A06770	242.971	0.845419	0.135549	6.23699	4.46084e-10	9.35058	1.56112e-08	1372491	1373921	protein_coding	UBX5 (YDR330W)	1	NA	NA	NA	NA	AQZ09742	https://fungi.ensembl.org/Zygosaccharomyces_parabailii_gca_001984395/Gene/Summary?db=core;g=BZL39_A06770	https://fungi.ensembl.org/Zygosaccharomyces_parabailii_gca_001984395/Transcript/ProteinSummary?db=core;g=BZL39_A06770	NA
BZL39_B06590	915.253	0.678249	0.10879	6.23447	4.53297e-10	9.34362	1.58019e-08	1246064	1247110	protein_coding	CSH1 (YBR161W) and SUR1 (YPL057C)	2	A0A1S7HCK2	GO:0016740;GO:0016021;GO:0016020	transferase activity;integral component of membrane;membrane	CSH1 (YBR161W) and SUR1 (YPL057C);CSH1 (YBR161W) and SUR1 (YPL057C);CSH1 (YBR161W) and SUR1 (YPL057C)	AQZ10733	https://fungi.ensembl.org/Zygosaccharomyces_parabailii_gca_001984395/Gene/Summary?db=core;g=BZL39_B06590	https://fungi.ensembl.org/Zygosaccharomyces_parabailii_gca_001984395/Transcript/ProteinSummary?db=core;g=BZL39_B06590	https://www.uniprot.org/uniprot/A0A1S7HCK2
BZL39_M05170	2394.7	-0.540945	0.0868499	-6.2285	4.70926e-10	9.32705	1.63528e-08	1007186	1008910	protein_coding	hypothetical protein	13	A0A1S7HY15	GO:0022857;GO:0055085;GO:0016020;GO:0016021	transmembrane transporter activity;transmembrane transport;membrane;integral component of membrane	MFS domain-containing protein;MFS domain-containing protein;MFS domain-containing protein;MFS domain-containing protein	AQZ17958	https://fungi.ensembl.org/Zygosaccharomyces_parabailii_gca_001984395/Gene/Summary?db=core;g=BZL39_M05170	https://fungi.ensembl.org/Zygosaccharomyces_parabailii_gca_001984395/Transcript/ProteinSummary?db=core;g=BZL39_M05170	https://www.uniprot.org/uniprot/A0A1S7HY15
BZL39_A01330	5557.84	-0.616432	0.0990997	-6.22032	4.96143e-10	9.30439	1.71619e-08	274136	274459	protein_coding	RPP1A (YDL081C)	1	A0A1S7H870	GO:0005840;GO:0006414;GO:0003735;GO:0005840	ribosome;translational elongation;structural constituent of ribosome;ribosome	RPP1A (YDL081C);RPP1A (YDL081C);RPP1A (YDL081C);RPP1A (YDL081C)	AQZ09199	https://fungi.ensembl.org/Zygosaccharomyces_parabailii_gca_001984395/Gene/Summary?db=core;g=BZL39_A01330	https://fungi.ensembl.org/Zygosaccharomyces_parabailii_gca_001984395/Transcript/ProteinSummary?db=core;g=BZL39_A01330	https://www.uniprot.org/uniprot/A0A1S7H870
BZL39_A04700	349.546	0.74366	0.119748	6.21021	5.29131e-10	9.27644	1.82326e-08	977625	978293	protein_coding	ORM1 (YGR038W) and ORM2 (YLR350W)	1	A0A1S7H945	GO:0016020;GO:0005789;GO:0016021;GO:0016021;GO:0016020	membrane;endoplasmic reticulum membrane;integral component of membrane;integral component of membrane;membrane	ORM1 (YGR038W) and ORM2 (YLR350W);ORM1 (YGR038W) and ORM2 (YLR350W);ORM1 (YGR038W) and ORM2 (YLR350W);ORM1 (YGR038W) and ORM2 (YLR350W);ORM1 (YGR038W) and ORM2 (YLR350W)	AQZ09535	https://fungi.ensembl.org/Zygosaccharomyces_parabailii_gca_001984395/Gene/Summary?db=core;g=BZL39_A04700	https://fungi.ensembl.org/Zygosaccharomyces_parabailii_gca_001984395/Transcript/ProteinSummary?db=core;g=BZL39_A04700	https://www.uniprot.org/uniprot/A0A1S7H945
BZL39_A02350	582.295	0.635063	0.102506	6.19538	5.81435e-10	9.2355	1.99581e-08	489111	490385	protein_coding	RPN6 (YDL097C)	1	A0A1S7H8H4	GO:0000502	proteasome complex	PCI domain-containing protein	AQZ09301	https://fungi.ensembl.org/Zygosaccharomyces_parabailii_gca_001984395/Gene/Summary?db=core;g=BZL39_A02350	https://fungi.ensembl.org/Zygosaccharomyces_parabailii_gca_001984395/Transcript/ProteinSummary?db=core;g=BZL39_A02350	https://www.uniprot.org/uniprot/A0A1S7H8H4
BZL39_A03990	874.866	-0.666637	0.107737	-6.18765	6.10662e-10	9.2142	2.08814e-08	830947	834480	protein_coding	BMS1 (YPL217C)	1	A0A1S7H8W8	GO:0005525;GO:0042254;GO:0005524;GO:0005634;GO:0016887;GO:0042254;GO:0005634;GO:0005730	GTP binding;ribosome biogenesis;ATP binding;nucleus;ATPase activity;ribosome biogenesis;nucleus;nucleolus	Bms1-type G domain-containing protein;Bms1-type G domain-containing protein;Bms1-type G domain-containing protein;Bms1-type G domain-containing protein;Bms1-type G domain-containing protein;Bms1-type G domain-containing protein;Bms1-type G domain-containing protein;Bms1-type G domain-containing protein	AQZ09464	https://fungi.ensembl.org/Zygosaccharomyces_parabailii_gca_001984395/Gene/Summary?db=core;g=BZL39_A03990	https://fungi.ensembl.org/Zygosaccharomyces_parabailii_gca_001984395/Transcript/ProteinSummary?db=core;g=BZL39_A03990	https://www.uniprot.org/uniprot/A0A1S7H8W8
BZL39_M05040	1089.83	-0.671726	0.108589	-6.18595	6.17284e-10	9.20952	2.10275e-08	973827	978950	protein_coding	RRP5 (YMR229C)	13	A0A1S7HY87	GO:0006396;GO:0003676;GO:0006364;GO:0005730	RNA processing;nucleic acid binding;rRNA processing;nucleolus	RRP5 (YMR229C);RRP5 (YMR229C);RRP5 (YMR229C);RRP5 (YMR229C)	AQZ17945	https://fungi.ensembl.org/Zygosaccharomyces_parabailii_gca_001984395/Gene/Summary?db=core;g=BZL39_M05040	https://fungi.ensembl.org/Zygosaccharomyces_parabailii_gca_001984395/Transcript/ProteinSummary?db=core;g=BZL39_M05040	https://www.uniprot.org/uniprot/A0A1S7HY87
BZL39_C05900	396.036	0.766206	0.124081	6.17503	6.61522e-10	9.17946	2.24491e-08	1107657	1108427	protein_coding	PRE9 (YGR135W)	3	A0A1S7HF37	GO:0004298;GO:0006511;GO:0019773;GO:0051603;GO:0005839;GO:0005737;GO:0000502;GO:0005634;GO:0019773	threonine-type endopeptidase activity;ubiquitin-dependent protein catabolic process;proteasome core complex, alpha-subunit complex;proteolysis involved in cellular protein catabolic process;proteasome core complex;cytoplasm;proteasome complex;nucleus;proteasome core complex, alpha-subunit complex	PROTEASOME_ALPHA_1 domain-containing protein;PROTEASOME_ALPHA_1 domain-containing protein;PROTEASOME_ALPHA_1 domain-containing protein;PROTEASOME_ALPHA_1 domain-containing protein;PROTEASOME_ALPHA_1 domain-containing protein;PROTEASOME_ALPHA_1 domain-containing protein;PROTEASOME_ALPHA_1 domain-containing protein;PROTEASOME_ALPHA_1 domain-containing protein;PROTEASOME_ALPHA_1 domain-containing pr…	AQZ11662	https://fungi.ensembl.org/Zygosaccharomyces_parabailii_gca_001984395/Gene/Summary?db=core;g=BZL39_C05900	https://fungi.ensembl.org/Zygosaccharomyces_parabailii_gca_001984395/Transcript/ProteinSummary?db=core;g=BZL39_C05900	https://www.uniprot.org/uniprot/A0A1S7HF37
BZL39_E06710	4641.41	-0.516527	0.0836835	-6.17238	6.72696e-10	9.17218	2.27422e-08	1326060	1326533	protein_coding	RPL34A (YER056C-A) and RPL34B (YIL052C)	5	A0A1S7HJW7	GO:0005840;GO:0006412;GO:0003735;GO:0005840	ribosome;translation;structural constituent of ribosome;ribosome	RPL34A (YER056C-A) and RPL34B (YIL052C);RPL34A (YER056C-A) and RPL34B (YIL052C);RPL34A (YER056C-A) and RPL34B (YIL052C);RPL34A (YER056C-A) and RPL34B (YIL052C)	NA	https://fungi.ensembl.org/Zygosaccharomyces_parabailii_gca_001984395/Gene/Summary?db=core;g=BZL39_E06710	https://fungi.ensembl.org/Zygosaccharomyces_parabailii_gca_001984395/Transcript/ProteinSummary?db=core;g=BZL39_E06710	https://www.uniprot.org/uniprot/A0A1S7HJW7
BZL39_A04820	10102.6	-0.579477	0.0939552	-6.16759	6.93368e-10	9.15904	2.33529e-08	1001486	1002424	protein_coding	RPP0 (YLR340W)	1	A0A1S7H959	GO:0042254;GO:0005840	ribosome biogenesis;ribosome	60S acidic ribosomal protein P0;60S acidic ribosomal protein P0	AQZ09547	https://fungi.ensembl.org/Zygosaccharomyces_parabailii_gca_001984395/Gene/Summary?db=core;g=BZL39_A04820	https://fungi.ensembl.org/Zygosaccharomyces_parabailii_gca_001984395/Transcript/ProteinSummary?db=core;g=BZL39_A04820	https://www.uniprot.org/uniprot/A0A1S7H959
BZL39_B04790	3905.92	-0.444062	0.0721584	-6.15398	7.55602e-10	9.12171	2.52591e-08	918982	919506	protein_coding	RPL11B (YGR085C) and RPL11A (YPR102C)	2	A0A1S7HC00	GO:0005840;GO:0006412;GO:0003735;GO:0005840	ribosome;translation;structural constituent of ribosome;ribosome	RPL11B (YGR085C) and RPL11A (YPR102C);RPL11B (YGR085C) and RPL11A (YPR102C);RPL11B (YGR085C) and RPL11A (YPR102C);RPL11B (YGR085C) and RPL11A (YPR102C)	AQZ10557	https://fungi.ensembl.org/Zygosaccharomyces_parabailii_gca_001984395/Gene/Summary?db=core;g=BZL39_B04790	https://fungi.ensembl.org/Zygosaccharomyces_parabailii_gca_001984395/Transcript/ProteinSummary?db=core;g=BZL39_B04790	https://www.uniprot.org/uniprot/A0A1S7HC00
BZL39_E02710	755.682	-0.583033	0.094733	-6.15449	7.53173e-10	9.12311	2.52591e-08	520730	520984	protein_coding	COX12 (YLR038C)	5	A0A1S7HIN9	GO:0005739;GO:0045277;GO:0005739;GO:0005739	mitochondrion;respiratory chain complex IV;mitochondrion;mitochondrion	Cytochrome c oxidase subunit;Cytochrome c oxidase subunit;Cytochrome c oxidase subunit;Cytochrome c oxidase subunit	AQZ12932	https://fungi.ensembl.org/Zygosaccharomyces_parabailii_gca_001984395/Gene/Summary?db=core;g=BZL39_E02710	https://fungi.ensembl.org/Zygosaccharomyces_parabailii_gca_001984395/Transcript/ProteinSummary?db=core;g=BZL39_E02710	https://www.uniprot.org/uniprot/A0A1S7HIN9
BZL39_O01210	4290.37	-0.533093	0.0866787	-6.15022	7.73764e-10	9.11139	2.57701e-08	256674	259811	protein_coding	YEF3 (YLR249W) and HEF3 (YNL014W)	15	A0A1S7HZY6	GO:0005524;GO:0016887;GO:0006412;GO:0003746;GO:0006414;GO:0003723;GO:0005524;GO:0000166;GO:0000166;GO:0005524;GO:0006414	ATP binding;ATPase activity;translation;translation elongation factor activity;translational elongation;RNA binding;ATP binding;nucleotide binding;nucleotide binding;ATP binding;translational elongation	YEF3 (YLR249W) and HEF3 (YNL014W);YEF3 (YLR249W) and HEF3 (YNL014W);YEF3 (YLR249W) and HEF3 (YNL014W);YEF3 (YLR249W) and HEF3 (YNL014W);YEF3 (YLR249W) and HEF3 (YNL014W);YEF3 (YLR249W) and HEF3 (YNL014W);YEF3 (YLR249W) and HEF3 (YNL014W);YEF3 (YLR249W) and HEF3 (YNL014W);YEF3 (YLR249W) and HEF3 (YNL014W);YEF3 (YLR249W) and HEF3 (YNL014W);YEF3 (YLR249W) and HEF3 (YNL014W)	AQZ18582	https://fungi.ensembl.org/Zygosaccharomyces_parabailii_gca_001984395/Gene/Summary?db=core;g=BZL39_O01210	https://fungi.ensembl.org/Zygosaccharomyces_parabailii_gca_001984395/Transcript/ProteinSummary?db=core;g=BZL39_O01210	https://www.uniprot.org/uniprot/A0A1S7HZY6
BZL39_A04800	847.01	0.596746	0.097094	6.14606	7.94301e-10	9.10001	2.62608e-08	997949	999112	protein_coding	IMO32 (YGR031W)	1	NA	NA	NA	NA	AQZ09545	https://fungi.ensembl.org/Zygosaccharomyces_parabailii_gca_001984395/Gene/Summary?db=core;g=BZL39_A04800	https://fungi.ensembl.org/Zygosaccharomyces_parabailii_gca_001984395/Transcript/ProteinSummary?db=core;g=BZL39_A04800	NA
BZL39_E05650	1590.42	-0.4869	0.0792216	-6.14605	7.94361e-10	9.09998	2.62608e-08	1131988	1133583	protein_coding	XBP1 (YIL101C)	5	A0A1S7HJJ4	GO:0003677;GO:0003677	DNA binding;DNA binding	HTH APSES-type domain-containing protein;HTH APSES-type domain-containing protein	AQZ13225	https://fungi.ensembl.org/Zygosaccharomyces_parabailii_gca_001984395/Gene/Summary?db=core;g=BZL39_E05650	https://fungi.ensembl.org/Zygosaccharomyces_parabailii_gca_001984395/Transcript/ProteinSummary?db=core;g=BZL39_E05650	https://www.uniprot.org/uniprot/A0A1S7HJJ4
BZL39_F00640	3414.71	-0.553994	0.0901655	-6.14419	8.03729e-10	9.09489	2.64728e-08	126310	126627	protein_coding	RPP2A (YOL039W)	6	A0A1S7HK61	GO:0005840;GO:0006412;GO:0006414;GO:0022625;GO:0002182;GO:0003735;GO:0005840	ribosome;translation;translational elongation;cytosolic large ribosomal subunit;cytoplasmic translational elongation;structural constituent of ribosome;ribosome	RPP2A (YOL039W);RPP2A (YOL039W);RPP2A (YOL039W);RPP2A (YOL039W);RPP2A (YOL039W);RPP2A (YOL039W);RPP2A (YOL039W)	AQZ13437	https://fungi.ensembl.org/Zygosaccharomyces_parabailii_gca_001984395/Gene/Summary?db=core;g=BZL39_F00640	https://fungi.ensembl.org/Zygosaccharomyces_parabailii_gca_001984395/Transcript/ProteinSummary?db=core;g=BZL39_F00640	https://www.uniprot.org/uniprot/A0A1S7HK61
BZL39_A07260	246.858	0.828676	0.135132	6.13235	8.65928e-10	9.06252	2.8417e-08	1469662	1470399	protein_coding	YKR011C	1	NA	NA	NA	NA	AQZ09791	https://fungi.ensembl.org/Zygosaccharomyces_parabailii_gca_001984395/Gene/Summary?db=core;g=BZL39_A07260	https://fungi.ensembl.org/Zygosaccharomyces_parabailii_gca_001984395/Transcript/ProteinSummary?db=core;g=BZL39_A07260	NA
BZL39_I01970	837.385	0.578056	0.0942823	6.13112	8.72636e-10	9.05917	2.85327e-08	418485	423056	protein_coding	XRN1 (YGL173C)	9	A0A1S7HQX1	GO:0000956;GO:0003676;GO:0004527;GO:0008409;GO:0004518;GO:0016787;GO:0000184;GO:0004527;GO:0005737;GO:0003723;GO:0006364;GO:0005737;GO:0090305;GO:0090305;GO:0090305;GO:0090305	nuclear-transcribed mRNA catabolic process;nucleic acid binding;exonuclease activity;5'-3' exonuclease activity;nuclease activity;hydrolase activity;nuclear-transcribed mRNA catabolic process, nonsense-mediated decay;exonuclease activity;cytoplasm;RNA binding;rRNA processing;cytoplasm;nucleic acid phosphodiester bond hydrolysis;nucleic acid phosphodiester bond hydrolysis;nucleic acid phosphodiest…	5'-3' exoribonuclease 1;5'-3' exoribonuclease 1;5'-3' exoribonuclease 1;5'-3' exoribonuclease 1;5'-3' exoribonuclease 1;5'-3' exoribonuclease 1;5'-3' exoribonuclease 1;5'-3' exoribonuclease 1;5'-3' exoribonuclease 1;5'-3' exoribonuclease 1;5'-3' exoribonuclease 1;5'-3' exoribonuclease 1;5'-3' exoribonuclease 1;5'-3' exoribonuclease 1;5'-3' exoribonuclease 1;5'-3' exoribonuclease 1	AQZ15452	https://fungi.ensembl.org/Zygosaccharomyces_parabailii_gca_001984395/Gene/Summary?db=core;g=BZL39_I01970	https://fungi.ensembl.org/Zygosaccharomyces_parabailii_gca_001984395/Transcript/ProteinSummary?db=core;g=BZL39_I01970	https://www.uniprot.org/uniprot/A0A1S7HQX1
BZL39_K04990	1424.83	-0.58443	0.095441	-6.12347	9.1557e-10	9.03831	2.97195e-08	971846	973525	protein_coding	hypothetical protein	11	A0A1S7HVA6	GO:0022857;GO:0055085;GO:0016021;GO:0016020	transmembrane transporter activity;transmembrane transport;integral component of membrane;membrane	MFS domain-containing protein;MFS domain-containing protein;MFS domain-containing protein;MFS domain-containing protein	AQZ16906	https://fungi.ensembl.org/Zygosaccharomyces_parabailii_gca_001984395/Gene/Summary?db=core;g=BZL39_K04990	https://fungi.ensembl.org/Zygosaccharomyces_parabailii_gca_001984395/Transcript/ProteinSummary?db=core;g=BZL39_K04990	https://www.uniprot.org/uniprot/A0A1S7HVA6
BZL39_N01030	979.742	-0.54988	0.089795	-6.12373	9.14098e-10	9.03901	2.97195e-08	204480	206144	protein_coding	MLS1 (YNL117W)	14	A0A1S7HYF0	GO:0003824;GO:0004474;GO:0006097;GO:0006099;GO:0016740;GO:0006097;GO:0004474	catalytic activity;malate synthase activity;glyoxylate cycle;tricarboxylic acid cycle;transferase activity;glyoxylate cycle;malate synthase activity	Malate synthase;Malate synthase;Malate synthase;Malate synthase;Malate synthase;Malate synthase;Malate synthase	AQZ18072	https://fungi.ensembl.org/Zygosaccharomyces_parabailii_gca_001984395/Gene/Summary?db=core;g=BZL39_N01030	https://fungi.ensembl.org/Zygosaccharomyces_parabailii_gca_001984395/Transcript/ProteinSummary?db=core;g=BZL39_N01030	https://www.uniprot.org/uniprot/A0A1S7HYF0
BZL39_M01380	511.954	-0.877145	0.143755	-6.10168	1.0496e-09	8.97898	3.39472e-08	289689	290888	protein_coding	CIC1 (YHR052W)	13	A0A1S7HX41	GO:0070628	proteasome binding	CIC1 (YHR052W)	AQZ17582	https://fungi.ensembl.org/Zygosaccharomyces_parabailii_gca_001984395/Gene/Summary?db=core;g=BZL39_M01380	https://fungi.ensembl.org/Zygosaccharomyces_parabailii_gca_001984395/Transcript/ProteinSummary?db=core;g=BZL39_M01380	https://www.uniprot.org/uniprot/A0A1S7HX41
BZL39_D01320	364.394	-0.764538	0.125458	-6.09396	1.10152e-09	8.95801	3.54982e-08	242014	244164	protein_coding	NOC2 (YOR206W)	4	A0A1S7HGG1	GO:0005634	nucleus	NOC2 (YOR206W)	AQZ12076	https://fungi.ensembl.org/Zygosaccharomyces_parabailii_gca_001984395/Gene/Summary?db=core;g=BZL39_D01320	https://fungi.ensembl.org/Zygosaccharomyces_parabailii_gca_001984395/Transcript/ProteinSummary?db=core;g=BZL39_D01320	https://www.uniprot.org/uniprot/A0A1S7HGG1
BZL39_K00460	1150.55	-0.623779	0.102426	-6.09002	1.12894e-09	8.94733	3.62514e-08	80743	82199	protein_coding	TEF4 (YKL081W)	11	A0A1S7HTV4	GO:0003746;GO:0006414;GO:0006749;GO:0003746;GO:0006412;GO:0006414;GO:0003746;GO:0006412	translation elongation factor activity;translational elongation;glutathione metabolic process;translation elongation factor activity;translation;translational elongation;translation elongation factor activity;translation	TEF4 (YKL081W);TEF4 (YKL081W);TEF4 (YKL081W);TEF4 (YKL081W);TEF4 (YKL081W);TEF4 (YKL081W);TEF4 (YKL081W);TEF4 (YKL081W)	NA	https://fungi.ensembl.org/Zygosaccharomyces_parabailii_gca_001984395/Gene/Summary?db=core;g=BZL39_K00460	https://fungi.ensembl.org/Zygosaccharomyces_parabailii_gca_001984395/Transcript/ProteinSummary?db=core;g=BZL39_K00460	https://www.uniprot.org/uniprot/A0A1S7HTV4
BZL39_C05230	609.758	0.753186	0.123814	6.08318	1.17821e-09	8.92878	3.75812e-08	993825	994481	protein_coding	ERP1 (YAR002C-A) and ERP6 (YGL002W)	3	A0A1S7HEX1	GO:0016020;GO:0016021;GO:0016020	membrane;integral component of membrane;membrane	GOLD domain-containing protein;GOLD domain-containing protein;GOLD domain-containing protein	AQZ11596	https://fungi.ensembl.org/Zygosaccharomyces_parabailii_gca_001984395/Gene/Summary?db=core;g=BZL39_C05230	https://fungi.ensembl.org/Zygosaccharomyces_parabailii_gca_001984395/Transcript/ProteinSummary?db=core;g=BZL39_C05230	https://www.uniprot.org/uniprot/A0A1S7HEX1
BZL39_C08190	647.062	0.596585	0.0980723	6.08311	1.17874e-09	8.92858	3.75812e-08	1569944	1571323	protein_coding	STE24 (YJR117W)	3	A0A1S7HG10	GO:0006508;GO:0008233;GO:0004222;GO:0071586;GO:0016787;GO:0008233;GO:0046872;GO:0005783;GO:0006508;GO:0016021;GO:0016020;GO:0008237;GO:0005789;GO:0046872;GO:0071586;GO:0004222	proteolysis;peptidase activity;metalloendopeptidase activity;CAAX-box protein processing;hydrolase activity;peptidase activity;metal ion binding;endoplasmic reticulum;proteolysis;integral component of membrane;membrane;metallopeptidase activity;endoplasmic reticulum membrane;metal ion binding;CAAX-box protein processing;metalloendopeptidase activity	CAAX prenyl protease;CAAX prenyl protease;CAAX prenyl protease;CAAX prenyl protease;CAAX prenyl protease;CAAX prenyl protease;CAAX prenyl protease;CAAX prenyl protease;CAAX prenyl protease;CAAX prenyl protease;CAAX prenyl protease;CAAX prenyl protease;CAAX prenyl protease;CAAX prenyl protease;CAAX prenyl protease;CAAX prenyl protease	AQZ11888	https://fungi.ensembl.org/Zygosaccharomyces_parabailii_gca_001984395/Gene/Summary?db=core;g=BZL39_C08190	https://fungi.ensembl.org/Zygosaccharomyces_parabailii_gca_001984395/Transcript/ProteinSummary?db=core;g=BZL39_C08190	https://www.uniprot.org/uniprot/A0A1S7HG10
BZL39_A04710	387.476	0.695437	0.114557	6.07069	1.27364e-09	8.89495	4.04629e-08	979299	979562	protein_coding	ACB1 (YGR037C)	1	A0A1S7H953	GO:0000062	fatty-acyl-CoA binding	ACB domain-containing protein	AQZ09536	https://fungi.ensembl.org/Zygosaccharomyces_parabailii_gca_001984395/Gene/Summary?db=core;g=BZL39_A04710	https://fungi.ensembl.org/Zygosaccharomyces_parabailii_gca_001984395/Transcript/ProteinSummary?db=core;g=BZL39_A04710	https://www.uniprot.org/uniprot/A0A1S7H953
BZL39_B09520	737.89	-0.641695	0.105768	-6.06703	1.30296e-09	8.88507	4.12483e-08	1819793	1821169	protein_coding	AIM17 (YHL021C)	2	A0A1S7HD82	GO:0055114;GO:0016491;GO:0055114;GO:0016491	oxidation-reduction process;oxidoreductase activity;oxidation-reduction process;oxidoreductase activity	TauD domain-containing protein;TauD domain-containing protein;TauD domain-containing protein;TauD domain-containing protein	AQZ11024	https://fungi.ensembl.org/Zygosaccharomyces_parabailii_gca_001984395/Gene/Summary?db=core;g=BZL39_B09520	https://fungi.ensembl.org/Zygosaccharomyces_parabailii_gca_001984395/Transcript/ProteinSummary?db=core;g=BZL39_B09520	https://www.uniprot.org/uniprot/A0A1S7HD82
BZL39_B00690	562.311	0.744825	0.122903	6.06028	1.35886e-09	8.86683	4.28662e-08	140155	140577	protein_coding	(ZYRO0C10362g)	2	NA	NA	NA	NA	AQZ10144	https://fungi.ensembl.org/Zygosaccharomyces_parabailii_gca_001984395/Gene/Summary?db=core;g=BZL39_B00690	https://fungi.ensembl.org/Zygosaccharomyces_parabailii_gca_001984395/Transcript/ProteinSummary?db=core;g=BZL39_B00690	NA
BZL39_B04330	449.788	0.746186	0.123434	6.04524	1.49184e-09	8.82628	4.68962e-08	831040	835164	protein_coding	LYS2 (YBR115C)	2	A0A1S7HC43	GO:0004043;GO:0009085;GO:0031177;GO:0008652;GO:0009085;GO:0004043;GO:0055114;GO:0055114;GO:0019878	L-aminoadipate-semialdehyde dehydrogenase activity;lysine biosynthetic process;phosphopantetheine binding;cellular amino acid biosynthetic process;lysine biosynthetic process;L-aminoadipate-semialdehyde dehydrogenase activity;oxidation-reduction process;oxidation-reduction process;lysine biosynthetic process via aminoadipic acid	Alpha-aminoadipate reductase;Alpha-aminoadipate reductase;Alpha-aminoadipate reductase;Alpha-aminoadipate reductase;Alpha-aminoadipate reductase;Alpha-aminoadipate reductase;Alpha-aminoadipate reductase;Alpha-aminoadipate reductase;Alpha-aminoadipate reductase	AQZ10508	https://fungi.ensembl.org/Zygosaccharomyces_parabailii_gca_001984395/Gene/Summary?db=core;g=BZL39_B04330	https://fungi.ensembl.org/Zygosaccharomyces_parabailii_gca_001984395/Transcript/ProteinSummary?db=core;g=BZL39_B04330	https://www.uniprot.org/uniprot/A0A1S7HC43
BZL39_C07100	447.39	0.681882	0.11302	6.03329	1.60653e-09	8.79411	5.03247e-08	1339831	1340724	protein_coding	BUG1 (YDL099W)	3	NA	NA	NA	NA	AQZ11779	https://fungi.ensembl.org/Zygosaccharomyces_parabailii_gca_001984395/Gene/Summary?db=core;g=BZL39_C07100	https://fungi.ensembl.org/Zygosaccharomyces_parabailii_gca_001984395/Transcript/ProteinSummary?db=core;g=BZL39_C07100	NA
BZL39_A06610	2494.83	0.524108	0.0869109	6.03041	1.63545e-09	8.78636	5.10522e-08	1344378	1344833	protein_coding	MBF1 (YOR298C-A)	1	A0A1S7H9P1	GO:0003677	DNA binding	HTH cro/C1-type domain-containing protein	AQZ09726	https://fungi.ensembl.org/Zygosaccharomyces_parabailii_gca_001984395/Gene/Summary?db=core;g=BZL39_A06610	https://fungi.ensembl.org/Zygosaccharomyces_parabailii_gca_001984395/Transcript/ProteinSummary?db=core;g=BZL39_A06610	https://www.uniprot.org/uniprot/A0A1S7H9P1
BZL39_D00580	834.321	0.577975	0.0958777	6.02825	1.65742e-09	8.78057	5.15585e-08	109590	111863	protein_coding	SEC23 (YPR181C)	4	A0A1S7HG39	GO:0008270;GO:0090114;GO:0006886;GO:0006888;GO:0030127;GO:0046872;GO:0005794;GO:0016192;GO:0005783;GO:0031410;GO:0005737;GO:0015031;GO:0016020;GO:0000139;GO:0005789;GO:0012507;GO:0016020;GO:0005737	zinc ion binding;COPII-coated vesicle budding;intracellular protein transport;endoplasmic reticulum to Golgi vesicle-mediated transport;COPII vesicle coat;metal ion binding;Golgi apparatus;vesicle-mediated transport;endoplasmic reticulum;cytoplasmic vesicle;cytoplasm;protein transport;membrane;Golgi membrane;endoplasmic reticulum membrane;ER to Golgi transport vesicle membrane;membrane;cytoplasm	Protein transport protein SEC23;Protein transport protein SEC23;Protein transport protein SEC23;Protein transport protein SEC23;Protein transport protein SEC23;Protein transport protein SEC23;Protein transport protein SEC23;Protein transport protein SEC23;Protein transport protein SEC23;Protein transport protein SEC23;Protein transport protein SEC23;Protein transport protein SEC23;Protein transpo…	AQZ12003	https://fungi.ensembl.org/Zygosaccharomyces_parabailii_gca_001984395/Gene/Summary?db=core;g=BZL39_D00580	https://fungi.ensembl.org/Zygosaccharomyces_parabailii_gca_001984395/Transcript/ProteinSummary?db=core;g=BZL39_D00580	https://www.uniprot.org/uniprot/A0A1S7HG39
BZL39_L04390	2603.43	-0.468643	0.077808	-6.02307	1.7114e-09	8.76665	5.30535e-08	850875	851273	protein_coding	HTB1 (YDR224C)	12	NA	NA	NA	NA	AQZ17366	https://fungi.ensembl.org/Zygosaccharomyces_parabailii_gca_001984395/Gene/Summary?db=core;g=BZL39_L04390	https://fungi.ensembl.org/Zygosaccharomyces_parabailii_gca_001984395/Transcript/ProteinSummary?db=core;g=BZL39_L04390	NA
BZL39_K05020	90.3249	1.29093	0.21436	6.02226	1.72e-09	8.76447	5.3136e-08	994297	995988	protein_coding	hypothetical protein	11	A0A1S7HV12	GO:0000287;GO:0016831;GO:0030976;GO:0003824;GO:0016831;GO:0016829;GO:0046872	magnesium ion binding;carboxy-lyase activity;thiamine pyrophosphate binding;catalytic activity;carboxy-lyase activity;lyase activity;metal ion binding	Uncharacterized protein;Uncharacterized protein;Uncharacterized protein;Uncharacterized protein;Uncharacterized protein;Uncharacterized protein;Uncharacterized protein	AQZ16909	https://fungi.ensembl.org/Zygosaccharomyces_parabailii_gca_001984395/Gene/Summary?db=core;g=BZL39_K05020	https://fungi.ensembl.org/Zygosaccharomyces_parabailii_gca_001984395/Transcript/ProteinSummary?db=core;g=BZL39_K05020	https://www.uniprot.org/uniprot/A0A1S7HV12
BZL39_I00330	762.764	-0.55786	0.0928971	-6.00514	1.91172e-09	8.71858	5.88559e-08	67630	68088	protein_coding	YNK1 (YKL067W)	9	A0A1S7HQJ9	GO:0006228;GO:0006241;GO:0004550;GO:0006165;GO:0006183;GO:0016740;GO:0016301;GO:0016310;GO:0000166;GO:0005524;GO:0004550	UTP biosynthetic process;CTP biosynthetic process;nucleoside diphosphate kinase activity;nucleoside diphosphate phosphorylation;GTP biosynthetic process;transferase activity;kinase activity;phosphorylation;nucleotide binding;ATP binding;nucleoside diphosphate kinase activity	Nucleoside diphosphate kinase;Nucleoside diphosphate kinase;Nucleoside diphosphate kinase;Nucleoside diphosphate kinase;Nucleoside diphosphate kinase;Nucleoside diphosphate kinase;Nucleoside diphosphate kinase;Nucleoside diphosphate kinase;Nucleoside diphosphate kinase;Nucleoside diphosphate kinase;Nucleoside diphosphate kinase	AQZ15291	https://fungi.ensembl.org/Zygosaccharomyces_parabailii_gca_001984395/Gene/Summary?db=core;g=BZL39_I00330	https://fungi.ensembl.org/Zygosaccharomyces_parabailii_gca_001984395/Transcript/ProteinSummary?db=core;g=BZL39_I00330	https://www.uniprot.org/uniprot/A0A1S7HQJ9
BZL39_A07690	2207.26	1.11249	0.185281	6.00435	1.92105e-09	8.71646	5.89407e-08	1547737	1549263	protein_coding	BTN2 (YGR142W) and CUR1 (YPR158W)	1	NA	NA	NA	NA	AQZ09834	https://fungi.ensembl.org/Zygosaccharomyces_parabailii_gca_001984395/Gene/Summary?db=core;g=BZL39_A07690	https://fungi.ensembl.org/Zygosaccharomyces_parabailii_gca_001984395/Transcript/ProteinSummary?db=core;g=BZL39_A07690	NA
BZL39_E02550	5888.98	-0.553368	0.0921787	-6.00321	1.93457e-09	8.71342	5.91529e-08	492782	493105	protein_coding	RPP1A (YDL081C)	5	A0A1S7HIY6	GO:0005840;GO:0006414;GO:0003735;GO:0005840	ribosome;translational elongation;structural constituent of ribosome;ribosome	RPP1A (YDL081C);RPP1A (YDL081C);RPP1A (YDL081C);RPP1A (YDL081C)	AQZ12916	https://fungi.ensembl.org/Zygosaccharomyces_parabailii_gca_001984395/Gene/Summary?db=core;g=BZL39_E02550	https://fungi.ensembl.org/Zygosaccharomyces_parabailii_gca_001984395/Transcript/ProteinSummary?db=core;g=BZL39_E02550	https://www.uniprot.org/uniprot/A0A1S7HIY6
BZL39_I01410	415.276	-0.823767	0.137243	-6.00226	1.94593e-09	8.71087	5.9298e-08	317201	318037	protein_coding	RLP7 (YNL002C)	9	NA	NA	NA	NA	AQZ15397	https://fungi.ensembl.org/Zygosaccharomyces_parabailii_gca_001984395/Gene/Summary?db=core;g=BZL39_I01410	https://fungi.ensembl.org/Zygosaccharomyces_parabailii_gca_001984395/Transcript/ProteinSummary?db=core;g=BZL39_I01410	NA
BZL39_I05290	67.0494	1.46886	0.244815	5.99991	1.97431e-09	8.70458	5.97235e-08	1077019	1077951	protein_coding	MTQ1 (YNL063W)	9	A0A1S7HRX9	GO:0006451;GO:0008757;GO:0006479;GO:0008276;GO:0008168;GO:0032259;GO:0016740;GO:0008168	translational readthrough;S-adenosylmethionine-dependent methyltransferase activity;protein methylation;protein methyltransferase activity;methyltransferase activity;methylation;transferase activity;methyltransferase activity	MTS domain-containing protein;MTS domain-containing protein;MTS domain-containing protein;MTS domain-containing protein;MTS domain-containing protein;MTS domain-containing protein;MTS domain-containing protein;MTS domain-containing protein	AQZ15781	https://fungi.ensembl.org/Zygosaccharomyces_parabailii_gca_001984395/Gene/Summary?db=core;g=BZL39_I05290	https://fungi.ensembl.org/Zygosaccharomyces_parabailii_gca_001984395/Transcript/ProteinSummary?db=core;g=BZL39_I05290	https://www.uniprot.org/uniprot/A0A1S7HRX9
BZL39_J05230	2742.17	0.480138	0.08002	6.00022	1.97051e-09	8.70542	5.97235e-08	1031442	1031897	protein_coding	MBF1 (YOR298C-A)	10	A0A1S7HTI4	GO:0003677	DNA binding	HTH cro/C1-type domain-containing protein	AQZ16354	https://fungi.ensembl.org/Zygosaccharomyces_parabailii_gca_001984395/Gene/Summary?db=core;g=BZL39_J05230	https://fungi.ensembl.org/Zygosaccharomyces_parabailii_gca_001984395/Transcript/ProteinSummary?db=core;g=BZL39_J05230	https://www.uniprot.org/uniprot/A0A1S7HTI4
BZL39_O02760	5158.12	-0.425109	0.070858	-5.99945	1.97989e-09	8.70336	5.97235e-08	568252	568606	protein_coding	RPL43B (YJR094W-A) and RPL43A (YPR043W)	15	A0A1S7I0I0	GO:0005840;GO:0006412;GO:0003735	ribosome;translation;structural constituent of ribosome	RPL43B (YJR094W-A) and RPL43A (YPR043W);RPL43B (YJR094W-A) and RPL43A (YPR043W);RPL43B (YJR094W-A) and RPL43A (YPR043W)	NA	https://fungi.ensembl.org/Zygosaccharomyces_parabailii_gca_001984395/Gene/Summary?db=core;g=BZL39_O02760	https://fungi.ensembl.org/Zygosaccharomyces_parabailii_gca_001984395/Transcript/ProteinSummary?db=core;g=BZL39_O02760	https://www.uniprot.org/uniprot/A0A1S7I0I0
BZL39_I02000	471.275	-0.660745	0.110152	-5.99848	1.99174e-09	8.70077	5.98792e-08	427545	427901	protein_coding	ATP20 (YPR020W)	9	A0A1S7HQX8	GO:0015986;GO:0000276;GO:0015078;GO:0045263;GO:0006811;GO:0005739;GO:0016020;GO:0016020	ATP synthesis coupled proton transport;mitochondrial proton-transporting ATP synthase complex, coupling factor F(o);proton transmembrane transporter activity;proton-transporting ATP synthase complex, coupling factor F(o);ion transport;mitochondrion;membrane;membrane	ATP20 (YPR020W);ATP20 (YPR020W);ATP20 (YPR020W);ATP20 (YPR020W);ATP20 (YPR020W);ATP20 (YPR020W);ATP20 (YPR020W);ATP20 (YPR020W)	AQZ15455	https://fungi.ensembl.org/Zygosaccharomyces_parabailii_gca_001984395/Gene/Summary?db=core;g=BZL39_I02000	https://fungi.ensembl.org/Zygosaccharomyces_parabailii_gca_001984395/Transcript/ProteinSummary?db=core;g=BZL39_I02000	https://www.uniprot.org/uniprot/A0A1S7HQX8
BZL39_A02620	1598.62	-0.515653	0.0859925	-5.99648	2.01636e-09	8.69543	6.04166e-08	542630	543415	protein_coding	RPL18B (YNL301C) and RPL18A (YOL120C)	1	A0A1S7HET3	GO:0005840;GO:0006412;GO:0003735;GO:0005840	ribosome;translation;structural constituent of ribosome;ribosome	Ribosomal_L18e/L15P domain-containing protein;Ribosomal_L18e/L15P domain-containing protein;Ribosomal_L18e/L15P domain-containing protein;Ribosomal_L18e/L15P domain-containing protein	NA	https://fungi.ensembl.org/Zygosaccharomyces_parabailii_gca_001984395/Gene/Summary?db=core;g=BZL39_A02620	https://fungi.ensembl.org/Zygosaccharomyces_parabailii_gca_001984395/Transcript/ProteinSummary?db=core;g=BZL39_A02620	https://www.uniprot.org/uniprot/A0A1S7HET3
BZL39_N04980	877.011	0.578649	0.0965999	5.99016	2.0964e-09	8.67853	6.26056e-08	990549	996956	protein_coding	GLT1 (YDL171C)	14	A0A1S7HZR6	GO:0005506;GO:0006537;GO:0006807;GO:0010181;GO:0015930;GO:0016040;GO:0050660;GO:0055114;GO:0003824;GO:0016491;GO:0016638;GO:0016639;GO:0051536;GO:0046872;GO:0006537;GO:0008652;GO:0055114;GO:0051538;GO:0016491;GO:0006541;GO:0051536;GO:0006807;GO:0097054	iron ion binding;glutamate biosynthetic process;nitrogen compound metabolic process;FMN binding;glutamate synthase activity;glutamate synthase (NADH) activity;flavin adenine dinucleotide binding;oxidation-reduction process;catalytic activity;oxidoreductase activity;oxidoreductase activity, acting on the CH-NH2 group of donors;oxidoreductase activity, acting on the CH-NH2 group of donors, NAD or N…	Glutamine amidotransferase type-2 domain-containing protein;Glutamine amidotransferase type-2 domain-containing protein;Glutamine amidotransferase type-2 domain-containing protein;Glutamine amidotransferase type-2 domain-containing protein;Glutamine amidotransferase type-2 domain-containing protein;Glutamine amidotransferase type-2 domain-containing protein;Glutamine amidotransferase type-2 domai…	AQZ18466	https://fungi.ensembl.org/Zygosaccharomyces_parabailii_gca_001984395/Gene/Summary?db=core;g=BZL39_N04980	https://fungi.ensembl.org/Zygosaccharomyces_parabailii_gca_001984395/Transcript/ProteinSummary?db=core;g=BZL39_N04980	https://www.uniprot.org/uniprot/A0A1S7HZR6
BZL39_I03060	829.583	-0.58487	0.0979906	-5.96864	2.39245e-09	8.62116	7.12091e-08	631588	634935	protein_coding	CPA2 (YJR109C)	9	A0A1S7HR99	GO:0004088;GO:0005951;GO:0006526;GO:0006807;GO:0046872;GO:0005524;GO:0000166;GO:0005524;GO:0016874;GO:0000166;GO:0005524	carbamoyl-phosphate synthase (glutamine-hydrolyzing) activity;carbamoyl-phosphate synthase complex;arginine biosynthetic process;nitrogen compound metabolic process;metal ion binding;ATP binding;nucleotide binding;ATP binding;ligase activity;nucleotide binding;ATP binding	CPA2 (YJR109C);CPA2 (YJR109C);CPA2 (YJR109C);CPA2 (YJR109C);CPA2 (YJR109C);CPA2 (YJR109C);CPA2 (YJR109C);CPA2 (YJR109C);CPA2 (YJR109C);CPA2 (YJR109C);CPA2 (YJR109C)	AQZ15559	https://fungi.ensembl.org/Zygosaccharomyces_parabailii_gca_001984395/Gene/Summary?db=core;g=BZL39_I03060	https://fungi.ensembl.org/Zygosaccharomyces_parabailii_gca_001984395/Transcript/ProteinSummary?db=core;g=BZL39_I03060	https://www.uniprot.org/uniprot/A0A1S7HR99
BZL39_J02810	1744.78	0.548794	0.0920599	5.96127	2.5028e-09	8.60157	7.42471e-08	560274	560573	protein_coding	(ZYRO0G02750g)	10	NA	NA	NA	NA	AQZ16113	https://fungi.ensembl.org/Zygosaccharomyces_parabailii_gca_001984395/Gene/Summary?db=core;g=BZL39_J02810	https://fungi.ensembl.org/Zygosaccharomyces_parabailii_gca_001984395/Transcript/ProteinSummary?db=core;g=BZL39_J02810	NA
BZL39_H02930	865.542	0.62003	0.10402	5.96071	2.5114e-09	8.60008	7.42562e-08	527530	528834	protein_coding	RPT5 (YOR117W)	8	NA	NA	NA	NA	AQZ14917	https://fungi.ensembl.org/Zygosaccharomyces_parabailii_gca_001984395/Gene/Summary?db=core;g=BZL39_H02930	https://fungi.ensembl.org/Zygosaccharomyces_parabailii_gca_001984395/Transcript/ProteinSummary?db=core;g=BZL39_H02930	NA
BZL39_D01880	3332.02	-0.576918	0.0969977	-5.94775	2.71852e-09	8.56567	8.01158e-08	368656	368973	protein_coding	RPP2A (YOL039W)	4	A0A1S7HGH8	GO:0005840;GO:0006412;GO:0006414;GO:0022625;GO:0002182;GO:0003735;GO:0005840	ribosome;translation;translational elongation;cytosolic large ribosomal subunit;cytoplasmic translational elongation;structural constituent of ribosome;ribosome	RPP2A (YOL039W);RPP2A (YOL039W);RPP2A (YOL039W);RPP2A (YOL039W);RPP2A (YOL039W);RPP2A (YOL039W);RPP2A (YOL039W)	AQZ12133	https://fungi.ensembl.org/Zygosaccharomyces_parabailii_gca_001984395/Gene/Summary?db=core;g=BZL39_D01880	https://fungi.ensembl.org/Zygosaccharomyces_parabailii_gca_001984395/Transcript/ProteinSummary?db=core;g=BZL39_D01880	https://www.uniprot.org/uniprot/A0A1S7HGH8
BZL39_K02770	1145.51	0.569498	0.0957643	5.94688	2.73308e-09	8.56335	8.02807e-08	518283	519566	protein_coding	RPT3 (YDR394W)	11	NA	NA	NA	NA	AQZ16686	https://fungi.ensembl.org/Zygosaccharomyces_parabailii_gca_001984395/Gene/Summary?db=core;g=BZL39_K02770	https://fungi.ensembl.org/Zygosaccharomyces_parabailii_gca_001984395/Transcript/ProteinSummary?db=core;g=BZL39_K02770	NA
BZL39_J02220	794.134	-0.54843	0.0923309	-5.93984	2.85305e-09	8.54469	8.32587e-08	438770	439954	protein_coding	GCV1 (YDR019C)	10	A0A1S7HSN9	GO:0004047;GO:0006546;GO:0016740;GO:0008483;GO:0005739;GO:0004047;GO:0005739	aminomethyltransferase activity;glycine catabolic process;transferase activity;transaminase activity;mitochondrion;aminomethyltransferase activity;mitochondrion	Aminomethyltransferase;Aminomethyltransferase;Aminomethyltransferase;Aminomethyltransferase;Aminomethyltransferase;Aminomethyltransferase;Aminomethyltransferase	AQZ16054	https://fungi.ensembl.org/Zygosaccharomyces_parabailii_gca_001984395/Gene/Summary?db=core;g=BZL39_J02220	https://fungi.ensembl.org/Zygosaccharomyces_parabailii_gca_001984395/Transcript/ProteinSummary?db=core;g=BZL39_J02220	https://www.uniprot.org/uniprot/A0A1S7HSN9
BZL39_P00580	168.825	-1.00911	0.169886	-5.93994	2.85133e-09	8.54495	8.32587e-08	99311	101095	protein_coding	(ZYRO0F17754g)	16	NA	NA	NA	NA	AQZ18922	https://fungi.ensembl.org/Zygosaccharomyces_parabailii_gca_001984395/Gene/Summary?db=core;g=BZL39_P00580	https://fungi.ensembl.org/Zygosaccharomyces_parabailii_gca_001984395/Transcript/ProteinSummary?db=core;g=BZL39_P00580	NA
BZL39_N00750	511.7	0.687387	0.115895	5.93111	3.009e-09	8.52158	8.75248e-08	149453	151066	protein_coding	SRV2 (YNL138W)	14	A0A1S7HYD5	GO:0000902;GO:0003779;GO:0007010;GO:0007015	cell morphogenesis;actin binding;cytoskeleton organization;actin filament organization	Adenylyl cyclase-associated protein;Adenylyl cyclase-associated protein;Adenylyl cyclase-associated protein;Adenylyl cyclase-associated protein	AQZ18044	https://fungi.ensembl.org/Zygosaccharomyces_parabailii_gca_001984395/Gene/Summary?db=core;g=BZL39_N00750	https://fungi.ensembl.org/Zygosaccharomyces_parabailii_gca_001984395/Transcript/ProteinSummary?db=core;g=BZL39_N00750	https://www.uniprot.org/uniprot/A0A1S7HYD5
BZL39_H02670	890.595	-0.596014	0.100561	-5.9269	3.08709e-09	8.51045	8.95057e-08	482180	483526	protein_coding	KGD2 (YDR148C)	8	A0A1S7HPB5	GO:0004149;GO:0006099;GO:0016746;GO:0045252;GO:0016740;GO:0006099;GO:0004149;GO:0018215;GO:0018215;GO:0033512	dihydrolipoyllysine-residue succinyltransferase activity;tricarboxylic acid cycle;transferase activity, transferring acyl groups;oxoglutarate dehydrogenase complex;transferase activity;tricarboxylic acid cycle;dihydrolipoyllysine-residue succinyltransferase activity;protein phosphopantetheinylation;protein phosphopantetheinylation;L-lysine catabolic process to acetyl-CoA via saccharopine	Dihydrolipoyllysine-residue succinyltransferase;Dihydrolipoyllysine-residue succinyltransferase;Dihydrolipoyllysine-residue succinyltransferase;Dihydrolipoyllysine-residue succinyltransferase;Dihydrolipoyllysine-residue succinyltransferase;Dihydrolipoyllysine-residue succinyltransferase;Dihydrolipoyllysine-residue succinyltransferase;Dihydrolipoyllysine-residue succinyltransferase;Dihydrolipoylly…	AQZ14892	https://fungi.ensembl.org/Zygosaccharomyces_parabailii_gca_001984395/Gene/Summary?db=core;g=BZL39_H02670	https://fungi.ensembl.org/Zygosaccharomyces_parabailii_gca_001984395/Transcript/ProteinSummary?db=core;g=BZL39_H02670	https://www.uniprot.org/uniprot/A0A1S7HPB5
BZL39_D04950	7622.24	-0.425099	0.0717427	-5.92533	3.11672e-09	8.5063	8.97834e-08	1025839	1026168	protein_coding	RPP2B (YDR382W)	4	A0A1S7HH83	GO:0005840;GO:0006414;GO:0022625;GO:0002182;GO:0003735;GO:0005840	ribosome;translational elongation;cytosolic large ribosomal subunit;cytoplasmic translational elongation;structural constituent of ribosome;ribosome	RPP2B (YDR382W);RPP2B (YDR382W);RPP2B (YDR382W);RPP2B (YDR382W);RPP2B (YDR382W);RPP2B (YDR382W)	AQZ12433	https://fungi.ensembl.org/Zygosaccharomyces_parabailii_gca_001984395/Gene/Summary?db=core;g=BZL39_D04950	https://fungi.ensembl.org/Zygosaccharomyces_parabailii_gca_001984395/Transcript/ProteinSummary?db=core;g=BZL39_D04950	https://www.uniprot.org/uniprot/A0A1S7HH83
BZL39_F00140	258.942	-0.818157	0.138077	-5.92538	3.11571e-09	8.50644	8.97834e-08	11391	11969	protein_coding	TYE7 (YOR344C)	6	A0A1S7HK11	GO:0046983	protein dimerization activity	BHLH domain-containing protein	AQZ13387	https://fungi.ensembl.org/Zygosaccharomyces_parabailii_gca_001984395/Gene/Summary?db=core;g=BZL39_F00140	https://fungi.ensembl.org/Zygosaccharomyces_parabailii_gca_001984395/Transcript/ProteinSummary?db=core;g=BZL39_F00140	https://www.uniprot.org/uniprot/A0A1S7HK11
BZL39_E03150	631.257	0.590465	0.0996766	5.92381	3.14574e-09	8.50228	9.03291e-08	610957	612360	protein_coding	RPT1 (YKL145W)	5	A0A1S7HJ43	GO:0016787;GO:0036402;GO:0005524;GO:0005737;GO:0016887;GO:0030163;GO:0000166;GO:0005524;GO:0000502;GO:0005737;GO:1901800	hydrolase activity;proteasome-activating ATPase activity;ATP binding;cytoplasm;ATPase activity;protein catabolic process;nucleotide binding;ATP binding;proteasome complex;cytoplasm;positive regulation of proteasomal protein catabolic process	AAA domain-containing protein;AAA domain-containing protein;AAA domain-containing protein;AAA domain-containing protein;AAA domain-containing protein;AAA domain-containing protein;AAA domain-containing protein;AAA domain-containing protein;AAA domain-containing protein;AAA domain-containing protein;AAA domain-containing protein	AQZ12976	https://fungi.ensembl.org/Zygosaccharomyces_parabailii_gca_001984395/Gene/Summary?db=core;g=BZL39_E03150	https://fungi.ensembl.org/Zygosaccharomyces_parabailii_gca_001984395/Transcript/ProteinSummary?db=core;g=BZL39_E03150	https://www.uniprot.org/uniprot/A0A1S7HJ43
BZL39_I01250	3796.86	-0.53024	0.0896134	-5.91697	3.27924e-09	8.48423	9.38617e-08	282450	285587	protein_coding	YEF3 (YLR249W) and HEF3 (YNL014W)	9	A0A1S7HQT0	GO:0005524;GO:0016887;GO:0006412;GO:0003746;GO:0006414;GO:0000166;GO:0005524;GO:0003723;GO:0005524;GO:0000166;GO:0006414	ATP binding;ATPase activity;translation;translation elongation factor activity;translational elongation;nucleotide binding;ATP binding;RNA binding;ATP binding;nucleotide binding;translational elongation	YEF3 (YLR249W) and HEF3 (YNL014W);YEF3 (YLR249W) and HEF3 (YNL014W);YEF3 (YLR249W) and HEF3 (YNL014W);YEF3 (YLR249W) and HEF3 (YNL014W);YEF3 (YLR249W) and HEF3 (YNL014W);YEF3 (YLR249W) and HEF3 (YNL014W);YEF3 (YLR249W) and HEF3 (YNL014W);YEF3 (YLR249W) and HEF3 (YNL014W);YEF3 (YLR249W) and HEF3 (YNL014W);YEF3 (YLR249W) and HEF3 (YNL014W);YEF3 (YLR249W) and HEF3 (YNL014W)	AQZ15381	https://fungi.ensembl.org/Zygosaccharomyces_parabailii_gca_001984395/Gene/Summary?db=core;g=BZL39_I01250	https://fungi.ensembl.org/Zygosaccharomyces_parabailii_gca_001984395/Transcript/ProteinSummary?db=core;g=BZL39_I01250	https://www.uniprot.org/uniprot/A0A1S7HQT0
BZL39_O00130	68.5505	1.61793	0.273856	5.90796	3.46372e-09	8.46046	9.88262e-08	30900	32153	protein_coding	(ZYRO0F00286g)	15	A0A1S7HZS6	GO:0055114;GO:0016491;GO:0055114;GO:0016491	oxidation-reduction process;oxidoreductase activity;oxidation-reduction process;oxidoreductase activity	TauD domain-containing protein;TauD domain-containing protein;TauD domain-containing protein;TauD domain-containing protein	AQZ18476	https://fungi.ensembl.org/Zygosaccharomyces_parabailii_gca_001984395/Gene/Summary?db=core;g=BZL39_O00130	https://fungi.ensembl.org/Zygosaccharomyces_parabailii_gca_001984395/Transcript/ProteinSummary?db=core;g=BZL39_O00130	https://www.uniprot.org/uniprot/A0A1S7HZS6
BZL39_J04460	583.259	0.672957	0.113963	5.90503	3.52591e-09	8.45273	1.00281e-07	875799	876998	protein_coding	OYE2 (YHR179W)	10	A0A1S7HTG3	GO:0010181;GO:0055114;GO:0003824;GO:0016491	FMN binding;oxidation-reduction process;catalytic activity;oxidoreductase activity	Oxidored_FMN domain-containing protein;Oxidored_FMN domain-containing protein;Oxidored_FMN domain-containing protein;Oxidored_FMN domain-containing protein	AQZ16277	https://fungi.ensembl.org/Zygosaccharomyces_parabailii_gca_001984395/Gene/Summary?db=core;g=BZL39_J04460	https://fungi.ensembl.org/Zygosaccharomyces_parabailii_gca_001984395/Transcript/ProteinSummary?db=core;g=BZL39_J04460	https://www.uniprot.org/uniprot/A0A1S7HTG3
BZL39_I02070	858.102	-0.559322	0.0948007	-5.89998	3.63551e-09	8.43943	1.03071e-07	439276	439591	protein_coding	YPR010C-A	9	A0A1S7I089	GO:0016021;GO:0016020	integral component of membrane;membrane	YPR010C-A;YPR010C-A	NA	https://fungi.ensembl.org/Zygosaccharomyces_parabailii_gca_001984395/Gene/Summary?db=core;g=BZL39_I02070	https://fungi.ensembl.org/Zygosaccharomyces_parabailii_gca_001984395/Transcript/ProteinSummary?db=core;g=BZL39_I02070	https://www.uniprot.org/uniprot/A0A1S7I089
BZL39_D00990	550.326	0.639283	0.108417	5.89651	3.7127e-09	8.43031	1.04928e-07	179647	181050	protein_coding	RPT1 (YKL145W)	4	A0A1S7HG78	GO:0016787;GO:0036402;GO:0005524;GO:0005737;GO:0016887;GO:0030163;GO:0005524;GO:0000502;GO:0000166;GO:0005737;GO:1901800	hydrolase activity;proteasome-activating ATPase activity;ATP binding;cytoplasm;ATPase activity;protein catabolic process;ATP binding;proteasome complex;nucleotide binding;cytoplasm;positive regulation of proteasomal protein catabolic process	AAA domain-containing protein;AAA domain-containing protein;AAA domain-containing protein;AAA domain-containing protein;AAA domain-containing protein;AAA domain-containing protein;AAA domain-containing protein;AAA domain-containing protein;AAA domain-containing protein;AAA domain-containing protein;AAA domain-containing protein	AQZ12043	https://fungi.ensembl.org/Zygosaccharomyces_parabailii_gca_001984395/Gene/Summary?db=core;g=BZL39_D00990	https://fungi.ensembl.org/Zygosaccharomyces_parabailii_gca_001984395/Transcript/ProteinSummary?db=core;g=BZL39_D00990	https://www.uniprot.org/uniprot/A0A1S7HG78
BZL39_L00920	389.262	-0.696899	0.118216	-5.89515	3.74351e-09	8.42672	1.05466e-07	158971	159843	protein_coding	CYT1 (YOR065W)	12	NA	NA	NA	NA	AQZ17024	https://fungi.ensembl.org/Zygosaccharomyces_parabailii_gca_001984395/Gene/Summary?db=core;g=BZL39_L00920	https://fungi.ensembl.org/Zygosaccharomyces_parabailii_gca_001984395/Transcript/ProteinSummary?db=core;g=BZL39_L00920	NA
BZL39_F05340	873.601	-0.572219	0.0971235	-5.89166	3.82331e-09	8.41756	1.07376e-07	1085469	1087133	protein_coding	MLS1 (YNL117W)	6	A0A1S7HLH3	GO:0003824;GO:0004474;GO:0006097;GO:0006099;GO:0016740;GO:0006097;GO:0004474	catalytic activity;malate synthase activity;glyoxylate cycle;tricarboxylic acid cycle;transferase activity;glyoxylate cycle;malate synthase activity	Malate synthase;Malate synthase;Malate synthase;Malate synthase;Malate synthase;Malate synthase;Malate synthase	AQZ13899	https://fungi.ensembl.org/Zygosaccharomyces_parabailii_gca_001984395/Gene/Summary?db=core;g=BZL39_F05340	https://fungi.ensembl.org/Zygosaccharomyces_parabailii_gca_001984395/Transcript/ProteinSummary?db=core;g=BZL39_F05340	https://www.uniprot.org/uniprot/A0A1S7HLH3
BZL39_P01760	481.479	0.618351	0.105003	5.8889	3.8878e-09	8.4103	1.08846e-07	337902	338822	protein_coding	RPN11 (YFR004W)	16	NA	NA	NA	NA	AQZ19038	https://fungi.ensembl.org/Zygosaccharomyces_parabailii_gca_001984395/Gene/Summary?db=core;g=BZL39_P01760	https://fungi.ensembl.org/Zygosaccharomyces_parabailii_gca_001984395/Transcript/ProteinSummary?db=core;g=BZL39_P01760	NA
BZL39_C07430	661.545	-0.656705	0.111665	-5.88101	4.07777e-09	8.38958	1.13809e-07	1409664	1410266	protein_coding	GAR1 (YHR089C)	3	A0A1S7HFI9	GO:0001522;GO:0042254;GO:0042254;GO:0006364;GO:0005634;GO:0003723;GO:0005730	pseudouridine synthesis;ribosome biogenesis;ribosome biogenesis;rRNA processing;nucleus;RNA binding;nucleolus	H/ACA ribonucleoprotein complex subunit;H/ACA ribonucleoprotein complex subunit;H/ACA ribonucleoprotein complex subunit;H/ACA ribonucleoprotein complex subunit;H/ACA ribonucleoprotein complex subunit;H/ACA ribonucleoprotein complex subunit;H/ACA ribonucleoprotein complex subunit	AQZ11812	https://fungi.ensembl.org/Zygosaccharomyces_parabailii_gca_001984395/Gene/Summary?db=core;g=BZL39_C07430	https://fungi.ensembl.org/Zygosaccharomyces_parabailii_gca_001984395/Transcript/ProteinSummary?db=core;g=BZL39_C07430	https://www.uniprot.org/uniprot/A0A1S7HFI9
BZL39_M04170	900.537	-0.542864	0.0923738	-5.87681	4.18237e-09	8.37858	1.16366e-07	810491	814024	protein_coding	PYC2 (YBR218C) and PYC1 (YGL062W)	13	A0A1S7HXS5	GO:0004736;GO:0006094;GO:0009374;GO:0046872;GO:0003824;GO:0005524;GO:0006090;GO:0006094;GO:0046872;GO:0000166;GO:0016874;GO:0005524;GO:0004736;GO:0005524;GO:0000166;GO:0006094	pyruvate carboxylase activity;gluconeogenesis;biotin binding;metal ion binding;catalytic activity;ATP binding;pyruvate metabolic process;gluconeogenesis;metal ion binding;nucleotide binding;ligase activity;ATP binding;pyruvate carboxylase activity;ATP binding;nucleotide binding;gluconeogenesis	Pyruvate carboxylase;Pyruvate carboxylase;Pyruvate carboxylase;Pyruvate carboxylase;Pyruvate carboxylase;Pyruvate carboxylase;Pyruvate carboxylase;Pyruvate carboxylase;Pyruvate carboxylase;Pyruvate carboxylase;Pyruvate carboxylase;Pyruvate carboxylase;Pyruvate carboxylase;Pyruvate carboxylase;Pyruvate carboxylase;Pyruvate carboxylase	AQZ17859	https://fungi.ensembl.org/Zygosaccharomyces_parabailii_gca_001984395/Gene/Summary?db=core;g=BZL39_M04170	https://fungi.ensembl.org/Zygosaccharomyces_parabailii_gca_001984395/Transcript/ProteinSummary?db=core;g=BZL39_M04170	https://www.uniprot.org/uniprot/A0A1S7HXS5
BZL39_C04170	354.352	-0.726229	0.123614	-5.87498	4.22901e-09	8.37376	1.17299e-07	783857	786655	protein_coding	PHM7 (YOL084W)	3	A0A1S7HF08	GO:0016020;GO:0016020;GO:0016021;GO:0006811;GO:0016020	membrane;membrane;integral component of membrane;ion transport;membrane	PHM7 (YOL084W);PHM7 (YOL084W);PHM7 (YOL084W);PHM7 (YOL084W);PHM7 (YOL084W)	AQZ11490	https://fungi.ensembl.org/Zygosaccharomyces_parabailii_gca_001984395/Gene/Summary?db=core;g=BZL39_C04170	https://fungi.ensembl.org/Zygosaccharomyces_parabailii_gca_001984395/Transcript/ProteinSummary?db=core;g=BZL39_C04170	https://www.uniprot.org/uniprot/A0A1S7HF08
BZL39_H01720	922.296	-0.547086	0.0932289	-5.8682	4.40543e-09	8.35601	1.21816e-07	295527	296615	protein_coding	CTR1 (YPR124W)	8	A0A1S7HPB7	GO:0005375;GO:0035434;GO:0016021;GO:0006825;GO:0016020;GO:0016021;GO:0006811;GO:0016020;GO:0005375;GO:0006878;GO:0016021	copper ion transmembrane transporter activity;copper ion transmembrane transport;integral component of membrane;copper ion transport;membrane;integral component of membrane;ion transport;membrane;copper ion transmembrane transporter activity;cellular copper ion homeostasis;integral component of membrane	Copper transporter;Copper transporter;Copper transporter;Copper transporter;Copper transporter;Copper transporter;Copper transporter;Copper transporter;Copper transporter;Copper transporter;Copper transporter	AQZ14798	https://fungi.ensembl.org/Zygosaccharomyces_parabailii_gca_001984395/Gene/Summary?db=core;g=BZL39_H01720	https://fungi.ensembl.org/Zygosaccharomyces_parabailii_gca_001984395/Transcript/ProteinSummary?db=core;g=BZL39_H01720	https://www.uniprot.org/uniprot/A0A1S7HPB7
BZL39_I04980	671.321	0.61919	0.105637	5.86147	4.58785e-09	8.33839	1.26469e-07	1013238	1013855	protein_coding	PUP3 (YER094C)	9	A0A1S7HS31	GO:0010499;GO:0019774;GO:0061133;GO:0043161;GO:0004298;GO:0019774;GO:0051603;GO:0005839;GO:0043161;GO:0008233;GO:0004298;GO:0006508;GO:0016787;GO:0000502;GO:0005737;GO:0005634;GO:0005634;GO:0010950	proteasomal ubiquitin-independent protein catabolic process;proteasome core complex, beta-subunit complex;endopeptidase activator activity;proteasome-mediated ubiquitin-dependent protein catabolic process;threonine-type endopeptidase activity;proteasome core complex, beta-subunit complex;proteolysis involved in cellular protein catabolic process;proteasome core complex;proteasome-mediated ubiquit…	Proteasome endopeptidase complex;Proteasome endopeptidase complex;Proteasome endopeptidase complex;Proteasome endopeptidase complex;Proteasome endopeptidase complex;Proteasome endopeptidase complex;Proteasome endopeptidase complex;Proteasome endopeptidase complex;Proteasome endopeptidase complex;Proteasome endopeptidase complex;Proteasome endopeptidase complex;Proteasome endopeptidase complex;Pro…	AQZ15750	https://fungi.ensembl.org/Zygosaccharomyces_parabailii_gca_001984395/Gene/Summary?db=core;g=BZL39_I04980	https://fungi.ensembl.org/Zygosaccharomyces_parabailii_gca_001984395/Transcript/ProteinSummary?db=core;g=BZL39_I04980	https://www.uniprot.org/uniprot/A0A1S7HS31
BZL39_D04010	1740.62	0.661345	0.113103	5.84727	4.99709e-09	8.30128	1.37328e-07	810234	811571	protein_coding	hypothetical protein	4	A0A1S7HHI8	GO:0030170;GO:0003824;GO:0006520;GO:0016765;GO:0019346	pyridoxal phosphate binding;catalytic activity;cellular amino acid metabolic process;transferase activity, transferring alkyl or aryl (other than methyl) groups;transsulfuration	Uncharacterized protein;Uncharacterized protein;Uncharacterized protein;Uncharacterized protein;Uncharacterized protein	AQZ12340	https://fungi.ensembl.org/Zygosaccharomyces_parabailii_gca_001984395/Gene/Summary?db=core;g=BZL39_D04010	https://fungi.ensembl.org/Zygosaccharomyces_parabailii_gca_001984395/Transcript/ProteinSummary?db=core;g=BZL39_D04010	https://www.uniprot.org/uniprot/A0A1S7HHI8
BZL39_P02470	2210.1	-0.457083	0.0781819	-5.84641	5.02302e-09	8.29903	1.37619e-07	483655	484176	protein_coding	RPL22B (YFL034C-A) and RPL22A (YLR061W)	16	NA	NA	NA	NA	NA	https://fungi.ensembl.org/Zygosaccharomyces_parabailii_gca_001984395/Gene/Summary?db=core;g=BZL39_P02470	https://fungi.ensembl.org/Zygosaccharomyces_parabailii_gca_001984395/Transcript/ProteinSummary?db=core;g=BZL39_P02470	NA
BZL39_A05610	260.722	-0.813696	0.139309	-5.84094	5.19056e-09	8.28479	1.41775e-07	1162443	1163042	protein_coding	RLP24 (YLR009W)	1	A0A1S7H9E4	GO:0042254	ribosome biogenesis	Ribosome biogenesis protein RLP24	AQZ09626	https://fungi.ensembl.org/Zygosaccharomyces_parabailii_gca_001984395/Gene/Summary?db=core;g=BZL39_A05610	https://fungi.ensembl.org/Zygosaccharomyces_parabailii_gca_001984395/Transcript/ProteinSummary?db=core;g=BZL39_A05610	https://www.uniprot.org/uniprot/A0A1S7H9E4
BZL39_E02420	416.195	0.764207	0.130868	5.83953	5.23479e-09	8.2811	1.42548e-07	474624	475451	protein_coding	SWP1 (YMR149W)	5	A0A1S7HIR2	GO:0008250;GO:0006487;GO:0016021;GO:0005783;GO:0016020;GO:0016021;GO:0005789;GO:0016020;GO:0008250;GO:0006487;GO:0006486	oligosaccharyltransferase complex;protein N-linked glycosylation;integral component of membrane;endoplasmic reticulum;membrane;integral component of membrane;endoplasmic reticulum membrane;membrane;oligosaccharyltransferase complex;protein N-linked glycosylation;protein glycosylation	Dolichyl-diphosphooligosaccharide--protein glycosyltransferase subunit 2;Dolichyl-diphosphooligosaccharide--protein glycosyltransferase subunit 2;Dolichyl-diphosphooligosaccharide--protein glycosyltransferase subunit 2;Dolichyl-diphosphooligosaccharide--protein glycosyltransferase subunit 2;Dolichyl-diphosphooligosaccharide--protein glycosyltransferase subunit 2;Dolichyl-diphosphooligosaccharide-…	AQZ12903	https://fungi.ensembl.org/Zygosaccharomyces_parabailii_gca_001984395/Gene/Summary?db=core;g=BZL39_E02420	https://fungi.ensembl.org/Zygosaccharomyces_parabailii_gca_001984395/Transcript/ProteinSummary?db=core;g=BZL39_E02420	https://www.uniprot.org/uniprot/A0A1S7HIR2
BZL39_B01130	1938.69	-0.474147	0.0813123	-5.83118	5.50372e-09	8.25934	1.49418e-07	223561	223969	protein_coding	RPP1B (YDL130W)	2	A0A1S7HB89	GO:0005840;GO:0006414;GO:0003735;GO:0005840	ribosome;translational elongation;structural constituent of ribosome;ribosome	RPP1B (YDL130W);RPP1B (YDL130W);RPP1B (YDL130W);RPP1B (YDL130W)	NA	https://fungi.ensembl.org/Zygosaccharomyces_parabailii_gca_001984395/Gene/Summary?db=core;g=BZL39_B01130	https://fungi.ensembl.org/Zygosaccharomyces_parabailii_gca_001984395/Transcript/ProteinSummary?db=core;g=BZL39_B01130	https://www.uniprot.org/uniprot/A0A1S7HB89
BZL39_I05250	646.615	0.564267	0.0968726	5.82483	5.71693e-09	8.24284	1.54737e-07	1069102	1069836	protein_coding	RHO3 (YIL118W)	9	A0A1S7HS15	GO:0003924;GO:0005525;GO:0005829;GO:0005933;GO:0090338;GO:0030950;GO:0045921;GO:0003924;GO:0005525;GO:0007264	GTPase activity;GTP binding;cytosol;cellular bud;positive regulation of formin-nucleated actin cable assembly;establishment or maintenance of actin cytoskeleton polarity;positive regulation of exocytosis;GTPase activity;GTP binding;small GTPase mediated signal transduction	RHO3 (YIL118W);RHO3 (YIL118W);RHO3 (YIL118W);RHO3 (YIL118W);RHO3 (YIL118W);RHO3 (YIL118W);RHO3 (YIL118W);RHO3 (YIL118W);RHO3 (YIL118W);RHO3 (YIL118W)	AQZ15777	https://fungi.ensembl.org/Zygosaccharomyces_parabailii_gca_001984395/Gene/Summary?db=core;g=BZL39_I05250	https://fungi.ensembl.org/Zygosaccharomyces_parabailii_gca_001984395/Transcript/ProteinSummary?db=core;g=BZL39_I05250	https://www.uniprot.org/uniprot/A0A1S7HS15
BZL39_O02400	2738.82	-0.490358	0.0842191	-5.82241	5.80045e-09	8.23654	1.56525e-07	491240	492892	protein_coding	ATP1 (YBL099W)	15	A0A1S7I065	GO:0015986;GO:0045261;GO:0046034;GO:0046933;GO:1902600;GO:0005524;GO:0032559;GO:0045261;GO:0006754;GO:0000166;GO:0006811;GO:0005524;GO:0016020	ATP synthesis coupled proton transport;proton-transporting ATP synthase complex, catalytic core F(1);ATP metabolic process;proton-transporting ATP synthase activity, rotational mechanism;proton transmembrane transport;ATP binding;adenyl ribonucleotide binding;proton-transporting ATP synthase complex, catalytic core F(1);ATP biosynthetic process;nucleotide binding;ion transport;ATP binding;membrane	ATP synthase subunit alpha;ATP synthase subunit alpha;ATP synthase subunit alpha;ATP synthase subunit alpha;ATP synthase subunit alpha;ATP synthase subunit alpha;ATP synthase subunit alpha;ATP synthase subunit alpha;ATP synthase subunit alpha;ATP synthase subunit alpha;ATP synthase subunit alpha;ATP synthase subunit alpha;ATP synthase subunit alpha	AQZ18701	https://fungi.ensembl.org/Zygosaccharomyces_parabailii_gca_001984395/Gene/Summary?db=core;g=BZL39_O02400	https://fungi.ensembl.org/Zygosaccharomyces_parabailii_gca_001984395/Transcript/ProteinSummary?db=core;g=BZL39_O02400	https://www.uniprot.org/uniprot/A0A1S7I065
BZL39_M00760	6276.8	0.46664	0.0801846	5.81957	5.89997e-09	8.22915	1.58732e-07	165894	166382	protein_coding	CPR1 (YDR155C)	13	NA	NA	NA	NA	AQZ17525	https://fungi.ensembl.org/Zygosaccharomyces_parabailii_gca_001984395/Gene/Summary?db=core;g=BZL39_M00760	https://fungi.ensembl.org/Zygosaccharomyces_parabailii_gca_001984395/Transcript/ProteinSummary?db=core;g=BZL39_M00760	NA
BZL39_N02010	672.249	-0.59218	0.101915	-5.81054	6.22722e-09	8.20571	1.67035e-07	404225	405802	protein_coding	NUG1 (YER006W)	14	A0A1S7HYN3	GO:0005525	GTP binding	CP-type G domain-containing protein	AQZ18168	https://fungi.ensembl.org/Zygosaccharomyces_parabailii_gca_001984395/Gene/Summary?db=core;g=BZL39_N02010	https://fungi.ensembl.org/Zygosaccharomyces_parabailii_gca_001984395/Transcript/ProteinSummary?db=core;g=BZL39_N02010	https://www.uniprot.org/uniprot/A0A1S7HYN3
BZL39_B09120	873.198	0.576856	0.0993111	5.80858	6.30063e-09	8.20062	1.685e-07	1747758	1752551	protein_coding	PAN1 (YIR006C)	2	A0A1S7HD41	GO:0005509;GO:0006897;GO:0016020;GO:0005886;GO:0016020;GO:0030479;GO:0010008	calcium ion binding;endocytosis;membrane;plasma membrane;membrane;actin cortical patch;endosome membrane	Actin cytoskeleton-regulatory complex protein PAN1;Actin cytoskeleton-regulatory complex protein PAN1;Actin cytoskeleton-regulatory complex protein PAN1;Actin cytoskeleton-regulatory complex protein PAN1;Actin cytoskeleton-regulatory complex protein PAN1;Actin cytoskeleton-regulatory complex protein PAN1;Actin cytoskeleton-regulatory complex protein PAN1	AQZ10984	https://fungi.ensembl.org/Zygosaccharomyces_parabailii_gca_001984395/Gene/Summary?db=core;g=BZL39_B09120	https://fungi.ensembl.org/Zygosaccharomyces_parabailii_gca_001984395/Transcript/ProteinSummary?db=core;g=BZL39_B09120	https://www.uniprot.org/uniprot/A0A1S7HD41
BZL39_O02890	1014.75	0.578515	0.0997359	5.80047	6.61283e-09	8.17961	1.76322e-07	583665	584381	protein_coding	ERD2 (YBL040C)	15	A0A1S7I0C5	GO:0046923;GO:0006621;GO:0016021;GO:0005783;GO:0015031;GO:0016020;GO:0016021;GO:0005789;GO:0016020	ER retention sequence binding;protein retention in ER lumen;integral component of membrane;endoplasmic reticulum;protein transport;membrane;integral component of membrane;endoplasmic reticulum membrane;membrane	ERD2 (YBL040C);ERD2 (YBL040C);ERD2 (YBL040C);ERD2 (YBL040C);ERD2 (YBL040C);ERD2 (YBL040C);ERD2 (YBL040C);ERD2 (YBL040C);ERD2 (YBL040C)	NA	https://fungi.ensembl.org/Zygosaccharomyces_parabailii_gca_001984395/Gene/Summary?db=core;g=BZL39_O02890	https://fungi.ensembl.org/Zygosaccharomyces_parabailii_gca_001984395/Transcript/ProteinSummary?db=core;g=BZL39_O02890	https://www.uniprot.org/uniprot/A0A1S7I0C5
BZL39_M01430	761.037	0.547397	0.0945489	5.78957	7.05677e-09	8.15139	1.87601e-07	299916	302864	protein_coding	RPN1 (YHR027C)	13	A0A1S7HX46	GO:0030234;GO:0000502;GO:0042176;GO:0000502;GO:0030234;GO:0008540;GO:0050790;GO:0050790	enzyme regulator activity;proteasome complex;regulation of protein catabolic process;proteasome complex;enzyme regulator activity;proteasome regulatory particle, base subcomplex;regulation of catalytic activity;regulation of catalytic activity	26S proteasome regulatory subunit RPN1;26S proteasome regulatory subunit RPN1;26S proteasome regulatory subunit RPN1;26S proteasome regulatory subunit RPN1;26S proteasome regulatory subunit RPN1;26S proteasome regulatory subunit RPN1;26S proteasome regulatory subunit RPN1;26S proteasome regulatory subunit RPN1	AQZ17587	https://fungi.ensembl.org/Zygosaccharomyces_parabailii_gca_001984395/Gene/Summary?db=core;g=BZL39_M01430	https://fungi.ensembl.org/Zygosaccharomyces_parabailii_gca_001984395/Transcript/ProteinSummary?db=core;g=BZL39_M01430	https://www.uniprot.org/uniprot/A0A1S7HX46
BZL39_D01580	465.26	0.617701	0.106798	5.78384	7.3014e-09	8.13659	1.9353e-07	298844	303616	protein_coding	hypothetical protein	4	A0A1S7HGE2	GO:0003774;GO:0051015;GO:0005524;GO:0016459;GO:0003779;GO:0005524;GO:0016459;GO:0000166;GO:0003774;GO:0005524	motor activity;actin filament binding;ATP binding;myosin complex;actin binding;ATP binding;myosin complex;nucleotide binding;motor activity;ATP binding	Uncharacterized protein;Uncharacterized protein;Uncharacterized protein;Uncharacterized protein;Uncharacterized protein;Uncharacterized protein;Uncharacterized protein;Uncharacterized protein;Uncharacterized protein;Uncharacterized protein	AQZ12103	https://fungi.ensembl.org/Zygosaccharomyces_parabailii_gca_001984395/Gene/Summary?db=core;g=BZL39_D01580	https://fungi.ensembl.org/Zygosaccharomyces_parabailii_gca_001984395/Transcript/ProteinSummary?db=core;g=BZL39_D01580	https://www.uniprot.org/uniprot/A0A1S7HGE2
BZL39_I03080	70.2673	-1.35645	0.234593	-5.78213	7.37598e-09	8.13218	1.9493e-07	637383	638444	protein_coding	CCP1 (YKR066C)	9	A0A1S7HRB2	GO:0004601;GO:0020037;GO:0055114;GO:0006979;GO:0055114;GO:0004601;GO:0046872;GO:0016491;GO:0046872;GO:0020037;GO:0098869;GO:0098869	peroxidase activity;heme binding;oxidation-reduction process;response to oxidative stress;oxidation-reduction process;peroxidase activity;metal ion binding;oxidoreductase activity;metal ion binding;heme binding;cellular oxidant detoxification;cellular oxidant detoxification	Peroxidase;Peroxidase;Peroxidase;Peroxidase;Peroxidase;Peroxidase;Peroxidase;Peroxidase;Peroxidase;Peroxidase;Peroxidase;Peroxidase	AQZ15561	https://fungi.ensembl.org/Zygosaccharomyces_parabailii_gca_001984395/Gene/Summary?db=core;g=BZL39_I03080	https://fungi.ensembl.org/Zygosaccharomyces_parabailii_gca_001984395/Transcript/ProteinSummary?db=core;g=BZL39_I03080	https://www.uniprot.org/uniprot/A0A1S7HRB2
BZL39_E00300	286.835	0.771383	0.133552	5.77589	7.65465e-09	8.11607	2.017e-07	67410	67946	protein_coding	MOG1 (YJR074W)	5	A0A1S7HHX3	GO:0005634;GO:0006606;GO:0031267;GO:0015031	nucleus;protein import into nucleus;small GTPase binding;protein transport	MOG1 (YJR074W);MOG1 (YJR074W);MOG1 (YJR074W);MOG1 (YJR074W)	AQZ12691	https://fungi.ensembl.org/Zygosaccharomyces_parabailii_gca_001984395/Gene/Summary?db=core;g=BZL39_E00300	https://fungi.ensembl.org/Zygosaccharomyces_parabailii_gca_001984395/Transcript/ProteinSummary?db=core;g=BZL39_E00300	https://www.uniprot.org/uniprot/A0A1S7HHX3
BZL39_C00340	436.554	-0.675455	0.117018	-5.77222	7.82319e-09	8.10662	2.05537e-07	72500	73024	protein_coding	ATP7 (YKL016C)	3	A0A1S7HDM5	GO:0015986;GO:0000276;GO:0015078;GO:0006754;GO:0005739;GO:0006811;GO:0016020;GO:0005743;GO:0045263;GO:0005743;GO:0015986	ATP synthesis coupled proton transport;mitochondrial proton-transporting ATP synthase complex, coupling factor F(o);proton transmembrane transporter activity;ATP biosynthetic process;mitochondrion;ion transport;membrane;mitochondrial inner membrane;proton-transporting ATP synthase complex, coupling factor F(o);mitochondrial inner membrane;ATP synthesis coupled proton transport	ATP synthase subunit d, mitochondrial;ATP synthase subunit d, mitochondrial;ATP synthase subunit d, mitochondrial;ATP synthase subunit d, mitochondrial;ATP synthase subunit d, mitochondrial;ATP synthase subunit d, mitochondrial;ATP synthase subunit d, mitochondrial;ATP synthase subunit d, mitochondrial;ATP synthase subunit d, mitochondrial;ATP synthase subunit d, mitochondrial;ATP synthase subuni…	AQZ11113	https://fungi.ensembl.org/Zygosaccharomyces_parabailii_gca_001984395/Gene/Summary?db=core;g=BZL39_C00340	https://fungi.ensembl.org/Zygosaccharomyces_parabailii_gca_001984395/Transcript/ProteinSummary?db=core;g=BZL39_C00340	https://www.uniprot.org/uniprot/A0A1S7HDM5
BZL39_A01970	677.551	-0.640317	0.110963	-5.77056	7.90095e-09	8.10232	2.06973e-07	415801	416403	protein_coding	GAR1 (YHR089C)	1	A0A1S7H8C9	GO:0001522;GO:0042254;GO:0042254;GO:0003723;GO:0006364;GO:0005634;GO:0005730	pseudouridine synthesis;ribosome biogenesis;ribosome biogenesis;RNA binding;rRNA processing;nucleus;nucleolus	H/ACA ribonucleoprotein complex subunit;H/ACA ribonucleoprotein complex subunit;H/ACA ribonucleoprotein complex subunit;H/ACA ribonucleoprotein complex subunit;H/ACA ribonucleoprotein complex subunit;H/ACA ribonucleoprotein complex subunit;H/ACA ribonucleoprotein complex subunit	AQZ09263	https://fungi.ensembl.org/Zygosaccharomyces_parabailii_gca_001984395/Gene/Summary?db=core;g=BZL39_A01970	https://fungi.ensembl.org/Zygosaccharomyces_parabailii_gca_001984395/Transcript/ProteinSummary?db=core;g=BZL39_A01970	https://www.uniprot.org/uniprot/A0A1S7H8C9
BZL39_F01840	374.027	-0.719008	0.124634	-5.76894	7.97731e-09	8.09814	2.08364e-07	382129	382644	protein_coding	NHP2 (YDL208W)	6	A0A1S7HKT8	GO:0005730;GO:0042254;GO:1990904;GO:0003723;GO:0042254;GO:0006364;GO:0005634;GO:0003723;GO:0005730	nucleolus;ribosome biogenesis;ribonucleoprotein complex;RNA binding;ribosome biogenesis;rRNA processing;nucleus;RNA binding;nucleolus	Ribonucloprotein;Ribonucloprotein;Ribonucloprotein;Ribonucloprotein;Ribonucloprotein;Ribonucloprotein;Ribonucloprotein;Ribonucloprotein;Ribonucloprotein	AQZ13556	https://fungi.ensembl.org/Zygosaccharomyces_parabailii_gca_001984395/Gene/Summary?db=core;g=BZL39_F01840	https://fungi.ensembl.org/Zygosaccharomyces_parabailii_gca_001984395/Transcript/ProteinSummary?db=core;g=BZL39_F01840	https://www.uniprot.org/uniprot/A0A1S7HKT8
BZL39_A01230	212.421	0.805357	0.139962	5.75411	8.70997e-09	8.05998	2.26839e-07	256638	257582	protein_coding	GID8 (YMR135C)	1	NA	NA	NA	NA	AQZ09189	https://fungi.ensembl.org/Zygosaccharomyces_parabailii_gca_001984395/Gene/Summary?db=core;g=BZL39_A01230	https://fungi.ensembl.org/Zygosaccharomyces_parabailii_gca_001984395/Transcript/ProteinSummary?db=core;g=BZL39_A01230	NA
BZL39_H02820	994.995	0.568479	0.0989459	5.74535	9.17294e-09	8.03749	2.38204e-07	512010	512491	protein_coding	PFY1 (YOR122C)	8	A0A1S7HPJ1	GO:0003779;GO:0003779;GO:0005856	actin binding;actin binding;cytoskeleton	Profilin;Profilin;Profilin	NA	https://fungi.ensembl.org/Zygosaccharomyces_parabailii_gca_001984395/Gene/Summary?db=core;g=BZL39_H02820	https://fungi.ensembl.org/Zygosaccharomyces_parabailii_gca_001984395/Transcript/ProteinSummary?db=core;g=BZL39_H02820	https://www.uniprot.org/uniprot/A0A1S7HPJ1
BZL39_C03140	530.267	-0.671008	0.116802	-5.74481	9.20222e-09	8.03611	2.38274e-07	589407	589919	protein_coding	SDH4 (YDR178W) and SHH4 (YLR164W)	3	A0A1S7HEQ7	GO:0005740;GO:0016020;GO:0016021;GO:0005739;GO:0005743;GO:0016021;GO:0016020;GO:0005743;GO:0016020	mitochondrial envelope;membrane;integral component of membrane;mitochondrion;mitochondrial inner membrane;integral component of membrane;membrane;mitochondrial inner membrane;membrane	Succinate dehydrogenase [ubiquinone] cytochrome b small subunit;Succinate dehydrogenase [ubiquinone] cytochrome b small subunit;Succinate dehydrogenase [ubiquinone] cytochrome b small subunit;Succinate dehydrogenase [ubiquinone] cytochrome b small subunit;Succinate dehydrogenase [ubiquinone] cytochrome b small subunit;Succinate dehydrogenase [ubiquinone] cytochrome b small subunit;Succinate dehyd…	AQZ11390	https://fungi.ensembl.org/Zygosaccharomyces_parabailii_gca_001984395/Gene/Summary?db=core;g=BZL39_C03140	https://fungi.ensembl.org/Zygosaccharomyces_parabailii_gca_001984395/Transcript/ProteinSummary?db=core;g=BZL39_C03140	https://www.uniprot.org/uniprot/A0A1S7HEQ7
BZL39_A04400	314.786	0.718721	0.125136	5.74351	9.27339e-09	8.03276	2.39424e-07	918873	919820	protein_coding	YPC1 (YBR183W) and YDC1 (YPL087W)	1	A0A1S7H908	GO:0016811;GO:0006672;GO:0016021;GO:0016787;GO:0016021;GO:0016020;GO:0016020	hydrolase activity, acting on carbon-nitrogen (but not peptide) bonds, in linear amides;ceramide metabolic process;integral component of membrane;hydrolase activity;integral component of membrane;membrane;membrane	YPC1 (YBR183W) and YDC1 (YPL087W);YPC1 (YBR183W) and YDC1 (YPL087W);YPC1 (YBR183W) and YDC1 (YPL087W);YPC1 (YBR183W) and YDC1 (YPL087W);YPC1 (YBR183W) and YDC1 (YPL087W);YPC1 (YBR183W) and YDC1 (YPL087W);YPC1 (YBR183W) and YDC1 (YPL087W)	AQZ09505	https://fungi.ensembl.org/Zygosaccharomyces_parabailii_gca_001984395/Gene/Summary?db=core;g=BZL39_A04400	https://fungi.ensembl.org/Zygosaccharomyces_parabailii_gca_001984395/Transcript/ProteinSummary?db=core;g=BZL39_A04400	https://www.uniprot.org/uniprot/A0A1S7H908
BZL39_J00660	1299.1	0.52812	0.0919668	5.74251	9.32827e-09	8.0302	2.40149e-07	133296	134489	protein_coding	(ZYRO0F13618g)	10	A0A1S7HS93	GO:0010181;GO:0055114;GO:0003824;GO:0016491	FMN binding;oxidation-reduction process;catalytic activity;oxidoreductase activity	Oxidored_FMN domain-containing protein;Oxidored_FMN domain-containing protein;Oxidored_FMN domain-containing protein;Oxidored_FMN domain-containing protein	AQZ15901	https://fungi.ensembl.org/Zygosaccharomyces_parabailii_gca_001984395/Gene/Summary?db=core;g=BZL39_J00660	https://fungi.ensembl.org/Zygosaccharomyces_parabailii_gca_001984395/Transcript/ProteinSummary?db=core;g=BZL39_J00660	https://www.uniprot.org/uniprot/A0A1S7HS93
BZL39_D01210	184.485	0.850121	0.14809	5.74059	9.43485e-09	8.02526	2.41505e-07	222622	223845	protein_coding	MCA1 (YOR197W)	4	A0A1S7HGB9	GO:0006915;GO:0008234;GO:0006508	apoptotic process;cysteine-type peptidase activity;proteolysis	Metacaspase-1;Metacaspase-1;Metacaspase-1	AQZ12065	https://fungi.ensembl.org/Zygosaccharomyces_parabailii_gca_001984395/Gene/Summary?db=core;g=BZL39_D01210	https://fungi.ensembl.org/Zygosaccharomyces_parabailii_gca_001984395/Transcript/ProteinSummary?db=core;g=BZL39_D01210	https://www.uniprot.org/uniprot/A0A1S7HGB9
BZL39_L05020	207.605	0.838703	0.146098	5.74068	9.42987e-09	8.02549	2.41505e-07	978853	979986	protein_coding	HIF1 (YLL022C)	12	A0A1S7HWI6	GO:0005634;GO:0005634	nucleus;nucleus	HIF1 (YLL022C);HIF1 (YLL022C)	AQZ17429	https://fungi.ensembl.org/Zygosaccharomyces_parabailii_gca_001984395/Gene/Summary?db=core;g=BZL39_L05020	https://fungi.ensembl.org/Zygosaccharomyces_parabailii_gca_001984395/Transcript/ProteinSummary?db=core;g=BZL39_L05020	https://www.uniprot.org/uniprot/A0A1S7HWI6
BZL39_E05080	530.486	-0.81041	0.141281	-5.73617	9.68399e-09	8.01395	2.47176e-07	1005541	1009083	protein_coding	NEW1 (YPL226W)	5	A0A1S7HJF1	GO:0005524;GO:0016887;GO:0000166;GO:0005524;GO:0000166;GO:0005524	ATP binding;ATPase activity;nucleotide binding;ATP binding;nucleotide binding;ATP binding	NEW1 (YPL226W);NEW1 (YPL226W);NEW1 (YPL226W);NEW1 (YPL226W);NEW1 (YPL226W);NEW1 (YPL226W)	AQZ13169	https://fungi.ensembl.org/Zygosaccharomyces_parabailii_gca_001984395/Gene/Summary?db=core;g=BZL39_E05080	https://fungi.ensembl.org/Zygosaccharomyces_parabailii_gca_001984395/Transcript/ProteinSummary?db=core;g=BZL39_E05080	https://www.uniprot.org/uniprot/A0A1S7HJF1
BZL39_C08200	760.387	0.612496	0.107021	5.72315	1.04568e-08	7.9806	2.66145e-07	1571581	1573098	protein_coding	RPN3 (YER021W)	3	A0A1S7HFT0	GO:0030234;GO:0000502;GO:0042176;GO:0000502;GO:0050790	enzyme regulator activity;proteasome complex;regulation of protein catabolic process;proteasome complex;regulation of catalytic activity	PCI domain-containing protein;PCI domain-containing protein;PCI domain-containing protein;PCI domain-containing protein;PCI domain-containing protein	AQZ11889	https://fungi.ensembl.org/Zygosaccharomyces_parabailii_gca_001984395/Gene/Summary?db=core;g=BZL39_C08200	https://fungi.ensembl.org/Zygosaccharomyces_parabailii_gca_001984395/Transcript/ProteinSummary?db=core;g=BZL39_C08200	https://www.uniprot.org/uniprot/A0A1S7HFT0
BZL39_N01360	2387.67	-0.468799	0.0819736	-5.7189	1.07215e-08	7.96975	2.72106e-07	262573	263142	protein_coding	RPS7B (YNL096C) and RPS7A (YOR096W)	14	NA	NA	NA	NA	AQZ18104	https://fungi.ensembl.org/Zygosaccharomyces_parabailii_gca_001984395/Gene/Summary?db=core;g=BZL39_N01360	https://fungi.ensembl.org/Zygosaccharomyces_parabailii_gca_001984395/Transcript/ProteinSummary?db=core;g=BZL39_N01360	NA
BZL39_D01010	1865.84	0.666378	0.116554	5.71734	1.08205e-08	7.96575	2.73843e-07	186072	188156	protein_coding	SSE2 (YBR169C) and SSE1 (YPL106C)	4	A0A1S7HG90	GO:0000166;GO:0005524	nucleotide binding;ATP binding	SSE2 (YBR169C) and SSE1 (YPL106C);SSE2 (YBR169C) and SSE1 (YPL106C)	AQZ12045	https://fungi.ensembl.org/Zygosaccharomyces_parabailii_gca_001984395/Gene/Summary?db=core;g=BZL39_D01010	https://fungi.ensembl.org/Zygosaccharomyces_parabailii_gca_001984395/Transcript/ProteinSummary?db=core;g=BZL39_D01010	https://www.uniprot.org/uniprot/A0A1S7HG90
BZL39_E01320	1169.04	-0.707887	0.123884	-5.71411	1.10278e-08	7.95751	2.78304e-07	252394	253977	protein_coding	NOP58 (YOR310C)	5	A0A1S7HIC0	GO:0042254;GO:0005634;GO:0005730	ribosome biogenesis;nucleus;nucleolus	Nop domain-containing protein;Nop domain-containing protein;Nop domain-containing protein	AQZ12792	https://fungi.ensembl.org/Zygosaccharomyces_parabailii_gca_001984395/Gene/Summary?db=core;g=BZL39_E01320	https://fungi.ensembl.org/Zygosaccharomyces_parabailii_gca_001984395/Transcript/ProteinSummary?db=core;g=BZL39_E01320	https://www.uniprot.org/uniprot/A0A1S7HIC0
BZL39_A07410	11773.4	-0.528247	0.0925052	-5.71045	1.12678e-08	7.94816	2.83223e-07	1498759	1499428	protein_coding	RPL28 (YGL103W)	1	A0A1S7HT60	GO:0005840;GO:0006412;GO:0003735;GO:0015934;GO:0005840	ribosome;translation;structural constituent of ribosome;large ribosomal subunit;ribosome	Ribosomal_L18e/L15P domain-containing protein;Ribosomal_L18e/L15P domain-containing protein;Ribosomal_L18e/L15P domain-containing protein;Ribosomal_L18e/L15P domain-containing protein;Ribosomal_L18e/L15P domain-containing protein	NA	https://fungi.ensembl.org/Zygosaccharomyces_parabailii_gca_001984395/Gene/Summary?db=core;g=BZL39_A07410	https://fungi.ensembl.org/Zygosaccharomyces_parabailii_gca_001984395/Transcript/ProteinSummary?db=core;g=BZL39_A07410	https://www.uniprot.org/uniprot/A0A1S7HT60
BZL39_G00630	144.126	-1.0414	0.182377	-5.71018	1.12859e-08	7.94746	2.83223e-07	125568	127409	protein_coding	(ZYRO0F17754g)	7	NA	NA	NA	NA	AQZ14044	https://fungi.ensembl.org/Zygosaccharomyces_parabailii_gca_001984395/Gene/Summary?db=core;g=BZL39_G00630	https://fungi.ensembl.org/Zygosaccharomyces_parabailii_gca_001984395/Transcript/ProteinSummary?db=core;g=BZL39_G00630	NA
BZL39_C05290	4265.05	-0.44111	0.0773846	-5.70023	1.19647e-08	7.9221	2.99419e-07	1008629	1009443	protein_coding	EFB1 (YAL003W)	3	A0A1S7HEX8	GO:0003746;GO:0006414;GO:0005853;GO:0006414;GO:0006412;GO:0003746	translation elongation factor activity;translational elongation;eukaryotic translation elongation factor 1 complex;translational elongation;translation;translation elongation factor activity	EFB1 (YAL003W);EFB1 (YAL003W);EFB1 (YAL003W);EFB1 (YAL003W);EFB1 (YAL003W);EFB1 (YAL003W)	NA	https://fungi.ensembl.org/Zygosaccharomyces_parabailii_gca_001984395/Gene/Summary?db=core;g=BZL39_C05290	https://fungi.ensembl.org/Zygosaccharomyces_parabailii_gca_001984395/Transcript/ProteinSummary?db=core;g=BZL39_C05290	https://www.uniprot.org/uniprot/A0A1S7HEX8
BZL39_J03710	11488.3	-0.62227	0.109709	-5.67202	1.41127e-08	7.85039	3.52188e-07	720235	720904	protein_coding	RPL28 (YGL103W)	10	NA	NA	NA	NA	NA	https://fungi.ensembl.org/Zygosaccharomyces_parabailii_gca_001984395/Gene/Summary?db=core;g=BZL39_J03710	https://fungi.ensembl.org/Zygosaccharomyces_parabailii_gca_001984395/Transcript/ProteinSummary?db=core;g=BZL39_J03710	NA
BZL39_F05000	2605.62	-0.427386	0.0754234	-5.66649	1.45754e-08	7.83638	3.62725e-07	1028299	1028868	protein_coding	RPS7B (YNL096C) and RPS7A (YOR096W)	6	A0A1S7HYK0	GO:0005840;GO:0006412;GO:0003735;GO:0005840	ribosome;translation;structural constituent of ribosome;ribosome	40S ribosomal protein S7;40S ribosomal protein S7;40S ribosomal protein S7;40S ribosomal protein S7	AQZ13867	https://fungi.ensembl.org/Zygosaccharomyces_parabailii_gca_001984395/Gene/Summary?db=core;g=BZL39_F05000	https://fungi.ensembl.org/Zygosaccharomyces_parabailii_gca_001984395/Transcript/ProteinSummary?db=core;g=BZL39_F05000	https://www.uniprot.org/uniprot/A0A1S7HYK0
BZL39_I02920	657.3	0.577217	0.101936	5.66255	1.49142e-08	7.8264	3.70128e-07	608224	608941	protein_coding	ERD2 (YBL040C)	9	A0A1S7HR84	GO:0046923;GO:0006621;GO:0016021;GO:0005783;GO:0016020;GO:0016021;GO:0015031;GO:0005789;GO:0016020	ER retention sequence binding;protein retention in ER lumen;integral component of membrane;endoplasmic reticulum;membrane;integral component of membrane;protein transport;endoplasmic reticulum membrane;membrane	ERD2 (YBL040C);ERD2 (YBL040C);ERD2 (YBL040C);ERD2 (YBL040C);ERD2 (YBL040C);ERD2 (YBL040C);ERD2 (YBL040C);ERD2 (YBL040C);ERD2 (YBL040C)	NA	https://fungi.ensembl.org/Zygosaccharomyces_parabailii_gca_001984395/Gene/Summary?db=core;g=BZL39_I02920	https://fungi.ensembl.org/Zygosaccharomyces_parabailii_gca_001984395/Transcript/ProteinSummary?db=core;g=BZL39_I02920	https://www.uniprot.org/uniprot/A0A1S7HR84
BZL39_G00890	87.2387	1.24697	0.220372	5.65848	1.52723e-08	7.8161	3.77967e-07	170710	172818	protein_coding	LCD1 (YDR499W)	7	A0A1S7HMB8	GO:0000077;GO:0005634;GO:0005634	DNA damage checkpoint;nucleus;nucleus	LCD1 (YDR499W);LCD1 (YDR499W);LCD1 (YDR499W)	AQZ14070	https://fungi.ensembl.org/Zygosaccharomyces_parabailii_gca_001984395/Gene/Summary?db=core;g=BZL39_G00890	https://fungi.ensembl.org/Zygosaccharomyces_parabailii_gca_001984395/Transcript/ProteinSummary?db=core;g=BZL39_G00890	https://www.uniprot.org/uniprot/A0A1S7HMB8
BZL39_F03320	737.681	-0.63362	0.112062	-5.65419	1.56586e-08	7.80525	3.86462e-07	694656	694877	protein_coding	COX8 (YLR395C)	6	A0A1S7HYY5	GO:0004129;GO:0005739;GO:0016020;GO:0016021;GO:0005743;GO:0016020;GO:0005743;GO:1902600;GO:0022900;GO:0006119	cytochrome-c oxidase activity;mitochondrion;membrane;integral component of membrane;mitochondrial inner membrane;membrane;mitochondrial inner membrane;proton transmembrane transport;electron transport chain;oxidative phosphorylation	COX8 (YLR395C);COX8 (YLR395C);COX8 (YLR395C);COX8 (YLR395C);COX8 (YLR395C);COX8 (YLR395C);COX8 (YLR395C);COX8 (YLR395C);COX8 (YLR395C);COX8 (YLR395C)	AQZ13702	https://fungi.ensembl.org/Zygosaccharomyces_parabailii_gca_001984395/Gene/Summary?db=core;g=BZL39_F03320	https://fungi.ensembl.org/Zygosaccharomyces_parabailii_gca_001984395/Transcript/ProteinSummary?db=core;g=BZL39_F03320	https://www.uniprot.org/uniprot/A0A1S7HYY5
BZL39_B06660	621.782	0.733622	0.129911	5.6471	1.63177e-08	7.78734	4.01621e-07	1266936	1272437	protein_coding	DUR1,2 (YBR208C)	2	A0A1S7HCU2	GO:0046872;GO:0005524;GO:0016787;GO:0000166;GO:0005524;GO:0016874;GO:0000166;GO:0005524	metal ion binding;ATP binding;hydrolase activity;nucleotide binding;ATP binding;ligase activity;nucleotide binding;ATP binding	DUR1,2 (YBR208C);DUR1,2 (YBR208C);DUR1,2 (YBR208C);DUR1,2 (YBR208C);DUR1,2 (YBR208C);DUR1,2 (YBR208C);DUR1,2 (YBR208C);DUR1,2 (YBR208C)	AQZ10740	https://fungi.ensembl.org/Zygosaccharomyces_parabailii_gca_001984395/Gene/Summary?db=core;g=BZL39_B06660	https://fungi.ensembl.org/Zygosaccharomyces_parabailii_gca_001984395/Transcript/ProteinSummary?db=core;g=BZL39_B06660	https://www.uniprot.org/uniprot/A0A1S7HCU2
BZL39_E04630	641.436	0.613836	0.108715	5.64629	1.63951e-08	7.78528	4.02422e-07	913271	914749	protein_coding	YBR056W	5	NA	NA	NA	NA	AQZ13124	https://fungi.ensembl.org/Zygosaccharomyces_parabailii_gca_001984395/Gene/Summary?db=core;g=BZL39_E04630	https://fungi.ensembl.org/Zygosaccharomyces_parabailii_gca_001984395/Transcript/ProteinSummary?db=core;g=BZL39_E04630	NA
BZL39_E04080	6240.18	-0.452105	0.080247	-5.63392	1.76164e-08	7.75408	4.31216e-07	801057	801995	protein_coding	RPP0 (YLR340W)	5	A0A1S7HJ50	GO:0042254;GO:0005840	ribosome biogenesis;ribosome	60S acidic ribosomal protein P0;60S acidic ribosomal protein P0	AQZ13069	https://fungi.ensembl.org/Zygosaccharomyces_parabailii_gca_001984395/Gene/Summary?db=core;g=BZL39_E04080	https://fungi.ensembl.org/Zygosaccharomyces_parabailii_gca_001984395/Transcript/ProteinSummary?db=core;g=BZL39_E04080	https://www.uniprot.org/uniprot/A0A1S7HJ50
BZL39_A03480	657.362	0.641247	0.11385	5.63239	1.77732e-08	7.75024	4.33868e-07	722367	723422	protein_coding	SPG5 (YMR191W)	1	A0A1S7H8R3	GO:0070628	proteasome binding	SPG5 (YMR191W)	AQZ09413	https://fungi.ensembl.org/Zygosaccharomyces_parabailii_gca_001984395/Gene/Summary?db=core;g=BZL39_A03480	https://fungi.ensembl.org/Zygosaccharomyces_parabailii_gca_001984395/Transcript/ProteinSummary?db=core;g=BZL39_A03480	https://www.uniprot.org/uniprot/A0A1S7H8R3
BZL39_C06090	126.293	0.965999	0.171824	5.62204	1.88716e-08	7.72419	4.5943e-07	1138678	1140906	protein_coding	GCR1 (YPL075W)	3	NA	NA	NA	NA	AQZ11681	https://fungi.ensembl.org/Zygosaccharomyces_parabailii_gca_001984395/Gene/Summary?db=core;g=BZL39_C06090	https://fungi.ensembl.org/Zygosaccharomyces_parabailii_gca_001984395/Transcript/ProteinSummary?db=core;g=BZL39_C06090	NA
BZL39_D02860	623.665	0.589062	0.105016	5.60927	2.03181e-08	7.69212	4.93307e-07	577841	579280	protein_coding	SEC61 (YLR378C)	4	A0A1S7HH08	GO:0015031;GO:0016020;GO:0016021;GO:0015031;GO:0016020;GO:0015031;GO:0016020	protein transport;membrane;integral component of membrane;protein transport;membrane;protein transport;membrane	Plug_translocon domain-containing protein;Plug_translocon domain-containing protein;Plug_translocon domain-containing protein;Plug_translocon domain-containing protein;Plug_translocon domain-containing protein;Plug_translocon domain-containing protein;Plug_translocon domain-containing protein	AQZ12228	https://fungi.ensembl.org/Zygosaccharomyces_parabailii_gca_001984395/Gene/Summary?db=core;g=BZL39_D02860	https://fungi.ensembl.org/Zygosaccharomyces_parabailii_gca_001984395/Transcript/ProteinSummary?db=core;g=BZL39_D02860	https://www.uniprot.org/uniprot/A0A1S7HH08
BZL39_F04020	991.668	0.556706	0.0992575	5.6087	2.03847e-08	7.6907	4.93584e-07	826640	833332	protein_coding	HFA1 (YMR207C) and ACC1 (YNR016C)	6	A0A1S7HL51	GO:0006633;GO:0046872;GO:0003989;GO:0005524;GO:0016874;GO:0008152;GO:0006633;GO:0016874;GO:0000166;GO:0006629;GO:0003824;GO:0005524;GO:0006631;GO:0003989;GO:0004075;GO:0005524;GO:0000166;GO:2001295	fatty acid biosynthetic process;metal ion binding;acetyl-CoA carboxylase activity;ATP binding;ligase activity;metabolic process;fatty acid biosynthetic process;ligase activity;nucleotide binding;lipid metabolic process;catalytic activity;ATP binding;fatty acid metabolic process;acetyl-CoA carboxylase activity;biotin carboxylase activity;ATP binding;nucleotide binding;malonyl-CoA biosynthetic proc…	Biotin carboxylase;Biotin carboxylase;Biotin carboxylase;Biotin carboxylase;Biotin carboxylase;Biotin carboxylase;Biotin carboxylase;Biotin carboxylase;Biotin carboxylase;Biotin carboxylase;Biotin carboxylase;Biotin carboxylase;Biotin carboxylase;Biotin carboxylase;Biotin carboxylase;Biotin carboxylase;Biotin carboxylase;Biotin carboxylase	AQZ13772	https://fungi.ensembl.org/Zygosaccharomyces_parabailii_gca_001984395/Gene/Summary?db=core;g=BZL39_F04020	https://fungi.ensembl.org/Zygosaccharomyces_parabailii_gca_001984395/Transcript/ProteinSummary?db=core;g=BZL39_F04020	https://www.uniprot.org/uniprot/A0A1S7HL51
BZL39_C08260	979.495	-0.531092	0.0947035	-5.60794	2.04751e-08	7.68877	4.94125e-07	1581640	1583157	protein_coding	ATP2 (YJR121W)	3	A0A1S7HFU5	GO:0015986;GO:0045261;GO:0046034;GO:0046933;GO:1902600;GO:0005524;GO:0045261;GO:0006754;GO:0000166;GO:0006811;GO:0005524;GO:0016020;GO:0046933;GO:0046961	ATP synthesis coupled proton transport;proton-transporting ATP synthase complex, catalytic core F(1);ATP metabolic process;proton-transporting ATP synthase activity, rotational mechanism;proton transmembrane transport;ATP binding;proton-transporting ATP synthase complex, catalytic core F(1);ATP biosynthetic process;nucleotide binding;ion transport;ATP binding;membrane;proton-transporting ATP synt…	ATP synthase subunit beta;ATP synthase subunit beta;ATP synthase subunit beta;ATP synthase subunit beta;ATP synthase subunit beta;ATP synthase subunit beta;ATP synthase subunit beta;ATP synthase subunit beta;ATP synthase subunit beta;ATP synthase subunit beta;ATP synthase subunit beta;ATP synthase subunit beta;ATP synthase subunit beta;ATP synthase subunit beta	AQZ11895	https://fungi.ensembl.org/Zygosaccharomyces_parabailii_gca_001984395/Gene/Summary?db=core;g=BZL39_C08260	https://fungi.ensembl.org/Zygosaccharomyces_parabailii_gca_001984395/Transcript/ProteinSummary?db=core;g=BZL39_C08260	https://www.uniprot.org/uniprot/A0A1S7HFU5
BZL39_F00670	411.079	0.722057	0.128764	5.60758	2.05173e-08	7.68788	4.94125e-07	129914	130636	protein_coding	OPI10 (YOL032W)	6	NA	NA	NA	NA	AQZ13440	https://fungi.ensembl.org/Zygosaccharomyces_parabailii_gca_001984395/Gene/Summary?db=core;g=BZL39_F00670	https://fungi.ensembl.org/Zygosaccharomyces_parabailii_gca_001984395/Transcript/ProteinSummary?db=core;g=BZL39_F00670	NA
BZL39_A06750	265.903	0.727702	0.130025	5.59663	2.18555e-08	7.66044	5.24942e-07	1368269	1370902	protein_coding	KSP1 (YHR082C)	1	A0A1S7H9P9	GO:0004672;GO:0005524;GO:0006468	protein kinase activity;ATP binding;protein phosphorylation	Protein kinase domain-containing protein;Protein kinase domain-containing protein;Protein kinase domain-containing protein	AQZ09740	https://fungi.ensembl.org/Zygosaccharomyces_parabailii_gca_001984395/Gene/Summary?db=core;g=BZL39_A06750	https://fungi.ensembl.org/Zygosaccharomyces_parabailii_gca_001984395/Transcript/ProteinSummary?db=core;g=BZL39_A06750	https://www.uniprot.org/uniprot/A0A1S7H9P9
BZL39_N01140	494.326	-0.601685	0.10752	-5.59605	2.19296e-08	7.65897	5.25314e-07	225505	226140	protein_coding	NOP15 (YNL110C)	14	A0A1S7HYK8	GO:0003676;GO:0003723;GO:0003723	nucleic acid binding;RNA binding;RNA binding	RRM domain-containing protein;RRM domain-containing protein;RRM domain-containing protein	AQZ18083	https://fungi.ensembl.org/Zygosaccharomyces_parabailii_gca_001984395/Gene/Summary?db=core;g=BZL39_N01140	https://fungi.ensembl.org/Zygosaccharomyces_parabailii_gca_001984395/Transcript/ProteinSummary?db=core;g=BZL39_N01140	https://www.uniprot.org/uniprot/A0A1S7HYK8
BZL39_A05010	84.3948	-1.17378	0.210328	-5.5807	2.39548e-08	7.62061	5.72296e-07	1038120	1039940	protein_coding	hypothetical protein	1	A0A1S7H987	GO:0022857;GO:0055085;GO:0016020;GO:0016021	transmembrane transporter activity;transmembrane transport;membrane;integral component of membrane	MFS domain-containing protein;MFS domain-containing protein;MFS domain-containing protein;MFS domain-containing protein	AQZ09566	https://fungi.ensembl.org/Zygosaccharomyces_parabailii_gca_001984395/Gene/Summary?db=core;g=BZL39_A05010	https://fungi.ensembl.org/Zygosaccharomyces_parabailii_gca_001984395/Transcript/ProteinSummary?db=core;g=BZL39_A05010	https://www.uniprot.org/uniprot/A0A1S7H987
BZL39_C06750	358.703	0.704844	0.126346	5.57866	2.42381e-08	7.6155	5.77525e-07	1274258	1275226	protein_coding	ATP11 (YNL315C)	3	A0A1S7HFB7	GO:0005739;GO:0065003;GO:0005739;GO:0005739	mitochondrion;protein-containing complex assembly;mitochondrion;mitochondrion	ATP11 (YNL315C);ATP11 (YNL315C);ATP11 (YNL315C);ATP11 (YNL315C)	AQZ11744	https://fungi.ensembl.org/Zygosaccharomyces_parabailii_gca_001984395/Gene/Summary?db=core;g=BZL39_C06750	https://fungi.ensembl.org/Zygosaccharomyces_parabailii_gca_001984395/Transcript/ProteinSummary?db=core;g=BZL39_C06750	https://www.uniprot.org/uniprot/A0A1S7HFB7
BZL39_A09540	858.827	0.511121	0.0916852	5.57474	2.47894e-08	7.60573	5.89092e-07	1922356	1923000	protein_coding	ERP4 (YOR016C) and ERP2 (YAL007C)	1	A0A1S7HAP1	GO:0016020;GO:0016021;GO:0016020	membrane;integral component of membrane;membrane	GOLD domain-containing protein;GOLD domain-containing protein;GOLD domain-containing protein	AQZ10018	https://fungi.ensembl.org/Zygosaccharomyces_parabailii_gca_001984395/Gene/Summary?db=core;g=BZL39_A09540	https://fungi.ensembl.org/Zygosaccharomyces_parabailii_gca_001984395/Transcript/ProteinSummary?db=core;g=BZL39_A09540	https://www.uniprot.org/uniprot/A0A1S7HAP1
BZL39_M04720	1075.52	0.528134	0.0948507	5.56806	2.57595e-08	7.58906	6.10049e-07	915800	916783	protein_coding	GRE3 (YHR104W)	13	A0A1S7HY05	GO:0055114;GO:0016491	oxidation-reduction process;oxidoreductase activity	Aldo_ket_red domain-containing protein;Aldo_ket_red domain-containing protein	AQZ17914	https://fungi.ensembl.org/Zygosaccharomyces_parabailii_gca_001984395/Gene/Summary?db=core;g=BZL39_M04720	https://fungi.ensembl.org/Zygosaccharomyces_parabailii_gca_001984395/Transcript/ProteinSummary?db=core;g=BZL39_M04720	https://www.uniprot.org/uniprot/A0A1S7HY05
BZL39_P00350	450.565	-0.642793	0.11545	-5.56773	2.58074e-08	7.58826	6.10049e-07	61843	62226	protein_coding	QCR7 (YDR529C)	16	NA	NA	NA	NA	AQZ18899	https://fungi.ensembl.org/Zygosaccharomyces_parabailii_gca_001984395/Gene/Summary?db=core;g=BZL39_P00350	https://fungi.ensembl.org/Zygosaccharomyces_parabailii_gca_001984395/Transcript/ProteinSummary?db=core;g=BZL39_P00350	NA
BZL39_A08080	2598.42	-0.470493	0.0845295	-5.56603	2.60612e-08	7.58401	6.14426e-07	1637486	1637763	protein_coding	RPL39 (YJL189W)	1	A0A1S7HTD0	GO:0005840;GO:0006412;GO:0003735;GO:0005840	ribosome;translation;structural constituent of ribosome;ribosome	60S ribosomal protein L39;60S ribosomal protein L39;60S ribosomal protein L39;60S ribosomal protein L39	NA	https://fungi.ensembl.org/Zygosaccharomyces_parabailii_gca_001984395/Gene/Summary?db=core;g=BZL39_A08080	https://fungi.ensembl.org/Zygosaccharomyces_parabailii_gca_001984395/Transcript/ProteinSummary?db=core;g=BZL39_A08080	https://www.uniprot.org/uniprot/A0A1S7HTD0
BZL39_A05430	1048.71	0.637478	0.114557	5.56472	2.62572e-08	7.58075	6.17423e-07	1124626	1125334	protein_coding	PRE3 (YJL001W)	1	A0A1S7H9B4	GO:0004298;GO:0051603;GO:0005839;GO:0043161;GO:0006508;GO:0008233;GO:0016787;GO:0000502;GO:0005737;GO:0005634	threonine-type endopeptidase activity;proteolysis involved in cellular protein catabolic process;proteasome core complex;proteasome-mediated ubiquitin-dependent protein catabolic process;proteolysis;peptidase activity;hydrolase activity;proteasome complex;cytoplasm;nucleus	Proteasome endopeptidase complex;Proteasome endopeptidase complex;Proteasome endopeptidase complex;Proteasome endopeptidase complex;Proteasome endopeptidase complex;Proteasome endopeptidase complex;Proteasome endopeptidase complex;Proteasome endopeptidase complex;Proteasome endopeptidase complex;Proteasome endopeptidase complex	NA	https://fungi.ensembl.org/Zygosaccharomyces_parabailii_gca_001984395/Gene/Summary?db=core;g=BZL39_A05430	https://fungi.ensembl.org/Zygosaccharomyces_parabailii_gca_001984395/Transcript/ProteinSummary?db=core;g=BZL39_A05430	https://www.uniprot.org/uniprot/A0A1S7H9B4
BZL39_K01320	53.4004	1.40096	0.251791	5.56397	2.63709e-08	7.57888	6.18472e-07	226937	228628	protein_coding	HNM1 (YGL077C)	11	A0A1S7HU14	GO:0006865;GO:0022857;GO:0016020;GO:0016021;GO:0055085;GO:0006865;GO:0016021;GO:0016020;GO:0016020	amino acid transport;transmembrane transporter activity;membrane;integral component of membrane;transmembrane transport;amino acid transport;integral component of membrane;membrane;membrane	HNM1 (YGL077C);HNM1 (YGL077C);HNM1 (YGL077C);HNM1 (YGL077C);HNM1 (YGL077C);HNM1 (YGL077C);HNM1 (YGL077C);HNM1 (YGL077C);HNM1 (YGL077C)	AQZ16541	https://fungi.ensembl.org/Zygosaccharomyces_parabailii_gca_001984395/Gene/Summary?db=core;g=BZL39_K01320	https://fungi.ensembl.org/Zygosaccharomyces_parabailii_gca_001984395/Transcript/ProteinSummary?db=core;g=BZL39_K01320	https://www.uniprot.org/uniprot/A0A1S7HU14
BZL39_I01350	199.349	0.906282	0.163381	5.54704	2.90549e-08	7.53678	6.79641e-07	300132	300589	protein_coding	YCL012C	9	A0A1S7HQU0	GO:0016020;GO:0016021	membrane;integral component of membrane	YCL012C;YCL012C	NA	https://fungi.ensembl.org/Zygosaccharomyces_parabailii_gca_001984395/Gene/Summary?db=core;g=BZL39_I01350	https://fungi.ensembl.org/Zygosaccharomyces_parabailii_gca_001984395/Transcript/ProteinSummary?db=core;g=BZL39_I01350	https://www.uniprot.org/uniprot/A0A1S7HQU0
BZL39_B06610	310.784	0.678601	0.122584	5.53579	3.09836e-08	7.50887	7.20993e-07	1250052	1250249	protein_coding	YSY6 (YBR162W-A)	2	A0A1S7HCK5	GO:0005783;GO:0005783;GO:0015031;GO:0016021;GO:0015031;GO:0016020;GO:0005789	endoplasmic reticulum;endoplasmic reticulum;protein transport;integral component of membrane;protein transport;membrane;endoplasmic reticulum membrane	Stress-associated endoplasmic reticulum protein;Stress-associated endoplasmic reticulum protein;Stress-associated endoplasmic reticulum protein;Stress-associated endoplasmic reticulum protein;Stress-associated endoplasmic reticulum protein;Stress-associated endoplasmic reticulum protein;Stress-associated endoplasmic reticulum protein	AQZ10735	https://fungi.ensembl.org/Zygosaccharomyces_parabailii_gca_001984395/Gene/Summary?db=core;g=BZL39_B06610	https://fungi.ensembl.org/Zygosaccharomyces_parabailii_gca_001984395/Transcript/ProteinSummary?db=core;g=BZL39_B06610	https://www.uniprot.org/uniprot/A0A1S7HCK5
BZL39_B06750	327.976	0.740144	0.133695	5.53608	3.09323e-08	7.50959	7.20993e-07	1286198	1287706	protein_coding	(ZYRO0F09174g)	2	A0A1S7HCJ9	GO:0004672;GO:0005524;GO:0006468	protein kinase activity;ATP binding;protein phosphorylation	Protein kinase domain-containing protein;Protein kinase domain-containing protein;Protein kinase domain-containing protein	AQZ10749	https://fungi.ensembl.org/Zygosaccharomyces_parabailii_gca_001984395/Gene/Summary?db=core;g=BZL39_B06750	https://fungi.ensembl.org/Zygosaccharomyces_parabailii_gca_001984395/Transcript/ProteinSummary?db=core;g=BZL39_B06750	https://www.uniprot.org/uniprot/A0A1S7HCJ9
BZL39_B07310	74.849	1.19346	0.21579	5.53062	3.19096e-08	7.49608	7.40617e-07	1387970	1389748	protein_coding	EKI1 (YDR147W) and CKI1 (YLR133W)	2	A0A1S7HCM4	GO:0016773	phosphotransferase activity, alcohol group as acceptor	Choline_kin_N domain-containing protein	AQZ10804	https://fungi.ensembl.org/Zygosaccharomyces_parabailii_gca_001984395/Gene/Summary?db=core;g=BZL39_B07310	https://fungi.ensembl.org/Zygosaccharomyces_parabailii_gca_001984395/Transcript/ProteinSummary?db=core;g=BZL39_B07310	https://www.uniprot.org/uniprot/A0A1S7HCM4
BZL39_L02570	300.836	0.702523	0.127226	5.52185	3.35453e-08	7.47437	7.76569e-07	494174	494944	protein_coding	PRE9 (YGR135W)	12	A0A1S7HW02	GO:0004298;GO:0006511;GO:0019773;GO:0051603;GO:0005839;GO:0005737;GO:0000502;GO:0005634;GO:0019773	threonine-type endopeptidase activity;ubiquitin-dependent protein catabolic process;proteasome core complex, alpha-subunit complex;proteolysis involved in cellular protein catabolic process;proteasome core complex;cytoplasm;proteasome complex;nucleus;proteasome core complex, alpha-subunit complex	PROTEASOME_ALPHA_1 domain-containing protein;PROTEASOME_ALPHA_1 domain-containing protein;PROTEASOME_ALPHA_1 domain-containing protein;PROTEASOME_ALPHA_1 domain-containing protein;PROTEASOME_ALPHA_1 domain-containing protein;PROTEASOME_ALPHA_1 domain-containing protein;PROTEASOME_ALPHA_1 domain-containing protein;PROTEASOME_ALPHA_1 domain-containing protein;PROTEASOME_ALPHA_1 domain-containing pr…	AQZ17187	https://fungi.ensembl.org/Zygosaccharomyces_parabailii_gca_001984395/Gene/Summary?db=core;g=BZL39_L02570	https://fungi.ensembl.org/Zygosaccharomyces_parabailii_gca_001984395/Transcript/ProteinSummary?db=core;g=BZL39_L02570	https://www.uniprot.org/uniprot/A0A1S7HW02
BZL39_O00970	184.531	0.813709	0.147615	5.51236	3.54046e-08	7.45094	8.175e-07	206608	208896	protein_coding	TUL1 (YKL034W)	15	A0A1S7I060	GO:0008270;GO:0016020;GO:0016021;GO:0016567	zinc ion binding;membrane;integral component of membrane;protein ubiquitination	RING-type domain-containing protein;RING-type domain-containing protein;RING-type domain-containing protein;RING-type domain-containing protein	AQZ18560	https://fungi.ensembl.org/Zygosaccharomyces_parabailii_gca_001984395/Gene/Summary?db=core;g=BZL39_O00970	https://fungi.ensembl.org/Zygosaccharomyces_parabailii_gca_001984395/Transcript/ProteinSummary?db=core;g=BZL39_O00970	https://www.uniprot.org/uniprot/A0A1S7I060
BZL39_A04630	1488.48	0.505358	0.0917659	5.50703	3.64942e-08	7.43778	8.40492e-07	966652	967653	protein_coding	NQM1 (YGR043C) and TAL1 (YLR354C)	1	A0A1S7H937	GO:0005975;GO:0006098;GO:0003824;GO:0004801;GO:0005737;GO:0006098;GO:0016740;GO:0004801;GO:0006098	carbohydrate metabolic process;pentose-phosphate shunt;catalytic activity;sedoheptulose-7-phosphate:D-glyceraldehyde-3-phosphate glyceronetransferase activity;cytoplasm;pentose-phosphate shunt;transferase activity;sedoheptulose-7-phosphate:D-glyceraldehyde-3-phosphate glyceronetransferase activity;pentose-phosphate shunt	Transaldolase;Transaldolase;Transaldolase;Transaldolase;Transaldolase;Transaldolase;Transaldolase;Transaldolase;Transaldolase	AQZ09528	https://fungi.ensembl.org/Zygosaccharomyces_parabailii_gca_001984395/Gene/Summary?db=core;g=BZL39_A04630	https://fungi.ensembl.org/Zygosaccharomyces_parabailii_gca_001984395/Transcript/ProteinSummary?db=core;g=BZL39_A04630	https://www.uniprot.org/uniprot/A0A1S7H937
BZL39_F00350	565.929	0.602481	0.109501	5.50206	3.7539e-08	7.42552	8.62337e-07	58944	63716	protein_coding	MYO4 (YAL029C) and MYO2 (YOR326W)	6	A0A1S7HKB4	GO:0003774;GO:0051015;GO:0005524;GO:0016459;GO:0003779;GO:0016459;GO:0005524;GO:0000166;GO:0003774;GO:0005524	motor activity;actin filament binding;ATP binding;myosin complex;actin binding;myosin complex;ATP binding;nucleotide binding;motor activity;ATP binding	MYO4 (YAL029C) and MYO2 (YOR326W);MYO4 (YAL029C) and MYO2 (YOR326W);MYO4 (YAL029C) and MYO2 (YOR326W);MYO4 (YAL029C) and MYO2 (YOR326W);MYO4 (YAL029C) and MYO2 (YOR326W);MYO4 (YAL029C) and MYO2 (YOR326W);MYO4 (YAL029C) and MYO2 (YOR326W);MYO4 (YAL029C) and MYO2 (YOR326W);MYO4 (YAL029C) and MYO2 (YOR326W);MYO4 (YAL029C) and MYO2 (YOR326W)	AQZ13408	https://fungi.ensembl.org/Zygosaccharomyces_parabailii_gca_001984395/Gene/Summary?db=core;g=BZL39_F00350	https://fungi.ensembl.org/Zygosaccharomyces_parabailii_gca_001984395/Transcript/ProteinSummary?db=core;g=BZL39_F00350	https://www.uniprot.org/uniprot/A0A1S7HKB4
BZL39_C02360	640.757	-0.617618	0.112431	-5.49329	3.94515e-08	7.40394	9.03954e-07	439854	441524	protein_coding	HEM1 (YDR232W)	3	A0A1S7HE77	GO:0003870;GO:0009058;GO:0016740;GO:0030170;GO:0003824;GO:0033014;GO:0016740;GO:0016746;GO:0006783;GO:0005739;GO:0003870;GO:0005759;GO:0030170;GO:0006782;GO:0006782	5-aminolevulinate synthase activity;biosynthetic process;transferase activity;pyridoxal phosphate binding;catalytic activity;tetrapyrrole biosynthetic process;transferase activity;transferase activity, transferring acyl groups;heme biosynthetic process;mitochondrion;5-aminolevulinate synthase activity;mitochondrial matrix;pyridoxal phosphate binding;protoporphyrinogen IX biosynthetic process;prot…	5-aminolevulinate synthase;5-aminolevulinate synthase;5-aminolevulinate synthase;5-aminolevulinate synthase;5-aminolevulinate synthase;5-aminolevulinate synthase;5-aminolevulinate synthase;5-aminolevulinate synthase;5-aminolevulinate synthase;5-aminolevulinate synthase;5-aminolevulinate synthase;5-aminolevulinate synthase;5-aminolevulinate synthase;5-aminolevulinate synthase;5-aminolevulinate syn…	AQZ11315	https://fungi.ensembl.org/Zygosaccharomyces_parabailii_gca_001984395/Gene/Summary?db=core;g=BZL39_C02360	https://fungi.ensembl.org/Zygosaccharomyces_parabailii_gca_001984395/Transcript/ProteinSummary?db=core;g=BZL39_C02360	https://www.uniprot.org/uniprot/A0A1S7HE77
BZL39_N04930	390.03	-0.62499	0.113859	-5.48918	4.03809e-08	7.39382	9.20541e-07	982056	983789	protein_coding	PWP1 (YLR196W)	14	NA	NA	NA	NA	AQZ18461	https://fungi.ensembl.org/Zygosaccharomyces_parabailii_gca_001984395/Gene/Summary?db=core;g=BZL39_N04930	https://fungi.ensembl.org/Zygosaccharomyces_parabailii_gca_001984395/Transcript/ProteinSummary?db=core;g=BZL39_N04930	NA
BZL39_O01820	819.231	0.717988	0.130791	5.4896	4.02854e-08	7.39485	9.20541e-07	375146	375868	protein_coding	hypothetical protein	15	NA	NA	NA	NA	AQZ18643	https://fungi.ensembl.org/Zygosaccharomyces_parabailii_gca_001984395/Gene/Summary?db=core;g=BZL39_O01820	https://fungi.ensembl.org/Zygosaccharomyces_parabailii_gca_001984395/Transcript/ProteinSummary?db=core;g=BZL39_O01820	NA
BZL39_O01540	108.245	-1.02704	0.187658	-5.47295	4.42606e-08	7.35398	1.00642e-06	326307	330032	protein_coding	(ZYRO0E04224g)	15	A0A1S7I046	GO:0005794;GO:0016020;GO:0016021	Golgi apparatus;membrane;integral component of membrane	SSD domain-containing protein;SSD domain-containing protein;SSD domain-containing protein	AQZ18615	https://fungi.ensembl.org/Zygosaccharomyces_parabailii_gca_001984395/Gene/Summary?db=core;g=BZL39_O01540	https://fungi.ensembl.org/Zygosaccharomyces_parabailii_gca_001984395/Transcript/ProteinSummary?db=core;g=BZL39_O01540	https://www.uniprot.org/uniprot/A0A1S7I046
BZL39_J01290	1140.33	0.492253	0.0899537	5.4723	4.44241e-08	7.35238	1.00758e-06	260912	263857	protein_coding	RPN1 (YHR027C)	10	A0A1S7HSG4	GO:0030234;GO:0000502;GO:0042176;GO:0000502;GO:0030234;GO:0008540;GO:0050790;GO:0050790	enzyme regulator activity;proteasome complex;regulation of protein catabolic process;proteasome complex;enzyme regulator activity;proteasome regulatory particle, base subcomplex;regulation of catalytic activity;regulation of catalytic activity	26S proteasome regulatory subunit RPN1;26S proteasome regulatory subunit RPN1;26S proteasome regulatory subunit RPN1;26S proteasome regulatory subunit RPN1;26S proteasome regulatory subunit RPN1;26S proteasome regulatory subunit RPN1;26S proteasome regulatory subunit RPN1;26S proteasome regulatory subunit RPN1	AQZ15961	https://fungi.ensembl.org/Zygosaccharomyces_parabailii_gca_001984395/Gene/Summary?db=core;g=BZL39_J01290	https://fungi.ensembl.org/Zygosaccharomyces_parabailii_gca_001984395/Transcript/ProteinSummary?db=core;g=BZL39_J01290	https://www.uniprot.org/uniprot/A0A1S7HSG4
BZL39_F03240	310.541	-0.766215	0.140059	-5.47065	4.48392e-08	7.34834	1.01443e-06	678212	680158	protein_coding	DUS3 (YLR401C)	6	A0A1S7HKX0	GO:0008033;GO:0017150;GO:0046872;GO:0050660;GO:0055114;GO:0003824;GO:0055114;GO:0046872;GO:0008033;GO:0016491;GO:0102265;GO:0046872;GO:0017150;GO:0050660;GO:0002943;GO:0002943;GO:0002943	tRNA processing;tRNA dihydrouridine synthase activity;metal ion binding;flavin adenine dinucleotide binding;oxidation-reduction process;catalytic activity;oxidation-reduction process;metal ion binding;tRNA processing;oxidoreductase activity;tRNA-dihydrouridine47 synthase activity;metal ion binding;tRNA dihydrouridine synthase activity;flavin adenine dinucleotide binding;tRNA dihydrouridine synthe…	tRNA-dihydrouridine(47) synthase [NAD(P)(+)];tRNA-dihydrouridine(47) synthase [NAD(P)(+)];tRNA-dihydrouridine(47) synthase [NAD(P)(+)];tRNA-dihydrouridine(47) synthase [NAD(P)(+)];tRNA-dihydrouridine(47) synthase [NAD(P)(+)];tRNA-dihydrouridine(47) synthase [NAD(P)(+)];tRNA-dihydrouridine(47) synthase [NAD(P)(+)];tRNA-dihydrouridine(47) synthase [NAD(P)(+)];tRNA-dihydrouridine(47) synthase [NAD(P…	AQZ13694	https://fungi.ensembl.org/Zygosaccharomyces_parabailii_gca_001984395/Gene/Summary?db=core;g=BZL39_F03240	https://fungi.ensembl.org/Zygosaccharomyces_parabailii_gca_001984395/Transcript/ProteinSummary?db=core;g=BZL39_F03240	https://www.uniprot.org/uniprot/A0A1S7HKX0
BZL39_O02020	804.782	-0.510941	0.0934374	-5.46827	4.54445e-08	7.34252	1.02554e-06	413966	414281	protein_coding	YPR010C-A	15	NA	NA	NA	NA	NA	https://fungi.ensembl.org/Zygosaccharomyces_parabailii_gca_001984395/Gene/Summary?db=core;g=BZL39_O02020	https://fungi.ensembl.org/Zygosaccharomyces_parabailii_gca_001984395/Transcript/ProteinSummary?db=core;g=BZL39_O02020	NA
BZL39_P00500	123.828	0.994142	0.181855	5.46667	4.58563e-08	7.3386	1.03223e-06	83536	84735	protein_coding	MGR1 (YCL044C)	16	A0A1S7I0U4	GO:0016020	membrane	MGR1 (YCL044C)	AQZ18914	https://fungi.ensembl.org/Zygosaccharomyces_parabailii_gca_001984395/Gene/Summary?db=core;g=BZL39_P00500	https://fungi.ensembl.org/Zygosaccharomyces_parabailii_gca_001984395/Transcript/ProteinSummary?db=core;g=BZL39_P00500	https://www.uniprot.org/uniprot/A0A1S7I0U4
BZL39_I03670	721.257	0.598712	0.109614	5.46201	4.70784e-08	7.32718	1.05708e-06	763911	764645	protein_coding	EMP24 (YGL200C)	9	A0A1S7HRR3	GO:0016020;GO:0016021;GO:0016020	membrane;integral component of membrane;membrane	GOLD domain-containing protein;GOLD domain-containing protein;GOLD domain-containing protein	AQZ15620	https://fungi.ensembl.org/Zygosaccharomyces_parabailii_gca_001984395/Gene/Summary?db=core;g=BZL39_I03670	https://fungi.ensembl.org/Zygosaccharomyces_parabailii_gca_001984395/Transcript/ProteinSummary?db=core;g=BZL39_I03670	https://www.uniprot.org/uniprot/A0A1S7HRR3
BZL39_O03640	746.665	0.620398	0.113684	5.45724	4.83603e-08	7.31551	1.08315e-06	739030	739635	protein_coding	EMP24 (YGL200C)	15	A0A1U7EPY7	GO:0016021;GO:0016020;GO:0016020	integral component of membrane;membrane;membrane	GOLD domain-containing protein;GOLD domain-containing protein;GOLD domain-containing protein	AQZ18823	https://fungi.ensembl.org/Zygosaccharomyces_parabailii_gca_001984395/Gene/Summary?db=core;g=BZL39_O03640	https://fungi.ensembl.org/Zygosaccharomyces_parabailii_gca_001984395/Transcript/ProteinSummary?db=core;g=BZL39_O03640	https://www.uniprot.org/uniprot/A0A1U7EPY7
BZL39_C07490	966.013	-0.517744	0.0949447	-5.45311	4.94974e-08	7.30542	1.10585e-06	1418697	1420637	protein_coding	YDR341C and MSR1 (YHR091C)	3	A0A1S7HFU2	GO:0004812;GO:0004814;GO:0006418;GO:0000166;GO:0005524;GO:0005737;GO:0006420;GO:0006412;GO:0004812;GO:0016874;GO:0005524;GO:0000166;GO:0004814	aminoacyl-tRNA ligase activity;arginine-tRNA ligase activity;tRNA aminoacylation for protein translation;nucleotide binding;ATP binding;cytoplasm;arginyl-tRNA aminoacylation;translation;aminoacyl-tRNA ligase activity;ligase activity;ATP binding;nucleotide binding;arginine-tRNA ligase activity	Arginyl-tRNA synthetase;Arginyl-tRNA synthetase;Arginyl-tRNA synthetase;Arginyl-tRNA synthetase;Arginyl-tRNA synthetase;Arginyl-tRNA synthetase;Arginyl-tRNA synthetase;Arginyl-tRNA synthetase;Arginyl-tRNA synthetase;Arginyl-tRNA synthetase;Arginyl-tRNA synthetase;Arginyl-tRNA synthetase;Arginyl-tRNA synthetase	AQZ11818	https://fungi.ensembl.org/Zygosaccharomyces_parabailii_gca_001984395/Gene/Summary?db=core;g=BZL39_C07490	https://fungi.ensembl.org/Zygosaccharomyces_parabailii_gca_001984395/Transcript/ProteinSummary?db=core;g=BZL39_C07490	https://www.uniprot.org/uniprot/A0A1S7HFU2
BZL39_E04140	1421.85	-0.471064	0.0864253	-5.45054	5.02176e-08	7.29914	1.11915e-06	816734	817227	protein_coding	RPL26B (YGR034W) and RPL26A (YLR344W)	5	A0A1S7HJ45	GO:0005840;GO:0006412;GO:0003723;GO:0003735;GO:0015934	ribosome;translation;RNA binding;structural constituent of ribosome;large ribosomal subunit	RPL26B (YGR034W) and RPL26A (YLR344W);RPL26B (YGR034W) and RPL26A (YLR344W);RPL26B (YGR034W) and RPL26A (YLR344W);RPL26B (YGR034W) and RPL26A (YLR344W);RPL26B (YGR034W) and RPL26A (YLR344W)	NA	https://fungi.ensembl.org/Zygosaccharomyces_parabailii_gca_001984395/Gene/Summary?db=core;g=BZL39_E04140	https://fungi.ensembl.org/Zygosaccharomyces_parabailii_gca_001984395/Transcript/ProteinSummary?db=core;g=BZL39_E04140	https://www.uniprot.org/uniprot/A0A1S7HJ45
BZL39_E05500	1104.93	-0.464317	0.0854143	-5.43605	5.4474e-08	7.26381	1.20606e-06	1104936	1105292	protein_coding	ATP14 (YLR295C)	5	A0A1S7HJJ0	GO:0015986;GO:0000276	ATP synthesis coupled proton transport;mitochondrial proton-transporting ATP synthase complex, coupling factor F(o)	ATP14 (YLR295C);ATP14 (YLR295C)	AQZ13211	https://fungi.ensembl.org/Zygosaccharomyces_parabailii_gca_001984395/Gene/Summary?db=core;g=BZL39_E05500	https://fungi.ensembl.org/Zygosaccharomyces_parabailii_gca_001984395/Transcript/ProteinSummary?db=core;g=BZL39_E05500	https://www.uniprot.org/uniprot/A0A1S7HJJ0
BZL39_E06220	247.996	-0.758354	0.139508	-5.4359	5.4521e-08	7.26344	1.20606e-06	1241113	1241499	protein_coding	QCR6 (YFR033C)	5	A0A1S7HJQ8	GO:0006122;GO:0008121;GO:0055114;GO:0005739;GO:0016020;GO:0070469;GO:0005743	mitochondrial electron transport, ubiquinol to cytochrome c;ubiquinol-cytochrome-c reductase activity;oxidation-reduction process;mitochondrion;membrane;respirasome;mitochondrial inner membrane	UCR_hinge domain-containing protein;UCR_hinge domain-containing protein;UCR_hinge domain-containing protein;UCR_hinge domain-containing protein;UCR_hinge domain-containing protein;UCR_hinge domain-containing protein;UCR_hinge domain-containing protein	AQZ13282	https://fungi.ensembl.org/Zygosaccharomyces_parabailii_gca_001984395/Gene/Summary?db=core;g=BZL39_E06220	https://fungi.ensembl.org/Zygosaccharomyces_parabailii_gca_001984395/Transcript/ProteinSummary?db=core;g=BZL39_E06220	https://www.uniprot.org/uniprot/A0A1S7HJQ8
BZL39_G04270	481.447	0.585894	0.107773	5.43635	5.43846e-08	7.26452	1.20606e-06	832486	832992	protein_coding	RTS3 (YGR161C)	7	NA	NA	NA	NA	AQZ14409	https://fungi.ensembl.org/Zygosaccharomyces_parabailii_gca_001984395/Gene/Summary?db=core;g=BZL39_G04270	https://fungi.ensembl.org/Zygosaccharomyces_parabailii_gca_001984395/Transcript/ProteinSummary?db=core;g=BZL39_G04270	NA
BZL39_O01410	2228.56	-0.512477	0.0942851	-5.4354	5.46744e-08	7.26222	1.20647e-06	299648	301126	protein_coding	CBF5 (YLR175W)	15	A0A1S7I007	GO:0001522;GO:0006396;GO:0009451;GO:0009982;GO:0003723;GO:0042254;GO:0016853	pseudouridine synthesis;RNA processing;RNA modification;pseudouridine synthase activity;RNA binding;ribosome biogenesis;isomerase activity	H/ACA ribonucleoprotein complex subunit CBF5;H/ACA ribonucleoprotein complex subunit CBF5;H/ACA ribonucleoprotein complex subunit CBF5;H/ACA ribonucleoprotein complex subunit CBF5;H/ACA ribonucleoprotein complex subunit CBF5;H/ACA ribonucleoprotein complex subunit CBF5;H/ACA ribonucleoprotein complex subunit CBF5	AQZ18602	https://fungi.ensembl.org/Zygosaccharomyces_parabailii_gca_001984395/Gene/Summary?db=core;g=BZL39_O01410	https://fungi.ensembl.org/Zygosaccharomyces_parabailii_gca_001984395/Transcript/ProteinSummary?db=core;g=BZL39_O01410	https://www.uniprot.org/uniprot/A0A1S7I007
BZL39_F05540	391.797	-0.734891	0.135366	-5.42892	5.6697e-08	7.24644	1.24803e-06	1120514	1123681	protein_coding	KRE33 (YNL132W)	6	A0A1S7HLJ3	GO:0008080;GO:0016072;GO:0034470;GO:0005524;GO:0016746;GO:0016740;GO:0008033;GO:0006364;GO:0005524;GO:0005634;GO:0000166;GO:0005730;GO:0000154;GO:0005730;GO:0008080;GO:0042274;GO:0051391;GO:0005524	N-acetyltransferase activity;rRNA metabolic process;ncRNA processing;ATP binding;transferase activity, transferring acyl groups;transferase activity;tRNA processing;rRNA processing;ATP binding;nucleus;nucleotide binding;nucleolus;rRNA modification;nucleolus;N-acetyltransferase activity;ribosomal small subunit biogenesis;tRNA acetylation;ATP binding	RNA cytidine acetyltransferase;RNA cytidine acetyltransferase;RNA cytidine acetyltransferase;RNA cytidine acetyltransferase;RNA cytidine acetyltransferase;RNA cytidine acetyltransferase;RNA cytidine acetyltransferase;RNA cytidine acetyltransferase;RNA cytidine acetyltransferase;RNA cytidine acetyltransferase;RNA cytidine acetyltransferase;RNA cytidine acetyltransferase;RNA cytidine acetyltransfer…	AQZ13919	https://fungi.ensembl.org/Zygosaccharomyces_parabailii_gca_001984395/Gene/Summary?db=core;g=BZL39_F05540	https://fungi.ensembl.org/Zygosaccharomyces_parabailii_gca_001984395/Transcript/ProteinSummary?db=core;g=BZL39_F05540	https://www.uniprot.org/uniprot/A0A1S7HLJ3
BZL39_D01400	478.225	0.697586	0.128605	5.42426	5.81948e-08	7.23512	1.27786e-06	259319	260653	protein_coding	RPN5 (YDL147W)	4	NA	NA	NA	NA	AQZ12084	https://fungi.ensembl.org/Zygosaccharomyces_parabailii_gca_001984395/Gene/Summary?db=core;g=BZL39_D01400	https://fungi.ensembl.org/Zygosaccharomyces_parabailii_gca_001984395/Transcript/ProteinSummary?db=core;g=BZL39_D01400	NA
BZL39_M04220	261.349	0.754953	0.139587	5.40848	6.35636e-08	7.19679	1.39234e-06	821590	823281	protein_coding	PCS60 (YBR222C)	13	NA	NA	NA	NA	AQZ17864	https://fungi.ensembl.org/Zygosaccharomyces_parabailii_gca_001984395/Gene/Summary?db=core;g=BZL39_M04220	https://fungi.ensembl.org/Zygosaccharomyces_parabailii_gca_001984395/Transcript/ProteinSummary?db=core;g=BZL39_M04220	NA
BZL39_L01060	717.761	-0.560754	0.103744	-5.40518	6.47436e-08	7.1888	1.41473e-06	199683	201200	protein_coding	ATP2 (YJR121W)	12	A0A1S7HVE2	GO:0015986;GO:0045261;GO:0046034;GO:0046933;GO:1902600;GO:0005524;GO:0045261;GO:0006754;GO:0006811;GO:0000166;GO:0016020;GO:0005524;GO:0046933;GO:0046961	ATP synthesis coupled proton transport;proton-transporting ATP synthase complex, catalytic core F(1);ATP metabolic process;proton-transporting ATP synthase activity, rotational mechanism;proton transmembrane transport;ATP binding;proton-transporting ATP synthase complex, catalytic core F(1);ATP biosynthetic process;ion transport;nucleotide binding;membrane;ATP binding;proton-transporting ATP synt…	ATP synthase subunit beta;ATP synthase subunit beta;ATP synthase subunit beta;ATP synthase subunit beta;ATP synthase subunit beta;ATP synthase subunit beta;ATP synthase subunit beta;ATP synthase subunit beta;ATP synthase subunit beta;ATP synthase subunit beta;ATP synthase subunit beta;ATP synthase subunit beta;ATP synthase subunit beta;ATP synthase subunit beta	AQZ17038	https://fungi.ensembl.org/Zygosaccharomyces_parabailii_gca_001984395/Gene/Summary?db=core;g=BZL39_L01060	https://fungi.ensembl.org/Zygosaccharomyces_parabailii_gca_001984395/Transcript/ProteinSummary?db=core;g=BZL39_L01060	https://www.uniprot.org/uniprot/A0A1S7HVE2
BZL39_D04520	481.765	0.580206	0.107388	5.40289	6.55755e-08	7.18326	1.42942e-06	945009	947114	protein_coding	VPS1 (YKR001C)	4	A0A1S7HH13	GO:0003924;GO:0006623;GO:0007031;GO:0016559;GO:0030036;GO:0007031;GO:0000329;GO:0005770;GO:0005777;GO:0006897;GO:0007034;GO:0030479;GO:0045053;GO:0060988;GO:0003924;GO:0005525;GO:0005525;GO:0000166	GTPase activity;protein targeting to vacuole;peroxisome organization;peroxisome fission;actin cytoskeleton organization;peroxisome organization;fungal-type vacuole membrane;late endosome;peroxisome;endocytosis;vacuolar transport;actin cortical patch;protein retention in Golgi apparatus;lipid tube assembly;GTPase activity;GTP binding;GTP binding;nucleotide binding	VPS1 (YKR001C);VPS1 (YKR001C);VPS1 (YKR001C);VPS1 (YKR001C);VPS1 (YKR001C);VPS1 (YKR001C);VPS1 (YKR001C);VPS1 (YKR001C);VPS1 (YKR001C);VPS1 (YKR001C);VPS1 (YKR001C);VPS1 (YKR001C);VPS1 (YKR001C);VPS1 (YKR001C);VPS1 (YKR001C);VPS1 (YKR001C);VPS1 (YKR001C);VPS1 (YKR001C)	AQZ12391	https://fungi.ensembl.org/Zygosaccharomyces_parabailii_gca_001984395/Gene/Summary?db=core;g=BZL39_D04520	https://fungi.ensembl.org/Zygosaccharomyces_parabailii_gca_001984395/Transcript/ProteinSummary?db=core;g=BZL39_D04520	https://www.uniprot.org/uniprot/A0A1S7HH13
BZL39_B08020	317.681	-0.8416	0.156122	-5.39066	7.01974e-08	7.15368	1.52645e-06	1540862	1541563	protein_coding	RRP15 (YPR143W)	2	A0A1S7HD01	GO:0006364	rRNA processing	RRP15 (YPR143W)	AQZ10875	https://fungi.ensembl.org/Zygosaccharomyces_parabailii_gca_001984395/Gene/Summary?db=core;g=BZL39_B08020	https://fungi.ensembl.org/Zygosaccharomyces_parabailii_gca_001984395/Transcript/ProteinSummary?db=core;g=BZL39_B08020	https://www.uniprot.org/uniprot/A0A1S7HD01
BZL39_D05170	240.548	-0.75996	0.14101	-5.38941	7.06898e-08	7.15064	1.53344e-06	1074211	1075020	protein_coding	PNO1 (YOR145C)	4	A0A1S7HHA2	GO:0003723	RNA binding	Pre-rRNA-processing protein PNO1	AQZ12454	https://fungi.ensembl.org/Zygosaccharomyces_parabailii_gca_001984395/Gene/Summary?db=core;g=BZL39_D05170	https://fungi.ensembl.org/Zygosaccharomyces_parabailii_gca_001984395/Transcript/ProteinSummary?db=core;g=BZL39_D05170	https://www.uniprot.org/uniprot/A0A1S7HHA2
BZL39_A00340	272.91	-0.716654	0.133077	-5.38528	7.23328e-08	7.14066	1.56529e-06	68583	69140	protein_coding	ECM1 (YAL059W)	1	A0A1S7H7V7	GO:0005730;GO:0030687;GO:0000055;GO:0005634;GO:0005737;GO:0005634	nucleolus;preribosome, large subunit precursor;ribosomal large subunit export from nucleus;nucleus;cytoplasm;nucleus	ECM1 (YAL059W);ECM1 (YAL059W);ECM1 (YAL059W);ECM1 (YAL059W);ECM1 (YAL059W);ECM1 (YAL059W)	AQZ09102	https://fungi.ensembl.org/Zygosaccharomyces_parabailii_gca_001984395/Gene/Summary?db=core;g=BZL39_A00340	https://fungi.ensembl.org/Zygosaccharomyces_parabailii_gca_001984395/Transcript/ProteinSummary?db=core;g=BZL39_A00340	https://www.uniprot.org/uniprot/A0A1S7H7V7
BZL39_A06350	237.29	0.768366	0.142748	5.38269	7.3379e-08	7.13443	1.5841e-06	1293807	1295102	protein_coding	XDJ1 (YLR090W)	1	A0A1S7H9L1	GO:0006457;GO:0051082;GO:0031072;GO:0046872	protein folding;unfolded protein binding;heat shock protein binding;metal ion binding	XDJ1 (YLR090W);XDJ1 (YLR090W);XDJ1 (YLR090W);XDJ1 (YLR090W)	AQZ09700	https://fungi.ensembl.org/Zygosaccharomyces_parabailii_gca_001984395/Gene/Summary?db=core;g=BZL39_A06350	https://fungi.ensembl.org/Zygosaccharomyces_parabailii_gca_001984395/Transcript/ProteinSummary?db=core;g=BZL39_A06350	https://www.uniprot.org/uniprot/A0A1S7H9L1
BZL39_G05610	4280.02	-0.409585	0.0762031	-5.37492	7.66186e-08	7.11567	1.65006e-06	1079928	1080665	protein_coding	RPS3 (YNL178W)	7	NA	NA	NA	NA	AQZ14543	https://fungi.ensembl.org/Zygosaccharomyces_parabailii_gca_001984395/Gene/Summary?db=core;g=BZL39_G05610	https://fungi.ensembl.org/Zygosaccharomyces_parabailii_gca_001984395/Transcript/ProteinSummary?db=core;g=BZL39_G05610	NA
BZL39_A07290	327.649	0.654222	0.121799	5.37134	7.81553e-08	7.10704	1.67912e-06	1477717	1478361	protein_coding	YPT52 (YKR014C)	1	A0A1S7H9T9	GO:0003924;GO:0005525	GTPase activity;GTP binding	YPT52 (YKR014C);YPT52 (YKR014C)	AQZ09794	https://fungi.ensembl.org/Zygosaccharomyces_parabailii_gca_001984395/Gene/Summary?db=core;g=BZL39_A07290	https://fungi.ensembl.org/Zygosaccharomyces_parabailii_gca_001984395/Transcript/ProteinSummary?db=core;g=BZL39_A07290	https://www.uniprot.org/uniprot/A0A1S7H9T9
BZL39_L01730	687.474	0.541512	0.100865	5.36866	7.93236e-08	7.1006	1.70014e-06	345093	345851	protein_coding	SCL1 (YGL011C)	12	A0A1S7HVV1	GO:0006511;GO:0019773;GO:0051603;GO:0005839;GO:0005737;GO:0005634;GO:0000502;GO:0005737;GO:0005634;GO:0019773	ubiquitin-dependent protein catabolic process;proteasome core complex, alpha-subunit complex;proteolysis involved in cellular protein catabolic process;proteasome core complex;cytoplasm;nucleus;proteasome complex;cytoplasm;nucleus;proteasome core complex, alpha-subunit complex	PROTEASOME_ALPHA_1 domain-containing protein;PROTEASOME_ALPHA_1 domain-containing protein;PROTEASOME_ALPHA_1 domain-containing protein;PROTEASOME_ALPHA_1 domain-containing protein;PROTEASOME_ALPHA_1 domain-containing protein;PROTEASOME_ALPHA_1 domain-containing protein;PROTEASOME_ALPHA_1 domain-containing protein;PROTEASOME_ALPHA_1 domain-containing protein;PROTEASOME_ALPHA_1 domain-containing pr…	AQZ17106	https://fungi.ensembl.org/Zygosaccharomyces_parabailii_gca_001984395/Gene/Summary?db=core;g=BZL39_L01730	https://fungi.ensembl.org/Zygosaccharomyces_parabailii_gca_001984395/Transcript/ProteinSummary?db=core;g=BZL39_L01730	https://www.uniprot.org/uniprot/A0A1S7HVV1
BZL39_D04290	514.655	0.596507	0.11116	5.36619	8.04172e-08	7.09465	1.71947e-06	898406	900193	protein_coding	TPO1 (YLL028W)	4	A0A1S7HHD9	GO:0022857;GO:0055085;GO:0016020;GO:0016021	transmembrane transporter activity;transmembrane transport;membrane;integral component of membrane	MFS domain-containing protein;MFS domain-containing protein;MFS domain-containing protein;MFS domain-containing protein	AQZ12368	https://fungi.ensembl.org/Zygosaccharomyces_parabailii_gca_001984395/Gene/Summary?db=core;g=BZL39_D04290	https://fungi.ensembl.org/Zygosaccharomyces_parabailii_gca_001984395/Transcript/ProteinSummary?db=core;g=BZL39_D04290	https://www.uniprot.org/uniprot/A0A1S7HHD9
BZL39_B00660	4318.08	-0.40482	0.0754773	-5.36346	8.16417e-08	7.08809	1.7415e-06	NA	NA	NA	NA	NA	NA	NA	NA	NA	NA	NA	NA	NA
BZL39_F05220	479.812	-0.630673	0.117669	-5.35974	8.33402e-08	7.07915	1.7735e-06	1065515	1066150	protein_coding	NOP15 (YNL110C)	6	A0A1S7HLQ8	GO:0003676;GO:0003723;GO:0003723	nucleic acid binding;RNA binding;RNA binding	RRM domain-containing protein;RRM domain-containing protein;RRM domain-containing protein	AQZ13888	https://fungi.ensembl.org/Zygosaccharomyces_parabailii_gca_001984395/Gene/Summary?db=core;g=BZL39_F05220	https://fungi.ensembl.org/Zygosaccharomyces_parabailii_gca_001984395/Transcript/ProteinSummary?db=core;g=BZL39_F05220	https://www.uniprot.org/uniprot/A0A1S7HLQ8
BZL39_F04410	156.83	-0.830564	0.155183	-5.35215	8.69176e-08	7.06089	1.84525e-06	900953	902659	protein_coding	hypothetical protein	6	A0A1S7HL94	GO:0006865;GO:0016020;GO:0016021;GO:0055085;GO:0006865;GO:0016020;GO:0016021;GO:0016020	amino acid transport;membrane;integral component of membrane;transmembrane transport;amino acid transport;membrane;integral component of membrane;membrane	AA_permease domain-containing protein;AA_permease domain-containing protein;AA_permease domain-containing protein;AA_permease domain-containing protein;AA_permease domain-containing protein;AA_permease domain-containing protein;AA_permease domain-containing protein;AA_permease domain-containing protein	AQZ13811	https://fungi.ensembl.org/Zygosaccharomyces_parabailii_gca_001984395/Gene/Summary?db=core;g=BZL39_F04410	https://fungi.ensembl.org/Zygosaccharomyces_parabailii_gca_001984395/Transcript/ProteinSummary?db=core;g=BZL39_F04410	https://www.uniprot.org/uniprot/A0A1S7HL94
BZL39_B02310	67.8495	1.19599	0.223547	5.35006	8.79249e-08	7.05589	1.86222e-06	439779	441032	protein_coding	CHO2 (YGR157W)	2	A0A1S7HB71	GO:0005783;GO:0016021;GO:0006629;GO:0008654;GO:0016020;GO:0016020;GO:0006656	endoplasmic reticulum;integral component of membrane;lipid metabolic process;phospholipid biosynthetic process;membrane;membrane;phosphatidylcholine biosynthetic process	CHO2 (YGR157W);CHO2 (YGR157W);CHO2 (YGR157W);CHO2 (YGR157W);CHO2 (YGR157W);CHO2 (YGR157W);CHO2 (YGR157W)	AQZ10306	https://fungi.ensembl.org/Zygosaccharomyces_parabailii_gca_001984395/Gene/Summary?db=core;g=BZL39_B02310	https://fungi.ensembl.org/Zygosaccharomyces_parabailii_gca_001984395/Transcript/ProteinSummary?db=core;g=BZL39_B02310	https://www.uniprot.org/uniprot/A0A1S7HB71
BZL39_K04760	484.145	0.606167	0.113362	5.34718	8.93366e-08	7.04897	1.88748e-06	895119	895904	protein_coding	PRE4 (YFR050C)	11	A0A1S7HV82	GO:0051603;GO:0005839;GO:0006508;GO:0008233;GO:0016787;GO:0004298;GO:0005634;GO:0005737;GO:0005737;GO:0005634;GO:0004298;GO:0005634	proteolysis involved in cellular protein catabolic process;proteasome core complex;proteolysis;peptidase activity;hydrolase activity;threonine-type endopeptidase activity;nucleus;cytoplasm;cytoplasm;nucleus;threonine-type endopeptidase activity;nucleus	Proteasome subunit beta;Proteasome subunit beta;Proteasome subunit beta;Proteasome subunit beta;Proteasome subunit beta;Proteasome subunit beta;Proteasome subunit beta;Proteasome subunit beta;Proteasome subunit beta;Proteasome subunit beta;Proteasome subunit beta;Proteasome subunit beta	AQZ16885	https://fungi.ensembl.org/Zygosaccharomyces_parabailii_gca_001984395/Gene/Summary?db=core;g=BZL39_K04760	https://fungi.ensembl.org/Zygosaccharomyces_parabailii_gca_001984395/Transcript/ProteinSummary?db=core;g=BZL39_K04760	https://www.uniprot.org/uniprot/A0A1S7HV82
BZL39_O03950	349.982	0.702255	0.131342	5.34677	8.95391e-08	7.04799	1.88748e-06	795956	797071	protein_coding	LYS1 (YIR034C)	15	A0A1S7I0N5	GO:0009085;GO:0004754;GO:0008652;GO:0055114;GO:0009085;GO:0016491;GO:0004754;GO:0019878	lysine biosynthetic process;saccharopine dehydrogenase (NAD+, L-lysine-forming) activity;cellular amino acid biosynthetic process;oxidation-reduction process;lysine biosynthetic process;oxidoreductase activity;saccharopine dehydrogenase (NAD+, L-lysine-forming) activity;lysine biosynthetic process via aminoadipic acid	Saccharopine dehydrogenase [NAD(+), L-lysine-forming];Saccharopine dehydrogenase [NAD(+), L-lysine-forming];Saccharopine dehydrogenase [NAD(+), L-lysine-forming];Saccharopine dehydrogenase [NAD(+), L-lysine-forming];Saccharopine dehydrogenase [NAD(+), L-lysine-forming];Saccharopine dehydrogenase [NAD(+), L-lysine-forming];Saccharopine dehydrogenase [NAD(+), L-lysine-forming];Saccharopine dehydrog…	AQZ18854	https://fungi.ensembl.org/Zygosaccharomyces_parabailii_gca_001984395/Gene/Summary?db=core;g=BZL39_O03950	https://fungi.ensembl.org/Zygosaccharomyces_parabailii_gca_001984395/Transcript/ProteinSummary?db=core;g=BZL39_O03950	https://www.uniprot.org/uniprot/A0A1S7I0N5
BZL39_D05210	1150.74	0.487203	0.0911491	5.34512	9.03553e-08	7.04405	1.90022e-06	1079805	1081088	protein_coding	RPT3 (YDR394W)	4	A0A1S7HUM7	GO:0016787;GO:0036402;GO:0005524;GO:0005737;GO:0016887;GO:0030163;GO:0005524;GO:0000502;GO:0000166;GO:0005634;GO:1901800	hydrolase activity;proteasome-activating ATPase activity;ATP binding;cytoplasm;ATPase activity;protein catabolic process;ATP binding;proteasome complex;nucleotide binding;nucleus;positive regulation of proteasomal protein catabolic process	AAA domain-containing protein;AAA domain-containing protein;AAA domain-containing protein;AAA domain-containing protein;AAA domain-containing protein;AAA domain-containing protein;AAA domain-containing protein;AAA domain-containing protein;AAA domain-containing protein;AAA domain-containing protein;AAA domain-containing protein	AQZ12458	https://fungi.ensembl.org/Zygosaccharomyces_parabailii_gca_001984395/Gene/Summary?db=core;g=BZL39_D05210	https://fungi.ensembl.org/Zygosaccharomyces_parabailii_gca_001984395/Transcript/ProteinSummary?db=core;g=BZL39_D05210	https://www.uniprot.org/uniprot/A0A1S7HUM7
BZL39_M03620	498.857	0.58511	0.109477	5.34458	9.06288e-08	7.04273	1.90151e-06	710015	711322	protein_coding	RPT4 (YOR259C)	13	A0A1S7HXV1	GO:0016787;GO:0005524;GO:0005737;GO:0016887;GO:0030163;GO:0000166;GO:0005524;GO:0000502	hydrolase activity;ATP binding;cytoplasm;ATPase activity;protein catabolic process;nucleotide binding;ATP binding;proteasome complex	AAA domain-containing protein;AAA domain-containing protein;AAA domain-containing protein;AAA domain-containing protein;AAA domain-containing protein;AAA domain-containing protein;AAA domain-containing protein;AAA domain-containing protein	AQZ17805	https://fungi.ensembl.org/Zygosaccharomyces_parabailii_gca_001984395/Gene/Summary?db=core;g=BZL39_M03620	https://fungi.ensembl.org/Zygosaccharomyces_parabailii_gca_001984395/Transcript/ProteinSummary?db=core;g=BZL39_M03620	https://www.uniprot.org/uniprot/A0A1S7HXV1
BZL39_G01780	4278.93	-0.387671	0.0726435	-5.33663	9.46918e-08	7.02369	1.98211e-06	357584	358108	protein_coding	RPL11B (YGR085C) and RPL11A (YPR102C)	7	A0A1S7HMJ1	GO:0005840;GO:0006412;GO:0003735;GO:0005840	ribosome;translation;structural constituent of ribosome;ribosome	RPL11B (YGR085C) and RPL11A (YPR102C);RPL11B (YGR085C) and RPL11A (YPR102C);RPL11B (YGR085C) and RPL11A (YPR102C);RPL11B (YGR085C) and RPL11A (YPR102C)	AQZ14158	https://fungi.ensembl.org/Zygosaccharomyces_parabailii_gca_001984395/Gene/Summary?db=core;g=BZL39_G01780	https://fungi.ensembl.org/Zygosaccharomyces_parabailii_gca_001984395/Transcript/ProteinSummary?db=core;g=BZL39_G01780	https://www.uniprot.org/uniprot/A0A1S7HMJ1
BZL39_M04570	190.051	0.774311	0.145176	5.33359	9.62887e-08	7.01642	2.01084e-06	888763	889083	protein_coding	PET100 (YDR079W)	13	A0A1S7HXW9	GO:0005739;GO:0033617;GO:0016021;GO:0016020	mitochondrion;mitochondrial cytochrome c oxidase assembly;integral component of membrane;membrane	PET100 (YDR079W);PET100 (YDR079W);PET100 (YDR079W);PET100 (YDR079W)	AQZ17899	https://fungi.ensembl.org/Zygosaccharomyces_parabailii_gca_001984395/Gene/Summary?db=core;g=BZL39_M04570	https://fungi.ensembl.org/Zygosaccharomyces_parabailii_gca_001984395/Transcript/ProteinSummary?db=core;g=BZL39_M04570	https://www.uniprot.org/uniprot/A0A1S7HXW9
BZL39_C04410	364.44	0.759043	0.142338	5.33268	9.67746e-08	7.01424	2.01629e-06	832095	832640	protein_coding	NPC2 (YDL046W)	3	A0A1S7HEP0	GO:0032366;GO:0006869	intracellular sterol transport;lipid transport	Phosphatidylglycerol/phosphatidylinositol transfer protein;Phosphatidylglycerol/phosphatidylinositol transfer protein	AQZ11514	https://fungi.ensembl.org/Zygosaccharomyces_parabailii_gca_001984395/Gene/Summary?db=core;g=BZL39_C04410	https://fungi.ensembl.org/Zygosaccharomyces_parabailii_gca_001984395/Transcript/ProteinSummary?db=core;g=BZL39_C04410	https://www.uniprot.org/uniprot/A0A1S7HEP0
BZL39_J03820	312.34	-0.684302	0.128385	-5.33008	9.81719e-08	7.00801	2.04066e-06	737638	739056	protein_coding	ENP1 (YBR247C)	10	NA	NA	NA	NA	AQZ16214	https://fungi.ensembl.org/Zygosaccharomyces_parabailii_gca_001984395/Gene/Summary?db=core;g=BZL39_J03820	https://fungi.ensembl.org/Zygosaccharomyces_parabailii_gca_001984395/Transcript/ProteinSummary?db=core;g=BZL39_J03820	NA
BZL39_B02490	2002.83	-0.437889	0.0822178	-5.32597	1.00418e-07	6.99819	2.08251e-06	475505	476275	protein_coding	RPL8A (YHL033C) and RPL8B (YLL045C)	2	A0A1S7HBB9	GO:0042254;GO:1990904;GO:0005840;GO:0022625;GO:0003723	ribosome biogenesis;ribonucleoprotein complex;ribosome;cytosolic large ribosomal subunit;RNA binding	60S ribosomal protein L8;60S ribosomal protein L8;60S ribosomal protein L8;60S ribosomal protein L8;60S ribosomal protein L8	AQZ10324	https://fungi.ensembl.org/Zygosaccharomyces_parabailii_gca_001984395/Gene/Summary?db=core;g=BZL39_B02490	https://fungi.ensembl.org/Zygosaccharomyces_parabailii_gca_001984395/Transcript/ProteinSummary?db=core;g=BZL39_B02490	https://www.uniprot.org/uniprot/A0A1S7HBB9
BZL39_A03390	690.245	-0.576312	0.108225	-5.32512	1.00884e-07	6.99618	2.08735e-06	699253	699609	protein_coding	ATP14 (YLR295C)	1	A0A1S7H8R6	GO:0015986;GO:0000276	ATP synthesis coupled proton transport;mitochondrial proton-transporting ATP synthase complex, coupling factor F(o)	ATP14 (YLR295C);ATP14 (YLR295C)	AQZ09404	https://fungi.ensembl.org/Zygosaccharomyces_parabailii_gca_001984395/Gene/Summary?db=core;g=BZL39_A03390	https://fungi.ensembl.org/Zygosaccharomyces_parabailii_gca_001984395/Transcript/ProteinSummary?db=core;g=BZL39_A03390	https://www.uniprot.org/uniprot/A0A1S7H8R6
BZL39_O03510	274.55	-0.734882	0.138037	-5.32381	1.01615e-07	6.99304	2.09763e-06	707807	708271	protein_coding	COX4 (YGL187C)	15	NA	NA	NA	NA	AQZ18810	https://fungi.ensembl.org/Zygosaccharomyces_parabailii_gca_001984395/Gene/Summary?db=core;g=BZL39_O03510	https://fungi.ensembl.org/Zygosaccharomyces_parabailii_gca_001984395/Transcript/ProteinSummary?db=core;g=BZL39_O03510	NA
BZL39_F03250	925.95	0.49382	0.0928583	5.318	1.04915e-07	6.97916	2.16076e-06	680225	680770	protein_coding	YET3 (YDL072C)	6	A0A1S7HKX1	GO:0005783;GO:0006886;GO:0016021;GO:0005783;GO:0016192;GO:0015031;GO:0016020;GO:0016021;GO:0005789;GO:0016020;GO:0005789;GO:0070973;GO:0006888;GO:0006886	endoplasmic reticulum;intracellular protein transport;integral component of membrane;endoplasmic reticulum;vesicle-mediated transport;protein transport;membrane;integral component of membrane;endoplasmic reticulum membrane;membrane;endoplasmic reticulum membrane;protein localization to endoplasmic reticulum exit site;endoplasmic reticulum to Golgi vesicle-mediated transport;intracellular protein …	Endoplasmic reticulum transmembrane protein;Endoplasmic reticulum transmembrane protein;Endoplasmic reticulum transmembrane protein;Endoplasmic reticulum transmembrane protein;Endoplasmic reticulum transmembrane protein;Endoplasmic reticulum transmembrane protein;Endoplasmic reticulum transmembrane protein;Endoplasmic reticulum transmembrane protein;Endoplasmic reticulum transmembrane protein;End…	AQZ13695	https://fungi.ensembl.org/Zygosaccharomyces_parabailii_gca_001984395/Gene/Summary?db=core;g=BZL39_F03250	https://fungi.ensembl.org/Zygosaccharomyces_parabailii_gca_001984395/Transcript/ProteinSummary?db=core;g=BZL39_F03250	https://www.uniprot.org/uniprot/A0A1S7HKX1
BZL39_C04270	423.444	-0.587514	0.110509	-5.31644	1.05816e-07	6.97545	2.17432e-06	812437	813297	protein_coding	BRX1 (YOL077C)	3	NA	NA	NA	NA	AQZ11500	https://fungi.ensembl.org/Zygosaccharomyces_parabailii_gca_001984395/Gene/Summary?db=core;g=BZL39_C04270	https://fungi.ensembl.org/Zygosaccharomyces_parabailii_gca_001984395/Transcript/ProteinSummary?db=core;g=BZL39_C04270	NA
BZL39_J05290	262.057	0.676593	0.127422	5.30987	1.09705e-07	6.95978	2.24907e-06	1041628	1042329	protein_coding	PRE5 (YMR314W)	10	A0A1S7HTW7	GO:0006511;GO:0019773;GO:0051603;GO:0005839;GO:0000502;GO:0019773	ubiquitin-dependent protein catabolic process;proteasome core complex, alpha-subunit complex;proteolysis involved in cellular protein catabolic process;proteasome core complex;proteasome complex;proteasome core complex, alpha-subunit complex	PROTEASOME_ALPHA_1 domain-containing protein;PROTEASOME_ALPHA_1 domain-containing protein;PROTEASOME_ALPHA_1 domain-containing protein;PROTEASOME_ALPHA_1 domain-containing protein;PROTEASOME_ALPHA_1 domain-containing protein;PROTEASOME_ALPHA_1 domain-containing protein	AQZ16360	https://fungi.ensembl.org/Zygosaccharomyces_parabailii_gca_001984395/Gene/Summary?db=core;g=BZL39_J05290	https://fungi.ensembl.org/Zygosaccharomyces_parabailii_gca_001984395/Transcript/ProteinSummary?db=core;g=BZL39_J05290	https://www.uniprot.org/uniprot/A0A1S7HTW7
BZL39_H05980	133.736	0.907322	0.171213	5.29938	1.16198e-07	6.9348	2.37676e-06	1121242	1122021	protein_coding	PER33 (YLR064W)	8	A0A1S7HQC1	GO:0016021;GO:0016020;GO:0016021;GO:0016020	integral component of membrane;membrane;integral component of membrane;membrane	PER33 (YLR064W);PER33 (YLR064W);PER33 (YLR064W);PER33 (YLR064W)	AQZ15219	https://fungi.ensembl.org/Zygosaccharomyces_parabailii_gca_001984395/Gene/Summary?db=core;g=BZL39_H05980	https://fungi.ensembl.org/Zygosaccharomyces_parabailii_gca_001984395/Transcript/ProteinSummary?db=core;g=BZL39_H05980	https://www.uniprot.org/uniprot/A0A1S7HQC1
BZL39_E05960	544.439	0.614817	0.116098	5.29565	1.18592e-07	6.92594	2.4202e-06	1197522	1198109	protein_coding	PRE1 (YER012W)	5	A0A1S7HJY8	GO:0004298;GO:0051603;GO:0005839;GO:0006508;GO:0016787;GO:0008233;GO:0004298;GO:0005634;GO:0005737;GO:0000502;GO:0005737;GO:0005634	threonine-type endopeptidase activity;proteolysis involved in cellular protein catabolic process;proteasome core complex;proteolysis;hydrolase activity;peptidase activity;threonine-type endopeptidase activity;nucleus;cytoplasm;proteasome complex;cytoplasm;nucleus	Proteasome subunit beta;Proteasome subunit beta;Proteasome subunit beta;Proteasome subunit beta;Proteasome subunit beta;Proteasome subunit beta;Proteasome subunit beta;Proteasome subunit beta;Proteasome subunit beta;Proteasome subunit beta;Proteasome subunit beta;Proteasome subunit beta	AQZ13256	https://fungi.ensembl.org/Zygosaccharomyces_parabailii_gca_001984395/Gene/Summary?db=core;g=BZL39_E05960	https://fungi.ensembl.org/Zygosaccharomyces_parabailii_gca_001984395/Transcript/ProteinSummary?db=core;g=BZL39_E05960	https://www.uniprot.org/uniprot/A0A1S7HJY8
BZL39_Btrna7N	28.1659	-2.20791	0.417454	-5.28898	1.23e-07	6.9101	2.50445e-06	NA	NA	NA	NA	NA	NA	NA	NA	NA	NA	NA	NA	NA
BZL39_D03800	3138.34	-0.463904	0.0879475	-5.27478	1.32915e-07	6.87643	2.70019e-06	769989	770736	protein_coding	RPS13 (YDR064W)	4	A0A1S7HGW0	GO:0005840;GO:0006412;GO:0003735;GO:0005840	ribosome;translation;structural constituent of ribosome;ribosome	Ribosomal_S13_N domain-containing protein;Ribosomal_S13_N domain-containing protein;Ribosomal_S13_N domain-containing protein;Ribosomal_S13_N domain-containing protein	NA	https://fungi.ensembl.org/Zygosaccharomyces_parabailii_gca_001984395/Gene/Summary?db=core;g=BZL39_D03800	https://fungi.ensembl.org/Zygosaccharomyces_parabailii_gca_001984395/Transcript/ProteinSummary?db=core;g=BZL39_D03800	https://www.uniprot.org/uniprot/A0A1S7HGW0
BZL39_J01150	646.476	0.573794	0.108836	5.2721	1.34868e-07	6.87009	2.73367e-06	235483	238607	protein_coding	AAP1 (YHR047C) and APE2 (YKL157W)	10	A0A1S7HSD3	GO:0006508;GO:0008270;GO:0008237;GO:0008233;GO:0016787;GO:0006508;GO:0046872;GO:0004177;GO:0008237;GO:0008270	proteolysis;zinc ion binding;metallopeptidase activity;peptidase activity;hydrolase activity;proteolysis;metal ion binding;aminopeptidase activity;metallopeptidase activity;zinc ion binding	Aminopeptidase;Aminopeptidase;Aminopeptidase;Aminopeptidase;Aminopeptidase;Aminopeptidase;Aminopeptidase;Aminopeptidase;Aminopeptidase;Aminopeptidase	NA	https://fungi.ensembl.org/Zygosaccharomyces_parabailii_gca_001984395/Gene/Summary?db=core;g=BZL39_J01150	https://fungi.ensembl.org/Zygosaccharomyces_parabailii_gca_001984395/Transcript/ProteinSummary?db=core;g=BZL39_J01150	https://www.uniprot.org/uniprot/A0A1S7HSD3
BZL39_A01340	3974.55	-0.410292	0.0778423	-5.27082	1.35818e-07	6.86704	2.74671e-06	274755	275424	protein_coding	RPL13A (YDL082W) and RPL13B (YMR142C)	1	A0A1S7H867	GO:0005840;GO:0006412;GO:0003735;GO:0005840	ribosome;translation;structural constituent of ribosome;ribosome	60S ribosomal protein L13;60S ribosomal protein L13;60S ribosomal protein L13;60S ribosomal protein L13	NA	https://fungi.ensembl.org/Zygosaccharomyces_parabailii_gca_001984395/Gene/Summary?db=core;g=BZL39_A01340	https://fungi.ensembl.org/Zygosaccharomyces_parabailii_gca_001984395/Transcript/ProteinSummary?db=core;g=BZL39_A01340	https://www.uniprot.org/uniprot/A0A1S7H867
BZL39_J02270	1035.68	-0.618652	0.117491	-5.26553	1.39787e-07	6.85453	2.82062e-06	448326	449231	protein_coding	ATP3 (YBR039W)	10	A0A1S7HSN8	GO:0015986;GO:0045261;GO:0046933;GO:0045261;GO:0006754;GO:0006811;GO:0016020	ATP synthesis coupled proton transport;proton-transporting ATP synthase complex, catalytic core F(1);proton-transporting ATP synthase activity, rotational mechanism;proton-transporting ATP synthase complex, catalytic core F(1);ATP biosynthetic process;ion transport;membrane	ATP synthase subunit gamma;ATP synthase subunit gamma;ATP synthase subunit gamma;ATP synthase subunit gamma;ATP synthase subunit gamma;ATP synthase subunit gamma;ATP synthase subunit gamma	AQZ16059	https://fungi.ensembl.org/Zygosaccharomyces_parabailii_gca_001984395/Gene/Summary?db=core;g=BZL39_J02270	https://fungi.ensembl.org/Zygosaccharomyces_parabailii_gca_001984395/Transcript/ProteinSummary?db=core;g=BZL39_J02270	https://www.uniprot.org/uniprot/A0A1S7HSN8
BZL39_G04530	2778.62	-0.375566	0.0713371	-5.26467	1.40439e-07	6.85251	2.8274e-06	875182	875649	protein_coding	RPL24A (YGL031C) and RPL24B (YGR148C)	7	NA	NA	NA	NA	AQZ14435	https://fungi.ensembl.org/Zygosaccharomyces_parabailii_gca_001984395/Gene/Summary?db=core;g=BZL39_G04530	https://fungi.ensembl.org/Zygosaccharomyces_parabailii_gca_001984395/Transcript/ProteinSummary?db=core;g=BZL39_G04530	NA
BZL39_J05790	2919.75	-0.440886	0.0838153	-5.26021	1.4389e-07	6.84197	2.89038e-06	1154240	1155967	protein_coding	hypothetical protein	10	A0A1S7HU43	GO:0022857;GO:0055085;GO:0016021;GO:0016020	transmembrane transporter activity;transmembrane transport;integral component of membrane;membrane	MFS domain-containing protein;MFS domain-containing protein;MFS domain-containing protein;MFS domain-containing protein	AQZ16410	https://fungi.ensembl.org/Zygosaccharomyces_parabailii_gca_001984395/Gene/Summary?db=core;g=BZL39_J05790	https://fungi.ensembl.org/Zygosaccharomyces_parabailii_gca_001984395/Transcript/ProteinSummary?db=core;g=BZL39_J05790	https://www.uniprot.org/uniprot/A0A1S7HU43
BZL39_B09630	636.945	-0.588802	0.111955	-5.25926	1.44635e-07	6.83973	2.89238e-06	1843950	1844348	protein_coding	IGD1 (YFR017C) and YOL024W	2	NA	NA	NA	NA	AQZ11035	https://fungi.ensembl.org/Zygosaccharomyces_parabailii_gca_001984395/Gene/Summary?db=core;g=BZL39_B09630	https://fungi.ensembl.org/Zygosaccharomyces_parabailii_gca_001984395/Transcript/ProteinSummary?db=core;g=BZL39_B09630	NA
BZL39_M02780	807.163	0.522897	0.0994228	5.25932	1.44586e-07	6.83987	2.89238e-06	566745	569243	protein_coding	YTA12 (YMR089C)	13	A0A1S7HXD1	GO:0006508;GO:0008270;GO:0004176;GO:0004222;GO:0005524;GO:0016020;GO:0016021;GO:0016887;GO:0006508;GO:0016787;GO:0008233;GO:0008237	proteolysis;zinc ion binding;ATP-dependent peptidase activity;metalloendopeptidase activity;ATP binding;membrane;integral component of membrane;ATPase activity;proteolysis;hydrolase activity;peptidase activity;metallopeptidase activity	AAA domain-containing protein;AAA domain-containing protein;AAA domain-containing protein;AAA domain-containing protein;AAA domain-containing protein;AAA domain-containing protein;AAA domain-containing protein;AAA domain-containing protein;AAA domain-containing protein;AAA domain-containing protein;AAA domain-containing protein;AAA domain-containing protein	AQZ17721	https://fungi.ensembl.org/Zygosaccharomyces_parabailii_gca_001984395/Gene/Summary?db=core;g=BZL39_M02780	https://fungi.ensembl.org/Zygosaccharomyces_parabailii_gca_001984395/Transcript/ProteinSummary?db=core;g=BZL39_M02780	https://www.uniprot.org/uniprot/A0A1S7HXD1
BZL39_B01540	503.325	-0.5628	0.107021	-5.25878	1.45011e-07	6.8386	2.89344e-06	294735	297329	protein_coding	ARG5,6 (YER069W)	2	A0A1S7HB77	GO:0008652;GO:0055114;GO:0003942;GO:0003991;GO:0005737;GO:0005739;GO:0006526;GO:0016620;GO:0046983;GO:0051287;GO:0016301;GO:0008152;GO:0008652;GO:0055114;GO:0016740;GO:0006526;GO:0016310;GO:0000166;GO:0016491;GO:0005739;GO:0005524;GO:0003824;GO:0003942;GO:0003991;GO:0005739;GO:0051287;GO:0005524;GO:0006526;GO:0003942;GO:0006526	cellular amino acid biosynthetic process;oxidation-reduction process;N-acetyl-gamma-glutamyl-phosphate reductase activity;acetylglutamate kinase activity;cytoplasm;mitochondrion;arginine biosynthetic process;oxidoreductase activity, acting on the aldehyde or oxo group of donors, NAD or NADP as acceptor;protein dimerization activity;NAD binding;kinase activity;metabolic process;cellular amino acid…	Acetylglutamate kinase;Acetylglutamate kinase;Acetylglutamate kinase;Acetylglutamate kinase;Acetylglutamate kinase;Acetylglutamate kinase;Acetylglutamate kinase;Acetylglutamate kinase;Acetylglutamate kinase;Acetylglutamate kinase;Acetylglutamate kinase;Acetylglutamate kinase;Acetylglutamate kinase;Acetylglutamate kinase;Acetylglutamate kinase;Acetylglutamate kinase;Acetylglutamate kinase;Acetylgl…	AQZ10229	https://fungi.ensembl.org/Zygosaccharomyces_parabailii_gca_001984395/Gene/Summary?db=core;g=BZL39_B01540	https://fungi.ensembl.org/Zygosaccharomyces_parabailii_gca_001984395/Transcript/ProteinSummary?db=core;g=BZL39_B01540	https://www.uniprot.org/uniprot/A0A1S7HB77
BZL39_N04470	208.85	0.7541	0.143412	5.25828	1.45413e-07	6.8374	2.895e-06	893669	894892	protein_coding	MCA1 (YOR197W)	14	A0A1S7HZE4	GO:0008234;GO:0006915;GO:0006508	cysteine-type peptidase activity;apoptotic process;proteolysis	Metacaspase-1;Metacaspase-1;Metacaspase-1	AQZ18414	https://fungi.ensembl.org/Zygosaccharomyces_parabailii_gca_001984395/Gene/Summary?db=core;g=BZL39_N04470	https://fungi.ensembl.org/Zygosaccharomyces_parabailii_gca_001984395/Transcript/ProteinSummary?db=core;g=BZL39_N04470	https://www.uniprot.org/uniprot/A0A1S7HZE4
BZL39_A03820	602.537	-0.667002	0.127096	-5.248	1.53763e-07	6.81315	3.0477e-06	794285	797827	protein_coding	NEW1 (YPL226W)	1	A0A1S7H8X0	GO:0005524;GO:0016887;GO:0005524;GO:0000166;GO:0005524;GO:0000166	ATP binding;ATPase activity;ATP binding;nucleotide binding;ATP binding;nucleotide binding	NEW1 (YPL226W);NEW1 (YPL226W);NEW1 (YPL226W);NEW1 (YPL226W);NEW1 (YPL226W);NEW1 (YPL226W)	AQZ09447	https://fungi.ensembl.org/Zygosaccharomyces_parabailii_gca_001984395/Gene/Summary?db=core;g=BZL39_A03820	https://fungi.ensembl.org/Zygosaccharomyces_parabailii_gca_001984395/Transcript/ProteinSummary?db=core;g=BZL39_A03820	https://www.uniprot.org/uniprot/A0A1S7H8X0
BZL39_N04870	379.283	0.617662	0.11769	5.24821	1.53585e-07	6.81365	3.0477e-06	973524	974672	protein_coding	SFA1 (YDL168W)	14	A0A1S7HZN3	GO:0008270;GO:0051903;GO:0055114;GO:0006069;GO:0016491;GO:0046872;GO:0055114;GO:0016491;GO:0106322;GO:0051903;GO:0106321	zinc ion binding;S-(hydroxymethyl)glutathione dehydrogenase activity;oxidation-reduction process;ethanol oxidation;oxidoreductase activity;metal ion binding;oxidation-reduction process;oxidoreductase activity;S-(hydroxymethyl)glutathione dehydrogenase NAD activity;S-(hydroxymethyl)glutathione dehydrogenase activity;S-(hydroxymethyl)glutathione dehydrogenase NADP activity	S-(hydroxymethyl)glutathione dehydrogenase;S-(hydroxymethyl)glutathione dehydrogenase;S-(hydroxymethyl)glutathione dehydrogenase;S-(hydroxymethyl)glutathione dehydrogenase;S-(hydroxymethyl)glutathione dehydrogenase;S-(hydroxymethyl)glutathione dehydrogenase;S-(hydroxymethyl)glutathione dehydrogenase;S-(hydroxymethyl)glutathione dehydrogenase;S-(hydroxymethyl)glutathione dehydrogenase;S-(hydroxyme…	AQZ18455	https://fungi.ensembl.org/Zygosaccharomyces_parabailii_gca_001984395/Gene/Summary?db=core;g=BZL39_N04870	https://fungi.ensembl.org/Zygosaccharomyces_parabailii_gca_001984395/Transcript/ProteinSummary?db=core;g=BZL39_N04870	https://www.uniprot.org/uniprot/A0A1S7HZN3
BZL39_M03870	140.752	0.893179	0.170466	5.23964	1.60891e-07	6.79347	3.18194e-06	751687	753123	protein_coding	SNU66 (YOR308C)	13	A0A1S7HXP6	GO:0000398;GO:0005634;GO:0005634	mRNA splicing, via spliceosome;nucleus;nucleus	SNU66 (YOR308C);SNU66 (YOR308C);SNU66 (YOR308C)	AQZ17829	https://fungi.ensembl.org/Zygosaccharomyces_parabailii_gca_001984395/Gene/Summary?db=core;g=BZL39_M03870	https://fungi.ensembl.org/Zygosaccharomyces_parabailii_gca_001984395/Transcript/ProteinSummary?db=core;g=BZL39_M03870	https://www.uniprot.org/uniprot/A0A1S7HXP6
BZL39_D00510	362.049	-0.657004	0.12541	-5.23886	1.61574e-07	6.79163	3.18843e-06	94703	95258	protein_coding	RPO26 (YPR187W)	4	A0A1S7HG74	GO:0005665;GO:0003677;GO:0003899;GO:0005634;GO:0006351;GO:0005634;GO:0003899;GO:0005634	RNA polymerase II, core complex;DNA binding;DNA-directed 5'-3' RNA polymerase activity;nucleus;transcription, DNA-templated;nucleus;DNA-directed 5'-3' RNA polymerase activity;nucleus	RPO26 (YPR187W);RPO26 (YPR187W);RPO26 (YPR187W);RPO26 (YPR187W);RPO26 (YPR187W);RPO26 (YPR187W);RPO26 (YPR187W);RPO26 (YPR187W)	NA	https://fungi.ensembl.org/Zygosaccharomyces_parabailii_gca_001984395/Gene/Summary?db=core;g=BZL39_D00510	https://fungi.ensembl.org/Zygosaccharomyces_parabailii_gca_001984395/Transcript/ProteinSummary?db=core;g=BZL39_D00510	https://www.uniprot.org/uniprot/A0A1S7HG74
BZL39_F01880	2449.63	-0.427411	0.0817178	-5.23034	1.69203e-07	6.77159	3.33163e-06	390694	391452	protein_coding	RPS0A (YGR214W) and RPS0B (YLR048W)	6	A0A1S7HKV5	GO:0005840;GO:0006412;GO:0003735;GO:0015935;GO:0005840;GO:0005737;GO:0005737;GO:0006412;GO:0000028;GO:0022627;GO:0003735	ribosome;translation;structural constituent of ribosome;small ribosomal subunit;ribosome;cytoplasm;cytoplasm;translation;ribosomal small subunit assembly;cytosolic small ribosomal subunit;structural constituent of ribosome	40S ribosomal protein S0;40S ribosomal protein S0;40S ribosomal protein S0;40S ribosomal protein S0;40S ribosomal protein S0;40S ribosomal protein S0;40S ribosomal protein S0;40S ribosomal protein S0;40S ribosomal protein S0;40S ribosomal protein S0;40S ribosomal protein S0	AQZ13560	https://fungi.ensembl.org/Zygosaccharomyces_parabailii_gca_001984395/Gene/Summary?db=core;g=BZL39_F01880	https://fungi.ensembl.org/Zygosaccharomyces_parabailii_gca_001984395/Transcript/ProteinSummary?db=core;g=BZL39_F01880	https://www.uniprot.org/uniprot/A0A1S7HKV5
BZL39_G04140	1888.55	-0.47747	0.0915051	-5.21796	1.80901e-07	6.74256	3.55415e-06	805387	806157	protein_coding	RPL8A (YHL033C) and RPL8B (YLL045C)	7	A0A1S7HN75	GO:0042254;GO:1990904;GO:0005840;GO:0022625;GO:0003723	ribosome biogenesis;ribonucleoprotein complex;ribosome;cytosolic large ribosomal subunit;RNA binding	60S ribosomal protein L8;60S ribosomal protein L8;60S ribosomal protein L8;60S ribosomal protein L8;60S ribosomal protein L8	AQZ14398	https://fungi.ensembl.org/Zygosaccharomyces_parabailii_gca_001984395/Gene/Summary?db=core;g=BZL39_G04140	https://fungi.ensembl.org/Zygosaccharomyces_parabailii_gca_001984395/Transcript/ProteinSummary?db=core;g=BZL39_G04140	https://www.uniprot.org/uniprot/A0A1S7HN75
BZL39_E03130	2024.1	0.499382	0.0957706	5.21435	1.8446e-07	6.7341	3.61615e-06	604194	606278	protein_coding	SSE2 (YBR169C) and SSE1 (YPL106C)	5	A0A1S7HIV1	GO:0000166;GO:0005524	nucleotide binding;ATP binding	SSE2 (YBR169C) and SSE1 (YPL106C);SSE2 (YBR169C) and SSE1 (YPL106C)	AQZ12974	https://fungi.ensembl.org/Zygosaccharomyces_parabailii_gca_001984395/Gene/Summary?db=core;g=BZL39_E03130	https://fungi.ensembl.org/Zygosaccharomyces_parabailii_gca_001984395/Transcript/ProteinSummary?db=core;g=BZL39_E03130	https://www.uniprot.org/uniprot/A0A1S7HIV1
BZL39_D05790	549.679	0.544469	0.104446	5.21294	1.85875e-07	6.73078	3.63592e-06	1196958	1197593	protein_coding	ERV25 (YML012W)	4	A0A1S7HHU9	GO:0016021;GO:0016020	integral component of membrane;membrane	GOLD domain-containing protein;GOLD domain-containing protein	AQZ12516	https://fungi.ensembl.org/Zygosaccharomyces_parabailii_gca_001984395/Gene/Summary?db=core;g=BZL39_D05790	https://fungi.ensembl.org/Zygosaccharomyces_parabailii_gca_001984395/Transcript/ProteinSummary?db=core;g=BZL39_D05790	https://www.uniprot.org/uniprot/A0A1S7HHU9
BZL39_K04810	515.702	0.619221	0.118885	5.20859	1.90284e-07	6.7206	3.71407e-06	907298	908095	protein_coding	RPN12 (YFR052W)	11	A0A1S7HVI6	GO:0006508;GO:0005838	proteolysis;proteasome regulatory particle	PCI domain-containing protein;PCI domain-containing protein	AQZ16890	https://fungi.ensembl.org/Zygosaccharomyces_parabailii_gca_001984395/Gene/Summary?db=core;g=BZL39_K04810	https://fungi.ensembl.org/Zygosaccharomyces_parabailii_gca_001984395/Transcript/ProteinSummary?db=core;g=BZL39_K04810	https://www.uniprot.org/uniprot/A0A1S7HVI6
BZL39_M02690	406.792	0.731439	0.140527	5.20498	1.94018e-07	6.71216	3.77871e-06	544212	545591	protein_coding	PPQ1 (YPL179W)	13	A0A1S7HXE9	GO:0016787;GO:0016787;GO:0004722;GO:0106307;GO:0106306;GO:0006470	hydrolase activity;hydrolase activity;protein serine/threonine phosphatase activity;protein threonine phosphatase activity;protein serine phosphatase activity;protein dephosphorylation	Serine/threonine-protein phosphatase;Serine/threonine-protein phosphatase;Serine/threonine-protein phosphatase;Serine/threonine-protein phosphatase;Serine/threonine-protein phosphatase;Serine/threonine-protein phosphatase	AQZ17712	https://fungi.ensembl.org/Zygosaccharomyces_parabailii_gca_001984395/Gene/Summary?db=core;g=BZL39_M02690	https://fungi.ensembl.org/Zygosaccharomyces_parabailii_gca_001984395/Transcript/ProteinSummary?db=core;g=BZL39_M02690	https://www.uniprot.org/uniprot/A0A1S7HXE9
BZL39_E04940	2799.65	-0.38815	0.0745879	-5.20393	1.95117e-07	6.7097	3.79188e-06	975002	975655	protein_coding	RPL1B (YGL135W) and RPL1A (YPL220W)	5	A0A1S7HJB8	GO:0006412;GO:0003723;GO:0003735;GO:0015934;GO:0005840	translation;RNA binding;structural constituent of ribosome;large ribosomal subunit;ribosome	Ribosomal protein;Ribosomal protein;Ribosomal protein;Ribosomal protein;Ribosomal protein	AQZ13155	https://fungi.ensembl.org/Zygosaccharomyces_parabailii_gca_001984395/Gene/Summary?db=core;g=BZL39_E04940	https://fungi.ensembl.org/Zygosaccharomyces_parabailii_gca_001984395/Transcript/ProteinSummary?db=core;g=BZL39_E04940	https://www.uniprot.org/uniprot/A0A1S7HJB8
BZL39_B02170	320.215	-0.678916	0.130491	-5.20278	1.96332e-07	6.70701	3.8031e-06	415996	418059	protein_coding	ENP2 (YGR145W)	2	A0A1S7HB64	GO:0005634;GO:0005634;GO:0005730	nucleus;nucleus;nucleolus	WD_REPEATS_REGION domain-containing protein;WD_REPEATS_REGION domain-containing protein;WD_REPEATS_REGION domain-containing protein	AQZ10292	https://fungi.ensembl.org/Zygosaccharomyces_parabailii_gca_001984395/Gene/Summary?db=core;g=BZL39_B02170	https://fungi.ensembl.org/Zygosaccharomyces_parabailii_gca_001984395/Transcript/ProteinSummary?db=core;g=BZL39_B02170	https://www.uniprot.org/uniprot/A0A1S7HB64
BZL39_L04550	783.582	0.572735	0.110087	5.20258	1.96544e-07	6.70654	3.8031e-06	882504	884594	protein_coding	LYS4 (YDR234W)	12	A0A1S7HWJ5	GO:0004409;GO:0009085;GO:0051539;GO:0009085;GO:0008652;GO:0016829;GO:0046872;GO:0051536;GO:0005739;GO:0004409;GO:0005739;GO:0004409;GO:0019878;GO:0051539;GO:0046872;GO:0005739;GO:0019878	homoaconitate hydratase activity;lysine biosynthetic process;4 iron, 4 sulfur cluster binding;lysine biosynthetic process;cellular amino acid biosynthetic process;lyase activity;metal ion binding;iron-sulfur cluster binding;mitochondrion;homoaconitate hydratase activity;mitochondrion;homoaconitate hydratase activity;lysine biosynthetic process via aminoadipic acid;4 iron, 4 sulfur cluster binding…	Homoaconitase, mitochondrial;Homoaconitase, mitochondrial;Homoaconitase, mitochondrial;Homoaconitase, mitochondrial;Homoaconitase, mitochondrial;Homoaconitase, mitochondrial;Homoaconitase, mitochondrial;Homoaconitase, mitochondrial;Homoaconitase, mitochondrial;Homoaconitase, mitochondrial;Homoaconitase, mitochondrial;Homoaconitase, mitochondrial;Homoaconitase, mitochondrial;Homoaconitase, mitocho…	AQZ17382	https://fungi.ensembl.org/Zygosaccharomyces_parabailii_gca_001984395/Gene/Summary?db=core;g=BZL39_L04550	https://fungi.ensembl.org/Zygosaccharomyces_parabailii_gca_001984395/Transcript/ProteinSummary?db=core;g=BZL39_L04550	https://www.uniprot.org/uniprot/A0A1S7HWJ5
BZL39_L01950	4420.06	-0.397443	0.076407	-5.20165	1.97527e-07	6.70437	3.81389e-06	393651	394548	protein_coding	EFB1 (YAL003W)	12	A0A1S7HVN1	GO:0003746;GO:0006414;GO:0005853;GO:0006414;GO:0006412;GO:0003746	translation elongation factor activity;translational elongation;eukaryotic translation elongation factor 1 complex;translational elongation;translation;translation elongation factor activity	EFB1 (YAL003W);EFB1 (YAL003W);EFB1 (YAL003W);EFB1 (YAL003W);EFB1 (YAL003W);EFB1 (YAL003W)	NA	https://fungi.ensembl.org/Zygosaccharomyces_parabailii_gca_001984395/Gene/Summary?db=core;g=BZL39_L01950	https://fungi.ensembl.org/Zygosaccharomyces_parabailii_gca_001984395/Transcript/ProteinSummary?db=core;g=BZL39_L01950	https://www.uniprot.org/uniprot/A0A1S7HVN1
BZL39_H00500	3265.57	-0.382063	0.0735826	-5.1923	2.07714e-07	6.68254	4.00195e-06	83119	83593	protein_coding	hypothetical protein	8	A0A1S7HNY9	GO:0005840;GO:0006412;GO:0003735;GO:0005840	ribosome;translation;structural constituent of ribosome;ribosome	Uncharacterized protein;Uncharacterized protein;Uncharacterized protein;Uncharacterized protein	NA	https://fungi.ensembl.org/Zygosaccharomyces_parabailii_gca_001984395/Gene/Summary?db=core;g=BZL39_H00500	https://fungi.ensembl.org/Zygosaccharomyces_parabailii_gca_001984395/Transcript/ProteinSummary?db=core;g=BZL39_H00500	https://www.uniprot.org/uniprot/A0A1S7HNY9
BZL39_E05030	109.539	1.0398	0.200556	5.18459	2.16492e-07	6.66456	4.16213e-06	995881	996105	protein_coding	PAI3 (YMR174C)	5	NA	NA	NA	NA	AQZ13164	https://fungi.ensembl.org/Zygosaccharomyces_parabailii_gca_001984395/Gene/Summary?db=core;g=BZL39_E05030	https://fungi.ensembl.org/Zygosaccharomyces_parabailii_gca_001984395/Transcript/ProteinSummary?db=core;g=BZL39_E05030	NA
BZL39_I05700	1057.17	0.540107	0.104266	5.18007	2.218e-07	6.65404	4.25505e-06	1169320	1170072	protein_coding	PRE8 (YML092C)	9	A0A1S7HS19	GO:0010499;GO:0019773;GO:0019773;GO:0034515;GO:0043161;GO:0006511;GO:0019773;GO:0051603;GO:0005839;GO:0000502;GO:0019773	proteasomal ubiquitin-independent protein catabolic process;proteasome core complex, alpha-subunit complex;proteasome core complex, alpha-subunit complex;proteasome storage granule;proteasome-mediated ubiquitin-dependent protein catabolic process;ubiquitin-dependent protein catabolic process;proteasome core complex, alpha-subunit complex;proteolysis involved in cellular protein catabolic process;…	PROTEASOME_ALPHA_1 domain-containing protein;PROTEASOME_ALPHA_1 domain-containing protein;PROTEASOME_ALPHA_1 domain-containing protein;PROTEASOME_ALPHA_1 domain-containing protein;PROTEASOME_ALPHA_1 domain-containing protein;PROTEASOME_ALPHA_1 domain-containing protein;PROTEASOME_ALPHA_1 domain-containing protein;PROTEASOME_ALPHA_1 domain-containing protein;PROTEASOME_ALPHA_1 domain-containing pr…	AQZ15821	https://fungi.ensembl.org/Zygosaccharomyces_parabailii_gca_001984395/Gene/Summary?db=core;g=BZL39_I05700	https://fungi.ensembl.org/Zygosaccharomyces_parabailii_gca_001984395/Transcript/ProteinSummary?db=core;g=BZL39_I05700	https://www.uniprot.org/uniprot/A0A1S7HS19
BZL39_C01200	391.103	-0.585169	0.113114	-5.17329	2.30009e-07	6.63826	4.4031e-06	220875	221540	protein_coding	NRG2 (YBR066C) and NRG1 (YDR043C)	3	NA	NA	NA	NA	AQZ11199	https://fungi.ensembl.org/Zygosaccharomyces_parabailii_gca_001984395/Gene/Summary?db=core;g=BZL39_C01200	https://fungi.ensembl.org/Zygosaccharomyces_parabailii_gca_001984395/Transcript/ProteinSummary?db=core;g=BZL39_C01200	NA
BZL39_A08060	4444.34	-0.40179	0.0776757	-5.17266	2.3079e-07	6.63678	4.40863e-06	1635328	1635906	protein_coding	RPS14A (YCR031C) and RPS14B (YJL191W)	1	A0A1S7HA44	GO:0005840;GO:0006412;GO:0003735;GO:0005840	ribosome;translation;structural constituent of ribosome;ribosome	RPS14A (YCR031C) and RPS14B (YJL191W);RPS14A (YCR031C) and RPS14B (YJL191W);RPS14A (YCR031C) and RPS14B (YJL191W);RPS14A (YCR031C) and RPS14B (YJL191W)	NA	https://fungi.ensembl.org/Zygosaccharomyces_parabailii_gca_001984395/Gene/Summary?db=core;g=BZL39_A08060	https://fungi.ensembl.org/Zygosaccharomyces_parabailii_gca_001984395/Transcript/ProteinSummary?db=core;g=BZL39_A08060	https://www.uniprot.org/uniprot/A0A1S7HA44
BZL39_D06780	1301.61	-0.465376	0.0900602	-5.16738	2.37394e-07	6.62453	4.51552e-06	1386240	1388072	protein_coding	ARB1 (YER036C)	4	A0A1S7HI44	GO:0005524;GO:0016887;GO:0000166;GO:0005524;GO:0005524;GO:0000166	ATP binding;ATPase activity;nucleotide binding;ATP binding;ATP binding;nucleotide binding	ARB1 (YER036C);ARB1 (YER036C);ARB1 (YER036C);ARB1 (YER036C);ARB1 (YER036C);ARB1 (YER036C)	AQZ12616	https://fungi.ensembl.org/Zygosaccharomyces_parabailii_gca_001984395/Gene/Summary?db=core;g=BZL39_D06780	https://fungi.ensembl.org/Zygosaccharomyces_parabailii_gca_001984395/Transcript/ProteinSummary?db=core;g=BZL39_D06780	https://www.uniprot.org/uniprot/A0A1S7HI44
BZL39_I03290	438.666	-0.595582	0.115251	-5.16771	2.36985e-07	6.62528	4.51552e-06	678143	679330	protein_coding	EBP2 (YKL172W)	9	A0A1S7HRA0	GO:0042254;GO:0005634;GO:0005730	ribosome biogenesis;nucleus;nucleolus	EBP2 (YKL172W);EBP2 (YKL172W);EBP2 (YKL172W)	AQZ15582	https://fungi.ensembl.org/Zygosaccharomyces_parabailii_gca_001984395/Gene/Summary?db=core;g=BZL39_I03290	https://fungi.ensembl.org/Zygosaccharomyces_parabailii_gca_001984395/Transcript/ProteinSummary?db=core;g=BZL39_I03290	https://www.uniprot.org/uniprot/A0A1S7HRA0
BZL39_F01130	353.626	-0.777563	0.15053	-5.1655	2.398e-07	6.62015	4.55162e-06	233858	234724	protein_coding	PXR1 (YGR280C)	6	A0A1S7HKL7	GO:0003676	nucleic acid binding	G-patch domain-containing protein	AQZ13486	https://fungi.ensembl.org/Zygosaccharomyces_parabailii_gca_001984395/Gene/Summary?db=core;g=BZL39_F01130	https://fungi.ensembl.org/Zygosaccharomyces_parabailii_gca_001984395/Transcript/ProteinSummary?db=core;g=BZL39_F01130	https://www.uniprot.org/uniprot/A0A1S7HKL7
BZL39_J01550	248.694	0.771579	0.149546	5.15947	2.4765e-07	6.60616	4.69068e-06	311852	312757	protein_coding	GPM2 (YDL021W) and GPM3 (YOL056W)	10	A0A1S7HSM1	GO:0003824;GO:0004619;GO:0006096;GO:0016868;GO:0006096;GO:0016853;GO:0006096	catalytic activity;phosphoglycerate mutase activity;glycolytic process;intramolecular transferase activity, phosphotransferases;glycolytic process;isomerase activity;glycolytic process	Phosphoglycerate mutase;Phosphoglycerate mutase;Phosphoglycerate mutase;Phosphoglycerate mutase;Phosphoglycerate mutase;Phosphoglycerate mutase;Phosphoglycerate mutase	AQZ15987	https://fungi.ensembl.org/Zygosaccharomyces_parabailii_gca_001984395/Gene/Summary?db=core;g=BZL39_J01550	https://fungi.ensembl.org/Zygosaccharomyces_parabailii_gca_001984395/Transcript/ProteinSummary?db=core;g=BZL39_J01550	https://www.uniprot.org/uniprot/A0A1S7HSM1
BZL39_A04760	1821.37	-0.470074	0.0911224	-5.15872	2.4865e-07	6.60441	4.69969e-06	986238	986732	protein_coding	RPL26B (YGR034W) and RPL26A (YLR344W)	1	A0A1S7H947	GO:0005840;GO:0006412;GO:0003723;GO:0003735;GO:0015934	ribosome;translation;RNA binding;structural constituent of ribosome;large ribosomal subunit	RPL26B (YGR034W) and RPL26A (YLR344W);RPL26B (YGR034W) and RPL26A (YLR344W);RPL26B (YGR034W) and RPL26A (YLR344W);RPL26B (YGR034W) and RPL26A (YLR344W);RPL26B (YGR034W) and RPL26A (YLR344W)	NA	https://fungi.ensembl.org/Zygosaccharomyces_parabailii_gca_001984395/Gene/Summary?db=core;g=BZL39_A04760	https://fungi.ensembl.org/Zygosaccharomyces_parabailii_gca_001984395/Transcript/ProteinSummary?db=core;g=BZL39_A04760	https://www.uniprot.org/uniprot/A0A1S7H947
BZL39_H00980	445.275	-0.604735	0.117344	-5.15352	2.55646e-07	6.59236	4.82176e-06	168263	168658	protein_coding	QCR6 (YFR033C)	8	A0A1S7HNV4	GO:0006122;GO:0008121;GO:0055114;GO:0005743;GO:0070469;GO:0005739;GO:0016020	mitochondrial electron transport, ubiquinol to cytochrome c;ubiquinol-cytochrome-c reductase activity;oxidation-reduction process;mitochondrial inner membrane;respirasome;mitochondrion;membrane	UCR_hinge domain-containing protein;UCR_hinge domain-containing protein;UCR_hinge domain-containing protein;UCR_hinge domain-containing protein;UCR_hinge domain-containing protein;UCR_hinge domain-containing protein;UCR_hinge domain-containing protein	AQZ14725	https://fungi.ensembl.org/Zygosaccharomyces_parabailii_gca_001984395/Gene/Summary?db=core;g=BZL39_H00980	https://fungi.ensembl.org/Zygosaccharomyces_parabailii_gca_001984395/Transcript/ProteinSummary?db=core;g=BZL39_H00980	https://www.uniprot.org/uniprot/A0A1S7HNV4
BZL39_D06300	144.161	0.861157	0.167156	5.15182	2.57973e-07	6.58843	4.85541e-06	1298769	1301033	protein_coding	PDR8 (YLR266C) and YRR1 (YOR162C)	4	A0A1S7HHX7	GO:0008270;GO:0000981;GO:0006355;GO:0006357	zinc ion binding;DNA-binding transcription factor activity, RNA polymerase II-specific;regulation of transcription, DNA-templated;regulation of transcription by RNA polymerase II	Zn(2)-C6 fungal-type domain-containing protein;Zn(2)-C6 fungal-type domain-containing protein;Zn(2)-C6 fungal-type domain-containing protein;Zn(2)-C6 fungal-type domain-containing protein	AQZ12568	https://fungi.ensembl.org/Zygosaccharomyces_parabailii_gca_001984395/Gene/Summary?db=core;g=BZL39_D06300	https://fungi.ensembl.org/Zygosaccharomyces_parabailii_gca_001984395/Transcript/ProteinSummary?db=core;g=BZL39_D06300	https://www.uniprot.org/uniprot/A0A1S7HHX7
BZL39_H04390	83.5127	1.34114	0.260766	5.14307	2.70289e-07	6.56817	5.07656e-06	795608	796147	protein_coding	RCN2 (YOR220W)	8	NA	NA	NA	NA	AQZ15061	https://fungi.ensembl.org/Zygosaccharomyces_parabailii_gca_001984395/Gene/Summary?db=core;g=BZL39_H04390	https://fungi.ensembl.org/Zygosaccharomyces_parabailii_gca_001984395/Transcript/ProteinSummary?db=core;g=BZL39_H04390	NA
BZL39_A03960	3929.56	-0.392777	0.0764134	-5.14016	2.74506e-07	6.56145	5.14498e-06	827534	828187	protein_coding	RPL1B (YGL135W) and RPL1A (YPL220W)	1	A0A1S7H8X2	GO:0006412;GO:0003723;GO:0003735;GO:0015934;GO:0005840	translation;RNA binding;structural constituent of ribosome;large ribosomal subunit;ribosome	Ribosomal protein;Ribosomal protein;Ribosomal protein;Ribosomal protein;Ribosomal protein	AQZ09461	https://fungi.ensembl.org/Zygosaccharomyces_parabailii_gca_001984395/Gene/Summary?db=core;g=BZL39_A03960	https://fungi.ensembl.org/Zygosaccharomyces_parabailii_gca_001984395/Transcript/ProteinSummary?db=core;g=BZL39_A03960	https://www.uniprot.org/uniprot/A0A1S7H8X2
BZL39_J04930	628.925	-0.541828	0.105465	-5.1375	2.78421e-07	6.5553	5.20745e-06	973956	974228	protein_coding	TIM11 (YDR322C-A)	10	A0A1S7HTF5	GO:0015986;GO:0000276;GO:0015078;GO:0006754;GO:0045263;GO:0005739;GO:0016020;GO:0005743;GO:0006811;GO:0005743;GO:0000276	ATP synthesis coupled proton transport;mitochondrial proton-transporting ATP synthase complex, coupling factor F(o);proton transmembrane transporter activity;ATP biosynthetic process;proton-transporting ATP synthase complex, coupling factor F(o);mitochondrion;membrane;mitochondrial inner membrane;ion transport;mitochondrial inner membrane;mitochondrial proton-transporting ATP synthase complex, co…	ATP synthase subunit e, mitochondrial;ATP synthase subunit e, mitochondrial;ATP synthase subunit e, mitochondrial;ATP synthase subunit e, mitochondrial;ATP synthase subunit e, mitochondrial;ATP synthase subunit e, mitochondrial;ATP synthase subunit e, mitochondrial;ATP synthase subunit e, mitochondrial;ATP synthase subunit e, mitochondrial;ATP synthase subunit e, mitochondrial;ATP synthase subuni…	AQZ16324	https://fungi.ensembl.org/Zygosaccharomyces_parabailii_gca_001984395/Gene/Summary?db=core;g=BZL39_J04930	https://fungi.ensembl.org/Zygosaccharomyces_parabailii_gca_001984395/Transcript/ProteinSummary?db=core;g=BZL39_J04930	https://www.uniprot.org/uniprot/A0A1S7HTF5
BZL39_M00990	842.74	-0.478436	0.0933474	-5.12532	2.97026e-07	6.52721	5.54386e-06	216368	216982	protein_coding	ATP5 (YDR298C)	13	A0A1S7HWZ7	GO:0015986;GO:0046933;GO:0006754;GO:0006811;GO:0016020	ATP synthesis coupled proton transport;proton-transporting ATP synthase activity, rotational mechanism;ATP biosynthetic process;ion transport;membrane	ATP synthase subunit 5, mitochondrial;ATP synthase subunit 5, mitochondrial;ATP synthase subunit 5, mitochondrial;ATP synthase subunit 5, mitochondrial;ATP synthase subunit 5, mitochondrial	AQZ17543	https://fungi.ensembl.org/Zygosaccharomyces_parabailii_gca_001984395/Gene/Summary?db=core;g=BZL39_M00990	https://fungi.ensembl.org/Zygosaccharomyces_parabailii_gca_001984395/Transcript/ProteinSummary?db=core;g=BZL39_M00990	https://www.uniprot.org/uniprot/A0A1S7HWZ7
BZL39_E02540	3462.49	-0.393432	0.0769278	-5.1143	3.14911e-07	6.50181	5.86546e-06	491817	492486	protein_coding	RPL13A (YDL082W) and RPL13B (YMR142C)	5	A0A1S7HIM9	GO:0005840;GO:0006412;GO:0003735;GO:0005840	ribosome;translation;structural constituent of ribosome;ribosome	60S ribosomal protein L13;60S ribosomal protein L13;60S ribosomal protein L13;60S ribosomal protein L13	NA	https://fungi.ensembl.org/Zygosaccharomyces_parabailii_gca_001984395/Gene/Summary?db=core;g=BZL39_E02540	https://fungi.ensembl.org/Zygosaccharomyces_parabailii_gca_001984395/Transcript/ProteinSummary?db=core;g=BZL39_E02540	https://www.uniprot.org/uniprot/A0A1S7HIM9
BZL39_O03830	382.41	-0.584449	0.114349	-5.11108	3.2032e-07	6.49442	5.95384e-06	772949	773503	protein_coding	RPO26 (YPR187W)	15	A0A1S7I0M8	GO:0005665;GO:0003677;GO:0003899;GO:0005634;GO:0006351;GO:0003899;GO:0005634;GO:0005634	RNA polymerase II, core complex;DNA binding;DNA-directed 5'-3' RNA polymerase activity;nucleus;transcription, DNA-templated;DNA-directed 5'-3' RNA polymerase activity;nucleus;nucleus	RPO26 (YPR187W);RPO26 (YPR187W);RPO26 (YPR187W);RPO26 (YPR187W);RPO26 (YPR187W);RPO26 (YPR187W);RPO26 (YPR187W);RPO26 (YPR187W)	NA	https://fungi.ensembl.org/Zygosaccharomyces_parabailii_gca_001984395/Gene/Summary?db=core;g=BZL39_O03830	https://fungi.ensembl.org/Zygosaccharomyces_parabailii_gca_001984395/Transcript/ProteinSummary?db=core;g=BZL39_O03830	https://www.uniprot.org/uniprot/A0A1S7I0M8
BZL39_G04540	7605.92	-0.376675	0.0737635	-5.10653	3.28133e-07	6.48395	6.08643e-06	876276	876727	protein_coding	RPL30 (YGL030W)	7	NA	NA	NA	NA	NA	https://fungi.ensembl.org/Zygosaccharomyces_parabailii_gca_001984395/Gene/Summary?db=core;g=BZL39_G04540	https://fungi.ensembl.org/Zygosaccharomyces_parabailii_gca_001984395/Transcript/ProteinSummary?db=core;g=BZL39_G04540	NA
BZL39_A06090	152.787	-0.912888	0.178829	-5.10482	3.31117e-07	6.48002	6.12909e-06	1245104	1248004	protein_coding	DBP10 (YDL031W)	1	A0A1S7H9I7	GO:0004386;GO:0003676;GO:0003723;GO:0003724;GO:0005524;GO:0005634;GO:0016787;GO:0042254;GO:0004386;GO:0005634;GO:0005524;GO:0000166;GO:0003723;GO:0006364;GO:0003724;GO:0005730;GO:0003723;GO:0005524	helicase activity;nucleic acid binding;RNA binding;RNA helicase activity;ATP binding;nucleus;hydrolase activity;ribosome biogenesis;helicase activity;nucleus;ATP binding;nucleotide binding;RNA binding;rRNA processing;RNA helicase activity;nucleolus;RNA binding;ATP binding	ATP-dependent RNA helicase DBP10;ATP-dependent RNA helicase DBP10;ATP-dependent RNA helicase DBP10;ATP-dependent RNA helicase DBP10;ATP-dependent RNA helicase DBP10;ATP-dependent RNA helicase DBP10;ATP-dependent RNA helicase DBP10;ATP-dependent RNA helicase DBP10;ATP-dependent RNA helicase DBP10;ATP-dependent RNA helicase DBP10;ATP-dependent RNA helicase DBP10;ATP-dependent RNA helicase DBP10;ATP…	AQZ09674	https://fungi.ensembl.org/Zygosaccharomyces_parabailii_gca_001984395/Gene/Summary?db=core;g=BZL39_A06090	https://fungi.ensembl.org/Zygosaccharomyces_parabailii_gca_001984395/Transcript/ProteinSummary?db=core;g=BZL39_A06090	https://www.uniprot.org/uniprot/A0A1S7H9I7
BZL39_G04690	965.704	0.52207	0.102313	5.10266	3.34909e-07	6.47507	6.1865e-06	903170	903628	protein_coding	MIC17 (YMR002W)	7	A0A1S7HN20	GO:0005739;GO:0005739	mitochondrion;mitochondrion	MIC17 (YMR002W);MIC17 (YMR002W)	AQZ14451	https://fungi.ensembl.org/Zygosaccharomyces_parabailii_gca_001984395/Gene/Summary?db=core;g=BZL39_G04690	https://fungi.ensembl.org/Zygosaccharomyces_parabailii_gca_001984395/Transcript/ProteinSummary?db=core;g=BZL39_G04690	https://www.uniprot.org/uniprot/A0A1S7HN20
BZL39_B07320	746.36	-0.528435	0.103575	-5.10198	3.36126e-07	6.4735	6.1962e-06	1389980	1391326	protein_coding	KGD2 (YDR148C)	2	A0A1S7HCS9	GO:0004149;GO:0006099;GO:0016746;GO:0045252;GO:0016740;GO:0006099;GO:0004149;GO:0018215;GO:0018215;GO:0033512	dihydrolipoyllysine-residue succinyltransferase activity;tricarboxylic acid cycle;transferase activity, transferring acyl groups;oxoglutarate dehydrogenase complex;transferase activity;tricarboxylic acid cycle;dihydrolipoyllysine-residue succinyltransferase activity;protein phosphopantetheinylation;protein phosphopantetheinylation;L-lysine catabolic process to acetyl-CoA via saccharopine	Dihydrolipoyllysine-residue succinyltransferase;Dihydrolipoyllysine-residue succinyltransferase;Dihydrolipoyllysine-residue succinyltransferase;Dihydrolipoyllysine-residue succinyltransferase;Dihydrolipoyllysine-residue succinyltransferase;Dihydrolipoyllysine-residue succinyltransferase;Dihydrolipoyllysine-residue succinyltransferase;Dihydrolipoyllysine-residue succinyltransferase;Dihydrolipoylly…	AQZ10805	https://fungi.ensembl.org/Zygosaccharomyces_parabailii_gca_001984395/Gene/Summary?db=core;g=BZL39_B07320	https://fungi.ensembl.org/Zygosaccharomyces_parabailii_gca_001984395/Transcript/ProteinSummary?db=core;g=BZL39_B07320	https://www.uniprot.org/uniprot/A0A1S7HCS9
BZL39_M03880	1002.13	-0.662923	0.129996	-5.09957	3.40431e-07	6.46797	6.26267e-06	753434	755014	protein_coding	NOP58 (YOR310C)	13	A0A1S7HY61	GO:0042254;GO:0005634;GO:0005730	ribosome biogenesis;nucleus;nucleolus	Nop domain-containing protein;Nop domain-containing protein;Nop domain-containing protein	AQZ17830	https://fungi.ensembl.org/Zygosaccharomyces_parabailii_gca_001984395/Gene/Summary?db=core;g=BZL39_M03880	https://fungi.ensembl.org/Zygosaccharomyces_parabailii_gca_001984395/Transcript/ProteinSummary?db=core;g=BZL39_M03880	https://www.uniprot.org/uniprot/A0A1S7HY61
BZL39_B05250	2248.78	-0.376409	0.0738785	-5.09498	3.48782e-07	6.45745	6.40316e-06	1009820	1010257	protein_coding	RPL35A (YDL191W) and RPL35B (YDL136W)	2	A0A1S7HBZ4	GO:0005840;GO:0006412;GO:0003735;GO:0005840	ribosome;translation;structural constituent of ribosome;ribosome	RPL35A (YDL191W) and RPL35B (YDL136W);RPL35A (YDL191W) and RPL35B (YDL136W);RPL35A (YDL191W) and RPL35B (YDL136W);RPL35A (YDL191W) and RPL35B (YDL136W)	NA	https://fungi.ensembl.org/Zygosaccharomyces_parabailii_gca_001984395/Gene/Summary?db=core;g=BZL39_B05250	https://fungi.ensembl.org/Zygosaccharomyces_parabailii_gca_001984395/Transcript/ProteinSummary?db=core;g=BZL39_B05250	https://www.uniprot.org/uniprot/A0A1S7HBZ4
BZL39_H01240	538.266	0.545596	0.107385	5.08075	3.75956e-07	6.42486	6.88792e-06	211765	212352	protein_coding	PRE1 (YER012W)	8	A0A1S7HNY4	GO:0004298;GO:0051603;GO:0005839;GO:0016787;GO:0008233;GO:0004298;GO:0006508;GO:0000502;GO:0005737;GO:0005634;GO:0005737;GO:0005634	threonine-type endopeptidase activity;proteolysis involved in cellular protein catabolic process;proteasome core complex;hydrolase activity;peptidase activity;threonine-type endopeptidase activity;proteolysis;proteasome complex;cytoplasm;nucleus;cytoplasm;nucleus	Proteasome subunit beta;Proteasome subunit beta;Proteasome subunit beta;Proteasome subunit beta;Proteasome subunit beta;Proteasome subunit beta;Proteasome subunit beta;Proteasome subunit beta;Proteasome subunit beta;Proteasome subunit beta;Proteasome subunit beta;Proteasome subunit beta	AQZ14751	https://fungi.ensembl.org/Zygosaccharomyces_parabailii_gca_001984395/Gene/Summary?db=core;g=BZL39_H01240	https://fungi.ensembl.org/Zygosaccharomyces_parabailii_gca_001984395/Transcript/ProteinSummary?db=core;g=BZL39_H01240	https://www.uniprot.org/uniprot/A0A1S7HNY4
BZL39_K00820	834.421	-0.548364	0.108018	-5.07661	3.8423e-07	6.41541	7.02513e-06	143901	145520	protein_coding	SSZ1 (YHR064C)	11	A0A1S7HTY0	GO:0005524;GO:0000166	ATP binding;nucleotide binding	SSZ1 (YHR064C);SSZ1 (YHR064C)	AQZ16491	https://fungi.ensembl.org/Zygosaccharomyces_parabailii_gca_001984395/Gene/Summary?db=core;g=BZL39_K00820	https://fungi.ensembl.org/Zygosaccharomyces_parabailii_gca_001984395/Transcript/ProteinSummary?db=core;g=BZL39_K00820	https://www.uniprot.org/uniprot/A0A1S7HTY0
BZL39_F00400	125.232	-0.932093	0.183746	-5.07271	3.92182e-07	6.40651	7.15593e-06	75445	76353	protein_coding	MAK16 (YAL025C)	6	A0A1S7HK66	GO:0005730;GO:0005634	nucleolus;nucleus	Protein MAK16;Protein MAK16	AQZ13413	https://fungi.ensembl.org/Zygosaccharomyces_parabailii_gca_001984395/Gene/Summary?db=core;g=BZL39_F00400	https://fungi.ensembl.org/Zygosaccharomyces_parabailii_gca_001984395/Transcript/ProteinSummary?db=core;g=BZL39_F00400	https://www.uniprot.org/uniprot/A0A1S7HK66
BZL39_B08230	887.248	-0.443268	0.0874253	-5.07025	3.97299e-07	6.40088	7.23456e-06	1577095	1578210	protein_coding	CTR1 (YPR124W)	2	A0A1S7HCU0	GO:0005375;GO:0035434;GO:0016021;GO:0006825;GO:0016020;GO:0016021;GO:0006811;GO:0016020;GO:0005375;GO:0016021;GO:0006878	copper ion transmembrane transporter activity;copper ion transmembrane transport;integral component of membrane;copper ion transport;membrane;integral component of membrane;ion transport;membrane;copper ion transmembrane transporter activity;integral component of membrane;cellular copper ion homeostasis	Copper transporter;Copper transporter;Copper transporter;Copper transporter;Copper transporter;Copper transporter;Copper transporter;Copper transporter;Copper transporter;Copper transporter;Copper transporter	AQZ10896	https://fungi.ensembl.org/Zygosaccharomyces_parabailii_gca_001984395/Gene/Summary?db=core;g=BZL39_B08230	https://fungi.ensembl.org/Zygosaccharomyces_parabailii_gca_001984395/Transcript/ProteinSummary?db=core;g=BZL39_B08230	https://www.uniprot.org/uniprot/A0A1S7HCU0
BZL39_B07060	979.644	0.499297	0.0986795	5.05979	4.19726e-07	6.37703	7.62744e-06	1344670	1345974	protein_coding	RPT5 (YOR117W)	2	A0A1S7HCZ1	GO:0016787;GO:0036402;GO:0005524;GO:0005737;GO:0016887;GO:0030163;GO:0005524;GO:0000166;GO:0000502;GO:1901800	hydrolase activity;proteasome-activating ATPase activity;ATP binding;cytoplasm;ATPase activity;protein catabolic process;ATP binding;nucleotide binding;proteasome complex;positive regulation of proteasomal protein catabolic process	AAA domain-containing protein;AAA domain-containing protein;AAA domain-containing protein;AAA domain-containing protein;AAA domain-containing protein;AAA domain-containing protein;AAA domain-containing protein;AAA domain-containing protein;AAA domain-containing protein;AAA domain-containing protein	AQZ10780	https://fungi.ensembl.org/Zygosaccharomyces_parabailii_gca_001984395/Gene/Summary?db=core;g=BZL39_B07060	https://fungi.ensembl.org/Zygosaccharomyces_parabailii_gca_001984395/Transcript/ProteinSummary?db=core;g=BZL39_B07060	https://www.uniprot.org/uniprot/A0A1S7HCZ1
BZL39_M05280	279.927	0.704941	0.139356	5.05856	4.22436e-07	6.37424	7.66115e-06	1045473	1046504	protein_coding	hypothetical protein	13	A0A1S7HY38	GO:0004601;GO:0020037;GO:0055114;GO:0006979;GO:0055114;GO:0004601;GO:0046872;GO:0016491;GO:0020037;GO:0046872;GO:0098869;GO:0098869	peroxidase activity;heme binding;oxidation-reduction process;response to oxidative stress;oxidation-reduction process;peroxidase activity;metal ion binding;oxidoreductase activity;heme binding;metal ion binding;cellular oxidant detoxification;cellular oxidant detoxification	Peroxidase;Peroxidase;Peroxidase;Peroxidase;Peroxidase;Peroxidase;Peroxidase;Peroxidase;Peroxidase;Peroxidase;Peroxidase;Peroxidase	AQZ17969	https://fungi.ensembl.org/Zygosaccharomyces_parabailii_gca_001984395/Gene/Summary?db=core;g=BZL39_M05280	https://fungi.ensembl.org/Zygosaccharomyces_parabailii_gca_001984395/Transcript/ProteinSummary?db=core;g=BZL39_M05280	https://www.uniprot.org/uniprot/A0A1S7HY38
BZL39_K02810	187.07	-0.822259	0.162602	-5.05689	4.26159e-07	6.37043	7.71304e-06	525046	526854	protein_coding	UTP5 (YDR398W)	11	NA	NA	NA	NA	AQZ16690	https://fungi.ensembl.org/Zygosaccharomyces_parabailii_gca_001984395/Gene/Summary?db=core;g=BZL39_K02810	https://fungi.ensembl.org/Zygosaccharomyces_parabailii_gca_001984395/Transcript/ProteinSummary?db=core;g=BZL39_K02810	NA
BZL39_C02510	2323.63	-0.405214	0.0802704	-5.04811	4.46204e-07	6.35047	8.05957e-06	467608	468006	protein_coding	HTB1 (YDR224C)	3	A0A1S7HE78	GO:0000786;GO:0003677;GO:0046982;GO:0000786;GO:0005694;GO:0005634;GO:0003677;GO:0005634	nucleosome;DNA binding;protein heterodimerization activity;nucleosome;chromosome;nucleus;DNA binding;nucleus	Histone H2B;Histone H2B;Histone H2B;Histone H2B;Histone H2B;Histone H2B;Histone H2B;Histone H2B	AQZ11329	https://fungi.ensembl.org/Zygosaccharomyces_parabailii_gca_001984395/Gene/Summary?db=core;g=BZL39_C02510	https://fungi.ensembl.org/Zygosaccharomyces_parabailii_gca_001984395/Transcript/ProteinSummary?db=core;g=BZL39_C02510	https://www.uniprot.org/uniprot/A0A1S7HE78
BZL39_N01610	276.465	-0.701606	0.139064	-5.04518	4.53085e-07	6.34382	8.16738e-06	316830	319838	protein_coding	MAK21 (YDR060W)	14	NA	NA	NA	NA	AQZ18128	https://fungi.ensembl.org/Zygosaccharomyces_parabailii_gca_001984395/Gene/Summary?db=core;g=BZL39_N01610	https://fungi.ensembl.org/Zygosaccharomyces_parabailii_gca_001984395/Transcript/ProteinSummary?db=core;g=BZL39_N01610	NA
BZL39_C04580	189.082	-0.8449	0.167594	-5.04135	4.62257e-07	6.33512	8.31598e-06	856558	859464	protein_coding	DBP10 (YDL031W)	3	A0A1S7HEQ5	GO:0004386;GO:0003676;GO:0003723;GO:0003724;GO:0005524;GO:0005634;GO:0016787;GO:0004386;GO:0042254;GO:0006364;GO:0003723;GO:0005524;GO:0005634;GO:0000166;GO:0003724;GO:0005730;GO:0005524;GO:0003723	helicase activity;nucleic acid binding;RNA binding;RNA helicase activity;ATP binding;nucleus;hydrolase activity;helicase activity;ribosome biogenesis;rRNA processing;RNA binding;ATP binding;nucleus;nucleotide binding;RNA helicase activity;nucleolus;ATP binding;RNA binding	ATP-dependent RNA helicase DBP10;ATP-dependent RNA helicase DBP10;ATP-dependent RNA helicase DBP10;ATP-dependent RNA helicase DBP10;ATP-dependent RNA helicase DBP10;ATP-dependent RNA helicase DBP10;ATP-dependent RNA helicase DBP10;ATP-dependent RNA helicase DBP10;ATP-dependent RNA helicase DBP10;ATP-dependent RNA helicase DBP10;ATP-dependent RNA helicase DBP10;ATP-dependent RNA helicase DBP10;ATP…	AQZ11531	https://fungi.ensembl.org/Zygosaccharomyces_parabailii_gca_001984395/Gene/Summary?db=core;g=BZL39_C04580	https://fungi.ensembl.org/Zygosaccharomyces_parabailii_gca_001984395/Transcript/ProteinSummary?db=core;g=BZL39_C04580	https://www.uniprot.org/uniprot/A0A1S7HEQ5
BZL39_A00660	1303.23	-0.449337	0.08925	-5.03459	4.7888e-07	6.31977	8.59777e-06	129619	131091	protein_coding	CLN3 (YAL040C)	1	A0A1S7H7Y6	GO:0007033;GO:0000079;GO:0000083;GO:0005634;GO:0007089;GO:0016538;GO:0042144	vacuole organization;regulation of cyclin-dependent protein serine/threonine kinase activity;regulation of transcription involved in G1/S transition of mitotic cell cycle;nucleus;traversing start control point of mitotic cell cycle;cyclin-dependent protein serine/threonine kinase regulator activity;vacuole fusion, non-autophagic	Cyclin N-terminal domain-containing protein;Cyclin N-terminal domain-containing protein;Cyclin N-terminal domain-containing protein;Cyclin N-terminal domain-containing protein;Cyclin N-terminal domain-containing protein;Cyclin N-terminal domain-containing protein;Cyclin N-terminal domain-containing protein	AQZ09134	https://fungi.ensembl.org/Zygosaccharomyces_parabailii_gca_001984395/Gene/Summary?db=core;g=BZL39_A00660	https://fungi.ensembl.org/Zygosaccharomyces_parabailii_gca_001984395/Transcript/ProteinSummary?db=core;g=BZL39_A00660	https://www.uniprot.org/uniprot/A0A1S7H7Y6
BZL39_J00610	1286.43	0.447982	0.089001	5.03345	4.81741e-07	6.31719	8.63184e-06	126304	127401	protein_coding	HOM2 (YDR158W)	10	A0A1S7HS85	GO:0008652;GO:0050661;GO:0055114;GO:0004073;GO:0006520;GO:0016620;GO:0046983;GO:0051287;GO:0004073;GO:0009089;GO:0009088	cellular amino acid biosynthetic process;NADP binding;oxidation-reduction process;aspartate-semialdehyde dehydrogenase activity;cellular amino acid metabolic process;oxidoreductase activity, acting on the aldehyde or oxo group of donors, NAD or NADP as acceptor;protein dimerization activity;NAD binding;aspartate-semialdehyde dehydrogenase activity;lysine biosynthetic process via diaminopimelate;t…	Aspartate-semialdehyde dehydrogenase;Aspartate-semialdehyde dehydrogenase;Aspartate-semialdehyde dehydrogenase;Aspartate-semialdehyde dehydrogenase;Aspartate-semialdehyde dehydrogenase;Aspartate-semialdehyde dehydrogenase;Aspartate-semialdehyde dehydrogenase;Aspartate-semialdehyde dehydrogenase;Aspartate-semialdehyde dehydrogenase;Aspartate-semialdehyde dehydrogenase;Aspartate-semialdehyde dehydr…	AQZ15896	https://fungi.ensembl.org/Zygosaccharomyces_parabailii_gca_001984395/Gene/Summary?db=core;g=BZL39_J00610	https://fungi.ensembl.org/Zygosaccharomyces_parabailii_gca_001984395/Transcript/ProteinSummary?db=core;g=BZL39_J00610	https://www.uniprot.org/uniprot/A0A1S7HS85
BZL39_J04370	2216.33	-0.394988	0.0784801	-5.03297	4.82946e-07	6.3161	8.63616e-06	858510	858787	protein_coding	RPL39 (YJL189W)	10	NA	NA	NA	NA	NA	https://fungi.ensembl.org/Zygosaccharomyces_parabailii_gca_001984395/Gene/Summary?db=core;g=BZL39_J04370	https://fungi.ensembl.org/Zygosaccharomyces_parabailii_gca_001984395/Transcript/ProteinSummary?db=core;g=BZL39_J04370	NA
BZL39_N03040	882.744	-0.579696	0.115409	-5.02298	5.08762e-07	6.29349	9.07968e-06	596589	596810	protein_coding	COX8 (YLR395C)	14	NA	NA	NA	NA	AQZ18271	https://fungi.ensembl.org/Zygosaccharomyces_parabailii_gca_001984395/Gene/Summary?db=core;g=BZL39_N03040	https://fungi.ensembl.org/Zygosaccharomyces_parabailii_gca_001984395/Transcript/ProteinSummary?db=core;g=BZL39_N03040	NA
BZL39_G00410	595.007	-0.494684	0.0986206	-5.01603	5.275e-07	6.27778	9.39538e-06	88134	88517	protein_coding	QCR7 (YDR529C)	7	A0A1S7HLU2	GO:0005750;GO:0006122;GO:0055114;GO:0005739;GO:0070469;GO:0016020;GO:0005743;GO:0005743	mitochondrial respiratory chain complex III;mitochondrial electron transport, ubiquinol to cytochrome c;oxidation-reduction process;mitochondrion;respirasome;membrane;mitochondrial inner membrane;mitochondrial inner membrane	Cytochrome b-c1 complex subunit 7;Cytochrome b-c1 complex subunit 7;Cytochrome b-c1 complex subunit 7;Cytochrome b-c1 complex subunit 7;Cytochrome b-c1 complex subunit 7;Cytochrome b-c1 complex subunit 7;Cytochrome b-c1 complex subunit 7;Cytochrome b-c1 complex subunit 7	AQZ14022	https://fungi.ensembl.org/Zygosaccharomyces_parabailii_gca_001984395/Gene/Summary?db=core;g=BZL39_G00410	https://fungi.ensembl.org/Zygosaccharomyces_parabailii_gca_001984395/Transcript/ProteinSummary?db=core;g=BZL39_G00410	https://www.uniprot.org/uniprot/A0A1S7HLU2
BZL39_C06710	319.936	0.654193	0.130556	5.0108	5.4203e-07	6.26598	9.63502e-06	1265070	1265876	protein_coding	BMH2 (YDR099W) and BMH1 (YER177W)	3	NA	NA	NA	NA	AQZ11741	https://fungi.ensembl.org/Zygosaccharomyces_parabailii_gca_001984395/Gene/Summary?db=core;g=BZL39_C06710	https://fungi.ensembl.org/Zygosaccharomyces_parabailii_gca_001984395/Transcript/ProteinSummary?db=core;g=BZL39_C06710	NA
BZL39_H04400	4941.5	-0.377893	0.0754453	-5.00884	5.47591e-07	6.26154	9.71458e-06	797984	798880	protein_coding	RPL5 (YPL131W)	8	A0A1S7HPU2	GO:0005840;GO:0006412;GO:0003735;GO:0008097;GO:0005840	ribosome;translation;structural constituent of ribosome;5S rRNA binding;ribosome	Ribosomal_L18_c domain-containing protein;Ribosomal_L18_c domain-containing protein;Ribosomal_L18_c domain-containing protein;Ribosomal_L18_c domain-containing protein;Ribosomal_L18_c domain-containing protein	AQZ15062	https://fungi.ensembl.org/Zygosaccharomyces_parabailii_gca_001984395/Gene/Summary?db=core;g=BZL39_H04400	https://fungi.ensembl.org/Zygosaccharomyces_parabailii_gca_001984395/Transcript/ProteinSummary?db=core;g=BZL39_H04400	https://www.uniprot.org/uniprot/A0A1S7HPU2
BZL39_B05590	5577.44	-0.382236	0.0763248	-5.00802	5.49938e-07	6.25969	9.73694e-06	1075211	1076107	protein_coding	RPL5 (YPL131W)	2	A0A1S7HCA8	GO:0005840;GO:0006412;GO:0003735;GO:0008097;GO:0005840	ribosome;translation;structural constituent of ribosome;5S rRNA binding;ribosome	Ribosomal_L18_c domain-containing protein;Ribosomal_L18_c domain-containing protein;Ribosomal_L18_c domain-containing protein;Ribosomal_L18_c domain-containing protein;Ribosomal_L18_c domain-containing protein	AQZ10635	https://fungi.ensembl.org/Zygosaccharomyces_parabailii_gca_001984395/Gene/Summary?db=core;g=BZL39_B05590	https://fungi.ensembl.org/Zygosaccharomyces_parabailii_gca_001984395/Transcript/ProteinSummary?db=core;g=BZL39_B05590	https://www.uniprot.org/uniprot/A0A1S7HCA8
BZL39_H04080	433.596	-0.59035	0.118017	-5.00222	5.66725e-07	6.24663	1.00144e-05	745444	747468	protein_coding	PUS7 (YOR243C)	8	A0A1S7HPU1	GO:0001522;GO:0009451;GO:0009982;GO:0003723;GO:0008033;GO:0016853	pseudouridine synthesis;RNA modification;pseudouridine synthase activity;RNA binding;tRNA processing;isomerase activity	TRUD domain-containing protein;TRUD domain-containing protein;TRUD domain-containing protein;TRUD domain-containing protein;TRUD domain-containing protein;TRUD domain-containing protein	AQZ15031	https://fungi.ensembl.org/Zygosaccharomyces_parabailii_gca_001984395/Gene/Summary?db=core;g=BZL39_H04080	https://fungi.ensembl.org/Zygosaccharomyces_parabailii_gca_001984395/Transcript/ProteinSummary?db=core;g=BZL39_H04080	https://www.uniprot.org/uniprot/A0A1S7HPU1
BZL39_D03880	778.848	-0.471105	0.0941902	-5.00163	5.68476e-07	6.24529	1.00255e-05	779501	781630	protein_coding	NCL1 (YBL024W)	4	A0A1S7HH07	GO:0001510;GO:0016428;GO:0003723;GO:0008168;GO:0008033;GO:0016740;GO:0000049;GO:0032259;GO:0003723;GO:0005634;GO:0008168;GO:0003723;GO:0030488	RNA methylation;tRNA (cytosine-5-)-methyltransferase activity;RNA binding;methyltransferase activity;tRNA processing;transferase activity;tRNA binding;methylation;RNA binding;nucleus;methyltransferase activity;RNA binding;tRNA methylation	SAM_MT_RSMB_NOP domain-containing protein;SAM_MT_RSMB_NOP domain-containing protein;SAM_MT_RSMB_NOP domain-containing protein;SAM_MT_RSMB_NOP domain-containing protein;SAM_MT_RSMB_NOP domain-containing protein;SAM_MT_RSMB_NOP domain-containing protein;SAM_MT_RSMB_NOP domain-containing protein;SAM_MT_RSMB_NOP domain-containing protein;SAM_MT_RSMB_NOP domain-containing protein;SAM_MT_RSMB_NOP domai…	AQZ12329	https://fungi.ensembl.org/Zygosaccharomyces_parabailii_gca_001984395/Gene/Summary?db=core;g=BZL39_D03880	https://fungi.ensembl.org/Zygosaccharomyces_parabailii_gca_001984395/Transcript/ProteinSummary?db=core;g=BZL39_D03880	https://www.uniprot.org/uniprot/A0A1S7HH07
BZL39_G03870	478.475	0.518578	0.103716	4.99999	5.73327e-07	6.2416	1.00912e-05	738467	741706	protein_coding	AMS1 (YGL156W)	7	A0A1S7HMU6	GO:0004559;GO:0005975;GO:0006013;GO:0003824;GO:0030246;GO:0046872;GO:0016787;GO:0008152;GO:0016798;GO:0004559	alpha-mannosidase activity;carbohydrate metabolic process;mannose metabolic process;catalytic activity;carbohydrate binding;metal ion binding;hydrolase activity;metabolic process;hydrolase activity, acting on glycosyl bonds;alpha-mannosidase activity	Alpha-mannosidase;Alpha-mannosidase;Alpha-mannosidase;Alpha-mannosidase;Alpha-mannosidase;Alpha-mannosidase;Alpha-mannosidase;Alpha-mannosidase;Alpha-mannosidase;Alpha-mannosidase	AQZ14372	https://fungi.ensembl.org/Zygosaccharomyces_parabailii_gca_001984395/Gene/Summary?db=core;g=BZL39_G03870	https://fungi.ensembl.org/Zygosaccharomyces_parabailii_gca_001984395/Transcript/ProteinSummary?db=core;g=BZL39_G03870	https://www.uniprot.org/uniprot/A0A1S7HMU6
BZL39_B02430	912.727	0.593698	0.118779	4.99834	5.78254e-07	6.23788	1.0158e-05	462698	463189	protein_coding	COF1 (YLL050C)	2	A0A1S7HBL0	GO:0003779;GO:0015629;GO:0030042;GO:0003779;GO:0005737;GO:0016363;GO:0005856	actin binding;actin cytoskeleton;actin filament depolymerization;actin binding;cytoplasm;nuclear matrix;cytoskeleton	Actin-depolymerizing factor 1;Actin-depolymerizing factor 1;Actin-depolymerizing factor 1;Actin-depolymerizing factor 1;Actin-depolymerizing factor 1;Actin-depolymerizing factor 1;Actin-depolymerizing factor 1	NA	https://fungi.ensembl.org/Zygosaccharomyces_parabailii_gca_001984395/Gene/Summary?db=core;g=BZL39_B02430	https://fungi.ensembl.org/Zygosaccharomyces_parabailii_gca_001984395/Transcript/ProteinSummary?db=core;g=BZL39_B02430	https://www.uniprot.org/uniprot/A0A1S7HBL0
BZL39_I02430	3232.58	-0.362549	0.0725416	-4.99781	5.79839e-07	6.23669	1.01659e-05	516083	517735	protein_coding	ATP1 (YBL099W)	9	A0A1S7HR71	GO:0015986;GO:0045261;GO:0046034;GO:0046933;GO:1902600;GO:0005524;GO:0032559;GO:0045261;GO:0006754;GO:0006811;GO:0016020;GO:0005524;GO:0000166	ATP synthesis coupled proton transport;proton-transporting ATP synthase complex, catalytic core F(1);ATP metabolic process;proton-transporting ATP synthase activity, rotational mechanism;proton transmembrane transport;ATP binding;adenyl ribonucleotide binding;proton-transporting ATP synthase complex, catalytic core F(1);ATP biosynthetic process;ion transport;membrane;ATP binding;nucleotide binding	ATP synthase subunit alpha;ATP synthase subunit alpha;ATP synthase subunit alpha;ATP synthase subunit alpha;ATP synthase subunit alpha;ATP synthase subunit alpha;ATP synthase subunit alpha;ATP synthase subunit alpha;ATP synthase subunit alpha;ATP synthase subunit alpha;ATP synthase subunit alpha;ATP synthase subunit alpha;ATP synthase subunit alpha	AQZ15498	https://fungi.ensembl.org/Zygosaccharomyces_parabailii_gca_001984395/Gene/Summary?db=core;g=BZL39_I02430	https://fungi.ensembl.org/Zygosaccharomyces_parabailii_gca_001984395/Transcript/ProteinSummary?db=core;g=BZL39_I02430	https://www.uniprot.org/uniprot/A0A1S7HR71
BZL39_E02650	166.804	0.78114	0.156516	4.99081	6.01269e-07	6.22093	1.0521e-05	509688	510632	protein_coding	GID8 (YMR135C)	5	NA	NA	NA	NA	AQZ12926	https://fungi.ensembl.org/Zygosaccharomyces_parabailii_gca_001984395/Gene/Summary?db=core;g=BZL39_E02650	https://fungi.ensembl.org/Zygosaccharomyces_parabailii_gca_001984395/Transcript/ProteinSummary?db=core;g=BZL39_E02650	NA
BZL39_M04990	339.132	0.628225	0.125913	4.98936	6.05803e-07	6.21767	1.05797e-05	958995	959816	protein_coding	YMR226C	13	A0A1S7HYG5	GO:0055114;GO:0016491	oxidation-reduction process;oxidoreductase activity	YMR226C;YMR226C	AQZ17940	https://fungi.ensembl.org/Zygosaccharomyces_parabailii_gca_001984395/Gene/Summary?db=core;g=BZL39_M04990	https://fungi.ensembl.org/Zygosaccharomyces_parabailii_gca_001984395/Transcript/ProteinSummary?db=core;g=BZL39_M04990	https://www.uniprot.org/uniprot/A0A1S7HYG5
BZL39_J05660	973.734	-0.515771	0.103516	-4.98252	6.2761e-07	6.20231	1.09392e-05	1120777	1125906	protein_coding	RRP5 (YMR229C)	10	A0A1S7HTT0	GO:0006396;GO:0003676;GO:0006364;GO:0005730	RNA processing;nucleic acid binding;rRNA processing;nucleolus	RRP5 (YMR229C);RRP5 (YMR229C);RRP5 (YMR229C);RRP5 (YMR229C)	AQZ16397	https://fungi.ensembl.org/Zygosaccharomyces_parabailii_gca_001984395/Gene/Summary?db=core;g=BZL39_J05660	https://fungi.ensembl.org/Zygosaccharomyces_parabailii_gca_001984395/Transcript/ProteinSummary?db=core;g=BZL39_J05660	https://www.uniprot.org/uniprot/A0A1S7HTT0
BZL39_C04300	313.443	0.652951	0.131277	4.97385	6.56345e-07	6.18287	1.14179e-05	817504	818058	protein_coding	YBR137W	3	NA	NA	NA	NA	AQZ11503	https://fungi.ensembl.org/Zygosaccharomyces_parabailii_gca_001984395/Gene/Summary?db=core;g=BZL39_C04300	https://fungi.ensembl.org/Zygosaccharomyces_parabailii_gca_001984395/Transcript/ProteinSummary?db=core;g=BZL39_C04300	NA
BZL39_I05610	481.553	-0.574789	0.115675	-4.96902	6.72929e-07	6.17203	1.16837e-05	1149461	1150396	protein_coding	PGA3 (YML125C) and AIM33 (YML087C)	9	A0A1S7HRZ9	GO:0004128;GO:0055114;GO:0016491;GO:0004128;GO:0005886;GO:0015031;GO:0055114;GO:0016020;GO:0016491;GO:0016021	cytochrome-b5 reductase activity, acting on NAD(P)H;oxidation-reduction process;oxidoreductase activity;cytochrome-b5 reductase activity, acting on NAD(P)H;plasma membrane;protein transport;oxidation-reduction process;membrane;oxidoreductase activity;integral component of membrane	NADH-cytochrome b5 reductase;NADH-cytochrome b5 reductase;NADH-cytochrome b5 reductase;NADH-cytochrome b5 reductase;NADH-cytochrome b5 reductase;NADH-cytochrome b5 reductase;NADH-cytochrome b5 reductase;NADH-cytochrome b5 reductase;NADH-cytochrome b5 reductase;NADH-cytochrome b5 reductase	AQZ15812	https://fungi.ensembl.org/Zygosaccharomyces_parabailii_gca_001984395/Gene/Summary?db=core;g=BZL39_I05610	https://fungi.ensembl.org/Zygosaccharomyces_parabailii_gca_001984395/Transcript/ProteinSummary?db=core;g=BZL39_I05610	https://www.uniprot.org/uniprot/A0A1S7HRZ9
BZL39_E01600	1089.65	-0.451967	0.0910131	-4.96595	6.83647e-07	6.16517	1.18468e-05	309326	312859	protein_coding	PYC2 (YBR218C) and PYC1 (YGL062W)	5	A0A1S7HID6	GO:0004736;GO:0006094;GO:0009374;GO:0046872;GO:0003824;GO:0005524;GO:0006090;GO:0046872;GO:0006094;GO:0016874;GO:0005524;GO:0000166;GO:0004736;GO:0000166;GO:0005524;GO:0006094	pyruvate carboxylase activity;gluconeogenesis;biotin binding;metal ion binding;catalytic activity;ATP binding;pyruvate metabolic process;metal ion binding;gluconeogenesis;ligase activity;ATP binding;nucleotide binding;pyruvate carboxylase activity;nucleotide binding;ATP binding;gluconeogenesis	Pyruvate carboxylase;Pyruvate carboxylase;Pyruvate carboxylase;Pyruvate carboxylase;Pyruvate carboxylase;Pyruvate carboxylase;Pyruvate carboxylase;Pyruvate carboxylase;Pyruvate carboxylase;Pyruvate carboxylase;Pyruvate carboxylase;Pyruvate carboxylase;Pyruvate carboxylase;Pyruvate carboxylase;Pyruvate carboxylase;Pyruvate carboxylase	AQZ12821	https://fungi.ensembl.org/Zygosaccharomyces_parabailii_gca_001984395/Gene/Summary?db=core;g=BZL39_E01600	https://fungi.ensembl.org/Zygosaccharomyces_parabailii_gca_001984395/Transcript/ProteinSummary?db=core;g=BZL39_E01600	https://www.uniprot.org/uniprot/A0A1S7HID6
BZL39_C03450	73.799	-1.0625	0.214024	-4.96439	6.89177e-07	6.16167	1.19196e-05	653126	654700	protein_coding	MCH4 (YOL119C)	3	A0A1S7HEE8	GO:0022857;GO:0055085;GO:0016021;GO:0016020	transmembrane transporter activity;transmembrane transport;integral component of membrane;membrane	MFS domain-containing protein;MFS domain-containing protein;MFS domain-containing protein;MFS domain-containing protein	AQZ11421	https://fungi.ensembl.org/Zygosaccharomyces_parabailii_gca_001984395/Gene/Summary?db=core;g=BZL39_C03450	https://fungi.ensembl.org/Zygosaccharomyces_parabailii_gca_001984395/Transcript/ProteinSummary?db=core;g=BZL39_C03450	https://www.uniprot.org/uniprot/A0A1S7HEE8
BZL39_B07050	164.62	0.80072	0.16155	4.9565	7.17755e-07	6.14402	1.23899e-05	1343534	1343749	protein_coding	SEM1 (YDR363W-A)	2	A0A1S7HCM9	GO:0043248;GO:0006406;GO:0008541	proteasome assembly;mRNA export from nucleus;proteasome regulatory particle, lid subcomplex	SEM1 (YDR363W-A);SEM1 (YDR363W-A);SEM1 (YDR363W-A)	AQZ10779	https://fungi.ensembl.org/Zygosaccharomyces_parabailii_gca_001984395/Gene/Summary?db=core;g=BZL39_B07050	https://fungi.ensembl.org/Zygosaccharomyces_parabailii_gca_001984395/Transcript/ProteinSummary?db=core;g=BZL39_B07050	https://www.uniprot.org/uniprot/A0A1S7HCM9
BZL39_A03770	403.487	1.14836	0.231818	4.95372	7.28071e-07	6.13783	1.24969e-05	785754	786368	protein_coding	(ZYRO0E07744g)	1	NA	NA	NA	NA	AQZ09442	https://fungi.ensembl.org/Zygosaccharomyces_parabailii_gca_001984395/Gene/Summary?db=core;g=BZL39_A03770	https://fungi.ensembl.org/Zygosaccharomyces_parabailii_gca_001984395/Transcript/ProteinSummary?db=core;g=BZL39_A03770	NA
BZL39_D05250	219.929	-0.758998	0.153218	-4.9537	7.28139e-07	6.13779	1.24969e-05	1086566	1088377	protein_coding	UTP5 (YDR398W)	4	NA	NA	NA	NA	AQZ12462	https://fungi.ensembl.org/Zygosaccharomyces_parabailii_gca_001984395/Gene/Summary?db=core;g=BZL39_D05250	https://fungi.ensembl.org/Zygosaccharomyces_parabailii_gca_001984395/Transcript/ProteinSummary?db=core;g=BZL39_D05250	NA
BZL39_L02660	32.3786	1.65011	0.333082	4.95406	7.2681e-07	6.13858	1.24969e-05	510783	511340	protein_coding	YPL067C	12	NA	NA	NA	NA	AQZ17196	https://fungi.ensembl.org/Zygosaccharomyces_parabailii_gca_001984395/Gene/Summary?db=core;g=BZL39_L02660	https://fungi.ensembl.org/Zygosaccharomyces_parabailii_gca_001984395/Transcript/ProteinSummary?db=core;g=BZL39_L02660	NA
BZL39_A00500	1223.91	0.432646	0.0873621	4.95233	7.33307e-07	6.13471	1.25616e-05	101509	102363	protein_coding	PRE10 (YOR362C)	1	A0A1S7H7Y3	GO:0003729;GO:0010499;GO:0019773;GO:0019773;GO:0034515;GO:0043161;GO:0006511;GO:0019773;GO:0051603;GO:0005839;GO:0000502;GO:0005634;GO:0005737;GO:0019773	mRNA binding;proteasomal ubiquitin-independent protein catabolic process;proteasome core complex, alpha-subunit complex;proteasome core complex, alpha-subunit complex;proteasome storage granule;proteasome-mediated ubiquitin-dependent protein catabolic process;ubiquitin-dependent protein catabolic process;proteasome core complex, alpha-subunit complex;proteolysis involved in cellular protein catab…	PROTEASOME_ALPHA_1 domain-containing protein;PROTEASOME_ALPHA_1 domain-containing protein;PROTEASOME_ALPHA_1 domain-containing protein;PROTEASOME_ALPHA_1 domain-containing protein;PROTEASOME_ALPHA_1 domain-containing protein;PROTEASOME_ALPHA_1 domain-containing protein;PROTEASOME_ALPHA_1 domain-containing protein;PROTEASOME_ALPHA_1 domain-containing protein;PROTEASOME_ALPHA_1 domain-containing pr…	AQZ09118	https://fungi.ensembl.org/Zygosaccharomyces_parabailii_gca_001984395/Gene/Summary?db=core;g=BZL39_A00500	https://fungi.ensembl.org/Zygosaccharomyces_parabailii_gca_001984395/Transcript/ProteinSummary?db=core;g=BZL39_A00500	https://www.uniprot.org/uniprot/A0A1S7H7Y3
BZL39_A08070	2236.83	-0.371296	0.0750923	-4.94453	7.63281e-07	6.11732	1.30501e-05	1636536	1636928	protein_coding	RPS22A (YJL190C)	1	A0A1S7HTF3	GO:0005840;GO:0006412;GO:0003735;GO:0005840	ribosome;translation;structural constituent of ribosome;ribosome	RPS22A (YJL190C);RPS22A (YJL190C);RPS22A (YJL190C);RPS22A (YJL190C)	AQZ09871	https://fungi.ensembl.org/Zygosaccharomyces_parabailii_gca_001984395/Gene/Summary?db=core;g=BZL39_A08070	https://fungi.ensembl.org/Zygosaccharomyces_parabailii_gca_001984395/Transcript/ProteinSummary?db=core;g=BZL39_A08070	https://www.uniprot.org/uniprot/A0A1S7HTF3
BZL39_D06430	217.904	-0.765997	0.154964	-4.94307	7.6902e-07	6.11406	1.31231e-05	1326424	1328184	protein_coding	DBP9 (YLR276C)	4	A0A1S7HHL3	GO:0004386;GO:0003676;GO:0005524;GO:0016787;GO:0004386;GO:0000166;GO:0005524	helicase activity;nucleic acid binding;ATP binding;hydrolase activity;helicase activity;nucleotide binding;ATP binding	DBP9 (YLR276C);DBP9 (YLR276C);DBP9 (YLR276C);DBP9 (YLR276C);DBP9 (YLR276C);DBP9 (YLR276C);DBP9 (YLR276C)	AQZ12581	https://fungi.ensembl.org/Zygosaccharomyces_parabailii_gca_001984395/Gene/Summary?db=core;g=BZL39_D06430	https://fungi.ensembl.org/Zygosaccharomyces_parabailii_gca_001984395/Transcript/ProteinSummary?db=core;g=BZL39_D06430	https://www.uniprot.org/uniprot/A0A1S7HHL3
BZL39_J00630	5198.83	0.427515	0.0865265	4.94086	7.77784e-07	6.10914	1.32475e-05	128702	129190	protein_coding	CPR1 (YDR155C)	10	A0A1S7HSC1	GO:0000413;GO:0003755;GO:0006457;GO:0003755;GO:0016853;GO:0003755;GO:0003755	protein peptidyl-prolyl isomerization;peptidyl-prolyl cis-trans isomerase activity;protein folding;peptidyl-prolyl cis-trans isomerase activity;isomerase activity;peptidyl-prolyl cis-trans isomerase activity;peptidyl-prolyl cis-trans isomerase activity	Peptidyl-prolyl cis-trans isomerase;Peptidyl-prolyl cis-trans isomerase;Peptidyl-prolyl cis-trans isomerase;Peptidyl-prolyl cis-trans isomerase;Peptidyl-prolyl cis-trans isomerase;Peptidyl-prolyl cis-trans isomerase;Peptidyl-prolyl cis-trans isomerase	AQZ15898	https://fungi.ensembl.org/Zygosaccharomyces_parabailii_gca_001984395/Gene/Summary?db=core;g=BZL39_J00630	https://fungi.ensembl.org/Zygosaccharomyces_parabailii_gca_001984395/Transcript/ProteinSummary?db=core;g=BZL39_J00630	https://www.uniprot.org/uniprot/A0A1S7HSC1
BZL39_E03540	1089.38	0.590038	0.119472	4.9387	7.86435e-07	6.10434	1.33694e-05	684866	685574	protein_coding	PRE3 (YJL001W)	5	A0A1S7HIX8	GO:0004298;GO:0051603;GO:0005839;GO:0043161;GO:0008233;GO:0016787;GO:0006508;GO:0000502;GO:0005737;GO:0005634	threonine-type endopeptidase activity;proteolysis involved in cellular protein catabolic process;proteasome core complex;proteasome-mediated ubiquitin-dependent protein catabolic process;peptidase activity;hydrolase activity;proteolysis;proteasome complex;cytoplasm;nucleus	Proteasome endopeptidase complex;Proteasome endopeptidase complex;Proteasome endopeptidase complex;Proteasome endopeptidase complex;Proteasome endopeptidase complex;Proteasome endopeptidase complex;Proteasome endopeptidase complex;Proteasome endopeptidase complex;Proteasome endopeptidase complex;Proteasome endopeptidase complex	NA	https://fungi.ensembl.org/Zygosaccharomyces_parabailii_gca_001984395/Gene/Summary?db=core;g=BZL39_E03540	https://fungi.ensembl.org/Zygosaccharomyces_parabailii_gca_001984395/Transcript/ProteinSummary?db=core;g=BZL39_E03540	https://www.uniprot.org/uniprot/A0A1S7HIX8
BZL39_P00850	308.229	-0.613691	0.124418	-4.93248	8.11938e-07	6.09048	1.37768e-05	147136	147894	protein_coding	EMG1 (YLR186W)	16	NA	NA	NA	NA	AQZ18949	https://fungi.ensembl.org/Zygosaccharomyces_parabailii_gca_001984395/Gene/Summary?db=core;g=BZL39_P00850	https://fungi.ensembl.org/Zygosaccharomyces_parabailii_gca_001984395/Transcript/ProteinSummary?db=core;g=BZL39_P00850	NA
BZL39_C00330	443.545	-0.564386	0.114441	-4.93165	8.15368e-07	6.08865	1.38088e-05	70603	71712	protein_coding	QCR2 (YPR191W)	3	A0A1S7HDH8	GO:0046872	metal ion binding	QCR2 (YPR191W)	AQZ11112	https://fungi.ensembl.org/Zygosaccharomyces_parabailii_gca_001984395/Gene/Summary?db=core;g=BZL39_C00330	https://fungi.ensembl.org/Zygosaccharomyces_parabailii_gca_001984395/Transcript/ProteinSummary?db=core;g=BZL39_C00330	https://www.uniprot.org/uniprot/A0A1S7HDH8
BZL39_A09560	643.116	-0.482393	0.0979023	-4.92729	8.33794e-07	6.07894	1.40943e-05	1924449	1925855	protein_coding	AIM17 (YHL021C)	1	A0A1S7HAI2	GO:0055114;GO:0016491;GO:0046872;GO:0055114;GO:0016491;GO:0051213	oxidation-reduction process;oxidoreductase activity;metal ion binding;oxidation-reduction process;oxidoreductase activity;dioxygenase activity	TauD domain-containing protein;TauD domain-containing protein;TauD domain-containing protein;TauD domain-containing protein;TauD domain-containing protein;TauD domain-containing protein	AQZ10020	https://fungi.ensembl.org/Zygosaccharomyces_parabailii_gca_001984395/Gene/Summary?db=core;g=BZL39_A09560	https://fungi.ensembl.org/Zygosaccharomyces_parabailii_gca_001984395/Transcript/ProteinSummary?db=core;g=BZL39_A09560	https://www.uniprot.org/uniprot/A0A1S7HAI2
BZL39_B02080	5930.46	-0.351737	0.0713991	-4.92635	8.37783e-07	6.07687	1.4135e-05	404483	404933	protein_coding	RPL30 (YGL030W)	2	A0A1S7HNB3	GO:0022625;GO:0003723;GO:0003735	cytosolic large ribosomal subunit;RNA binding;structural constituent of ribosome	Ribosomal_L7Ae domain-containing protein;Ribosomal_L7Ae domain-containing protein;Ribosomal_L7Ae domain-containing protein	NA	https://fungi.ensembl.org/Zygosaccharomyces_parabailii_gca_001984395/Gene/Summary?db=core;g=BZL39_B02080	https://fungi.ensembl.org/Zygosaccharomyces_parabailii_gca_001984395/Transcript/ProteinSummary?db=core;g=BZL39_B02080	https://www.uniprot.org/uniprot/A0A1S7HNB3
[truncated: 9,183 more rows]

## Sheet: ATCC_G20_120_vs_ATCC_Ctrl_120.a
Table S1A. Differentially regulated genes (log 2-fold change, p-value and description) in Z. parabailii cells treated with glabridin for 120 min (transcriptomics)
[truncated: 9,821 more rows]
