# Supplementary material for: Cellular Responses and Targets in Food Spoilage Yeasts Exposed to Antifungal Prenylated Isoflavonoids
Source: Microbiol Spectr. 2023 Jul 10;11(4):e01327-23. doi: 10.1128/spectrum.01327-23 (PMC10433819; doi:10.1128/spectrum.01327-23)
Supplement: Supplemental file 2 — Supplemental material. Download spectrum.01327-23-s0002.xls, XLS file, 4.2 MB [file spectrum.01327-23-s0002.xls]

## Sheet: ATCC_W8_30_vs_ATCC_Ctrl_30.all
Table S1B. Differentially regulated genes (log 2-fold change, p-value and description) in Z. parabailii cells treated with wighteone for 30 min (transcriptomics).
ensembl_gene_id	baseMean	log2FoldChange	lfcSE	stat	pvalue	minus logpvalue	padj	start	end	biotype	description	seqid	uniprot_id	go_ids	go_name	gene_name	protein_id	gene_link	protein_link	blast_and_domain_link
BZL39_E07090	2967.75	5.36236	0.105092	51.0252	0	209.32	0	1393669	1398105	protein_coding	(ZYRO0D17710g)	5	A0A1S7HK08	GO:0042626;GO:0005524;GO:0016020;GO:0016021;GO:0016887;GO:0055085;GO:1990961;GO:0000166;GO:0016021;GO:0016020;GO:0005524;GO:0016020;GO:0000166;GO:0005524	ATPase-coupled transmembrane transporter activity;ATP binding;membrane;integral component of membrane;ATPase activity;transmembrane transport;xenobiotic detoxification by transmembrane export across the plasma membrane;nucleotide binding;integral component of membrane;membrane;ATP binding;membrane;nucleotide binding;ATP binding	(ZYRO0D17710g);(ZYRO0D17710g);(ZYRO0D17710g);(ZYRO0D17710g);(ZYRO0D17710g);(ZYRO0D17710g);(ZYRO0D17710g);(ZYRO0D17710g);(ZYRO0D17710g);(ZYRO0D17710g);(ZYRO0D17710g);(ZYRO0D17710g);(ZYRO0D17710g);(ZYRO0D17710g)	AQZ13369	https://fungi.ensembl.org/Zygosaccharomyces_parabailii_gca_001984395/Gene/Summary?db=core;g=BZL39_E07090	https://fungi.ensembl.org/Zygosaccharomyces_parabailii_gca_001984395/Transcript/ProteinSummary?db=core;g=BZL39_E07090	https://www.uniprot.org/uniprot/A0A1S7HK08
BZL39_H00130	2235.84	5.20069	0.116762	44.5408	0	209.32	0	11725	16161	protein_coding	(ZYRO0D17710g)	8	A0A1S7HNN0	GO:0042626;GO:0005524;GO:0016020;GO:0016021;GO:0016887;GO:0055085;GO:1990961;GO:0005524;GO:0000166;GO:0016021;GO:0016020;GO:0016020;GO:0005524;GO:0000166	ATPase-coupled transmembrane transporter activity;ATP binding;membrane;integral component of membrane;ATPase activity;transmembrane transport;xenobiotic detoxification by transmembrane export across the plasma membrane;ATP binding;nucleotide binding;integral component of membrane;membrane;membrane;ATP binding;nucleotide binding	(ZYRO0D17710g);(ZYRO0D17710g);(ZYRO0D17710g);(ZYRO0D17710g);(ZYRO0D17710g);(ZYRO0D17710g);(ZYRO0D17710g);(ZYRO0D17710g);(ZYRO0D17710g);(ZYRO0D17710g);(ZYRO0D17710g);(ZYRO0D17710g);(ZYRO0D17710g);(ZYRO0D17710g)	AQZ14639	https://fungi.ensembl.org/Zygosaccharomyces_parabailii_gca_001984395/Gene/Summary?db=core;g=BZL39_H00130	https://fungi.ensembl.org/Zygosaccharomyces_parabailii_gca_001984395/Transcript/ProteinSummary?db=core;g=BZL39_H00130	https://www.uniprot.org/uniprot/A0A1S7HNN0
BZL39_K05010	1964.16	3.79789	0.0994066	38.2056	0	209.32	0	985660	990096	protein_coding	hypothetical protein	11	A0A1S7HV16	GO:0042626;GO:0005524;GO:0016020;GO:0016021;GO:0016887;GO:0055085;GO:1990961;GO:0005524;GO:0016021;GO:0000166;GO:0016020;GO:0016020;GO:0000166;GO:0005524	ATPase-coupled transmembrane transporter activity;ATP binding;membrane;integral component of membrane;ATPase activity;transmembrane transport;xenobiotic detoxification by transmembrane export across the plasma membrane;ATP binding;integral component of membrane;nucleotide binding;membrane;membrane;nucleotide binding;ATP binding	Uncharacterized protein;Uncharacterized protein;Uncharacterized protein;Uncharacterized protein;Uncharacterized protein;Uncharacterized protein;Uncharacterized protein;Uncharacterized protein;Uncharacterized protein;Uncharacterized protein;Uncharacterized protein;Uncharacterized protein;Uncharacterized protein;Uncharacterized protein	AQZ16908	https://fungi.ensembl.org/Zygosaccharomyces_parabailii_gca_001984395/Gene/Summary?db=core;g=BZL39_K05010	https://fungi.ensembl.org/Zygosaccharomyces_parabailii_gca_001984395/Transcript/ProteinSummary?db=core;g=BZL39_K05010	https://www.uniprot.org/uniprot/A0A1S7HV16
BZL39_K05110	5777.87	6.57711	0.136936	48.0305	0	209.32	0	1031361	1035785	protein_coding	hypothetical protein	11	A0A1S7HVB6	GO:0042626;GO:0005524;GO:0016020;GO:0016021;GO:0016887;GO:0055085;GO:0016020;GO:0005524;GO:0016021;GO:0000166;GO:0016020;GO:0005524;GO:0000166	ATPase-coupled transmembrane transporter activity;ATP binding;membrane;integral component of membrane;ATPase activity;transmembrane transport;membrane;ATP binding;integral component of membrane;nucleotide binding;membrane;ATP binding;nucleotide binding	Uncharacterized protein;Uncharacterized protein;Uncharacterized protein;Uncharacterized protein;Uncharacterized protein;Uncharacterized protein;Uncharacterized protein;Uncharacterized protein;Uncharacterized protein;Uncharacterized protein;Uncharacterized protein;Uncharacterized protein;Uncharacterized protein	AQZ16916	https://fungi.ensembl.org/Zygosaccharomyces_parabailii_gca_001984395/Gene/Summary?db=core;g=BZL39_K05110	https://fungi.ensembl.org/Zygosaccharomyces_parabailii_gca_001984395/Transcript/ProteinSummary?db=core;g=BZL39_K05110	https://www.uniprot.org/uniprot/A0A1S7HVB6
BZL39_H06360	4025.01	3.0215	0.0977605	30.9072	9.56268e-210	208.843	1.53347e-206	1201977	1203050	protein_coding	hypothetical protein	8	A0A1S7HQD5	GO:0003824	catalytic activity	Epimerase domain-containing protein	AQZ15257	https://fungi.ensembl.org/Zygosaccharomyces_parabailii_gca_001984395/Gene/Summary?db=core;g=BZL39_H06360	https://fungi.ensembl.org/Zygosaccharomyces_parabailii_gca_001984395/Transcript/ProteinSummary?db=core;g=BZL39_H06360	https://www.uniprot.org/uniprot/A0A1S7HQD5
BZL39_A00310	1209.86	-2.63632	0.091888	-28.6906	5.00248e-181	180.301	6.68499e-178	63777	64715	protein_coding	(ZYRO0C00374g)	1	A0A1S7H7W5	GO:0022857;GO:0016021;GO:0055085;GO:0016021;GO:0016020	transmembrane transporter activity;integral component of membrane;transmembrane transport;integral component of membrane;membrane	MFS domain-containing protein;MFS domain-containing protein;MFS domain-containing protein;MFS domain-containing protein;MFS domain-containing protein	AQZ09099	https://fungi.ensembl.org/Zygosaccharomyces_parabailii_gca_001984395/Gene/Summary?db=core;g=BZL39_A00310	https://fungi.ensembl.org/Zygosaccharomyces_parabailii_gca_001984395/Transcript/ProteinSummary?db=core;g=BZL39_A00310	https://www.uniprot.org/uniprot/A0A1S7H7W5
BZL39_K04990	1424.83	-2.48736	0.101819	-24.4292	8.37069e-132	131.077	9.58803e-129	971846	973525	protein_coding	hypothetical protein	11	A0A1S7HVA6	GO:0022857;GO:0055085;GO:0016021;GO:0016020	transmembrane transporter activity;transmembrane transport;integral component of membrane;membrane	MFS domain-containing protein;MFS domain-containing protein;MFS domain-containing protein;MFS domain-containing protein	AQZ16906	https://fungi.ensembl.org/Zygosaccharomyces_parabailii_gca_001984395/Gene/Summary?db=core;g=BZL39_K04990	https://fungi.ensembl.org/Zygosaccharomyces_parabailii_gca_001984395/Transcript/ProteinSummary?db=core;g=BZL39_K04990	https://www.uniprot.org/uniprot/A0A1S7HVA6
BZL39_I02380	656.541	-2.73503	0.118257	-23.1278	2.43205e-118	117.614	2.43752e-115	505970	508054	protein_coding	(ZYRO0E02200g)	9	A0A1S7HR47	GO:0022857;GO:0016020;GO:0016021;GO:0055085;GO:0016021;GO:0016020;GO:0016020	transmembrane transporter activity;membrane;integral component of membrane;transmembrane transport;integral component of membrane;membrane;membrane	MFS domain-containing protein;MFS domain-containing protein;MFS domain-containing protein;MFS domain-containing protein;MFS domain-containing protein;MFS domain-containing protein;MFS domain-containing protein	AQZ15493	https://fungi.ensembl.org/Zygosaccharomyces_parabailii_gca_001984395/Gene/Summary?db=core;g=BZL39_I02380	https://fungi.ensembl.org/Zygosaccharomyces_parabailii_gca_001984395/Transcript/ProteinSummary?db=core;g=BZL39_I02380	https://www.uniprot.org/uniprot/A0A1S7HR47
BZL39_K02920	555.877	2.66851	0.116695	22.8674	9.82036e-116	115.008	8.74885e-113	546805	551301	protein_coding	(ZYRO0D11858g)	11	A0A1S7HUG2	GO:0042626;GO:0005524;GO:0016020;GO:0016021;GO:0016887;GO:0055085;GO:1990961;GO:0016020;GO:0005524;GO:0000166;GO:0016021;GO:0016020;GO:0000166;GO:0005524	ATPase-coupled transmembrane transporter activity;ATP binding;membrane;integral component of membrane;ATPase activity;transmembrane transport;xenobiotic detoxification by transmembrane export across the plasma membrane;membrane;ATP binding;nucleotide binding;integral component of membrane;membrane;nucleotide binding;ATP binding	(ZYRO0D11858g);(ZYRO0D11858g);(ZYRO0D11858g);(ZYRO0D11858g);(ZYRO0D11858g);(ZYRO0D11858g);(ZYRO0D11858g);(ZYRO0D11858g);(ZYRO0D11858g);(ZYRO0D11858g);(ZYRO0D11858g);(ZYRO0D11858g);(ZYRO0D11858g);(ZYRO0D11858g)	AQZ16701	https://fungi.ensembl.org/Zygosaccharomyces_parabailii_gca_001984395/Gene/Summary?db=core;g=BZL39_K02920	https://fungi.ensembl.org/Zygosaccharomyces_parabailii_gca_001984395/Transcript/ProteinSummary?db=core;g=BZL39_K02920	https://www.uniprot.org/uniprot/A0A1S7HUG2
BZL39_H00190	1384.72	2.13095	0.0953329	22.3528	1.13496e-110	109.945	9.10009e-108	25613	26953	protein_coding	LYS9 (YNR050C)	8	A0A1S7HNL9	GO:0055114;GO:0016491	oxidation-reduction process;oxidoreductase activity	LYS9 (YNR050C);LYS9 (YNR050C)	AQZ14645	https://fungi.ensembl.org/Zygosaccharomyces_parabailii_gca_001984395/Gene/Summary?db=core;g=BZL39_H00190	https://fungi.ensembl.org/Zygosaccharomyces_parabailii_gca_001984395/Transcript/ProteinSummary?db=core;g=BZL39_H00190	https://www.uniprot.org/uniprot/A0A1S7HNL9
BZL39_I04720	427.455	3.07282	0.13789	22.2846	5.21757e-110	109.283	3.80314e-107	957356	958279	protein_coding	YLR194C	9	NA	NA	NA	NA	AQZ15724	https://fungi.ensembl.org/Zygosaccharomyces_parabailii_gca_001984395/Gene/Summary?db=core;g=BZL39_I04720	https://fungi.ensembl.org/Zygosaccharomyces_parabailii_gca_001984395/Transcript/ProteinSummary?db=core;g=BZL39_I04720	NA
BZL39_G04130	309.756	-3.29965	0.157633	-20.9325	2.70695e-97	96.5675	1.80869e-94	802642	804762	protein_coding	GUT1 (YHL032C)	7	A0A1S7HMY8	GO:0004370;GO:0005975;GO:0006072;GO:0016773;GO:0016740;GO:0016301;GO:0006071;GO:0000166;GO:0016310;GO:0005524;GO:0004370;GO:0019563	glycerol kinase activity;carbohydrate metabolic process;glycerol-3-phosphate metabolic process;phosphotransferase activity, alcohol group as acceptor;transferase activity;kinase activity;glycerol metabolic process;nucleotide binding;phosphorylation;ATP binding;glycerol kinase activity;glycerol catabolic process	Glycerol kinase;Glycerol kinase;Glycerol kinase;Glycerol kinase;Glycerol kinase;Glycerol kinase;Glycerol kinase;Glycerol kinase;Glycerol kinase;Glycerol kinase;Glycerol kinase;Glycerol kinase	AQZ14397	https://fungi.ensembl.org/Zygosaccharomyces_parabailii_gca_001984395/Gene/Summary?db=core;g=BZL39_G04130	https://fungi.ensembl.org/Zygosaccharomyces_parabailii_gca_001984395/Transcript/ProteinSummary?db=core;g=BZL39_G04130	https://www.uniprot.org/uniprot/A0A1S7HMY8
BZL39_B02500	566.463	-2.5095	0.120829	-20.7691	8.24013e-96	95.0841	5.08226e-93	476892	479012	protein_coding	GUT1 (YHL032C)	2	A0A1S7HBG3	GO:0004370;GO:0005975;GO:0006072;GO:0016773;GO:0006071;GO:0016740;GO:0016301;GO:0016310;GO:0005524;GO:0000166;GO:0004370;GO:0019563	glycerol kinase activity;carbohydrate metabolic process;glycerol-3-phosphate metabolic process;phosphotransferase activity, alcohol group as acceptor;glycerol metabolic process;transferase activity;kinase activity;phosphorylation;ATP binding;nucleotide binding;glycerol kinase activity;glycerol catabolic process	Glycerol kinase;Glycerol kinase;Glycerol kinase;Glycerol kinase;Glycerol kinase;Glycerol kinase;Glycerol kinase;Glycerol kinase;Glycerol kinase;Glycerol kinase;Glycerol kinase;Glycerol kinase	AQZ10325	https://fungi.ensembl.org/Zygosaccharomyces_parabailii_gca_001984395/Gene/Summary?db=core;g=BZL39_B02500	https://fungi.ensembl.org/Zygosaccharomyces_parabailii_gca_001984395/Transcript/ProteinSummary?db=core;g=BZL39_B02500	https://www.uniprot.org/uniprot/A0A1S7HBG3
BZL39_F06230	1186.3	2.04088	0.101547	20.0979	7.69844e-90	89.1136	4.40901e-87	1273521	1275320	protein_coding	hypothetical protein	6	A0A1S7HLQ5	GO:0022857;GO:0055085;GO:0016020;GO:0016021	transmembrane transporter activity;transmembrane transport;membrane;integral component of membrane	Uncharacterized protein;Uncharacterized protein;Uncharacterized protein;Uncharacterized protein	AQZ13985	https://fungi.ensembl.org/Zygosaccharomyces_parabailii_gca_001984395/Gene/Summary?db=core;g=BZL39_F06230	https://fungi.ensembl.org/Zygosaccharomyces_parabailii_gca_001984395/Transcript/ProteinSummary?db=core;g=BZL39_F06230	https://www.uniprot.org/uniprot/A0A1S7HLQ5
BZL39_H02780	643.368	2.32043	0.118575	19.5693	2.82491e-85	84.549	1.51001e-82	504514	506145	protein_coding	(ZYRO0F10274g)	8	A0A1S7HPB9	GO:0004190;GO:0006508;GO:0008233;GO:0004190;GO:0006508;GO:0016787	aspartic-type endopeptidase activity;proteolysis;peptidase activity;aspartic-type endopeptidase activity;proteolysis;hydrolase activity	Peptidase A1 domain-containing protein;Peptidase A1 domain-containing protein;Peptidase A1 domain-containing protein;Peptidase A1 domain-containing protein;Peptidase A1 domain-containing protein;Peptidase A1 domain-containing protein	AQZ14902	https://fungi.ensembl.org/Zygosaccharomyces_parabailii_gca_001984395/Gene/Summary?db=core;g=BZL39_H02780	https://fungi.ensembl.org/Zygosaccharomyces_parabailii_gca_001984395/Transcript/ProteinSummary?db=core;g=BZL39_H02780	https://www.uniprot.org/uniprot/A0A1S7HPB9
BZL39_N04950	446.328	3.03215	0.156034	19.4327	4.0862e-84	83.3887	2.0477e-81	985842	986756	protein_coding	YLR194C	14	NA	NA	NA	NA	AQZ18463	https://fungi.ensembl.org/Zygosaccharomyces_parabailii_gca_001984395/Gene/Summary?db=core;g=BZL39_N04950	https://fungi.ensembl.org/Zygosaccharomyces_parabailii_gca_001984395/Transcript/ProteinSummary?db=core;g=BZL39_N04950	NA
BZL39_B07210	409.82	2.34169	0.122133	19.1733	6.18736e-82	81.2085	2.75612e-79	1367359	1368990	protein_coding	MKC7 (YDR144C) and YPS1 (YLR120C)	2	A0A1S7HCS0	GO:0004190;GO:0006508;GO:0006508;GO:0008233;GO:0016787;GO:0004190	aspartic-type endopeptidase activity;proteolysis;proteolysis;peptidase activity;hydrolase activity;aspartic-type endopeptidase activity	Peptidase A1 domain-containing protein;Peptidase A1 domain-containing protein;Peptidase A1 domain-containing protein;Peptidase A1 domain-containing protein;Peptidase A1 domain-containing protein;Peptidase A1 domain-containing protein	AQZ10795	https://fungi.ensembl.org/Zygosaccharomyces_parabailii_gca_001984395/Gene/Summary?db=core;g=BZL39_B07210	https://fungi.ensembl.org/Zygosaccharomyces_parabailii_gca_001984395/Transcript/ProteinSummary?db=core;g=BZL39_B07210	https://www.uniprot.org/uniprot/A0A1S7HCS0
BZL39_D05360	510.86	2.25523	0.11762	19.174	6.10745e-82	81.2141	2.75612e-79	1108299	1112795	protein_coding	(ZYRO0D11858g)	4	A0A1S7HHC3	GO:0042626;GO:0005524;GO:0016020;GO:0016021;GO:0016887;GO:0055085;GO:1990961;GO:0016020;GO:0016021;GO:0005524;GO:0000166;GO:0016020;GO:0005524;GO:0000166	ATPase-coupled transmembrane transporter activity;ATP binding;membrane;integral component of membrane;ATPase activity;transmembrane transport;xenobiotic detoxification by transmembrane export across the plasma membrane;membrane;integral component of membrane;ATP binding;nucleotide binding;membrane;ATP binding;nucleotide binding	(ZYRO0D11858g);(ZYRO0D11858g);(ZYRO0D11858g);(ZYRO0D11858g);(ZYRO0D11858g);(ZYRO0D11858g);(ZYRO0D11858g);(ZYRO0D11858g);(ZYRO0D11858g);(ZYRO0D11858g);(ZYRO0D11858g);(ZYRO0D11858g);(ZYRO0D11858g);(ZYRO0D11858g)	AQZ12473	https://fungi.ensembl.org/Zygosaccharomyces_parabailii_gca_001984395/Gene/Summary?db=core;g=BZL39_D05360	https://fungi.ensembl.org/Zygosaccharomyces_parabailii_gca_001984395/Transcript/ProteinSummary?db=core;g=BZL39_D05360	https://www.uniprot.org/uniprot/A0A1S7HHC3
BZL39_E07030	982.514	2.04548	0.112507	18.1809	7.3085e-74	73.1362	3.08419e-71	1382885	1384225	protein_coding	LYS9 (YNR050C)	5	A0A1S7HK17	GO:0055114;GO:0016491	oxidation-reduction process;oxidoreductase activity	LYS9 (YNR050C);LYS9 (YNR050C)	AQZ13363	https://fungi.ensembl.org/Zygosaccharomyces_parabailii_gca_001984395/Gene/Summary?db=core;g=BZL39_E07030	https://fungi.ensembl.org/Zygosaccharomyces_parabailii_gca_001984395/Transcript/ProteinSummary?db=core;g=BZL39_E07030	https://www.uniprot.org/uniprot/A0A1S7HK17
BZL39_D01270	2432.57	2.08184	0.115516	18.0221	1.30802e-72	71.8834	5.24385e-70	231264	231956	protein_coding	hypothetical protein	4	NA	NA	NA	NA	AQZ12071	https://fungi.ensembl.org/Zygosaccharomyces_parabailii_gca_001984395/Gene/Summary?db=core;g=BZL39_D01270	https://fungi.ensembl.org/Zygosaccharomyces_parabailii_gca_001984395/Transcript/ProteinSummary?db=core;g=BZL39_D01270	NA
BZL39_O02350	329.519	-2.68366	0.151834	-17.675	6.53349e-70	69.1849	2.49455e-67	481141	483225	protein_coding	(ZYRO0E02200g)	15	A0A1S7I0E0	GO:0022857;GO:0016020;GO:0016021;GO:0055085;GO:0016020;GO:0016021;GO:0016020	transmembrane transporter activity;membrane;integral component of membrane;transmembrane transport;membrane;integral component of membrane;membrane	MFS domain-containing protein;MFS domain-containing protein;MFS domain-containing protein;MFS domain-containing protein;MFS domain-containing protein;MFS domain-containing protein;MFS domain-containing protein	AQZ18696	https://fungi.ensembl.org/Zygosaccharomyces_parabailii_gca_001984395/Gene/Summary?db=core;g=BZL39_O02350	https://fungi.ensembl.org/Zygosaccharomyces_parabailii_gca_001984395/Transcript/ProteinSummary?db=core;g=BZL39_O02350	https://www.uniprot.org/uniprot/A0A1S7I0E0
BZL39_O00340	4493.96	-1.6598	0.0991327	-16.7432	6.34646e-63	62.1975	2.313e-60	70111	70446	protein_coding	YKL065W-A	15	A0A1S7HZP4	GO:0016020;GO:0016021	membrane;integral component of membrane	YKL065W-A;YKL065W-A	AQZ18497	https://fungi.ensembl.org/Zygosaccharomyces_parabailii_gca_001984395/Gene/Summary?db=core;g=BZL39_O00340	https://fungi.ensembl.org/Zygosaccharomyces_parabailii_gca_001984395/Transcript/ProteinSummary?db=core;g=BZL39_O00340	https://www.uniprot.org/uniprot/A0A1S7HZP4
BZL39_F01610	1552.06	-1.42976	0.0857989	-16.6641	2.39007e-62	61.6216	8.33198e-60	337025	338071	protein_coding	FBP1 (YLR377C)	6	A0A1S7HKF9	GO:0005975;GO:0042132;GO:0016791;GO:0042578;GO:0005975;GO:0016787;GO:0046872;GO:0042132;GO:0016311;GO:0016311;GO:0016311	carbohydrate metabolic process;fructose 1,6-bisphosphate 1-phosphatase activity;phosphatase activity;phosphoric ester hydrolase activity;carbohydrate metabolic process;hydrolase activity;metal ion binding;fructose 1,6-bisphosphate 1-phosphatase activity;dephosphorylation;dephosphorylation;dephosphorylation	Fructose-bisphosphatase;Fructose-bisphosphatase;Fructose-bisphosphatase;Fructose-bisphosphatase;Fructose-bisphosphatase;Fructose-bisphosphatase;Fructose-bisphosphatase;Fructose-bisphosphatase;Fructose-bisphosphatase;Fructose-bisphosphatase;Fructose-bisphosphatase	AQZ13534	https://fungi.ensembl.org/Zygosaccharomyces_parabailii_gca_001984395/Gene/Summary?db=core;g=BZL39_F01610	https://fungi.ensembl.org/Zygosaccharomyces_parabailii_gca_001984395/Transcript/ProteinSummary?db=core;g=BZL39_F01610	https://www.uniprot.org/uniprot/A0A1S7HKF9
BZL39_I05760	2393.1	1.43726	0.0939144	15.304	7.19218e-53	52.1431	2.40279e-50	1177589	1179322	protein_coding	ERO1 (YML130C)	9	A0A1S7HS68	GO:0005783;GO:0016972;GO:0055114;GO:0003756;GO:0034975;GO:0005783;GO:0016671;GO:0055114;GO:0003756;GO:0055114;GO:0005783;GO:0016020;GO:0005789;GO:0018215;GO:0018215	endoplasmic reticulum;thiol oxidase activity;oxidation-reduction process;protein disulfide isomerase activity;protein folding in endoplasmic reticulum;endoplasmic reticulum;oxidoreductase activity, acting on a sulfur group of donors, disulfide as acceptor;oxidation-reduction process;protein disulfide isomerase activity;oxidation-reduction process;endoplasmic reticulum;membrane;endoplasmic reticul…	ERO1 (YML130C);ERO1 (YML130C);ERO1 (YML130C);ERO1 (YML130C);ERO1 (YML130C);ERO1 (YML130C);ERO1 (YML130C);ERO1 (YML130C);ERO1 (YML130C);ERO1 (YML130C);ERO1 (YML130C);ERO1 (YML130C);ERO1 (YML130C);ERO1 (YML130C);ERO1 (YML130C)	AQZ15827	https://fungi.ensembl.org/Zygosaccharomyces_parabailii_gca_001984395/Gene/Summary?db=core;g=BZL39_I05760	https://fungi.ensembl.org/Zygosaccharomyces_parabailii_gca_001984395/Transcript/ProteinSummary?db=core;g=BZL39_I05760	https://www.uniprot.org/uniprot/A0A1S7HS68
BZL39_B09630	636.945	-1.7755	0.117945	-15.0536	3.27005e-51	50.4854	1.04877e-48	1843950	1844348	protein_coding	IGD1 (YFR017C) and YOL024W	2	NA	NA	NA	NA	AQZ11035	https://fungi.ensembl.org/Zygosaccharomyces_parabailii_gca_001984395/Gene/Summary?db=core;g=BZL39_B09630	https://fungi.ensembl.org/Zygosaccharomyces_parabailii_gca_001984395/Transcript/ProteinSummary?db=core;g=BZL39_B09630	NA
BZL39_A06460	1425.25	1.44756	0.0961891	15.0491	3.49924e-51	50.456	1.07911e-48	1315146	1319537	protein_coding	YOR1 (YGR281W)	1	A0A1S7H9M2	GO:0008559;GO:0042626;GO:0042908;GO:0005524;GO:0016021;GO:0016887;GO:0055085;GO:0016020;GO:0005524;GO:0000166;GO:0016021;GO:0016020;GO:0000166;GO:0005524	ATPase-coupled xenobiotic transmembrane transporter activity;ATPase-coupled transmembrane transporter activity;xenobiotic transport;ATP binding;integral component of membrane;ATPase activity;transmembrane transport;membrane;ATP binding;nucleotide binding;integral component of membrane;membrane;nucleotide binding;ATP binding	YOR1 (YGR281W);YOR1 (YGR281W);YOR1 (YGR281W);YOR1 (YGR281W);YOR1 (YGR281W);YOR1 (YGR281W);YOR1 (YGR281W);YOR1 (YGR281W);YOR1 (YGR281W);YOR1 (YGR281W);YOR1 (YGR281W);YOR1 (YGR281W);YOR1 (YGR281W);YOR1 (YGR281W)	AQZ09711	https://fungi.ensembl.org/Zygosaccharomyces_parabailii_gca_001984395/Gene/Summary?db=core;g=BZL39_A06460	https://fungi.ensembl.org/Zygosaccharomyces_parabailii_gca_001984395/Transcript/ProteinSummary?db=core;g=BZL39_A06460	https://www.uniprot.org/uniprot/A0A1S7H9M2
BZL39_D03010	1409.28	-1.4815	0.099607	-14.8735	4.90086e-50	49.3097	1.45537e-47	605491	607335	protein_coding	YGR067C	4	NA	NA	NA	NA	AQZ12243	https://fungi.ensembl.org/Zygosaccharomyces_parabailii_gca_001984395/Gene/Summary?db=core;g=BZL39_D03010	https://fungi.ensembl.org/Zygosaccharomyces_parabailii_gca_001984395/Transcript/ProteinSummary?db=core;g=BZL39_D03010	NA
BZL39_D02890	1566.84	-1.3829	0.0939913	-14.7131	5.31253e-49	48.2747	1.52128e-46	583143	584189	protein_coding	FBP1 (YLR377C)	4	A0A1S7HGN9	GO:0005975;GO:0042132;GO:0016791;GO:0042578;GO:0016787;GO:0005975;GO:0046872;GO:0042132;GO:0016311;GO:0016311;GO:0016311	carbohydrate metabolic process;fructose 1,6-bisphosphate 1-phosphatase activity;phosphatase activity;phosphoric ester hydrolase activity;hydrolase activity;carbohydrate metabolic process;metal ion binding;fructose 1,6-bisphosphate 1-phosphatase activity;dephosphorylation;dephosphorylation;dephosphorylation	Fructose-bisphosphatase;Fructose-bisphosphatase;Fructose-bisphosphatase;Fructose-bisphosphatase;Fructose-bisphosphatase;Fructose-bisphosphatase;Fructose-bisphosphatase;Fructose-bisphosphatase;Fructose-bisphosphatase;Fructose-bisphosphatase;Fructose-bisphosphatase	AQZ12231	https://fungi.ensembl.org/Zygosaccharomyces_parabailii_gca_001984395/Gene/Summary?db=core;g=BZL39_D02890	https://fungi.ensembl.org/Zygosaccharomyces_parabailii_gca_001984395/Transcript/ProteinSummary?db=core;g=BZL39_D02890	https://www.uniprot.org/uniprot/A0A1S7HGN9
BZL39_B02970	776.628	1.47572	0.100718	14.6521	1.3067e-48	47.8838	3.6128e-46	574883	575989	protein_coding	LYS12 (YIL094C)	2	A0A1S7HBE0	GO:0000287;GO:0055114;GO:0016616;GO:0051287;GO:0046872	magnesium ion binding;oxidation-reduction process;oxidoreductase activity, acting on the CH-OH group of donors, NAD or NADP as acceptor;NAD binding;metal ion binding	Iso_dh domain-containing protein;Iso_dh domain-containing protein;Iso_dh domain-containing protein;Iso_dh domain-containing protein;Iso_dh domain-containing protein	AQZ10372	https://fungi.ensembl.org/Zygosaccharomyces_parabailii_gca_001984395/Gene/Summary?db=core;g=BZL39_B02970	https://fungi.ensembl.org/Zygosaccharomyces_parabailii_gca_001984395/Transcript/ProteinSummary?db=core;g=BZL39_B02970	https://www.uniprot.org/uniprot/A0A1S7HBE0
BZL39_M05170	2394.7	-1.24542	0.0879185	-14.1656	1.49616e-45	44.825	3.99874e-43	1007186	1008910	protein_coding	hypothetical protein	13	A0A1S7HY15	GO:0022857;GO:0055085;GO:0016020;GO:0016021	transmembrane transporter activity;transmembrane transport;membrane;integral component of membrane	MFS domain-containing protein;MFS domain-containing protein;MFS domain-containing protein;MFS domain-containing protein	AQZ17958	https://fungi.ensembl.org/Zygosaccharomyces_parabailii_gca_001984395/Gene/Summary?db=core;g=BZL39_M05170	https://fungi.ensembl.org/Zygosaccharomyces_parabailii_gca_001984395/Transcript/ProteinSummary?db=core;g=BZL39_M05170	https://www.uniprot.org/uniprot/A0A1S7HY15
BZL39_F01730	1114.33	-1.54462	0.113021	-13.6667	1.60445e-42	41.7947	4.14983e-40	358922	360742	protein_coding	YGR067C	6	NA	NA	NA	NA	AQZ13546	https://fungi.ensembl.org/Zygosaccharomyces_parabailii_gca_001984395/Gene/Summary?db=core;g=BZL39_F01730	https://fungi.ensembl.org/Zygosaccharomyces_parabailii_gca_001984395/Transcript/ProteinSummary?db=core;g=BZL39_F01730	NA
BZL39_D00390	695.017	1.77653	0.130128	13.6522	1.95842e-42	41.7081	4.90706e-40	70874	71989	protein_coding	LYS1 (YIR034C)	4	A0A1S7HFZ4	GO:0009085;GO:0004754;GO:0008652;GO:0009085;GO:0055114;GO:0016491;GO:0004754;GO:0019878	lysine biosynthetic process;saccharopine dehydrogenase (NAD+, L-lysine-forming) activity;cellular amino acid biosynthetic process;lysine biosynthetic process;oxidation-reduction process;oxidoreductase activity;saccharopine dehydrogenase (NAD+, L-lysine-forming) activity;lysine biosynthetic process via aminoadipic acid	Saccharopine dehydrogenase [NAD(+), L-lysine-forming];Saccharopine dehydrogenase [NAD(+), L-lysine-forming];Saccharopine dehydrogenase [NAD(+), L-lysine-forming];Saccharopine dehydrogenase [NAD(+), L-lysine-forming];Saccharopine dehydrogenase [NAD(+), L-lysine-forming];Saccharopine dehydrogenase [NAD(+), L-lysine-forming];Saccharopine dehydrogenase [NAD(+), L-lysine-forming];Saccharopine dehydrog…	AQZ11984	https://fungi.ensembl.org/Zygosaccharomyces_parabailii_gca_001984395/Gene/Summary?db=core;g=BZL39_D00390	https://fungi.ensembl.org/Zygosaccharomyces_parabailii_gca_001984395/Transcript/ProteinSummary?db=core;g=BZL39_D00390	https://www.uniprot.org/uniprot/A0A1S7HFZ4
BZL39_J05790	2919.75	-1.14394	0.0846929	-13.5069	1.42351e-41	40.8466	3.4587e-39	1154240	1155967	protein_coding	hypothetical protein	10	A0A1S7HU43	GO:0022857;GO:0055085;GO:0016021;GO:0016020	transmembrane transporter activity;transmembrane transport;integral component of membrane;membrane	MFS domain-containing protein;MFS domain-containing protein;MFS domain-containing protein;MFS domain-containing protein	AQZ16410	https://fungi.ensembl.org/Zygosaccharomyces_parabailii_gca_001984395/Gene/Summary?db=core;g=BZL39_J05790	https://fungi.ensembl.org/Zygosaccharomyces_parabailii_gca_001984395/Transcript/ProteinSummary?db=core;g=BZL39_J05790	https://www.uniprot.org/uniprot/A0A1S7HU43
BZL39_I05570	318.205	-1.71221	0.127057	-13.4759	2.16741e-41	40.6641	5.11125e-39	1142124	1143944	protein_coding	PHO84 (YML123C)	9	A0A1S7HS34	GO:0006797;GO:0006817;GO:0097079;GO:0005315;GO:0005384;GO:0005887;GO:0006828;GO:0097080;GO:0006817;GO:0022857;GO:0005315;GO:0016021;GO:0055085;GO:0006817;GO:0016021;GO:0016020;GO:0071421	polyphosphate metabolic process;phosphate ion transport;selenite:proton symporter activity;inorganic phosphate transmembrane transporter activity;manganese ion transmembrane transporter activity;integral component of plasma membrane;manganese ion transport;plasma membrane selenite transport;phosphate ion transport;transmembrane transporter activity;inorganic phosphate transmembrane transporter ac…	MFS domain-containing protein;MFS domain-containing protein;MFS domain-containing protein;MFS domain-containing protein;MFS domain-containing protein;MFS domain-containing protein;MFS domain-containing protein;MFS domain-containing protein;MFS domain-containing protein;MFS domain-containing protein;MFS domain-containing protein;MFS domain-containing protein;MFS domain-containing protein;MFS domai…	AQZ15808	https://fungi.ensembl.org/Zygosaccharomyces_parabailii_gca_001984395/Gene/Summary?db=core;g=BZL39_I05570	https://fungi.ensembl.org/Zygosaccharomyces_parabailii_gca_001984395/Transcript/ProteinSummary?db=core;g=BZL39_I05570	https://www.uniprot.org/uniprot/A0A1S7HS34
BZL39_O03950	349.982	1.61989	0.126828	12.7724	2.33956e-37	36.6309	5.3596e-35	795956	797071	protein_coding	LYS1 (YIR034C)	15	A0A1S7I0N5	GO:0009085;GO:0004754;GO:0008652;GO:0055114;GO:0009085;GO:0016491;GO:0004754;GO:0019878	lysine biosynthetic process;saccharopine dehydrogenase (NAD+, L-lysine-forming) activity;cellular amino acid biosynthetic process;oxidation-reduction process;lysine biosynthetic process;oxidoreductase activity;saccharopine dehydrogenase (NAD+, L-lysine-forming) activity;lysine biosynthetic process via aminoadipic acid	Saccharopine dehydrogenase [NAD(+), L-lysine-forming];Saccharopine dehydrogenase [NAD(+), L-lysine-forming];Saccharopine dehydrogenase [NAD(+), L-lysine-forming];Saccharopine dehydrogenase [NAD(+), L-lysine-forming];Saccharopine dehydrogenase [NAD(+), L-lysine-forming];Saccharopine dehydrogenase [NAD(+), L-lysine-forming];Saccharopine dehydrogenase [NAD(+), L-lysine-forming];Saccharopine dehydrog…	AQZ18854	https://fungi.ensembl.org/Zygosaccharomyces_parabailii_gca_001984395/Gene/Summary?db=core;g=BZL39_O03950	https://fungi.ensembl.org/Zygosaccharomyces_parabailii_gca_001984395/Transcript/ProteinSummary?db=core;g=BZL39_O03950	https://www.uniprot.org/uniprot/A0A1S7I0N5
BZL39_H02760	395.298	1.53413	0.122449	12.5287	5.20177e-36	35.2838	1.15855e-33	500092	501693	protein_coding	MKC7 (YDR144C) and YPS1 (YLR120C)	8	A0A1S7HPR4	GO:0004190;GO:0006508;GO:0006508;GO:0004190;GO:0016787;GO:0008233	aspartic-type endopeptidase activity;proteolysis;proteolysis;aspartic-type endopeptidase activity;hydrolase activity;peptidase activity	Peptidase A1 domain-containing protein;Peptidase A1 domain-containing protein;Peptidase A1 domain-containing protein;Peptidase A1 domain-containing protein;Peptidase A1 domain-containing protein;Peptidase A1 domain-containing protein	AQZ14900	https://fungi.ensembl.org/Zygosaccharomyces_parabailii_gca_001984395/Gene/Summary?db=core;g=BZL39_H02760	https://fungi.ensembl.org/Zygosaccharomyces_parabailii_gca_001984395/Transcript/ProteinSummary?db=core;g=BZL39_H02760	https://www.uniprot.org/uniprot/A0A1S7HPR4
BZL39_C00620	2262.03	-1.01979	0.0824028	-12.3757	3.53774e-35	34.4513	7.66638e-33	124219	126198	protein_coding	(ZYRO0E01188g)	3	A0A1S7HDM9	GO:0022857;GO:0016020;GO:0016021;GO:0055085;GO:0016020;GO:0016021;GO:0016020	transmembrane transporter activity;membrane;integral component of membrane;transmembrane transport;membrane;integral component of membrane;membrane	MFS domain-containing protein;MFS domain-containing protein;MFS domain-containing protein;MFS domain-containing protein;MFS domain-containing protein;MFS domain-containing protein;MFS domain-containing protein	AQZ11141	https://fungi.ensembl.org/Zygosaccharomyces_parabailii_gca_001984395/Gene/Summary?db=core;g=BZL39_C00620	https://fungi.ensembl.org/Zygosaccharomyces_parabailii_gca_001984395/Transcript/ProteinSummary?db=core;g=BZL39_C00620	https://www.uniprot.org/uniprot/A0A1S7HDM9
BZL39_A08220	5514.43	1.04697	0.0868364	12.0569	1.78429e-33	32.7485	3.76486e-31	1660933	1662246	protein_coding	ENO1 (YGR254W) and ENO2 (YHR174W)	1	A0A1S7HA22	GO:0000015;GO:0000287;GO:0004634;GO:0006096;GO:0016829;GO:0006096;GO:0004634;GO:0006096	phosphopyruvate hydratase complex;magnesium ion binding;phosphopyruvate hydratase activity;glycolytic process;lyase activity;glycolytic process;phosphopyruvate hydratase activity;glycolytic process	Phosphopyruvate hydratase;Phosphopyruvate hydratase;Phosphopyruvate hydratase;Phosphopyruvate hydratase;Phosphopyruvate hydratase;Phosphopyruvate hydratase;Phosphopyruvate hydratase;Phosphopyruvate hydratase	AQZ09886	https://fungi.ensembl.org/Zygosaccharomyces_parabailii_gca_001984395/Gene/Summary?db=core;g=BZL39_A08220	https://fungi.ensembl.org/Zygosaccharomyces_parabailii_gca_001984395/Transcript/ProteinSummary?db=core;g=BZL39_A08220	https://www.uniprot.org/uniprot/A0A1S7HA22
BZL39_I00340	4262.16	-1.14093	0.09546	-11.9519	6.34822e-33	32.1973	1.30513e-30	68473	68763	protein_coding	YKL065W-A	9	A0A1S7HQG9	GO:0016020;GO:0016021	membrane;integral component of membrane	YKL065W-A;YKL065W-A	AQZ15292	https://fungi.ensembl.org/Zygosaccharomyces_parabailii_gca_001984395/Gene/Summary?db=core;g=BZL39_I00340	https://fungi.ensembl.org/Zygosaccharomyces_parabailii_gca_001984395/Transcript/ProteinSummary?db=core;g=BZL39_I00340	https://www.uniprot.org/uniprot/A0A1S7HQG9
BZL39_M04080	1368.43	-1.0281	0.0860731	-11.9445	6.93451e-33	32.159	1.39002e-30	794769	796214	protein_coding	OLE1 (YGL055W)	13	A0A1S7HY79	GO:0004768;GO:0006636;GO:0020037;GO:0055114;GO:0006629;GO:0016021;GO:0016717;GO:0055114;GO:0046872;GO:0006633;GO:0055114;GO:0006629;GO:0016020;GO:0006631;GO:0016021;GO:0016491;GO:0004768;GO:0016020;GO:0004768;GO:0046872;GO:0006636	stearoyl-CoA 9-desaturase activity;unsaturated fatty acid biosynthetic process;heme binding;oxidation-reduction process;lipid metabolic process;integral component of membrane;oxidoreductase activity, acting on paired donors, with oxidation of a pair of donors resulting in the reduction of molecular oxygen to two molecules of water;oxidation-reduction process;metal ion binding;fatty acid biosynthe…	Acyl-CoA desaturase;Acyl-CoA desaturase;Acyl-CoA desaturase;Acyl-CoA desaturase;Acyl-CoA desaturase;Acyl-CoA desaturase;Acyl-CoA desaturase;Acyl-CoA desaturase;Acyl-CoA desaturase;Acyl-CoA desaturase;Acyl-CoA desaturase;Acyl-CoA desaturase;Acyl-CoA desaturase;Acyl-CoA desaturase;Acyl-CoA desaturase;Acyl-CoA desaturase;Acyl-CoA desaturase;Acyl-CoA desaturase;Acyl-CoA desaturase;Acyl-CoA desaturase…	AQZ17850	https://fungi.ensembl.org/Zygosaccharomyces_parabailii_gca_001984395/Gene/Summary?db=core;g=BZL39_M04080	https://fungi.ensembl.org/Zygosaccharomyces_parabailii_gca_001984395/Transcript/ProteinSummary?db=core;g=BZL39_M04080	https://www.uniprot.org/uniprot/A0A1S7HY79
BZL39_D03460	161.992	-2.15684	0.180624	-11.9411	7.22604e-33	32.1411	1.41313e-30	708347	711571	protein_coding	SIP4 (YJL089W)	4	A0A1S7HH61	GO:0008270;GO:0000981;GO:0006355;GO:0006357	zinc ion binding;DNA-binding transcription factor activity, RNA polymerase II-specific;regulation of transcription, DNA-templated;regulation of transcription by RNA polymerase II	Zn(2)-C6 fungal-type domain-containing protein;Zn(2)-C6 fungal-type domain-containing protein;Zn(2)-C6 fungal-type domain-containing protein;Zn(2)-C6 fungal-type domain-containing protein	AQZ12288	https://fungi.ensembl.org/Zygosaccharomyces_parabailii_gca_001984395/Gene/Summary?db=core;g=BZL39_D03460	https://fungi.ensembl.org/Zygosaccharomyces_parabailii_gca_001984395/Transcript/ProteinSummary?db=core;g=BZL39_D03460	https://www.uniprot.org/uniprot/A0A1S7HH61
BZL39_B09945	245.121	2.39914	0.201636	11.8984	1.20684e-32	31.9183	2.30392e-30	1918710	1918880	protein_coding	hypothetical protein	2	NA	NA	NA	NA	AQZ11067	https://fungi.ensembl.org/Zygosaccharomyces_parabailii_gca_001984395/Gene/Summary?db=core;g=BZL39_B09945	https://fungi.ensembl.org/Zygosaccharomyces_parabailii_gca_001984395/Transcript/ProteinSummary?db=core;g=BZL39_B09945	NA
BZL39_A07070	865.887	1.29197	0.109661	11.7814	4.86647e-32	31.3128	9.07427e-30	1428211	1429179	protein_coding	MPM1 (YJL066C)	1	NA	NA	NA	NA	AQZ09772	https://fungi.ensembl.org/Zygosaccharomyces_parabailii_gca_001984395/Gene/Summary?db=core;g=BZL39_A07070	https://fungi.ensembl.org/Zygosaccharomyces_parabailii_gca_001984395/Transcript/ProteinSummary?db=core;g=BZL39_A07070	NA
BZL39_D02375	3638.34	-1.13944	0.0971163	-11.7328	8.65631e-32	31.0627	1.57742e-29	475071	475292	protein_coding	COX26 (YDR119W-A)	4	NA	NA	NA	NA	AQZ12182	https://fungi.ensembl.org/Zygosaccharomyces_parabailii_gca_001984395/Gene/Summary?db=core;g=BZL39_D02375	https://fungi.ensembl.org/Zygosaccharomyces_parabailii_gca_001984395/Transcript/ProteinSummary?db=core;g=BZL39_D02375	NA
BZL39_J05380	1011.18	1.23575	0.106072	11.6501	2.29237e-31	30.6397	4.0845e-29	1056902	1061305	protein_coding	YOR1 (YGR281W)	10	A0A1S7HTJ6	GO:0008559;GO:0042626;GO:0042908;GO:0005524;GO:0016021;GO:0016887;GO:0055085;GO:0005524;GO:0016020;GO:0000166;GO:0016021;GO:0016020;GO:0005524;GO:0000166	ATPase-coupled xenobiotic transmembrane transporter activity;ATPase-coupled transmembrane transporter activity;xenobiotic transport;ATP binding;integral component of membrane;ATPase activity;transmembrane transport;ATP binding;membrane;nucleotide binding;integral component of membrane;membrane;ATP binding;nucleotide binding	YOR1 (YGR281W);YOR1 (YGR281W);YOR1 (YGR281W);YOR1 (YGR281W);YOR1 (YGR281W);YOR1 (YGR281W);YOR1 (YGR281W);YOR1 (YGR281W);YOR1 (YGR281W);YOR1 (YGR281W);YOR1 (YGR281W);YOR1 (YGR281W);YOR1 (YGR281W);YOR1 (YGR281W)	AQZ16369	https://fungi.ensembl.org/Zygosaccharomyces_parabailii_gca_001984395/Gene/Summary?db=core;g=BZL39_J05380	https://fungi.ensembl.org/Zygosaccharomyces_parabailii_gca_001984395/Transcript/ProteinSummary?db=core;g=BZL39_J05380	https://www.uniprot.org/uniprot/A0A1S7HTJ6
BZL39_E05650	1590.42	-0.921648	0.0802035	-11.4914	1.45767e-30	29.8363	2.54078e-28	1131988	1133583	protein_coding	XBP1 (YIL101C)	5	A0A1S7HJJ4	GO:0003677;GO:0003677	DNA binding;DNA binding	HTH APSES-type domain-containing protein;HTH APSES-type domain-containing protein	AQZ13225	https://fungi.ensembl.org/Zygosaccharomyces_parabailii_gca_001984395/Gene/Summary?db=core;g=BZL39_E05650	https://fungi.ensembl.org/Zygosaccharomyces_parabailii_gca_001984395/Transcript/ProteinSummary?db=core;g=BZL39_E05650	https://www.uniprot.org/uniprot/A0A1S7HJJ4
BZL39_A09670	297.291	-1.46558	0.128022	-11.4478	2.41071e-30	29.6179	4.11258e-28	1948477	1948995	protein_coding	IGD1 (YFR017C) and YOL024W	1	NA	NA	NA	NA	AQZ10031	https://fungi.ensembl.org/Zygosaccharomyces_parabailii_gca_001984395/Gene/Summary?db=core;g=BZL39_A09670	https://fungi.ensembl.org/Zygosaccharomyces_parabailii_gca_001984395/Transcript/ProteinSummary?db=core;g=BZL39_A09670	NA
BZL39_B07230	345.013	1.57283	0.137502	11.4386	2.68104e-30	29.5717	4.47845e-28	1371805	1373403	protein_coding	(ZYRO0F10274g)	2	A0A1S7HCR8	GO:0004190;GO:0006508;GO:0016787;GO:0006508;GO:0008233;GO:0004190	aspartic-type endopeptidase activity;proteolysis;hydrolase activity;proteolysis;peptidase activity;aspartic-type endopeptidase activity	Peptidase A1 domain-containing protein;Peptidase A1 domain-containing protein;Peptidase A1 domain-containing protein;Peptidase A1 domain-containing protein;Peptidase A1 domain-containing protein;Peptidase A1 domain-containing protein	AQZ10797	https://fungi.ensembl.org/Zygosaccharomyces_parabailii_gca_001984395/Gene/Summary?db=core;g=BZL39_B07230	https://fungi.ensembl.org/Zygosaccharomyces_parabailii_gca_001984395/Transcript/ProteinSummary?db=core;g=BZL39_B07230	https://www.uniprot.org/uniprot/A0A1S7HCR8
BZL39_H04970	276.268	1.66694	0.145869	11.4276	3.0429e-30	29.5167	4.97918e-28	903919	904935	protein_coding	hypothetical protein	8	A0A1S7HQ06	GO:0055114	oxidation-reduction process	Uncharacterized protein	AQZ15119	https://fungi.ensembl.org/Zygosaccharomyces_parabailii_gca_001984395/Gene/Summary?db=core;g=BZL39_H04970	https://fungi.ensembl.org/Zygosaccharomyces_parabailii_gca_001984395/Transcript/ProteinSummary?db=core;g=BZL39_H04970	https://www.uniprot.org/uniprot/A0A1S7HQ06
BZL39_E01510	1186.72	-1.00415	0.0884157	-11.3571	6.83595e-30	29.1652	1.09621e-27	293597	295042	protein_coding	OLE1 (YGL055W)	5	A0A1S7HIE0	GO:0004768;GO:0006636;GO:0020037;GO:0055114;GO:0006629;GO:0016021;GO:0016717;GO:0055114;GO:0046872;GO:0006633;GO:0055114;GO:0016020;GO:0016021;GO:0006631;GO:0016491;GO:0006629;GO:0004768;GO:0016020;GO:0006636;GO:0046872;GO:0004768	stearoyl-CoA 9-desaturase activity;unsaturated fatty acid biosynthetic process;heme binding;oxidation-reduction process;lipid metabolic process;integral component of membrane;oxidoreductase activity, acting on paired donors, with oxidation of a pair of donors resulting in the reduction of molecular oxygen to two molecules of water;oxidation-reduction process;metal ion binding;fatty acid biosynthe…	Acyl-CoA desaturase;Acyl-CoA desaturase;Acyl-CoA desaturase;Acyl-CoA desaturase;Acyl-CoA desaturase;Acyl-CoA desaturase;Acyl-CoA desaturase;Acyl-CoA desaturase;Acyl-CoA desaturase;Acyl-CoA desaturase;Acyl-CoA desaturase;Acyl-CoA desaturase;Acyl-CoA desaturase;Acyl-CoA desaturase;Acyl-CoA desaturase;Acyl-CoA desaturase;Acyl-CoA desaturase;Acyl-CoA desaturase;Acyl-CoA desaturase;Acyl-CoA desaturase…	AQZ12812	https://fungi.ensembl.org/Zygosaccharomyces_parabailii_gca_001984395/Gene/Summary?db=core;g=BZL39_E01510	https://fungi.ensembl.org/Zygosaccharomyces_parabailii_gca_001984395/Transcript/ProteinSummary?db=core;g=BZL39_E01510	https://www.uniprot.org/uniprot/A0A1S7HIE0
BZL39_K00530	1730.91	-0.898099	0.0797666	-11.2591	2.08914e-29	28.68	3.28446e-27	94457	96436	protein_coding	(ZYRO0E01188g)	11	A0A1S7HTW5	GO:0022857;GO:0016020;GO:0016021;GO:0055085;GO:0016020;GO:0016021;GO:0016020	transmembrane transporter activity;membrane;integral component of membrane;transmembrane transport;membrane;integral component of membrane;membrane	MFS domain-containing protein;MFS domain-containing protein;MFS domain-containing protein;MFS domain-containing protein;MFS domain-containing protein;MFS domain-containing protein;MFS domain-containing protein	AQZ16462	https://fungi.ensembl.org/Zygosaccharomyces_parabailii_gca_001984395/Gene/Summary?db=core;g=BZL39_K00530	https://fungi.ensembl.org/Zygosaccharomyces_parabailii_gca_001984395/Transcript/ProteinSummary?db=core;g=BZL39_K00530	https://www.uniprot.org/uniprot/A0A1S7HTW5
BZL39_B00680	2894.34	1.04885	0.093344	11.2364	2.70069e-29	28.5685	4.16425e-27	138530	139192	protein_coding	YNL208W	2	A0A1S7HB08	GO:0019867	outer membrane	Rick_17kDa_Anti domain-containing protein	AQZ10143	https://fungi.ensembl.org/Zygosaccharomyces_parabailii_gca_001984395/Gene/Summary?db=core;g=BZL39_B00680	https://fungi.ensembl.org/Zygosaccharomyces_parabailii_gca_001984395/Transcript/ProteinSummary?db=core;g=BZL39_B00680	https://www.uniprot.org/uniprot/A0A1S7HB08
BZL39_D02940	1280.26	-1.08165	0.0968838	-11.1644	6.08975e-29	28.2154	9.21275e-27	588607	589860	protein_coding	(ZYRO0B07414g)	4	A0A1S7HH14	GO:0006629	lipid metabolic process	FA_desaturase domain-containing protein	AQZ12236	https://fungi.ensembl.org/Zygosaccharomyces_parabailii_gca_001984395/Gene/Summary?db=core;g=BZL39_D02940	https://fungi.ensembl.org/Zygosaccharomyces_parabailii_gca_001984395/Transcript/ProteinSummary?db=core;g=BZL39_D02940	https://www.uniprot.org/uniprot/A0A1S7HH14
BZL39_J04500	6853.17	0.925094	0.084476	10.951	6.574e-28	27.1822	9.76118e-26	881785	883098	protein_coding	ENO1 (YGR254W) and ENO2 (YHR174W)	10	A0A1S7HTC2	GO:0000015;GO:0000287;GO:0004634;GO:0006096;GO:0016829;GO:0006096;GO:0004634;GO:0006096	phosphopyruvate hydratase complex;magnesium ion binding;phosphopyruvate hydratase activity;glycolytic process;lyase activity;glycolytic process;phosphopyruvate hydratase activity;glycolytic process	Phosphopyruvate hydratase;Phosphopyruvate hydratase;Phosphopyruvate hydratase;Phosphopyruvate hydratase;Phosphopyruvate hydratase;Phosphopyruvate hydratase;Phosphopyruvate hydratase;Phosphopyruvate hydratase	AQZ16281	https://fungi.ensembl.org/Zygosaccharomyces_parabailii_gca_001984395/Gene/Summary?db=core;g=BZL39_J04500	https://fungi.ensembl.org/Zygosaccharomyces_parabailii_gca_001984395/Transcript/ProteinSummary?db=core;g=BZL39_J04500	https://www.uniprot.org/uniprot/A0A1S7HTC2
BZL39_F01120	5033.98	-1.01803	0.0949462	-10.7222	8.00783e-27	26.0965	1.1674e-24	233216	233437	protein_coding	COX26 (YDR119W-A)	6	NA	NA	NA	NA	AQZ13485	https://fungi.ensembl.org/Zygosaccharomyces_parabailii_gca_001984395/Gene/Summary?db=core;g=BZL39_F01120	https://fungi.ensembl.org/Zygosaccharomyces_parabailii_gca_001984395/Transcript/ProteinSummary?db=core;g=BZL39_F01120	NA
BZL39_M00830	1308.03	-0.933428	0.0882018	-10.5829	3.57868e-26	25.4463	5.1239e-24	177788	178414	protein_coding	FMP43 (YGR243W) and MPC2 (YHR162W)	13	A0A1S7HWZ4	GO:0005743;GO:0006850;GO:0016021;GO:0005743;GO:0005739;GO:0016020;GO:0005743;GO:0016020	mitochondrial inner membrane;mitochondrial pyruvate transmembrane transport;integral component of membrane;mitochondrial inner membrane;mitochondrion;membrane;mitochondrial inner membrane;membrane	Mitochondrial pyruvate carrier;Mitochondrial pyruvate carrier;Mitochondrial pyruvate carrier;Mitochondrial pyruvate carrier;Mitochondrial pyruvate carrier;Mitochondrial pyruvate carrier;Mitochondrial pyruvate carrier;Mitochondrial pyruvate carrier	AQZ17532	https://fungi.ensembl.org/Zygosaccharomyces_parabailii_gca_001984395/Gene/Summary?db=core;g=BZL39_M00830	https://fungi.ensembl.org/Zygosaccharomyces_parabailii_gca_001984395/Transcript/ProteinSummary?db=core;g=BZL39_M00830	https://www.uniprot.org/uniprot/A0A1S7HWZ4
BZL39_I03690	493.758	-1.34465	0.129056	-10.4191	2.02891e-25	24.6927	2.854e-23	767361	768941	protein_coding	ACH1 (YBL015W)	9	A0A1S7HRD7	GO:0003986;GO:0019679;GO:0006083;GO:0008775;GO:0003986	acetyl-CoA hydrolase activity;propionate metabolic process, methylcitrate cycle;acetate metabolic process;acetate CoA-transferase activity;acetyl-CoA hydrolase activity	Acetyl-CoA deacylase;Acetyl-CoA deacylase;Acetyl-CoA deacylase;Acetyl-CoA deacylase;Acetyl-CoA deacylase	AQZ15622	https://fungi.ensembl.org/Zygosaccharomyces_parabailii_gca_001984395/Gene/Summary?db=core;g=BZL39_I03690	https://fungi.ensembl.org/Zygosaccharomyces_parabailii_gca_001984395/Transcript/ProteinSummary?db=core;g=BZL39_I03690	https://www.uniprot.org/uniprot/A0A1S7HRD7
BZL39_M01930	8944.59	-0.721553	0.0693054	-10.4112	2.20394e-25	24.6568	3.04676e-23	395343	395654	protein_coding	HHF1 (YBR009C)	13	NA	NA	NA	NA	AQZ17636	https://fungi.ensembl.org/Zygosaccharomyces_parabailii_gca_001984395/Gene/Summary?db=core;g=BZL39_M01930	https://fungi.ensembl.org/Zygosaccharomyces_parabailii_gca_001984395/Transcript/ProteinSummary?db=core;g=BZL39_M01930	NA
BZL39_C05930	328.455	1.32654	0.128507	10.3227	5.56461e-25	24.2546	7.56221e-23	1114773	1115282	protein_coding	SUE1 (YPR151C)	3	A0A1S7HF72	GO:0005739;GO:0005739	mitochondrion;mitochondrion	SUE1 (YPR151C);SUE1 (YPR151C)	AQZ11665	https://fungi.ensembl.org/Zygosaccharomyces_parabailii_gca_001984395/Gene/Summary?db=core;g=BZL39_C05930	https://fungi.ensembl.org/Zygosaccharomyces_parabailii_gca_001984395/Transcript/ProteinSummary?db=core;g=BZL39_C05930	https://www.uniprot.org/uniprot/A0A1S7HF72
BZL39_J01770	8313.44	-0.736998	0.0718155	-10.2624	1.04106e-24	23.9825	1.39121e-22	355838	356149	protein_coding	HHF1 (YBR009C)	10	A0A1S7HSJ2	GO:0000786;GO:0003677;GO:0046982;GO:0000786;GO:0005634;GO:0005694;GO:0003677;GO:0005694;GO:0005634	nucleosome;DNA binding;protein heterodimerization activity;nucleosome;nucleus;chromosome;DNA binding;chromosome;nucleus	Histone H4;Histone H4;Histone H4;Histone H4;Histone H4;Histone H4;Histone H4;Histone H4;Histone H4	AQZ16009	https://fungi.ensembl.org/Zygosaccharomyces_parabailii_gca_001984395/Gene/Summary?db=core;g=BZL39_J01770	https://fungi.ensembl.org/Zygosaccharomyces_parabailii_gca_001984395/Transcript/ProteinSummary?db=core;g=BZL39_J01770	https://www.uniprot.org/uniprot/A0A1S7HSJ2
BZL39_G03660	699.872	1.01421	0.0991312	10.2309	1.44108e-24	23.8413	1.89419e-22	706063	707169	protein_coding	LYS12 (YIL094C)	7	A0A1S7HMS2	GO:0000287;GO:0055114;GO:0016616;GO:0051287;GO:0046872	magnesium ion binding;oxidation-reduction process;oxidoreductase activity, acting on the CH-OH group of donors, NAD or NADP as acceptor;NAD binding;metal ion binding	Iso_dh domain-containing protein;Iso_dh domain-containing protein;Iso_dh domain-containing protein;Iso_dh domain-containing protein;Iso_dh domain-containing protein	AQZ14351	https://fungi.ensembl.org/Zygosaccharomyces_parabailii_gca_001984395/Gene/Summary?db=core;g=BZL39_G03660	https://fungi.ensembl.org/Zygosaccharomyces_parabailii_gca_001984395/Transcript/ProteinSummary?db=core;g=BZL39_G03660	https://www.uniprot.org/uniprot/A0A1S7HMS2
BZL39_H03400	1331.87	0.924597	0.0929582	9.94638	2.61533e-23	22.5825	3.38221e-21	626030	627079	protein_coding	CSH1 (YBR161W) and SUR1 (YPL057C)	8	A0A1S7HPL8	GO:0016740;GO:0016021;GO:0016020	transferase activity;integral component of membrane;membrane	CSH1 (YBR161W) and SUR1 (YPL057C);CSH1 (YBR161W) and SUR1 (YPL057C);CSH1 (YBR161W) and SUR1 (YPL057C)	AQZ14964	https://fungi.ensembl.org/Zygosaccharomyces_parabailii_gca_001984395/Gene/Summary?db=core;g=BZL39_H03400	https://fungi.ensembl.org/Zygosaccharomyces_parabailii_gca_001984395/Transcript/ProteinSummary?db=core;g=BZL39_H03400	https://www.uniprot.org/uniprot/A0A1S7HPL8
BZL39_K00190	77.8226	2.51984	0.255945	9.84525	7.18579e-23	22.1435	9.14535e-21	28137	30020	protein_coding	hypothetical protein	11	NA	NA	NA	NA	AQZ16428	https://fungi.ensembl.org/Zygosaccharomyces_parabailii_gca_001984395/Gene/Summary?db=core;g=BZL39_K00190	https://fungi.ensembl.org/Zygosaccharomyces_parabailii_gca_001984395/Transcript/ProteinSummary?db=core;g=BZL39_K00190	NA
BZL39_A05090	666.416	-0.931082	0.0961028	-9.68839	3.37809e-22	21.4713	4.23211e-20	1051051	1051324	protein_coding	QCR9 (YGR183C)	1	A0A1S7H988	GO:0005750;GO:0006122;GO:0005743;GO:0055114;GO:0070469;GO:0016020;GO:0005743;GO:0005739;GO:0016021;GO:0005743;GO:0016020	mitochondrial respiratory chain complex III;mitochondrial electron transport, ubiquinol to cytochrome c;mitochondrial inner membrane;oxidation-reduction process;respirasome;membrane;mitochondrial inner membrane;mitochondrion;integral component of membrane;mitochondrial inner membrane;membrane	QCR9 (YGR183C);QCR9 (YGR183C);QCR9 (YGR183C);QCR9 (YGR183C);QCR9 (YGR183C);QCR9 (YGR183C);QCR9 (YGR183C);QCR9 (YGR183C);QCR9 (YGR183C);QCR9 (YGR183C);QCR9 (YGR183C)	NA	https://fungi.ensembl.org/Zygosaccharomyces_parabailii_gca_001984395/Gene/Summary?db=core;g=BZL39_A05090	https://fungi.ensembl.org/Zygosaccharomyces_parabailii_gca_001984395/Transcript/ProteinSummary?db=core;g=BZL39_A05090	https://www.uniprot.org/uniprot/A0A1S7H988
BZL39_L03890	101.468	-2.1498	0.222583	-9.6584	4.52898e-22	21.344	5.58667e-20	743672	745357	protein_coding	hypothetical protein	12	A0A1S7HW74	GO:0022857;GO:0016020;GO:0016021;GO:0055085;GO:0016021;GO:0016020;GO:0016020	transmembrane transporter activity;membrane;integral component of membrane;transmembrane transport;integral component of membrane;membrane;membrane	MFS domain-containing protein;MFS domain-containing protein;MFS domain-containing protein;MFS domain-containing protein;MFS domain-containing protein;MFS domain-containing protein;MFS domain-containing protein	AQZ17318	https://fungi.ensembl.org/Zygosaccharomyces_parabailii_gca_001984395/Gene/Summary?db=core;g=BZL39_L03890	https://fungi.ensembl.org/Zygosaccharomyces_parabailii_gca_001984395/Transcript/ProteinSummary?db=core;g=BZL39_L03890	https://www.uniprot.org/uniprot/A0A1S7HW74
BZL39_I05110	759.082	1.04337	0.108531	9.61351	7.0118e-22	21.1542	8.51827e-20	1041693	1043795	protein_coding	YIL108W	9	NA	NA	NA	NA	AQZ15763	https://fungi.ensembl.org/Zygosaccharomyces_parabailii_gca_001984395/Gene/Summary?db=core;g=BZL39_I05110	https://fungi.ensembl.org/Zygosaccharomyces_parabailii_gca_001984395/Transcript/ProteinSummary?db=core;g=BZL39_I05110	NA
BZL39_F05980	3922.98	-0.782615	0.0815492	-9.59684	8.24343e-22	21.0839	9.86505e-20	1214950	1216881	protein_coding	GUT2 (YIL155C)	6	A0A1S7HLN0	GO:0055114;GO:0004368;GO:0006072;GO:0009331;GO:0016491;GO:0055114;GO:0016491;GO:0052591;GO:0004368;GO:0052590;GO:0009331;GO:0006072	oxidation-reduction process;glycerol-3-phosphate dehydrogenase (quinone) activity;glycerol-3-phosphate metabolic process;glycerol-3-phosphate dehydrogenase complex;oxidoreductase activity;oxidation-reduction process;oxidoreductase activity;sn-glycerol-3-phosphate:ubiquinone-8 oxidoreductase activity;glycerol-3-phosphate dehydrogenase (quinone) activity;sn-glycerol-3-phosphate:ubiquinone oxidoredu…	Glycerol-3-phosphate dehydrogenase;Glycerol-3-phosphate dehydrogenase;Glycerol-3-phosphate dehydrogenase;Glycerol-3-phosphate dehydrogenase;Glycerol-3-phosphate dehydrogenase;Glycerol-3-phosphate dehydrogenase;Glycerol-3-phosphate dehydrogenase;Glycerol-3-phosphate dehydrogenase;Glycerol-3-phosphate dehydrogenase;Glycerol-3-phosphate dehydrogenase;Glycerol-3-phosphate dehydrogenase;Glycerol-3-pho…	AQZ13964	https://fungi.ensembl.org/Zygosaccharomyces_parabailii_gca_001984395/Gene/Summary?db=core;g=BZL39_F05980	https://fungi.ensembl.org/Zygosaccharomyces_parabailii_gca_001984395/Transcript/ProteinSummary?db=core;g=BZL39_F05980	https://www.uniprot.org/uniprot/A0A1S7HLN0
BZL39_M00950	145.127	1.69394	0.178599	9.48461	2.43291e-21	20.6139	2.86869e-19	203771	206683	protein_coding	PRM10 (YJL108C)	13	A0A1S7HWU2	GO:0016020;GO:0016021;GO:0016020	membrane;integral component of membrane;membrane	Pheromone-regulated membrane protein 10;Pheromone-regulated membrane protein 10;Pheromone-regulated membrane protein 10	AQZ17539	https://fungi.ensembl.org/Zygosaccharomyces_parabailii_gca_001984395/Gene/Summary?db=core;g=BZL39_M00950	https://fungi.ensembl.org/Zygosaccharomyces_parabailii_gca_001984395/Transcript/ProteinSummary?db=core;g=BZL39_M00950	https://www.uniprot.org/uniprot/A0A1S7HWU2
BZL39_B00690	562.311	1.1438	0.121591	9.40695	5.10755e-21	20.2918	5.93512e-19	140155	140577	protein_coding	(ZYRO0C10362g)	2	NA	NA	NA	NA	AQZ10144	https://fungi.ensembl.org/Zygosaccharomyces_parabailii_gca_001984395/Gene/Summary?db=core;g=BZL39_B00690	https://fungi.ensembl.org/Zygosaccharomyces_parabailii_gca_001984395/Transcript/ProteinSummary?db=core;g=BZL39_B00690	NA
BZL39_C00630	84.1787	-2.42658	0.259809	-9.33986	9.64614e-21	20.0156	1.1049e-18	127245	129041	protein_coding	STL1 (YDR536W)	3	A0A1S7HDL1	GO:0022857;GO:0016020;GO:0016021;GO:0055085;GO:0016020;GO:0016021;GO:0016020	transmembrane transporter activity;membrane;integral component of membrane;transmembrane transport;membrane;integral component of membrane;membrane	MFS domain-containing protein;MFS domain-containing protein;MFS domain-containing protein;MFS domain-containing protein;MFS domain-containing protein;MFS domain-containing protein;MFS domain-containing protein	AQZ11142	https://fungi.ensembl.org/Zygosaccharomyces_parabailii_gca_001984395/Gene/Summary?db=core;g=BZL39_C00630	https://fungi.ensembl.org/Zygosaccharomyces_parabailii_gca_001984395/Transcript/ProteinSummary?db=core;g=BZL39_C00630	https://www.uniprot.org/uniprot/A0A1S7HDL1
BZL39_D03990	549.648	-1.24866	0.134511	-9.28298	1.64809e-20	19.783	1.86119e-18	805372	806952	protein_coding	ACH1 (YBL015W)	4	A0A1S7HHA6	GO:0003986;GO:0019679;GO:0006083;GO:0008775;GO:0003986	acetyl-CoA hydrolase activity;propionate metabolic process, methylcitrate cycle;acetate metabolic process;acetate CoA-transferase activity;acetyl-CoA hydrolase activity	Acetyl-CoA deacylase;Acetyl-CoA deacylase;Acetyl-CoA deacylase;Acetyl-CoA deacylase;Acetyl-CoA deacylase	AQZ12338	https://fungi.ensembl.org/Zygosaccharomyces_parabailii_gca_001984395/Gene/Summary?db=core;g=BZL39_D03990	https://fungi.ensembl.org/Zygosaccharomyces_parabailii_gca_001984395/Transcript/ProteinSummary?db=core;g=BZL39_D03990	https://www.uniprot.org/uniprot/A0A1S7HHA6
BZL39_F04020	991.668	-0.959186	0.103651	-9.25403	2.1619e-20	19.6652	2.40752e-18	826640	833332	protein_coding	HFA1 (YMR207C) and ACC1 (YNR016C)	6	A0A1S7HL51	GO:0006633;GO:0046872;GO:0003989;GO:0005524;GO:0016874;GO:0008152;GO:0006633;GO:0016874;GO:0000166;GO:0006629;GO:0003824;GO:0005524;GO:0006631;GO:0003989;GO:0004075;GO:0005524;GO:0000166;GO:2001295	fatty acid biosynthetic process;metal ion binding;acetyl-CoA carboxylase activity;ATP binding;ligase activity;metabolic process;fatty acid biosynthetic process;ligase activity;nucleotide binding;lipid metabolic process;catalytic activity;ATP binding;fatty acid metabolic process;acetyl-CoA carboxylase activity;biotin carboxylase activity;ATP binding;nucleotide binding;malonyl-CoA biosynthetic proc…	Biotin carboxylase;Biotin carboxylase;Biotin carboxylase;Biotin carboxylase;Biotin carboxylase;Biotin carboxylase;Biotin carboxylase;Biotin carboxylase;Biotin carboxylase;Biotin carboxylase;Biotin carboxylase;Biotin carboxylase;Biotin carboxylase;Biotin carboxylase;Biotin carboxylase;Biotin carboxylase;Biotin carboxylase;Biotin carboxylase	AQZ13772	https://fungi.ensembl.org/Zygosaccharomyces_parabailii_gca_001984395/Gene/Summary?db=core;g=BZL39_F04020	https://fungi.ensembl.org/Zygosaccharomyces_parabailii_gca_001984395/Transcript/ProteinSummary?db=core;g=BZL39_F04020	https://www.uniprot.org/uniprot/A0A1S7HL51
BZL39_F01660	767.79	-1.00971	0.10986	-9.1909	3.89556e-20	19.4094	4.27871e-18	342344	343726	protein_coding	(ZYRO0B07414g)	6	A0A1S7HKH2	GO:0006629	lipid metabolic process	FA_desaturase domain-containing protein	AQZ13539	https://fungi.ensembl.org/Zygosaccharomyces_parabailii_gca_001984395/Gene/Summary?db=core;g=BZL39_F01660	https://fungi.ensembl.org/Zygosaccharomyces_parabailii_gca_001984395/Transcript/ProteinSummary?db=core;g=BZL39_F01660	https://www.uniprot.org/uniprot/A0A1S7HKH2
BZL39_H03330	501.569	1.21443	0.133997	9.06317	1.26718e-19	18.8972	1.37301e-17	600557	606058	protein_coding	DUR1,2 (YBR208C)	8	A0A1S7HPH2	GO:0046872;GO:0005524;GO:0016787;GO:0005524;GO:0016874;GO:0000166;GO:0000166;GO:0005524	metal ion binding;ATP binding;hydrolase activity;ATP binding;ligase activity;nucleotide binding;nucleotide binding;ATP binding	DUR1,2 (YBR208C);DUR1,2 (YBR208C);DUR1,2 (YBR208C);DUR1,2 (YBR208C);DUR1,2 (YBR208C);DUR1,2 (YBR208C);DUR1,2 (YBR208C);DUR1,2 (YBR208C)	AQZ14957	https://fungi.ensembl.org/Zygosaccharomyces_parabailii_gca_001984395/Gene/Summary?db=core;g=BZL39_H03330	https://fungi.ensembl.org/Zygosaccharomyces_parabailii_gca_001984395/Transcript/ProteinSummary?db=core;g=BZL39_H03330	https://www.uniprot.org/uniprot/A0A1S7HPH2
BZL39_C03200	64.2504	-2.39244	0.26458	-9.04238	1.53295e-19	18.8145	1.63883e-17	599168	600490	protein_coding	hypothetical protein	3	A0A1S7HEA5	GO:0022857;GO:0016020;GO:0016021;GO:0055085;GO:0016021;GO:0016020;GO:0016020	transmembrane transporter activity;membrane;integral component of membrane;transmembrane transport;integral component of membrane;membrane;membrane	MFS domain-containing protein;MFS domain-containing protein;MFS domain-containing protein;MFS domain-containing protein;MFS domain-containing protein;MFS domain-containing protein;MFS domain-containing protein	AQZ11396	https://fungi.ensembl.org/Zygosaccharomyces_parabailii_gca_001984395/Gene/Summary?db=core;g=BZL39_C03200	https://fungi.ensembl.org/Zygosaccharomyces_parabailii_gca_001984395/Transcript/ProteinSummary?db=core;g=BZL39_C03200	https://www.uniprot.org/uniprot/A0A1S7HEA5
BZL39_M02650	485.518	0.980915	0.108754	9.0196	1.88777e-19	18.7241	1.99159e-17	527908	531399	protein_coding	SNQ2 (YDR011W)	13	A0A1S7HXD4	GO:0042626;GO:0005524;GO:0016020;GO:0016021;GO:0055085;GO:0016020;GO:0016021;GO:0005524;GO:0000166;GO:0016020;GO:0000166;GO:0005524	ATPase-coupled transmembrane transporter activity;ATP binding;membrane;integral component of membrane;transmembrane transport;membrane;integral component of membrane;ATP binding;nucleotide binding;membrane;nucleotide binding;ATP binding	ABC transporter domain-containing protein;ABC transporter domain-containing protein;ABC transporter domain-containing protein;ABC transporter domain-containing protein;ABC transporter domain-containing protein;ABC transporter domain-containing protein;ABC transporter domain-containing protein;ABC transporter domain-containing protein;ABC transporter domain-containing protein;ABC transporter domai…	AQZ17708	https://fungi.ensembl.org/Zygosaccharomyces_parabailii_gca_001984395/Gene/Summary?db=core;g=BZL39_M02650	https://fungi.ensembl.org/Zygosaccharomyces_parabailii_gca_001984395/Transcript/ProteinSummary?db=core;g=BZL39_M02650	https://www.uniprot.org/uniprot/A0A1S7HXD4
BZL39_O03040	70.4926	2.3767	0.264959	8.97006	2.96349e-19	18.5282	3.08588e-17	610945	612534	protein_coding	INO1 (YJL153C)	15	A0A1U7EPT4	GO:0006021;GO:0004512;GO:0008654;GO:0006021;GO:0016853;GO:0004512;GO:0006021	inositol biosynthetic process;inositol-3-phosphate synthase activity;phospholipid biosynthetic process;inositol biosynthetic process;isomerase activity;inositol-3-phosphate synthase activity;inositol biosynthetic process	Inositol-3-phosphate synthase;Inositol-3-phosphate synthase;Inositol-3-phosphate synthase;Inositol-3-phosphate synthase;Inositol-3-phosphate synthase;Inositol-3-phosphate synthase;Inositol-3-phosphate synthase	AQZ18763	https://fungi.ensembl.org/Zygosaccharomyces_parabailii_gca_001984395/Gene/Summary?db=core;g=BZL39_O03040	https://fungi.ensembl.org/Zygosaccharomyces_parabailii_gca_001984395/Transcript/ProteinSummary?db=core;g=BZL39_O03040	https://www.uniprot.org/uniprot/A0A1U7EPT4
BZL39_N02330	649.999	-1.18858	0.133604	-8.89633	5.77262e-19	18.2386	5.93396e-17	457792	464484	protein_coding	HFA1 (YMR207C) and ACC1 (YNR016C)	14	A0A1S7HZ62	GO:0006633;GO:0046872;GO:0003989;GO:0005524;GO:0016874;GO:0006633;GO:0008152;GO:0003824;GO:0006629;GO:0000166;GO:0016874;GO:0006631;GO:0005524;GO:0003989;GO:0004075;GO:0005524;GO:0000166;GO:2001295	fatty acid biosynthetic process;metal ion binding;acetyl-CoA carboxylase activity;ATP binding;ligase activity;fatty acid biosynthetic process;metabolic process;catalytic activity;lipid metabolic process;nucleotide binding;ligase activity;fatty acid metabolic process;ATP binding;acetyl-CoA carboxylase activity;biotin carboxylase activity;ATP binding;nucleotide binding;malonyl-CoA biosynthetic proc…	Biotin carboxylase;Biotin carboxylase;Biotin carboxylase;Biotin carboxylase;Biotin carboxylase;Biotin carboxylase;Biotin carboxylase;Biotin carboxylase;Biotin carboxylase;Biotin carboxylase;Biotin carboxylase;Biotin carboxylase;Biotin carboxylase;Biotin carboxylase;Biotin carboxylase;Biotin carboxylase;Biotin carboxylase;Biotin carboxylase	AQZ18200	https://fungi.ensembl.org/Zygosaccharomyces_parabailii_gca_001984395/Gene/Summary?db=core;g=BZL39_N02330	https://fungi.ensembl.org/Zygosaccharomyces_parabailii_gca_001984395/Transcript/ProteinSummary?db=core;g=BZL39_N02330	https://www.uniprot.org/uniprot/A0A1S7HZ62
BZL39_E05680	379.387	1.21765	0.137482	8.85676	8.23752e-19	18.0842	8.36056e-17	1143450	1144097	protein_coding	(ZYRO0D01452g)	5	A0A1S7HJS9	GO:0003924;GO:0005525;GO:0007264	GTPase activity;GTP binding;small GTPase mediated signal transduction	(ZYRO0D01452g);(ZYRO0D01452g);(ZYRO0D01452g)	AQZ13228	https://fungi.ensembl.org/Zygosaccharomyces_parabailii_gca_001984395/Gene/Summary?db=core;g=BZL39_E05680	https://fungi.ensembl.org/Zygosaccharomyces_parabailii_gca_001984395/Transcript/ProteinSummary?db=core;g=BZL39_E05680	https://www.uniprot.org/uniprot/A0A1S7HJS9
BZL39_E01380	920.713	0.97611	0.11057	8.82796	1.066e-18	17.9722	1.0684e-16	266608	267693	protein_coding	(ZYRO0F12650g)	5	A0A1S7HIK2	GO:0005216;GO:0006811;GO:0016020;GO:0016020;GO:0016021;GO:0016020;GO:0034220	ion channel activity;ion transport;membrane;membrane;integral component of membrane;membrane;ion transmembrane transport	(ZYRO0F12650g);(ZYRO0F12650g);(ZYRO0F12650g);(ZYRO0F12650g);(ZYRO0F12650g);(ZYRO0F12650g);(ZYRO0F12650g)	AQZ12798	https://fungi.ensembl.org/Zygosaccharomyces_parabailii_gca_001984395/Gene/Summary?db=core;g=BZL39_E01380	https://fungi.ensembl.org/Zygosaccharomyces_parabailii_gca_001984395/Transcript/ProteinSummary?db=core;g=BZL39_E01380	https://www.uniprot.org/uniprot/A0A1S7HIK2
BZL39_I04760	671.562	-0.856151	0.0971503	-8.81264	1.2223e-18	17.9128	1.20992e-16	968606	969151	protein_coding	PAR32 (YDL173W)	9	NA	NA	NA	NA	AQZ15728	https://fungi.ensembl.org/Zygosaccharomyces_parabailii_gca_001984395/Gene/Summary?db=core;g=BZL39_I04760	https://fungi.ensembl.org/Zygosaccharomyces_parabailii_gca_001984395/Transcript/ProteinSummary?db=core;g=BZL39_I04760	NA
BZL39_M01640	3693.01	0.776663	0.0890382	8.72281	2.71392e-18	17.5664	2.65368e-16	341533	341850	protein_coding	HSP10 (YOR020C)	13	A0A1S7HX23	GO:0006457;GO:0005524	protein folding;ATP binding	HSP10 (YOR020C);HSP10 (YOR020C)	AQZ17608	https://fungi.ensembl.org/Zygosaccharomyces_parabailii_gca_001984395/Gene/Summary?db=core;g=BZL39_M01640	https://fungi.ensembl.org/Zygosaccharomyces_parabailii_gca_001984395/Transcript/ProteinSummary?db=core;g=BZL39_M01640	https://www.uniprot.org/uniprot/A0A1S7HX23
BZL39_A04270	1160.12	0.857836	0.0986013	8.70005	3.31733e-18	17.4792	3.20462e-16	888713	890191	protein_coding	YBR056W	1	NA	NA	NA	NA	AQZ09492	https://fungi.ensembl.org/Zygosaccharomyces_parabailii_gca_001984395/Gene/Summary?db=core;g=BZL39_A04270	https://fungi.ensembl.org/Zygosaccharomyces_parabailii_gca_001984395/Transcript/ProteinSummary?db=core;g=BZL39_A04270	NA
BZL39_F02190	79.1317	-2.25527	0.259814	-8.68034	3.94575e-18	17.4039	3.76631e-16	461693	464887	protein_coding	SIP4 (YJL089W)	6	A0A1S7HKM2	GO:0008270;GO:0000981;GO:0006355;GO:0006357	zinc ion binding;DNA-binding transcription factor activity, RNA polymerase II-specific;regulation of transcription, DNA-templated;regulation of transcription by RNA polymerase II	Zn(2)-C6 fungal-type domain-containing protein;Zn(2)-C6 fungal-type domain-containing protein;Zn(2)-C6 fungal-type domain-containing protein;Zn(2)-C6 fungal-type domain-containing protein	AQZ13591	https://fungi.ensembl.org/Zygosaccharomyces_parabailii_gca_001984395/Gene/Summary?db=core;g=BZL39_F02190	https://fungi.ensembl.org/Zygosaccharomyces_parabailii_gca_001984395/Transcript/ProteinSummary?db=core;g=BZL39_F02190	https://www.uniprot.org/uniprot/A0A1S7HKM2
BZL39_G04050	1798.82	0.869685	0.100523	8.65159	5.07872e-18	17.2942	4.79073e-16	778514	779431	protein_coding	UBI4 (YLL039C)	7	NA	NA	NA	NA	AQZ14390	https://fungi.ensembl.org/Zygosaccharomyces_parabailii_gca_001984395/Gene/Summary?db=core;g=BZL39_G04050	https://fungi.ensembl.org/Zygosaccharomyces_parabailii_gca_001984395/Transcript/ProteinSummary?db=core;g=BZL39_G04050	NA
BZL39_K00650	445.158	0.958657	0.111608	8.58951	8.73423e-18	17.0588	8.14314e-16	115462	118152	protein_coding	LHS1 (YKL073W)	11	A0A1S7HTV7	GO:0005524;GO:0000166	ATP binding;nucleotide binding	LHS1 (YKL073W);LHS1 (YKL073W)	AQZ16474	https://fungi.ensembl.org/Zygosaccharomyces_parabailii_gca_001984395/Gene/Summary?db=core;g=BZL39_K00650	https://fungi.ensembl.org/Zygosaccharomyces_parabailii_gca_001984395/Transcript/ProteinSummary?db=core;g=BZL39_K00650	https://www.uniprot.org/uniprot/A0A1S7HTV7
BZL39_A02600	1058.14	-0.733452	0.0857232	-8.55605	1.16801e-17	16.9326	1.07645e-15	539468	541087	protein_coding	SMF1 (YOL122C)	1	A0A1S7H8H6	GO:0030001;GO:0016020;GO:0046873;GO:0016020;GO:0016021	metal ion transport;membrane;metal ion transmembrane transporter activity;membrane;integral component of membrane	SMF1 (YOL122C);SMF1 (YOL122C);SMF1 (YOL122C);SMF1 (YOL122C);SMF1 (YOL122C)	AQZ09326	https://fungi.ensembl.org/Zygosaccharomyces_parabailii_gca_001984395/Gene/Summary?db=core;g=BZL39_A02600	https://fungi.ensembl.org/Zygosaccharomyces_parabailii_gca_001984395/Transcript/ProteinSummary?db=core;g=BZL39_A02600	https://www.uniprot.org/uniprot/A0A1S7H8H6
BZL39_E03810	760.472	-0.88361	0.10391	-8.50364	1.83741e-17	16.7358	1.67413e-15	751820	752093	protein_coding	QCR9 (YGR183C)	5	A0A1S7HJ16	GO:0005750;GO:0006122;GO:0005743;GO:0055114;GO:0016020;GO:0005739;GO:0070469;GO:0005743;GO:0016021;GO:0005743;GO:0016020	mitochondrial respiratory chain complex III;mitochondrial electron transport, ubiquinol to cytochrome c;mitochondrial inner membrane;oxidation-reduction process;membrane;mitochondrion;respirasome;mitochondrial inner membrane;integral component of membrane;mitochondrial inner membrane;membrane	QCR9 (YGR183C);QCR9 (YGR183C);QCR9 (YGR183C);QCR9 (YGR183C);QCR9 (YGR183C);QCR9 (YGR183C);QCR9 (YGR183C);QCR9 (YGR183C);QCR9 (YGR183C);QCR9 (YGR183C);QCR9 (YGR183C)	NA	https://fungi.ensembl.org/Zygosaccharomyces_parabailii_gca_001984395/Gene/Summary?db=core;g=BZL39_E03810	https://fungi.ensembl.org/Zygosaccharomyces_parabailii_gca_001984395/Transcript/ProteinSummary?db=core;g=BZL39_E03810	https://www.uniprot.org/uniprot/A0A1S7HJ16
BZL39_J04460	583.259	0.958389	0.112932	8.48644	2.13064e-17	16.6715	1.91949e-15	875799	876998	protein_coding	OYE2 (YHR179W)	10	A0A1S7HTG3	GO:0010181;GO:0055114;GO:0003824;GO:0016491	FMN binding;oxidation-reduction process;catalytic activity;oxidoreductase activity	Oxidored_FMN domain-containing protein;Oxidored_FMN domain-containing protein;Oxidored_FMN domain-containing protein;Oxidored_FMN domain-containing protein	AQZ16277	https://fungi.ensembl.org/Zygosaccharomyces_parabailii_gca_001984395/Gene/Summary?db=core;g=BZL39_J04460	https://fungi.ensembl.org/Zygosaccharomyces_parabailii_gca_001984395/Transcript/ProteinSummary?db=core;g=BZL39_J04460	https://www.uniprot.org/uniprot/A0A1S7HTG3
BZL39_B04920	442.269	0.999619	0.118066	8.46662	2.52615e-17	16.5975	2.25052e-15	946772	949141	protein_coding	ACO2 (YJL200C)	2	A0A1S7HCC6	GO:0006099;GO:0051539;GO:0003994;GO:0016829;GO:0046872;GO:0051536;GO:0005739;GO:0005739;GO:0046872;GO:0051539	tricarboxylic acid cycle;4 iron, 4 sulfur cluster binding;aconitate hydratase activity;lyase activity;metal ion binding;iron-sulfur cluster binding;mitochondrion;mitochondrion;metal ion binding;4 iron, 4 sulfur cluster binding	Aconitate hydratase, mitochondrial;Aconitate hydratase, mitochondrial;Aconitate hydratase, mitochondrial;Aconitate hydratase, mitochondrial;Aconitate hydratase, mitochondrial;Aconitate hydratase, mitochondrial;Aconitate hydratase, mitochondrial;Aconitate hydratase, mitochondrial;Aconitate hydratase, mitochondrial;Aconitate hydratase, mitochondrial	AQZ10570	https://fungi.ensembl.org/Zygosaccharomyces_parabailii_gca_001984395/Gene/Summary?db=core;g=BZL39_B04920	https://fungi.ensembl.org/Zygosaccharomyces_parabailii_gca_001984395/Transcript/ProteinSummary?db=core;g=BZL39_B04920	https://www.uniprot.org/uniprot/A0A1S7HCC6
BZL39_N02820	492.748	0.941757	0.111623	8.43693	3.25786e-17	16.4871	2.8705e-15	551353	552606	protein_coding	CSR1 (YLR380W)	14	NA	NA	NA	NA	AQZ18249	https://fungi.ensembl.org/Zygosaccharomyces_parabailii_gca_001984395/Gene/Summary?db=core;g=BZL39_N02820	https://fungi.ensembl.org/Zygosaccharomyces_parabailii_gca_001984395/Transcript/ProteinSummary?db=core;g=BZL39_N02820	NA
BZL39_K00540	48.5135	-2.96962	0.354789	-8.3701	5.75699e-17	16.2398	5.01734e-15	97483	99282	protein_coding	STL1 (YDR536W)	11	A0A1S7HTW8	GO:0022857;GO:0016020;GO:0016021;GO:0055085;GO:0016021;GO:0016020;GO:0016020	transmembrane transporter activity;membrane;integral component of membrane;transmembrane transport;integral component of membrane;membrane;membrane	MFS domain-containing protein;MFS domain-containing protein;MFS domain-containing protein;MFS domain-containing protein;MFS domain-containing protein;MFS domain-containing protein;MFS domain-containing protein	AQZ16463	https://fungi.ensembl.org/Zygosaccharomyces_parabailii_gca_001984395/Gene/Summary?db=core;g=BZL39_K00540	https://fungi.ensembl.org/Zygosaccharomyces_parabailii_gca_001984395/Transcript/ProteinSummary?db=core;g=BZL39_K00540	https://www.uniprot.org/uniprot/A0A1S7HTW8
BZL39_J03990	1367.59	1.04345	0.1251	8.34096	7.36899e-17	16.1326	6.35318e-15	769283	770776	protein_coding	BTN2 (YGR142W) and CUR1 (YPR158W)	10	NA	NA	NA	NA	AQZ16230	https://fungi.ensembl.org/Zygosaccharomyces_parabailii_gca_001984395/Gene/Summary?db=core;g=BZL39_J03990	https://fungi.ensembl.org/Zygosaccharomyces_parabailii_gca_001984395/Transcript/ProteinSummary?db=core;g=BZL39_J03990	NA
BZL39_C07500	5590.38	-0.850925	0.102917	-8.26808	1.3613e-16	15.866	1.14894e-14	1420962	1422671	protein_coding	HXT7 (YDR342C) and HXT4 (YHR092C)	3	A0A1S7HFL3	GO:0022857;GO:0016020;GO:0016021;GO:0055085;GO:0016021;GO:0016020;GO:0016020	transmembrane transporter activity;membrane;integral component of membrane;transmembrane transport;integral component of membrane;membrane;membrane	MFS domain-containing protein;MFS domain-containing protein;MFS domain-containing protein;MFS domain-containing protein;MFS domain-containing protein;MFS domain-containing protein;MFS domain-containing protein	AQZ11819	https://fungi.ensembl.org/Zygosaccharomyces_parabailii_gca_001984395/Gene/Summary?db=core;g=BZL39_C07500	https://fungi.ensembl.org/Zygosaccharomyces_parabailii_gca_001984395/Transcript/ProteinSummary?db=core;g=BZL39_C07500	https://www.uniprot.org/uniprot/A0A1S7HFL3
BZL39_J00700	1497.9	-0.760581	0.0919856	-8.26848	1.3568e-16	15.8675	1.14894e-14	140491	141063	protein_coding	FMP43 (YGR243W) and MPC2 (YHR162W)	10	A0A1S7HSA6	GO:0005743;GO:0006850;GO:0016020;GO:0005739;GO:0005743;GO:0016021;GO:0016020;GO:0005743	mitochondrial inner membrane;mitochondrial pyruvate transmembrane transport;membrane;mitochondrion;mitochondrial inner membrane;integral component of membrane;membrane;mitochondrial inner membrane	Mitochondrial pyruvate carrier;Mitochondrial pyruvate carrier;Mitochondrial pyruvate carrier;Mitochondrial pyruvate carrier;Mitochondrial pyruvate carrier;Mitochondrial pyruvate carrier;Mitochondrial pyruvate carrier;Mitochondrial pyruvate carrier	AQZ15905	https://fungi.ensembl.org/Zygosaccharomyces_parabailii_gca_001984395/Gene/Summary?db=core;g=BZL39_J00700	https://fungi.ensembl.org/Zygosaccharomyces_parabailii_gca_001984395/Transcript/ProteinSummary?db=core;g=BZL39_J00700	https://www.uniprot.org/uniprot/A0A1S7HSA6
BZL39_A09995	98.9155	2.75554	0.334554	8.23646	1.77378e-16	15.7511	1.48147e-14	2027948	2028118	protein_coding	hypothetical protein	1	NA	NA	NA	NA	AQZ10063	https://fungi.ensembl.org/Zygosaccharomyces_parabailii_gca_001984395/Gene/Summary?db=core;g=BZL39_A09995	https://fungi.ensembl.org/Zygosaccharomyces_parabailii_gca_001984395/Transcript/ProteinSummary?db=core;g=BZL39_A09995	NA
BZL39_C01970	92.9559	-1.83315	0.223168	-8.2142	2.13579e-16	15.6704	1.76544e-14	362135	362938	protein_coding	PEX21 (YGR239C) and PEX18 (YHR160C)	3	NA	NA	NA	NA	AQZ11276	https://fungi.ensembl.org/Zygosaccharomyces_parabailii_gca_001984395/Gene/Summary?db=core;g=BZL39_C01970	https://fungi.ensembl.org/Zygosaccharomyces_parabailii_gca_001984395/Transcript/ProteinSummary?db=core;g=BZL39_C01970	NA
BZL39_E05270	18011.3	0.703698	0.0857605	8.20539	2.29853e-16	15.6385	1.88057e-14	1050781	1052925	protein_coding	HSC82 (YMR186W) and HSP82 (YPL240C)	5	A0A1S7HJN8	GO:0006457;GO:0051082;GO:0005524;GO:0005524;GO:0000166	protein folding;unfolded protein binding;ATP binding;ATP binding;nucleotide binding	HATPase_c domain-containing protein;HATPase_c domain-containing protein;HATPase_c domain-containing protein;HATPase_c domain-containing protein;HATPase_c domain-containing protein	AQZ13188	https://fungi.ensembl.org/Zygosaccharomyces_parabailii_gca_001984395/Gene/Summary?db=core;g=BZL39_E05270	https://fungi.ensembl.org/Zygosaccharomyces_parabailii_gca_001984395/Transcript/ProteinSummary?db=core;g=BZL39_E05270	https://www.uniprot.org/uniprot/A0A1S7HJN8
BZL39_J02220	794.134	-0.758662	0.09306	-8.1524	3.56778e-16	15.4476	2.88954e-14	438770	439954	protein_coding	GCV1 (YDR019C)	10	A0A1S7HSN9	GO:0004047;GO:0006546;GO:0016740;GO:0008483;GO:0005739;GO:0004047;GO:0005739	aminomethyltransferase activity;glycine catabolic process;transferase activity;transaminase activity;mitochondrion;aminomethyltransferase activity;mitochondrion	Aminomethyltransferase;Aminomethyltransferase;Aminomethyltransferase;Aminomethyltransferase;Aminomethyltransferase;Aminomethyltransferase;Aminomethyltransferase	AQZ16054	https://fungi.ensembl.org/Zygosaccharomyces_parabailii_gca_001984395/Gene/Summary?db=core;g=BZL39_J02220	https://fungi.ensembl.org/Zygosaccharomyces_parabailii_gca_001984395/Transcript/ProteinSummary?db=core;g=BZL39_J02220	https://www.uniprot.org/uniprot/A0A1S7HSN9
BZL39_L02600	152.308	1.45056	0.17838	8.13182	4.22897e-16	15.3738	3.39079e-14	501297	501806	protein_coding	SUE1 (YPR151C)	12	A0A1S7HWE0	GO:0005739;GO:0005739	mitochondrion;mitochondrion	SUE1 (YPR151C);SUE1 (YPR151C)	AQZ17190	https://fungi.ensembl.org/Zygosaccharomyces_parabailii_gca_001984395/Gene/Summary?db=core;g=BZL39_L02600	https://fungi.ensembl.org/Zygosaccharomyces_parabailii_gca_001984395/Transcript/ProteinSummary?db=core;g=BZL39_L02600	https://www.uniprot.org/uniprot/A0A1S7HWE0
BZL39_J01760	12540.8	-0.576128	0.0712932	-8.0811	6.41835e-16	15.1926	5.09528e-14	354901	355311	protein_coding	HHT1 (YBR010W)	10	A0A1S7HXD2	GO:0000786;GO:0003677;GO:0046982;GO:0000786;GO:0005634;GO:0005634	nucleosome;DNA binding;protein heterodimerization activity;nucleosome;nucleus;nucleus	Histone H3;Histone H3;Histone H3;Histone H3;Histone H3;Histone H3	AQZ16008	https://fungi.ensembl.org/Zygosaccharomyces_parabailii_gca_001984395/Gene/Summary?db=core;g=BZL39_J01760	https://fungi.ensembl.org/Zygosaccharomyces_parabailii_gca_001984395/Transcript/ProteinSummary?db=core;g=BZL39_J01760	https://www.uniprot.org/uniprot/A0A1S7HXD2
BZL39_G05940	4760.8	1.53839	0.191439	8.03596	9.28523e-16	15.0322	7.29892e-14	1141253	1141945	protein_coding	YNL208W	7	A0A1S7HNN9	GO:0019867	outer membrane	Rick_17kDa_Anti domain-containing protein	AQZ14576	https://fungi.ensembl.org/Zygosaccharomyces_parabailii_gca_001984395/Gene/Summary?db=core;g=BZL39_G05940	https://fungi.ensembl.org/Zygosaccharomyces_parabailii_gca_001984395/Transcript/ProteinSummary?db=core;g=BZL39_G05940	https://www.uniprot.org/uniprot/A0A1S7HNN9
BZL39_L04390	2603.43	-0.626245	0.0779943	-8.02936	9.79787e-16	15.0089	7.62712e-14	850875	851273	protein_coding	HTB1 (YDR224C)	12	NA	NA	NA	NA	AQZ17366	https://fungi.ensembl.org/Zygosaccharomyces_parabailii_gca_001984395/Gene/Summary?db=core;g=BZL39_L04390	https://fungi.ensembl.org/Zygosaccharomyces_parabailii_gca_001984395/Transcript/ProteinSummary?db=core;g=BZL39_L04390	NA
BZL39_L04550	783.582	0.872473	0.109254	7.98573	1.39695e-15	14.8548	1.077e-13	882504	884594	protein_coding	LYS4 (YDR234W)	12	A0A1S7HWJ5	GO:0004409;GO:0009085;GO:0051539;GO:0009085;GO:0008652;GO:0016829;GO:0046872;GO:0051536;GO:0005739;GO:0004409;GO:0005739;GO:0004409;GO:0019878;GO:0051539;GO:0046872;GO:0005739;GO:0019878	homoaconitate hydratase activity;lysine biosynthetic process;4 iron, 4 sulfur cluster binding;lysine biosynthetic process;cellular amino acid biosynthetic process;lyase activity;metal ion binding;iron-sulfur cluster binding;mitochondrion;homoaconitate hydratase activity;mitochondrion;homoaconitate hydratase activity;lysine biosynthetic process via aminoadipic acid;4 iron, 4 sulfur cluster binding…	Homoaconitase, mitochondrial;Homoaconitase, mitochondrial;Homoaconitase, mitochondrial;Homoaconitase, mitochondrial;Homoaconitase, mitochondrial;Homoaconitase, mitochondrial;Homoaconitase, mitochondrial;Homoaconitase, mitochondrial;Homoaconitase, mitochondrial;Homoaconitase, mitochondrial;Homoaconitase, mitochondrial;Homoaconitase, mitochondrial;Homoaconitase, mitochondrial;Homoaconitase, mitocho…	AQZ17382	https://fungi.ensembl.org/Zygosaccharomyces_parabailii_gca_001984395/Gene/Summary?db=core;g=BZL39_L04550	https://fungi.ensembl.org/Zygosaccharomyces_parabailii_gca_001984395/Transcript/ProteinSummary?db=core;g=BZL39_L04550	https://www.uniprot.org/uniprot/A0A1S7HWJ5
BZL39_B09520	737.89	-0.845796	0.106459	-7.94479	1.94525e-15	14.711	1.48543e-13	1819793	1821169	protein_coding	AIM17 (YHL021C)	2	A0A1S7HD82	GO:0055114;GO:0016491;GO:0055114;GO:0016491	oxidation-reduction process;oxidoreductase activity;oxidation-reduction process;oxidoreductase activity	TauD domain-containing protein;TauD domain-containing protein;TauD domain-containing protein;TauD domain-containing protein	AQZ11024	https://fungi.ensembl.org/Zygosaccharomyces_parabailii_gca_001984395/Gene/Summary?db=core;g=BZL39_B09520	https://fungi.ensembl.org/Zygosaccharomyces_parabailii_gca_001984395/Transcript/ProteinSummary?db=core;g=BZL39_B09520	https://www.uniprot.org/uniprot/A0A1S7HD82
BZL39_H05570	41717.4	0.596518	0.0753137	7.92045	2.3666e-15	14.6259	1.79013e-13	1035039	1035350	protein_coding	HSP12 (YFL014W)	8	NA	NA	NA	NA	AQZ15178	https://fungi.ensembl.org/Zygosaccharomyces_parabailii_gca_001984395/Gene/Summary?db=core;g=BZL39_H05570	https://fungi.ensembl.org/Zygosaccharomyces_parabailii_gca_001984395/Transcript/ProteinSummary?db=core;g=BZL39_H05570	NA
BZL39_N00400	4776.96	-0.674962	0.0861412	-7.83553	4.66857e-15	14.3308	3.49837e-13	74676	76607	protein_coding	GUT2 (YIL155C)	14	A0A1S7HY76	GO:0055114;GO:0004368;GO:0006072;GO:0009331;GO:0016491;GO:0055114;GO:0016491;GO:0052590;GO:0052591;GO:0004368;GO:0009331;GO:0006072	oxidation-reduction process;glycerol-3-phosphate dehydrogenase (quinone) activity;glycerol-3-phosphate metabolic process;glycerol-3-phosphate dehydrogenase complex;oxidoreductase activity;oxidation-reduction process;oxidoreductase activity;sn-glycerol-3-phosphate:ubiquinone oxidoreductase activity;sn-glycerol-3-phosphate:ubiquinone-8 oxidoreductase activity;glycerol-3-phosphate dehydrogenase (qui…	Glycerol-3-phosphate dehydrogenase;Glycerol-3-phosphate dehydrogenase;Glycerol-3-phosphate dehydrogenase;Glycerol-3-phosphate dehydrogenase;Glycerol-3-phosphate dehydrogenase;Glycerol-3-phosphate dehydrogenase;Glycerol-3-phosphate dehydrogenase;Glycerol-3-phosphate dehydrogenase;Glycerol-3-phosphate dehydrogenase;Glycerol-3-phosphate dehydrogenase;Glycerol-3-phosphate dehydrogenase;Glycerol-3-pho…	AQZ18009	https://fungi.ensembl.org/Zygosaccharomyces_parabailii_gca_001984395/Gene/Summary?db=core;g=BZL39_N00400	https://fungi.ensembl.org/Zygosaccharomyces_parabailii_gca_001984395/Transcript/ProteinSummary?db=core;g=BZL39_N00400	https://www.uniprot.org/uniprot/A0A1S7HY76
BZL39_K00210	331.752	-1.01329	0.129915	-7.79963	6.20885e-15	14.207	4.6095e-13	33732	35882	protein_coding	hypothetical protein	11	A0A1S7HU67	GO:0015267;GO:0016020;GO:0055085;GO:0016020;GO:0016021;GO:0016020	channel activity;membrane;transmembrane transport;membrane;integral component of membrane;membrane	Uncharacterized protein;Uncharacterized protein;Uncharacterized protein;Uncharacterized protein;Uncharacterized protein;Uncharacterized protein	AQZ16430	https://fungi.ensembl.org/Zygosaccharomyces_parabailii_gca_001984395/Gene/Summary?db=core;g=BZL39_K00210	https://fungi.ensembl.org/Zygosaccharomyces_parabailii_gca_001984395/Transcript/ProteinSummary?db=core;g=BZL39_K00210	https://www.uniprot.org/uniprot/A0A1S7HU67
BZL39_C00300	349.297	-1.13912	0.14646	-7.77771	7.38493e-15	14.1317	5.43233e-13	63496	65649	protein_coding	hypothetical protein	3	A0A1S7HDX0	GO:0015267;GO:0016020;GO:0055085;GO:0016020;GO:0016021;GO:0016020	channel activity;membrane;transmembrane transport;membrane;integral component of membrane;membrane	Uncharacterized protein;Uncharacterized protein;Uncharacterized protein;Uncharacterized protein;Uncharacterized protein;Uncharacterized protein	AQZ11110	https://fungi.ensembl.org/Zygosaccharomyces_parabailii_gca_001984395/Gene/Summary?db=core;g=BZL39_C00300	https://fungi.ensembl.org/Zygosaccharomyces_parabailii_gca_001984395/Transcript/ProteinSummary?db=core;g=BZL39_C00300	https://www.uniprot.org/uniprot/A0A1S7HDX0
BZL39_A08660	2006.61	0.700002	0.0904243	7.74131	9.83995e-15	14.007	7.17243e-13	1761635	1762378	protein_coding	GPM1 (YKL152C)	1	A0A1S7HA95	GO:0003824;GO:0004619;GO:0006096;GO:0016868;GO:0006096;GO:0016853;GO:0006096	catalytic activity;phosphoglycerate mutase activity;glycolytic process;intramolecular transferase activity, phosphotransferases;glycolytic process;isomerase activity;glycolytic process	Phosphoglycerate mutase;Phosphoglycerate mutase;Phosphoglycerate mutase;Phosphoglycerate mutase;Phosphoglycerate mutase;Phosphoglycerate mutase;Phosphoglycerate mutase	AQZ09930	https://fungi.ensembl.org/Zygosaccharomyces_parabailii_gca_001984395/Gene/Summary?db=core;g=BZL39_A08660	https://fungi.ensembl.org/Zygosaccharomyces_parabailii_gca_001984395/Transcript/ProteinSummary?db=core;g=BZL39_A08660	https://www.uniprot.org/uniprot/A0A1S7HA95
BZL39_M02070	1447.84	-0.767228	0.0994252	-7.71663	1.19445e-14	13.9228	8.62799e-13	420415	420813	protein_coding	HTA2 (YBL003C)	13	NA	NA	NA	NA	AQZ17650	https://fungi.ensembl.org/Zygosaccharomyces_parabailii_gca_001984395/Gene/Summary?db=core;g=BZL39_M02070	https://fungi.ensembl.org/Zygosaccharomyces_parabailii_gca_001984395/Transcript/ProteinSummary?db=core;g=BZL39_M02070	NA
BZL39_C02670	1253.55	0.808142	0.105875	7.63295	2.29451e-14	13.6393	1.64262e-12	502677	503705	protein_coding	AHA1 (YDR214W)	3	A0A1S7HE56	GO:0001671;GO:0051087;GO:0051879;GO:0032781	ATPase activator activity;chaperone binding;Hsp90 protein binding;positive regulation of ATPase activity	Aha1_N domain-containing protein;Aha1_N domain-containing protein;Aha1_N domain-containing protein;Aha1_N domain-containing protein	AQZ11344	https://fungi.ensembl.org/Zygosaccharomyces_parabailii_gca_001984395/Gene/Summary?db=core;g=BZL39_C02670	https://fungi.ensembl.org/Zygosaccharomyces_parabailii_gca_001984395/Transcript/ProteinSummary?db=core;g=BZL39_C02670	https://www.uniprot.org/uniprot/A0A1S7HE56
BZL39_B04330	449.788	0.926843	0.122625	7.55835	4.082e-14	13.3891	2.89641e-12	831040	835164	protein_coding	LYS2 (YBR115C)	2	A0A1S7HC43	GO:0004043;GO:0009085;GO:0031177;GO:0008652;GO:0009085;GO:0004043;GO:0055114;GO:0055114;GO:0019878	L-aminoadipate-semialdehyde dehydrogenase activity;lysine biosynthetic process;phosphopantetheine binding;cellular amino acid biosynthetic process;lysine biosynthetic process;L-aminoadipate-semialdehyde dehydrogenase activity;oxidation-reduction process;oxidation-reduction process;lysine biosynthetic process via aminoadipic acid	Alpha-aminoadipate reductase;Alpha-aminoadipate reductase;Alpha-aminoadipate reductase;Alpha-aminoadipate reductase;Alpha-aminoadipate reductase;Alpha-aminoadipate reductase;Alpha-aminoadipate reductase;Alpha-aminoadipate reductase;Alpha-aminoadipate reductase	AQZ10508	https://fungi.ensembl.org/Zygosaccharomyces_parabailii_gca_001984395/Gene/Summary?db=core;g=BZL39_B04330	https://fungi.ensembl.org/Zygosaccharomyces_parabailii_gca_001984395/Transcript/ProteinSummary?db=core;g=BZL39_B04330	https://www.uniprot.org/uniprot/A0A1S7HC43
BZL39_H03200	2395.05	-0.800982	0.10605	-7.55287	4.25783e-14	13.3708	2.99468e-12	578593	580176	protein_coding	(ZYRO0F09262g)	8	A0A1S7HPK5	GO:0009116;GO:0003824;GO:0055085	nucleoside metabolic process;catalytic activity;transmembrane transport	(ZYRO0F09262g);(ZYRO0F09262g);(ZYRO0F09262g)	AQZ14944	https://fungi.ensembl.org/Zygosaccharomyces_parabailii_gca_001984395/Gene/Summary?db=core;g=BZL39_H03200	https://fungi.ensembl.org/Zygosaccharomyces_parabailii_gca_001984395/Transcript/ProteinSummary?db=core;g=BZL39_H03200	https://www.uniprot.org/uniprot/A0A1S7HPK5
BZL39_B02580	1639.39	0.74209	0.0982846	7.55042	4.33871e-14	13.3626	2.99953e-12	502160	503533	protein_coding	UBI4 (YLL039C)	2	A0A1S7HBH2	GO:0004857;GO:0051321;GO:0031386;GO:0005777;GO:0016567;GO:0043086	enzyme inhibitor activity;meiotic cell cycle;protein tag;peroxisome;protein ubiquitination;negative regulation of catalytic activity	UBI4 (YLL039C);UBI4 (YLL039C);UBI4 (YLL039C);UBI4 (YLL039C);UBI4 (YLL039C);UBI4 (YLL039C)	AQZ10333	https://fungi.ensembl.org/Zygosaccharomyces_parabailii_gca_001984395/Gene/Summary?db=core;g=BZL39_B02580	https://fungi.ensembl.org/Zygosaccharomyces_parabailii_gca_001984395/Transcript/ProteinSummary?db=core;g=BZL39_B02580	https://www.uniprot.org/uniprot/A0A1S7HBH2
BZL39_C00280	144.251	1.3587	0.179962	7.54994	4.35448e-14	13.3611	2.99953e-12	57907	59790	protein_coding	hypothetical protein	3	NA	NA	NA	NA	AQZ11108	https://fungi.ensembl.org/Zygosaccharomyces_parabailii_gca_001984395/Gene/Summary?db=core;g=BZL39_C00280	https://fungi.ensembl.org/Zygosaccharomyces_parabailii_gca_001984395/Transcript/ProteinSummary?db=core;g=BZL39_C00280	NA
BZL39_N04530	109.122	1.94472	0.257603	7.54927	4.37696e-14	13.3588	2.99953e-12	902337	903017	protein_coding	hypothetical protein	14	NA	NA	NA	NA	AQZ18420	https://fungi.ensembl.org/Zygosaccharomyces_parabailii_gca_001984395/Gene/Summary?db=core;g=BZL39_N04530	https://fungi.ensembl.org/Zygosaccharomyces_parabailii_gca_001984395/Transcript/ProteinSummary?db=core;g=BZL39_N04530	NA
BZL39_A03460	196.278	-1.12312	0.148806	-7.54758	4.43434e-14	13.3532	3.0131e-12	716242	718524	protein_coding	POX1 (YGL205W)	1	A0A1S7H8R9	GO:0003997;GO:0006635;GO:0050660;GO:0055114;GO:0071949;GO:0005777;GO:0006631;GO:0016627;GO:0055114;GO:0005777;GO:0006631;GO:0016491;GO:0006629;GO:0003997;GO:0005777;GO:0033540	acyl-CoA oxidase activity;fatty acid beta-oxidation;flavin adenine dinucleotide binding;oxidation-reduction process;FAD binding;peroxisome;fatty acid metabolic process;oxidoreductase activity, acting on the CH-CH group of donors;oxidation-reduction process;peroxisome;fatty acid metabolic process;oxidoreductase activity;lipid metabolic process;acyl-CoA oxidase activity;peroxisome;fatty acid beta-o…	Acyl-coenzyme A oxidase;Acyl-coenzyme A oxidase;Acyl-coenzyme A oxidase;Acyl-coenzyme A oxidase;Acyl-coenzyme A oxidase;Acyl-coenzyme A oxidase;Acyl-coenzyme A oxidase;Acyl-coenzyme A oxidase;Acyl-coenzyme A oxidase;Acyl-coenzyme A oxidase;Acyl-coenzyme A oxidase;Acyl-coenzyme A oxidase;Acyl-coenzyme A oxidase;Acyl-coenzyme A oxidase;Acyl-coenzyme A oxidase;Acyl-coenzyme A oxidase	AQZ09411	https://fungi.ensembl.org/Zygosaccharomyces_parabailii_gca_001984395/Gene/Summary?db=core;g=BZL39_A03460	https://fungi.ensembl.org/Zygosaccharomyces_parabailii_gca_001984395/Transcript/ProteinSummary?db=core;g=BZL39_A03460	https://www.uniprot.org/uniprot/A0A1S7H8R9
BZL39_C00740	411.25	0.867587	0.115326	7.52294	5.35587e-14	13.2712	3.60869e-12	145212	147902	protein_coding	LHS1 (YKL073W)	3	A0A1S7HDR0	GO:0005524;GO:0000166	ATP binding;nucleotide binding	LHS1 (YKL073W);LHS1 (YKL073W)	AQZ11153	https://fungi.ensembl.org/Zygosaccharomyces_parabailii_gca_001984395/Gene/Summary?db=core;g=BZL39_C00740	https://fungi.ensembl.org/Zygosaccharomyces_parabailii_gca_001984395/Transcript/ProteinSummary?db=core;g=BZL39_C00740	https://www.uniprot.org/uniprot/A0A1S7HDR0
BZL39_K02250	260.907	1.00149	0.134179	7.46383	8.40451e-14	13.0755	5.61561e-12	407354	408244	protein_coding	CTP1 (YBR291C)	11	A0A1S7HUB1	GO:0055085;GO:0016020;GO:0005739;GO:0005743;GO:0016021;GO:0016020;GO:0005743;GO:0016020;GO:0016021	transmembrane transport;membrane;mitochondrion;mitochondrial inner membrane;integral component of membrane;membrane;mitochondrial inner membrane;membrane;integral component of membrane	CTP1 (YBR291C);CTP1 (YBR291C);CTP1 (YBR291C);CTP1 (YBR291C);CTP1 (YBR291C);CTP1 (YBR291C);CTP1 (YBR291C);CTP1 (YBR291C);CTP1 (YBR291C)	AQZ16633	https://fungi.ensembl.org/Zygosaccharomyces_parabailii_gca_001984395/Gene/Summary?db=core;g=BZL39_K02250	https://fungi.ensembl.org/Zygosaccharomyces_parabailii_gca_001984395/Transcript/ProteinSummary?db=core;g=BZL39_K02250	https://www.uniprot.org/uniprot/A0A1S7HUB1
BZL39_A03220	291.874	0.93874	0.125992	7.45081	9.27657e-14	13.0326	6.09668e-12	660186	660833	protein_coding	(ZYRO0D01452g)	1	A0A1S7H8Q3	GO:0003924;GO:0005525;GO:0007264	GTPase activity;GTP binding;small GTPase mediated signal transduction	(ZYRO0D01452g);(ZYRO0D01452g);(ZYRO0D01452g)	AQZ09387	https://fungi.ensembl.org/Zygosaccharomyces_parabailii_gca_001984395/Gene/Summary?db=core;g=BZL39_A03220	https://fungi.ensembl.org/Zygosaccharomyces_parabailii_gca_001984395/Transcript/ProteinSummary?db=core;g=BZL39_A03220	https://www.uniprot.org/uniprot/A0A1S7H8Q3
BZL39_M02060	4802.55	-0.803494	0.107827	-7.45167	9.21651e-14	13.0354	6.09668e-12	419457	419855	protein_coding	HTB2 (YBL002W)	13	NA	NA	NA	NA	AQZ17649	https://fungi.ensembl.org/Zygosaccharomyces_parabailii_gca_001984395/Gene/Summary?db=core;g=BZL39_M02060	https://fungi.ensembl.org/Zygosaccharomyces_parabailii_gca_001984395/Transcript/ProteinSummary?db=core;g=BZL39_M02060	NA
BZL39_C08260	979.495	-0.705188	0.0951688	-7.40987	1.26425e-13	12.8982	8.24125e-12	1581640	1583157	protein_coding	ATP2 (YJR121W)	3	A0A1S7HFU5	GO:0015986;GO:0045261;GO:0046034;GO:0046933;GO:1902600;GO:0005524;GO:0045261;GO:0006754;GO:0000166;GO:0006811;GO:0005524;GO:0016020;GO:0046933;GO:0046961	ATP synthesis coupled proton transport;proton-transporting ATP synthase complex, catalytic core F(1);ATP metabolic process;proton-transporting ATP synthase activity, rotational mechanism;proton transmembrane transport;ATP binding;proton-transporting ATP synthase complex, catalytic core F(1);ATP biosynthetic process;nucleotide binding;ion transport;ATP binding;membrane;proton-transporting ATP synt…	ATP synthase subunit beta;ATP synthase subunit beta;ATP synthase subunit beta;ATP synthase subunit beta;ATP synthase subunit beta;ATP synthase subunit beta;ATP synthase subunit beta;ATP synthase subunit beta;ATP synthase subunit beta;ATP synthase subunit beta;ATP synthase subunit beta;ATP synthase subunit beta;ATP synthase subunit beta;ATP synthase subunit beta	AQZ11895	https://fungi.ensembl.org/Zygosaccharomyces_parabailii_gca_001984395/Gene/Summary?db=core;g=BZL39_C08260	https://fungi.ensembl.org/Zygosaccharomyces_parabailii_gca_001984395/Transcript/ProteinSummary?db=core;g=BZL39_C08260	https://www.uniprot.org/uniprot/A0A1S7HFU5
BZL39_I05300	3076.75	0.638676	0.086335	7.39765	1.38619e-13	12.8582	8.96331e-12	1078757	1079980	protein_coding	YDJ1 (YNL064C)	9	A0A1S7HRW9	GO:0005829;GO:0031048;GO:0034605;GO:0140453;GO:0005829;GO:0006458;GO:0006511;GO:0006626;GO:0048471;GO:0051082;GO:0051131;GO:0072380;GO:0140455;GO:0001671;GO:0030433;GO:0035719;GO:0042026;GO:0045047;GO:0006457;GO:0009408;GO:0051082;GO:0005524;GO:0031072;GO:0046872;GO:0032781	cytosol;heterochromatin assembly by small RNA;cellular response to heat;protein aggregate center;cytosol;'de novo' protein folding;ubiquitin-dependent protein catabolic process;protein targeting to mitochondrion;perinuclear region of cytoplasm;unfolded protein binding;chaperone-mediated protein complex assembly;TRC complex;cytoplasm protein quality control;ATPase activator activity;ubiquitin-depe…	YDJ1 (YNL064C);YDJ1 (YNL064C);YDJ1 (YNL064C);YDJ1 (YNL064C);YDJ1 (YNL064C);YDJ1 (YNL064C);YDJ1 (YNL064C);YDJ1 (YNL064C);YDJ1 (YNL064C);YDJ1 (YNL064C);YDJ1 (YNL064C);YDJ1 (YNL064C);YDJ1 (YNL064C);YDJ1 (YNL064C);YDJ1 (YNL064C);YDJ1 (YNL064C);YDJ1 (YNL064C);YDJ1 (YNL064C);YDJ1 (YNL064C);YDJ1 (YNL064C);YDJ1 (YNL064C);YDJ1 (YNL064C);YDJ1 (YNL064C);YDJ1 (YNL064C);YDJ1 (YNL064C)	AQZ15782	https://fungi.ensembl.org/Zygosaccharomyces_parabailii_gca_001984395/Gene/Summary?db=core;g=BZL39_I05300	https://fungi.ensembl.org/Zygosaccharomyces_parabailii_gca_001984395/Transcript/ProteinSummary?db=core;g=BZL39_I05300	https://www.uniprot.org/uniprot/A0A1S7HRW9
BZL39_L02520	13040.1	0.666912	0.0902667	7.38824	1.48782e-13	12.8274	9.5435e-12	487109	488107	protein_coding	TDH3 (YGR192C) and TDH2 (YJR009C)	12	A0A1S7HVZ0	GO:0006006;GO:0050661;GO:0055114;GO:0016620;GO:0051287;GO:0055114;GO:0016491;GO:0000166;GO:0006096;GO:0004365;GO:0004365;GO:0051287;GO:0006096	glucose metabolic process;NADP binding;oxidation-reduction process;oxidoreductase activity, acting on the aldehyde or oxo group of donors, NAD or NADP as acceptor;NAD binding;oxidation-reduction process;oxidoreductase activity;nucleotide binding;glycolytic process;glyceraldehyde-3-phosphate dehydrogenase (NAD+) (phosphorylating) activity;glyceraldehyde-3-phosphate dehydrogenase (NAD+) (phosphoryl…	Glyceraldehyde-3-phosphate dehydrogenase;Glyceraldehyde-3-phosphate dehydrogenase;Glyceraldehyde-3-phosphate dehydrogenase;Glyceraldehyde-3-phosphate dehydrogenase;Glyceraldehyde-3-phosphate dehydrogenase;Glyceraldehyde-3-phosphate dehydrogenase;Glyceraldehyde-3-phosphate dehydrogenase;Glyceraldehyde-3-phosphate dehydrogenase;Glyceraldehyde-3-phosphate dehydrogenase;Glyceraldehyde-3-phosphate deh…	AQZ17182	https://fungi.ensembl.org/Zygosaccharomyces_parabailii_gca_001984395/Gene/Summary?db=core;g=BZL39_L02520	https://fungi.ensembl.org/Zygosaccharomyces_parabailii_gca_001984395/Transcript/ProteinSummary?db=core;g=BZL39_L02520	https://www.uniprot.org/uniprot/A0A1S7HVZ0
BZL39_C05850	10651	0.68824	0.093224	7.38265	1.55168e-13	12.8092	9.87413e-12	1100762	1101760	protein_coding	TDH3 (YGR192C) and TDH2 (YJR009C)	3	A0A1S7HF75	GO:0006006;GO:0050661;GO:0055114;GO:0016620;GO:0051287;GO:0055114;GO:0016491;GO:0006096;GO:0000166;GO:0004365;GO:0051287;GO:0004365;GO:0006096	glucose metabolic process;NADP binding;oxidation-reduction process;oxidoreductase activity, acting on the aldehyde or oxo group of donors, NAD or NADP as acceptor;NAD binding;oxidation-reduction process;oxidoreductase activity;glycolytic process;nucleotide binding;glyceraldehyde-3-phosphate dehydrogenase (NAD+) (phosphorylating) activity;NAD binding;glyceraldehyde-3-phosphate dehydrogenase (NAD+)…	Glyceraldehyde-3-phosphate dehydrogenase;Glyceraldehyde-3-phosphate dehydrogenase;Glyceraldehyde-3-phosphate dehydrogenase;Glyceraldehyde-3-phosphate dehydrogenase;Glyceraldehyde-3-phosphate dehydrogenase;Glyceraldehyde-3-phosphate dehydrogenase;Glyceraldehyde-3-phosphate dehydrogenase;Glyceraldehyde-3-phosphate dehydrogenase;Glyceraldehyde-3-phosphate dehydrogenase;Glyceraldehyde-3-phosphate deh…	AQZ11657	https://fungi.ensembl.org/Zygosaccharomyces_parabailii_gca_001984395/Gene/Summary?db=core;g=BZL39_C05850	https://fungi.ensembl.org/Zygosaccharomyces_parabailii_gca_001984395/Transcript/ProteinSummary?db=core;g=BZL39_C05850	https://www.uniprot.org/uniprot/A0A1S7HF75
BZL39_B01120	603.658	-0.759671	0.103583	-7.33392	2.23512e-13	12.6507	1.41112e-11	221946	222191	protein_coding	INH1 (YDL181W) and STF1 (YDL130W-A)	2	A0A1S7HAU4	GO:0032780;GO:0005739;GO:0042030;GO:0005739;GO:0005739	negative regulation of ATPase activity;mitochondrion;ATPase inhibitor activity;mitochondrion;mitochondrion	INH1 (YDL181W) and STF1 (YDL130W-A);INH1 (YDL181W) and STF1 (YDL130W-A);INH1 (YDL181W) and STF1 (YDL130W-A);INH1 (YDL181W) and STF1 (YDL130W-A);INH1 (YDL181W) and STF1 (YDL130W-A)	AQZ10187	https://fungi.ensembl.org/Zygosaccharomyces_parabailii_gca_001984395/Gene/Summary?db=core;g=BZL39_B01120	https://fungi.ensembl.org/Zygosaccharomyces_parabailii_gca_001984395/Transcript/ProteinSummary?db=core;g=BZL39_B01120	https://www.uniprot.org/uniprot/A0A1S7HAU4
BZL39_F00850	6413.42	0.647144	0.0885753	7.30614	2.7493e-13	12.5608	1.72218e-11	171940	172461	protein_coding	AHP1 (YLR109W)	6	NA	NA	NA	NA	AQZ13458	https://fungi.ensembl.org/Zygosaccharomyces_parabailii_gca_001984395/Gene/Summary?db=core;g=BZL39_F00850	https://fungi.ensembl.org/Zygosaccharomyces_parabailii_gca_001984395/Transcript/ProteinSummary?db=core;g=BZL39_F00850	NA
BZL39_J01900	3810.84	-0.754859	0.103404	-7.30007	2.87612e-13	12.5412	1.78766e-11	379863	380261	protein_coding	HTB2 (YBL002W)	10	NA	NA	NA	NA	AQZ16022	https://fungi.ensembl.org/Zygosaccharomyces_parabailii_gca_001984395/Gene/Summary?db=core;g=BZL39_J01900	https://fungi.ensembl.org/Zygosaccharomyces_parabailii_gca_001984395/Transcript/ProteinSummary?db=core;g=BZL39_J01900	NA
BZL39_B06420	686.235	0.761316	0.104306	7.2989	2.9013e-13	12.5374	1.78943e-11	1217640	1219364	protein_coding	CTA1 (YDR256C)	2	A0A1S7HCI8	GO:0004096;GO:0098869;GO:0098869;GO:0098869;GO:0020037;GO:0055114;GO:0004096;GO:0006979;GO:0004601;GO:0055114;GO:0046872;GO:0042744;GO:0016491	catalase activity;cellular oxidant detoxification;cellular oxidant detoxification;cellular oxidant detoxification;heme binding;oxidation-reduction process;catalase activity;response to oxidative stress;peroxidase activity;oxidation-reduction process;metal ion binding;hydrogen peroxide catabolic process;oxidoreductase activity	Catalase;Catalase;Catalase;Catalase;Catalase;Catalase;Catalase;Catalase;Catalase;Catalase;Catalase;Catalase;Catalase	AQZ10717	https://fungi.ensembl.org/Zygosaccharomyces_parabailii_gca_001984395/Gene/Summary?db=core;g=BZL39_B06420	https://fungi.ensembl.org/Zygosaccharomyces_parabailii_gca_001984395/Transcript/ProteinSummary?db=core;g=BZL39_B06420	https://www.uniprot.org/uniprot/A0A1S7HCI8
BZL39_F03540	529.136	0.888018	0.12172	7.29557	2.97397e-13	12.5267	1.82025e-11	738861	740114	protein_coding	CSR1 (YLR380W)	6	NA	NA	NA	NA	AQZ13724	https://fungi.ensembl.org/Zygosaccharomyces_parabailii_gca_001984395/Gene/Summary?db=core;g=BZL39_F03540	https://fungi.ensembl.org/Zygosaccharomyces_parabailii_gca_001984395/Transcript/ProteinSummary?db=core;g=BZL39_F03540	NA
BZL39_C02510	2323.63	-0.587085	0.0805039	-7.29263	3.0396e-13	12.5172	1.83245e-11	467608	468006	protein_coding	HTB1 (YDR224C)	3	A0A1S7HE78	GO:0000786;GO:0003677;GO:0046982;GO:0000786;GO:0005694;GO:0005634;GO:0003677;GO:0005634	nucleosome;DNA binding;protein heterodimerization activity;nucleosome;chromosome;nucleus;DNA binding;nucleus	Histone H2B;Histone H2B;Histone H2B;Histone H2B;Histone H2B;Histone H2B;Histone H2B;Histone H2B	AQZ11329	https://fungi.ensembl.org/Zygosaccharomyces_parabailii_gca_001984395/Gene/Summary?db=core;g=BZL39_C02510	https://fungi.ensembl.org/Zygosaccharomyces_parabailii_gca_001984395/Transcript/ProteinSummary?db=core;g=BZL39_C02510	https://www.uniprot.org/uniprot/A0A1S7HE78
BZL39_E05140	3970.93	-0.612593	0.0839996	-7.29281	3.03558e-13	12.5178	1.83245e-11	1018264	1024194	protein_coding	FAS2 (YPL231W)	5	A0A1S7HJD8	GO:0000287;GO:0004312;GO:0004315;GO:0005835;GO:0006633;GO:0016746;GO:0042759;GO:0004316;GO:0008897;GO:0006633;GO:0046872;GO:0055114;GO:0008152;GO:0016740;GO:0016491;GO:0006629;GO:0006631;GO:0003824;GO:0102131;GO:0004316;GO:0102132;GO:0004321;GO:0004315	magnesium ion binding;fatty acid synthase activity;3-oxoacyl-[acyl-carrier-protein] synthase activity;fatty acid synthase complex;fatty acid biosynthetic process;transferase activity, transferring acyl groups;long-chain fatty acid biosynthetic process;3-oxoacyl-[acyl-carrier-protein] reductase (NADPH) activity;holo-[acyl-carrier-protein] synthase activity;fatty acid biosynthetic process;metal ion…	3-oxoacyl-[acyl-carrier-protein] reductase;3-oxoacyl-[acyl-carrier-protein] reductase;3-oxoacyl-[acyl-carrier-protein] reductase;3-oxoacyl-[acyl-carrier-protein] reductase;3-oxoacyl-[acyl-carrier-protein] reductase;3-oxoacyl-[acyl-carrier-protein] reductase;3-oxoacyl-[acyl-carrier-protein] reductase;3-oxoacyl-[acyl-carrier-protein] reductase;3-oxoacyl-[acyl-carrier-protein] reductase;3-oxoacyl-[a…	AQZ13175	https://fungi.ensembl.org/Zygosaccharomyces_parabailii_gca_001984395/Gene/Summary?db=core;g=BZL39_E05140	https://fungi.ensembl.org/Zygosaccharomyces_parabailii_gca_001984395/Transcript/ProteinSummary?db=core;g=BZL39_E05140	https://www.uniprot.org/uniprot/A0A1S7HJD8
BZL39_P02790	518.288	0.861746	0.119203	7.22923	4.8575e-13	12.3136	2.90652e-11	544975	546075	protein_coding	YML131W	16	A0A1U7EQN1	GO:0055114;GO:0016491;GO:0016021;GO:0016020	oxidation-reduction process;oxidoreductase activity;integral component of membrane;membrane	PKS_ER domain-containing protein;PKS_ER domain-containing protein;PKS_ER domain-containing protein;PKS_ER domain-containing protein	AQZ19141	https://fungi.ensembl.org/Zygosaccharomyces_parabailii_gca_001984395/Gene/Summary?db=core;g=BZL39_P02790	https://fungi.ensembl.org/Zygosaccharomyces_parabailii_gca_001984395/Transcript/ProteinSummary?db=core;g=BZL39_P02790	https://www.uniprot.org/uniprot/A0A1U7EQN1
BZL39_C01200	391.103	-0.827456	0.114577	-7.22182	5.12969e-13	12.2899	3.04666e-11	220875	221540	protein_coding	NRG2 (YBR066C) and NRG1 (YDR043C)	3	NA	NA	NA	NA	AQZ11199	https://fungi.ensembl.org/Zygosaccharomyces_parabailii_gca_001984395/Gene/Summary?db=core;g=BZL39_C01200	https://fungi.ensembl.org/Zygosaccharomyces_parabailii_gca_001984395/Transcript/ProteinSummary?db=core;g=BZL39_C01200	NA
BZL39_L04400	2463.08	-0.530449	0.0738215	-7.18556	6.69309e-13	12.1744	3.94187e-11	851749	852147	protein_coding	HTA1 (YDR225W)	12	A0A1S7HWH3	GO:0000786;GO:0003677;GO:0046982;GO:0000786;GO:0003677;GO:0005634;GO:0005694;GO:0005634;GO:0005694	nucleosome;DNA binding;protein heterodimerization activity;nucleosome;DNA binding;nucleus;chromosome;nucleus;chromosome	Histone H2A;Histone H2A;Histone H2A;Histone H2A;Histone H2A;Histone H2A;Histone H2A;Histone H2A;Histone H2A	AQZ17367	https://fungi.ensembl.org/Zygosaccharomyces_parabailii_gca_001984395/Gene/Summary?db=core;g=BZL39_L04400	https://fungi.ensembl.org/Zygosaccharomyces_parabailii_gca_001984395/Transcript/ProteinSummary?db=core;g=BZL39_L04400	https://www.uniprot.org/uniprot/A0A1S7HWH3
BZL39_O01800	2023.67	-0.637115	0.0886766	-7.1847	6.7353e-13	12.1716	3.94187e-11	371460	371579	protein_coding	PMP1 (YCR024C-A) and PMP2 (YEL017C-A)	15	A0A1S7I011	GO:0030234;GO:0050790;GO:0016021;GO:0016020	enzyme regulator activity;regulation of catalytic activity;integral component of membrane;membrane	PMP1 (YCR024C-A) and PMP2 (YEL017C-A);PMP1 (YCR024C-A) and PMP2 (YEL017C-A);PMP1 (YCR024C-A) and PMP2 (YEL017C-A);PMP1 (YCR024C-A) and PMP2 (YEL017C-A)	AQZ18641	https://fungi.ensembl.org/Zygosaccharomyces_parabailii_gca_001984395/Gene/Summary?db=core;g=BZL39_O01800	https://fungi.ensembl.org/Zygosaccharomyces_parabailii_gca_001984395/Transcript/ProteinSummary?db=core;g=BZL39_O01800	https://www.uniprot.org/uniprot/A0A1S7I011
BZL39_B00880	2010.43	-0.589779	0.0824705	-7.15139	8.59025e-13	12.066	4.99106e-11	175584	175916	protein_coding	YNL190W	2	NA	NA	NA	NA	AQZ10163	https://fungi.ensembl.org/Zygosaccharomyces_parabailii_gca_001984395/Gene/Summary?db=core;g=BZL39_B00880	https://fungi.ensembl.org/Zygosaccharomyces_parabailii_gca_001984395/Transcript/ProteinSummary?db=core;g=BZL39_B00880	NA
BZL39_C02500	1810.32	-0.60196	0.084286	-7.14187	9.20696e-13	12.0359	5.31089e-11	466729	467127	protein_coding	HTA1 (YDR225W)	3	A0A1S7HEF5	GO:0000786;GO:0003677;GO:0046982;GO:0000786;GO:0005694;GO:0005634;GO:0003677;GO:0005694;GO:0005634	nucleosome;DNA binding;protein heterodimerization activity;nucleosome;chromosome;nucleus;DNA binding;chromosome;nucleus	Histone H2A;Histone H2A;Histone H2A;Histone H2A;Histone H2A;Histone H2A;Histone H2A;Histone H2A;Histone H2A	AQZ11328	https://fungi.ensembl.org/Zygosaccharomyces_parabailii_gca_001984395/Gene/Summary?db=core;g=BZL39_C02500	https://fungi.ensembl.org/Zygosaccharomyces_parabailii_gca_001984395/Transcript/ProteinSummary?db=core;g=BZL39_C02500	https://www.uniprot.org/uniprot/A0A1S7HEF5
BZL39_A02130	1429.76	0.693416	0.0971987	7.134	9.74953e-13	12.011	5.5837e-11	450284	451786	protein_coding	ALD2 (YMR170C)	1	A0A1S7H8E5	GO:0055114;GO:0016491;GO:0016620;GO:0055114;GO:0016491	oxidation-reduction process;oxidoreductase activity;oxidoreductase activity, acting on the aldehyde or oxo group of donors, NAD or NADP as acceptor;oxidation-reduction process;oxidoreductase activity	Aldedh domain-containing protein;Aldedh domain-containing protein;Aldedh domain-containing protein;Aldedh domain-containing protein;Aldedh domain-containing protein	AQZ09279	https://fungi.ensembl.org/Zygosaccharomyces_parabailii_gca_001984395/Gene/Summary?db=core;g=BZL39_A02130	https://fungi.ensembl.org/Zygosaccharomyces_parabailii_gca_001984395/Transcript/ProteinSummary?db=core;g=BZL39_A02130	https://www.uniprot.org/uniprot/A0A1S7H8E5
BZL39_A09560	643.116	-0.697376	0.0987701	-7.06059	1.65795e-12	11.7804	9.42796e-11	1924449	1925855	protein_coding	AIM17 (YHL021C)	1	A0A1S7HAI2	GO:0055114;GO:0016491;GO:0046872;GO:0055114;GO:0016491;GO:0051213	oxidation-reduction process;oxidoreductase activity;metal ion binding;oxidation-reduction process;oxidoreductase activity;dioxygenase activity	TauD domain-containing protein;TauD domain-containing protein;TauD domain-containing protein;TauD domain-containing protein;TauD domain-containing protein;TauD domain-containing protein	AQZ10020	https://fungi.ensembl.org/Zygosaccharomyces_parabailii_gca_001984395/Gene/Summary?db=core;g=BZL39_A09560	https://fungi.ensembl.org/Zygosaccharomyces_parabailii_gca_001984395/Transcript/ProteinSummary?db=core;g=BZL39_A09560	https://www.uniprot.org/uniprot/A0A1S7HAI2
BZL39_J01500	2366.59	0.711942	0.101151	7.03838	1.9449e-12	11.7111	1.09818e-10	301615	301932	protein_coding	HSP10 (YOR020C)	10	A0A1S7HSH8	GO:0006457;GO:0005524	protein folding;ATP binding	HSP10 (YOR020C);HSP10 (YOR020C)	AQZ15982	https://fungi.ensembl.org/Zygosaccharomyces_parabailii_gca_001984395/Gene/Summary?db=core;g=BZL39_J01500	https://fungi.ensembl.org/Zygosaccharomyces_parabailii_gca_001984395/Transcript/ProteinSummary?db=core;g=BZL39_J01500	https://www.uniprot.org/uniprot/A0A1S7HSH8
BZL39_E05130	221.604	1.15448	0.164051	7.03728	1.96029e-12	11.7077	1.09913e-10	1017000	1017608	protein_coding	(ZYRO0E07744g)	5	NA	NA	NA	NA	AQZ13174	https://fungi.ensembl.org/Zygosaccharomyces_parabailii_gca_001984395/Gene/Summary?db=core;g=BZL39_E05130	https://fungi.ensembl.org/Zygosaccharomyces_parabailii_gca_001984395/Transcript/ProteinSummary?db=core;g=BZL39_E05130	NA
BZL39_G05510	583.193	-0.807962	0.115008	-7.02527	2.13657e-12	11.6703	1.18965e-10	1058674	1058919	protein_coding	INH1 (YDL181W) and STF1 (YDL130W-A)	7	NA	NA	NA	NA	AQZ14533	https://fungi.ensembl.org/Zygosaccharomyces_parabailii_gca_001984395/Gene/Summary?db=core;g=BZL39_G05510	https://fungi.ensembl.org/Zygosaccharomyces_parabailii_gca_001984395/Transcript/ProteinSummary?db=core;g=BZL39_G05510	NA
BZL39_J03510	2079.07	0.549408	0.0787484	6.97675	3.02092e-12	11.5199	1.67046e-10	675036	677018	protein_coding	APE3 (YBR286W)	10	A0A1S7HT39	GO:0004177;GO:0006508;GO:0008233;GO:0006508;GO:0046872;GO:0016787;GO:0004177	aminopeptidase activity;proteolysis;peptidase activity;proteolysis;metal ion binding;hydrolase activity;aminopeptidase activity	Peptide hydrolase;Peptide hydrolase;Peptide hydrolase;Peptide hydrolase;Peptide hydrolase;Peptide hydrolase;Peptide hydrolase	AQZ16183	https://fungi.ensembl.org/Zygosaccharomyces_parabailii_gca_001984395/Gene/Summary?db=core;g=BZL39_J03510	https://fungi.ensembl.org/Zygosaccharomyces_parabailii_gca_001984395/Transcript/ProteinSummary?db=core;g=BZL39_J03510	https://www.uniprot.org/uniprot/A0A1S7HT39
BZL39_A03620	14692.6	0.599618	0.0861558	6.9597	3.40993e-12	11.4673	1.87266e-10	751613	753724	protein_coding	HSC82 (YMR186W) and HSP82 (YPL240C)	1	A0A1S7H8V0	GO:0006457;GO:0051082;GO:0005524;GO:0005524;GO:0000166	protein folding;unfolded protein binding;ATP binding;ATP binding;nucleotide binding	HATPase_c domain-containing protein;HATPase_c domain-containing protein;HATPase_c domain-containing protein;HATPase_c domain-containing protein;HATPase_c domain-containing protein	AQZ09427	https://fungi.ensembl.org/Zygosaccharomyces_parabailii_gca_001984395/Gene/Summary?db=core;g=BZL39_A03620	https://fungi.ensembl.org/Zygosaccharomyces_parabailii_gca_001984395/Transcript/ProteinSummary?db=core;g=BZL39_A03620	https://www.uniprot.org/uniprot/A0A1S7H8V0
BZL39_A02300	703.98	0.760192	0.109906	6.91674	4.62171e-12	11.3352	2.49906e-10	485493	486383	protein_coding	BUG1 (YDL099W)	1	NA	NA	NA	NA	AQZ09296	https://fungi.ensembl.org/Zygosaccharomyces_parabailii_gca_001984395/Gene/Summary?db=core;g=BZL39_A02300	https://fungi.ensembl.org/Zygosaccharomyces_parabailii_gca_001984395/Transcript/ProteinSummary?db=core;g=BZL39_A02300	NA
BZL39_A05010	84.3948	-1.49834	0.216646	-6.91605	4.64406e-12	11.3331	2.49906e-10	1038120	1039940	protein_coding	hypothetical protein	1	A0A1S7H987	GO:0022857;GO:0055085;GO:0016020;GO:0016021	transmembrane transporter activity;transmembrane transport;membrane;integral component of membrane	MFS domain-containing protein;MFS domain-containing protein;MFS domain-containing protein;MFS domain-containing protein	AQZ09566	https://fungi.ensembl.org/Zygosaccharomyces_parabailii_gca_001984395/Gene/Summary?db=core;g=BZL39_A05010	https://fungi.ensembl.org/Zygosaccharomyces_parabailii_gca_001984395/Transcript/ProteinSummary?db=core;g=BZL39_A05010	https://www.uniprot.org/uniprot/A0A1S7H987
BZL39_G02980	438.726	0.771216	0.111489	6.91745	4.59854e-12	11.3374	2.49906e-10	572513	573961	protein_coding	APJ1 (YNL077W)	7	A0A1S7HMK4	GO:0006457;GO:0051082;GO:0031072;GO:0046872	protein folding;unfolded protein binding;heat shock protein binding;metal ion binding	APJ1 (YNL077W);APJ1 (YNL077W);APJ1 (YNL077W);APJ1 (YNL077W)	AQZ14283	https://fungi.ensembl.org/Zygosaccharomyces_parabailii_gca_001984395/Gene/Summary?db=core;g=BZL39_G02980	https://fungi.ensembl.org/Zygosaccharomyces_parabailii_gca_001984395/Transcript/ProteinSummary?db=core;g=BZL39_G02980	https://www.uniprot.org/uniprot/A0A1S7HMK4
BZL39_A01900	6980.47	-0.784075	0.113512	-6.90741	4.93579e-12	11.3066	2.63835e-10	403383	405092	protein_coding	HXT7 (YDR342C) and HXT4 (YHR092C)	1	A0A1S7H8B6	GO:0022857;GO:0016020;GO:0016021;GO:0055085;GO:0016020;GO:0016021;GO:0016020	transmembrane transporter activity;membrane;integral component of membrane;transmembrane transport;membrane;integral component of membrane;membrane	MFS domain-containing protein;MFS domain-containing protein;MFS domain-containing protein;MFS domain-containing protein;MFS domain-containing protein;MFS domain-containing protein;MFS domain-containing protein	AQZ09256	https://fungi.ensembl.org/Zygosaccharomyces_parabailii_gca_001984395/Gene/Summary?db=core;g=BZL39_A01900	https://fungi.ensembl.org/Zygosaccharomyces_parabailii_gca_001984395/Transcript/ProteinSummary?db=core;g=BZL39_A01900	https://www.uniprot.org/uniprot/A0A1S7H8B6
BZL39_H03570	614.438	0.713299	0.103308	6.90455	5.03614e-12	11.2979	2.67416e-10	654392	655918	protein_coding	CTA1 (YDR256C)	8	A0A1S7HPZ3	GO:0055114;GO:0046872;GO:0004601;GO:0042744;GO:0016491;GO:0004096;GO:0098869;GO:0098869;GO:0098869;GO:0020037;GO:0055114;GO:0004096;GO:0006979	oxidation-reduction process;metal ion binding;peroxidase activity;hydrogen peroxide catabolic process;oxidoreductase activity;catalase activity;cellular oxidant detoxification;cellular oxidant detoxification;cellular oxidant detoxification;heme binding;oxidation-reduction process;catalase activity;response to oxidative stress	Catalase;Catalase;Catalase;Catalase;Catalase;Catalase;Catalase;Catalase;Catalase;Catalase;Catalase;Catalase;Catalase	AQZ14980	https://fungi.ensembl.org/Zygosaccharomyces_parabailii_gca_001984395/Gene/Summary?db=core;g=BZL39_H03570	https://fungi.ensembl.org/Zygosaccharomyces_parabailii_gca_001984395/Transcript/ProteinSummary?db=core;g=BZL39_H03570	https://www.uniprot.org/uniprot/A0A1S7HPZ3
BZL39_L02120	2813.94	0.696254	0.101121	6.88536	5.76424e-12	11.2393	3.04064e-10	420151	420423	protein_coding	STF2 (YGR008C) and TMA10 (YLR327C)	12	NA	NA	NA	NA	AQZ17144	https://fungi.ensembl.org/Zygosaccharomyces_parabailii_gca_001984395/Gene/Summary?db=core;g=BZL39_L02120	https://fungi.ensembl.org/Zygosaccharomyces_parabailii_gca_001984395/Transcript/ProteinSummary?db=core;g=BZL39_L02120	NA
BZL39_L04240	1859.8	0.665181	0.0974634	6.82492	8.79713e-12	11.0557	4.61016e-10	815295	816323	protein_coding	AHA1 (YDR214W)	12	A0A1S7HWB3	GO:0001671;GO:0051087;GO:0051879;GO:0032781	ATPase activator activity;chaperone binding;Hsp90 protein binding;positive regulation of ATPase activity	Aha1_N domain-containing protein;Aha1_N domain-containing protein;Aha1_N domain-containing protein;Aha1_N domain-containing protein	AQZ17351	https://fungi.ensembl.org/Zygosaccharomyces_parabailii_gca_001984395/Gene/Summary?db=core;g=BZL39_L04240	https://fungi.ensembl.org/Zygosaccharomyces_parabailii_gca_001984395/Transcript/ProteinSummary?db=core;g=BZL39_L04240	https://www.uniprot.org/uniprot/A0A1S7HWB3
BZL39_2M0002	444.996	-0.84171	0.12335	-6.82376	8.86866e-12	11.0521	4.61746e-10	950	1699	protein_coding	P2	pSB2	NA	NA	NA	NA	AQZ19163	https://fungi.ensembl.org/Zygosaccharomyces_parabailii_gca_001984395/Gene/Summary?db=core;g=BZL39_2M0002	https://fungi.ensembl.org/Zygosaccharomyces_parabailii_gca_001984395/Transcript/ProteinSummary?db=core;g=BZL39_2M0002	NA
BZL39_N01940	121.195	-1.26385	0.185342	-6.81899	9.16818e-12	11.0377	4.74261e-10	388565	390271	protein_coding	hypothetical protein	14	A0A1S7HYM2	GO:0006865;GO:0016020;GO:0016021;GO:0055085;GO:0006865;GO:0016020;GO:0016021;GO:0016020	amino acid transport;membrane;integral component of membrane;transmembrane transport;amino acid transport;membrane;integral component of membrane;membrane	AA_permease domain-containing protein;AA_permease domain-containing protein;AA_permease domain-containing protein;AA_permease domain-containing protein;AA_permease domain-containing protein;AA_permease domain-containing protein;AA_permease domain-containing protein;AA_permease domain-containing protein	AQZ18161	https://fungi.ensembl.org/Zygosaccharomyces_parabailii_gca_001984395/Gene/Summary?db=core;g=BZL39_N01940	https://fungi.ensembl.org/Zygosaccharomyces_parabailii_gca_001984395/Transcript/ProteinSummary?db=core;g=BZL39_N01940	https://www.uniprot.org/uniprot/A0A1S7HYM2
BZL39_B08680	2589.71	0.692975	0.10184	6.80456	1.01357e-11	10.9941	5.20949e-10	1663283	1664026	protein_coding	GPM1 (YKL152C)	2	A0A1S7HD49	GO:0003824;GO:0004619;GO:0006096;GO:0016868;GO:0016853;GO:0006096;GO:0006096	catalytic activity;phosphoglycerate mutase activity;glycolytic process;intramolecular transferase activity, phosphotransferases;isomerase activity;glycolytic process;glycolytic process	Phosphoglycerate mutase;Phosphoglycerate mutase;Phosphoglycerate mutase;Phosphoglycerate mutase;Phosphoglycerate mutase;Phosphoglycerate mutase;Phosphoglycerate mutase	AQZ10941	https://fungi.ensembl.org/Zygosaccharomyces_parabailii_gca_001984395/Gene/Summary?db=core;g=BZL39_B08680	https://fungi.ensembl.org/Zygosaccharomyces_parabailii_gca_001984395/Transcript/ProteinSummary?db=core;g=BZL39_B08680	https://www.uniprot.org/uniprot/A0A1S7HD49
BZL39_G03030	999.135	-0.597299	0.0880925	-6.78036	1.19879e-11	10.9213	6.12221e-10	580208	581731	protein_coding	NDI1 (YML120C)	7	A0A1S7HMW3	GO:0055114;GO:0016491;GO:0016021;GO:0016020	oxidation-reduction process;oxidoreductase activity;integral component of membrane;membrane	Pyr_redox_2 domain-containing protein;Pyr_redox_2 domain-containing protein;Pyr_redox_2 domain-containing protein;Pyr_redox_2 domain-containing protein	AQZ14288	https://fungi.ensembl.org/Zygosaccharomyces_parabailii_gca_001984395/Gene/Summary?db=core;g=BZL39_G03030	https://fungi.ensembl.org/Zygosaccharomyces_parabailii_gca_001984395/Transcript/ProteinSummary?db=core;g=BZL39_G03030	https://www.uniprot.org/uniprot/A0A1S7HMW3
BZL39_C02040	2312.26	0.570252	0.0841897	6.77342	1.25776e-11	10.9004	6.38275e-10	372981	374171	protein_coding	YHB1 (YGR234W)	3	A0A1S7HE35	GO:0008941;GO:0020037;GO:0051409;GO:0055114;GO:0071949;GO:0016491;GO:0019825;GO:0055114;GO:0016491;GO:0008941	nitric oxide dioxygenase activity;heme binding;response to nitrosative stress;oxidation-reduction process;FAD binding;oxidoreductase activity;oxygen binding;oxidation-reduction process;oxidoreductase activity;nitric oxide dioxygenase activity	Nitric oxide dioxygenase;Nitric oxide dioxygenase;Nitric oxide dioxygenase;Nitric oxide dioxygenase;Nitric oxide dioxygenase;Nitric oxide dioxygenase;Nitric oxide dioxygenase;Nitric oxide dioxygenase;Nitric oxide dioxygenase;Nitric oxide dioxygenase	AQZ11283	https://fungi.ensembl.org/Zygosaccharomyces_parabailii_gca_001984395/Gene/Summary?db=core;g=BZL39_C02040	https://fungi.ensembl.org/Zygosaccharomyces_parabailii_gca_001984395/Transcript/ProteinSummary?db=core;g=BZL39_C02040	https://www.uniprot.org/uniprot/A0A1S7HE35
BZL39_M01310	838.876	0.662648	0.0979451	6.7655	1.32846e-11	10.8767	6.69912e-10	274324	277448	protein_coding	AAP1 (YHR047C) and APE2 (YKL157W)	13	A0A1S7HX66	GO:0006508;GO:0008270;GO:0008237;GO:0046872;GO:0016787;GO:0008233;GO:0006508;GO:0004177;GO:0008237;GO:0008270	proteolysis;zinc ion binding;metallopeptidase activity;metal ion binding;hydrolase activity;peptidase activity;proteolysis;aminopeptidase activity;metallopeptidase activity;zinc ion binding	Aminopeptidase;Aminopeptidase;Aminopeptidase;Aminopeptidase;Aminopeptidase;Aminopeptidase;Aminopeptidase;Aminopeptidase;Aminopeptidase;Aminopeptidase	NA	https://fungi.ensembl.org/Zygosaccharomyces_parabailii_gca_001984395/Gene/Summary?db=core;g=BZL39_M01310	https://fungi.ensembl.org/Zygosaccharomyces_parabailii_gca_001984395/Transcript/ProteinSummary?db=core;g=BZL39_M01310	https://www.uniprot.org/uniprot/A0A1S7HX66
BZL39_H05080	2319.58	-0.574963	0.0849967	-6.76453	1.33744e-11	10.8737	6.70225e-10	934337	935428	protein_coding	SUT1 (YGL162W) and SUT2 (YPR009W)	8	A0A1S7HQD2	GO:0008270;GO:0000981;GO:0006355;GO:0006357	zinc ion binding;DNA-binding transcription factor activity, RNA polymerase II-specific;regulation of transcription, DNA-templated;regulation of transcription by RNA polymerase II	SUT1 (YGL162W) and SUT2 (YPR009W);SUT1 (YGL162W) and SUT2 (YPR009W);SUT1 (YGL162W) and SUT2 (YPR009W);SUT1 (YGL162W) and SUT2 (YPR009W)	AQZ15130	https://fungi.ensembl.org/Zygosaccharomyces_parabailii_gca_001984395/Gene/Summary?db=core;g=BZL39_H05080	https://fungi.ensembl.org/Zygosaccharomyces_parabailii_gca_001984395/Transcript/ProteinSummary?db=core;g=BZL39_H05080	https://www.uniprot.org/uniprot/A0A1S7HQD2
BZL39_K01110	329.658	-0.807836	0.119549	-6.75738	1.40513e-11	10.8523	6.99773e-10	191539	192072	protein_coding	NRG2 (YBR066C) and NRG1 (YDR043C)	11	NA	NA	NA	NA	AQZ16520	https://fungi.ensembl.org/Zygosaccharomyces_parabailii_gca_001984395/Gene/Summary?db=core;g=BZL39_K01110	https://fungi.ensembl.org/Zygosaccharomyces_parabailii_gca_001984395/Transcript/ProteinSummary?db=core;g=BZL39_K01110	NA
BZL39_B09120	873.198	0.668891	0.099003	6.75627	1.4159e-11	10.849	7.00784e-10	1747758	1752551	protein_coding	PAN1 (YIR006C)	2	A0A1S7HD41	GO:0005509;GO:0006897;GO:0016020;GO:0005886;GO:0016020;GO:0030479;GO:0010008	calcium ion binding;endocytosis;membrane;plasma membrane;membrane;actin cortical patch;endosome membrane	Actin cytoskeleton-regulatory complex protein PAN1;Actin cytoskeleton-regulatory complex protein PAN1;Actin cytoskeleton-regulatory complex protein PAN1;Actin cytoskeleton-regulatory complex protein PAN1;Actin cytoskeleton-regulatory complex protein PAN1;Actin cytoskeleton-regulatory complex protein PAN1;Actin cytoskeleton-regulatory complex protein PAN1	AQZ10984	https://fungi.ensembl.org/Zygosaccharomyces_parabailii_gca_001984395/Gene/Summary?db=core;g=BZL39_B09120	https://fungi.ensembl.org/Zygosaccharomyces_parabailii_gca_001984395/Transcript/ProteinSummary?db=core;g=BZL39_B09120	https://www.uniprot.org/uniprot/A0A1S7HD41
BZL39_D02100	6332.04	0.571829	0.0846673	6.75383	1.43992e-11	10.8417	7.083e-10	413772	414293	protein_coding	AHP1 (YLR109W)	4	A0A1S7HKG3	GO:0016491;GO:0055114;GO:0004601;GO:0016491;GO:0016209;GO:0098869;GO:0098869	oxidoreductase activity;oxidation-reduction process;peroxidase activity;oxidoreductase activity;antioxidant activity;cellular oxidant detoxification;cellular oxidant detoxification	Thioredoxin domain-containing protein;Thioredoxin domain-containing protein;Thioredoxin domain-containing protein;Thioredoxin domain-containing protein;Thioredoxin domain-containing protein;Thioredoxin domain-containing protein;Thioredoxin domain-containing protein	AQZ12155	https://fungi.ensembl.org/Zygosaccharomyces_parabailii_gca_001984395/Gene/Summary?db=core;g=BZL39_D02100	https://fungi.ensembl.org/Zygosaccharomyces_parabailii_gca_001984395/Transcript/ProteinSummary?db=core;g=BZL39_D02100	https://www.uniprot.org/uniprot/A0A1S7HKG3
BZL39_A09160	557.224	0.861343	0.128762	6.68945	2.24017e-11	10.6497	1.09523e-09	1852517	1857217	protein_coding	PAN1 (YIR006C)	1	A0A1S7HAE8	GO:0005509;GO:0016020;GO:0006897;GO:0030479;GO:0010008;GO:0016020;GO:0005886	calcium ion binding;membrane;endocytosis;actin cortical patch;endosome membrane;membrane;plasma membrane	Actin cytoskeleton-regulatory complex protein PAN1;Actin cytoskeleton-regulatory complex protein PAN1;Actin cytoskeleton-regulatory complex protein PAN1;Actin cytoskeleton-regulatory complex protein PAN1;Actin cytoskeleton-regulatory complex protein PAN1;Actin cytoskeleton-regulatory complex protein PAN1;Actin cytoskeleton-regulatory complex protein PAN1	AQZ09980	https://fungi.ensembl.org/Zygosaccharomyces_parabailii_gca_001984395/Gene/Summary?db=core;g=BZL39_A09160	https://fungi.ensembl.org/Zygosaccharomyces_parabailii_gca_001984395/Transcript/ProteinSummary?db=core;g=BZL39_A09160	https://www.uniprot.org/uniprot/A0A1S7HAE8
BZL39_A06350	237.29	0.943218	0.141459	6.66781	2.59652e-11	10.5856	1.26175e-09	1293807	1295102	protein_coding	XDJ1 (YLR090W)	1	A0A1S7H9L1	GO:0006457;GO:0051082;GO:0031072;GO:0046872	protein folding;unfolded protein binding;heat shock protein binding;metal ion binding	XDJ1 (YLR090W);XDJ1 (YLR090W);XDJ1 (YLR090W);XDJ1 (YLR090W)	AQZ09700	https://fungi.ensembl.org/Zygosaccharomyces_parabailii_gca_001984395/Gene/Summary?db=core;g=BZL39_A06350	https://fungi.ensembl.org/Zygosaccharomyces_parabailii_gca_001984395/Transcript/ProteinSummary?db=core;g=BZL39_A06350	https://www.uniprot.org/uniprot/A0A1S7H9L1
BZL39_D00850	344.996	-0.855683	0.129005	-6.63294	3.29066e-11	10.4827	1.58943e-09	153933	156731	protein_coding	PHM7 (YOL084W)	4	A0A1S7HGL1	GO:0016020;GO:0006811;GO:0016020;GO:0016021;GO:0016020	membrane;ion transport;membrane;integral component of membrane;membrane	PHM7 (YOL084W);PHM7 (YOL084W);PHM7 (YOL084W);PHM7 (YOL084W);PHM7 (YOL084W)	AQZ12030	https://fungi.ensembl.org/Zygosaccharomyces_parabailii_gca_001984395/Gene/Summary?db=core;g=BZL39_D00850	https://fungi.ensembl.org/Zygosaccharomyces_parabailii_gca_001984395/Transcript/ProteinSummary?db=core;g=BZL39_D00850	https://www.uniprot.org/uniprot/A0A1S7HGL1
BZL39_D00870	7471.38	1.26839	0.192094	6.60294	4.0307e-11	10.3946	1.93522e-09	160630	162651	protein_coding	KAR2 (YJL034W)	4	A0A1S7HG52	GO:0005783;GO:0016021;GO:0016020;GO:0005524;GO:0000166;GO:0005783;GO:0006986;GO:0031204;GO:0034099;GO:0051082;GO:0000742;GO:0006616;GO:0016887;GO:0030433;GO:0070880;GO:0070972	endoplasmic reticulum;integral component of membrane;membrane;ATP binding;nucleotide binding;endoplasmic reticulum;response to unfolded protein;posttranslational protein targeting to membrane, translocation;luminal surveillance complex;unfolded protein binding;karyogamy involved in conjugation with cellular fusion;SRP-dependent cotranslational protein targeting to membrane, translocation;ATPase a…	Endoplasmic reticulum chaperone BiP;Endoplasmic reticulum chaperone BiP;Endoplasmic reticulum chaperone BiP;Endoplasmic reticulum chaperone BiP;Endoplasmic reticulum chaperone BiP;Endoplasmic reticulum chaperone BiP;Endoplasmic reticulum chaperone BiP;Endoplasmic reticulum chaperone BiP;Endoplasmic reticulum chaperone BiP;Endoplasmic reticulum chaperone BiP;Endoplasmic reticulum chaperone BiP;End…	AQZ12032	https://fungi.ensembl.org/Zygosaccharomyces_parabailii_gca_001984395/Gene/Summary?db=core;g=BZL39_D00870	https://fungi.ensembl.org/Zygosaccharomyces_parabailii_gca_001984395/Transcript/ProteinSummary?db=core;g=BZL39_D00870	https://www.uniprot.org/uniprot/A0A1S7HG52
BZL39_E03270	6570.7	1.24345	0.188832	6.58494	4.55061e-11	10.3419	2.17183e-09	629333	631354	protein_coding	KAR2 (YJL034W)	5	A0A1S7HJ36	GO:0005783;GO:0005524;GO:0016021;GO:0000166;GO:0016020	endoplasmic reticulum;ATP binding;integral component of membrane;nucleotide binding;membrane	Endoplasmic reticulum chaperone BiP;Endoplasmic reticulum chaperone BiP;Endoplasmic reticulum chaperone BiP;Endoplasmic reticulum chaperone BiP;Endoplasmic reticulum chaperone BiP	AQZ12988	https://fungi.ensembl.org/Zygosaccharomyces_parabailii_gca_001984395/Gene/Summary?db=core;g=BZL39_E03270	https://fungi.ensembl.org/Zygosaccharomyces_parabailii_gca_001984395/Transcript/ProteinSummary?db=core;g=BZL39_E03270	https://www.uniprot.org/uniprot/A0A1S7HJ36
BZL39_M01920	12270.7	-0.48128	0.0735147	-6.54673	5.88124e-11	10.2305	2.79028e-09	394409	394819	protein_coding	HHT1 (YBR010W)	13	NA	NA	NA	NA	AQZ17635	https://fungi.ensembl.org/Zygosaccharomyces_parabailii_gca_001984395/Gene/Summary?db=core;g=BZL39_M01920	https://fungi.ensembl.org/Zygosaccharomyces_parabailii_gca_001984395/Transcript/ProteinSummary?db=core;g=BZL39_M01920	NA
BZL39_E00590	644.18	-0.773617	0.118316	-6.53856	6.21139e-11	10.2068	2.92958e-09	122621	123598	protein_coding	SUR7 (YML052W)	5	A0A1S7HI47	GO:0005886;GO:0016020;GO:0016021	plasma membrane;membrane;integral component of membrane	SUR7 (YML052W);SUR7 (YML052W);SUR7 (YML052W)	AQZ12719	https://fungi.ensembl.org/Zygosaccharomyces_parabailii_gca_001984395/Gene/Summary?db=core;g=BZL39_E00590	https://fungi.ensembl.org/Zygosaccharomyces_parabailii_gca_001984395/Transcript/ProteinSummary?db=core;g=BZL39_E00590	https://www.uniprot.org/uniprot/A0A1S7HI47
BZL39_I04380	805.18	0.621276	0.0954124	6.51148	7.44116e-11	10.1284	3.48908e-09	896184	898505	protein_coding	PMT4 (YJR143C)	9	A0A1S7HRX7	GO:0000030;GO:0006493;GO:0016020;GO:0016740;GO:0005783;GO:0016021;GO:0016757;GO:0016020;GO:0004169;GO:0005789;GO:0016020;GO:0004169;GO:0005789;GO:0016021;GO:0035269;GO:0035269;GO:0097502;GO:0006486	mannosyltransferase activity;protein O-linked glycosylation;membrane;transferase activity;endoplasmic reticulum;integral component of membrane;transferase activity, transferring glycosyl groups;membrane;dolichyl-phosphate-mannose-protein mannosyltransferase activity;endoplasmic reticulum membrane;membrane;dolichyl-phosphate-mannose-protein mannosyltransferase activity;endoplasmic reticulum membra…	Dolichyl-phosphate-mannose--protein mannosyltransferase;Dolichyl-phosphate-mannose--protein mannosyltransferase;Dolichyl-phosphate-mannose--protein mannosyltransferase;Dolichyl-phosphate-mannose--protein mannosyltransferase;Dolichyl-phosphate-mannose--protein mannosyltransferase;Dolichyl-phosphate-mannose--protein mannosyltransferase;Dolichyl-phosphate-mannose--protein mannosyltransferase;Dolichy…	AQZ15690	https://fungi.ensembl.org/Zygosaccharomyces_parabailii_gca_001984395/Gene/Summary?db=core;g=BZL39_I04380	https://fungi.ensembl.org/Zygosaccharomyces_parabailii_gca_001984395/Transcript/ProteinSummary?db=core;g=BZL39_I04380	https://www.uniprot.org/uniprot/A0A1S7HRX7
BZL39_A00480	1475.46	-0.576241	0.088816	-6.48804	8.69627e-11	10.0607	4.05388e-09	98208	98942	protein_coding	AIM2 (YAL049C)	1	A0A1S7H7X2	GO:0016787	hydrolase activity	DLH domain-containing protein	AQZ09116	https://fungi.ensembl.org/Zygosaccharomyces_parabailii_gca_001984395/Gene/Summary?db=core;g=BZL39_A00480	https://fungi.ensembl.org/Zygosaccharomyces_parabailii_gca_001984395/Transcript/ProteinSummary?db=core;g=BZL39_A00480	https://www.uniprot.org/uniprot/A0A1S7H7X2
BZL39_A02700	114.806	-1.16709	0.180951	-6.44975	1.12032e-10	9.95066	5.19234e-09	559009	560760	protein_coding	hypothetical protein	1	A0A1S7H8I3	GO:0008270;GO:0003677;GO:0006351	zinc ion binding;DNA binding;transcription, DNA-templated	Fungal_trans domain-containing protein;Fungal_trans domain-containing protein;Fungal_trans domain-containing protein	AQZ09336	https://fungi.ensembl.org/Zygosaccharomyces_parabailii_gca_001984395/Gene/Summary?db=core;g=BZL39_A02700	https://fungi.ensembl.org/Zygosaccharomyces_parabailii_gca_001984395/Transcript/ProteinSummary?db=core;g=BZL39_A02700	https://www.uniprot.org/uniprot/A0A1S7H8I3
BZL39_M00420	2719.43	0.589641	0.0918536	6.41936	1.36852e-10	9.86375	6.3062e-09	94394	95605	protein_coding	HSP42 (YDR171W)	13	NA	NA	NA	NA	AQZ17491	https://fungi.ensembl.org/Zygosaccharomyces_parabailii_gca_001984395/Gene/Summary?db=core;g=BZL39_M00420	https://fungi.ensembl.org/Zygosaccharomyces_parabailii_gca_001984395/Transcript/ProteinSummary?db=core;g=BZL39_M00420	NA
BZL39_D03700	2068.47	0.582738	0.0908992	6.41082	1.44743e-10	9.8394	6.63169e-09	756662	757036	protein_coding	FMP16 (YDR070C)	4	NA	NA	NA	NA	AQZ12311	https://fungi.ensembl.org/Zygosaccharomyces_parabailii_gca_001984395/Gene/Summary?db=core;g=BZL39_D03700	https://fungi.ensembl.org/Zygosaccharomyces_parabailii_gca_001984395/Transcript/ProteinSummary?db=core;g=BZL39_D03700	NA
BZL39_A03250	2872.07	-0.616552	0.0962048	-6.40875	1.46716e-10	9.83352	6.68393e-09	670843	672333	protein_coding	XBP1 (YIL101C)	1	A0A1S7H8P2	GO:0003677;GO:0003677	DNA binding;DNA binding	HTH APSES-type domain-containing protein;HTH APSES-type domain-containing protein	AQZ09390	https://fungi.ensembl.org/Zygosaccharomyces_parabailii_gca_001984395/Gene/Summary?db=core;g=BZL39_A03250	https://fungi.ensembl.org/Zygosaccharomyces_parabailii_gca_001984395/Transcript/ProteinSummary?db=core;g=BZL39_A03250	https://www.uniprot.org/uniprot/A0A1S7H8P2
BZL39_B06590	915.253	0.694547	0.108692	6.39006	1.65818e-10	9.78037	7.51146e-09	1246064	1247110	protein_coding	CSH1 (YBR161W) and SUR1 (YPL057C)	2	A0A1S7HCK2	GO:0016740;GO:0016021;GO:0016020	transferase activity;integral component of membrane;membrane	CSH1 (YBR161W) and SUR1 (YPL057C);CSH1 (YBR161W) and SUR1 (YPL057C);CSH1 (YBR161W) and SUR1 (YPL057C)	AQZ10733	https://fungi.ensembl.org/Zygosaccharomyces_parabailii_gca_001984395/Gene/Summary?db=core;g=BZL39_B06590	https://fungi.ensembl.org/Zygosaccharomyces_parabailii_gca_001984395/Transcript/ProteinSummary?db=core;g=BZL39_B06590	https://www.uniprot.org/uniprot/A0A1S7HCK2
BZL39_A03760	4208.43	-0.534963	0.0840974	-6.36123	2.00139e-10	9.69867	9.01525e-09	779371	785148	protein_coding	FAS2 (YPL231W)	1	A0A1S7H8V9	GO:0000287;GO:0004312;GO:0004315;GO:0005835;GO:0006633;GO:0016746;GO:0042759;GO:0004316;GO:0008897;GO:0046872;GO:0008152;GO:0006633;GO:0055114;GO:0016740;GO:0016491;GO:0006629;GO:0003824;GO:0006631;GO:0004315;GO:0004316;GO:0004321;GO:0102132;GO:0102131	magnesium ion binding;fatty acid synthase activity;3-oxoacyl-[acyl-carrier-protein] synthase activity;fatty acid synthase complex;fatty acid biosynthetic process;transferase activity, transferring acyl groups;long-chain fatty acid biosynthetic process;3-oxoacyl-[acyl-carrier-protein] reductase (NADPH) activity;holo-[acyl-carrier-protein] synthase activity;metal ion binding;metabolic process;fatty…	3-oxoacyl-[acyl-carrier-protein] reductase;3-oxoacyl-[acyl-carrier-protein] reductase;3-oxoacyl-[acyl-carrier-protein] reductase;3-oxoacyl-[acyl-carrier-protein] reductase;3-oxoacyl-[acyl-carrier-protein] reductase;3-oxoacyl-[acyl-carrier-protein] reductase;3-oxoacyl-[acyl-carrier-protein] reductase;3-oxoacyl-[acyl-carrier-protein] reductase;3-oxoacyl-[acyl-carrier-protein] reductase;3-oxoacyl-[a…	AQZ09441	https://fungi.ensembl.org/Zygosaccharomyces_parabailii_gca_001984395/Gene/Summary?db=core;g=BZL39_A03760	https://fungi.ensembl.org/Zygosaccharomyces_parabailii_gca_001984395/Transcript/ProteinSummary?db=core;g=BZL39_A03760	https://www.uniprot.org/uniprot/A0A1S7H8V9
BZL39_H02490	1227.67	0.547995	0.0867232	6.31889	2.63443e-10	9.57931	1.18005e-08	442313	442651	protein_coding	YOR052C	8	A0A1S7HPC2	GO:0008270;GO:0046872	zinc ion binding;metal ion binding	AN1-type domain-containing protein;AN1-type domain-containing protein	AQZ14874	https://fungi.ensembl.org/Zygosaccharomyces_parabailii_gca_001984395/Gene/Summary?db=core;g=BZL39_H02490	https://fungi.ensembl.org/Zygosaccharomyces_parabailii_gca_001984395/Transcript/ProteinSummary?db=core;g=BZL39_H02490	https://www.uniprot.org/uniprot/A0A1S7HPC2
BZL39_J01390	1264.56	0.549914	0.0872683	6.30142	2.94935e-10	9.53027	1.31377e-08	283564	285303	protein_coding	STI1 (YOR027W)	10	NA	NA	NA	NA	AQZ15971	https://fungi.ensembl.org/Zygosaccharomyces_parabailii_gca_001984395/Gene/Summary?db=core;g=BZL39_J01390	https://fungi.ensembl.org/Zygosaccharomyces_parabailii_gca_001984395/Transcript/ProteinSummary?db=core;g=BZL39_J01390	NA
BZL39_P00720	995.163	-0.57683	0.0916484	-6.29395	3.0949e-10	9.50935	1.37099e-08	117848	119734	protein_coding	AGP1 (YCL025C) and GNP1 (YDR508C)	16	A0A1U7EQ77	GO:0006865;GO:0016020;GO:0016021;GO:0055085;GO:0016021;GO:0016020	amino acid transport;membrane;integral component of membrane;transmembrane transport;integral component of membrane;membrane	AA_permease domain-containing protein;AA_permease domain-containing protein;AA_permease domain-containing protein;AA_permease domain-containing protein;AA_permease domain-containing protein;AA_permease domain-containing protein	AQZ18936	https://fungi.ensembl.org/Zygosaccharomyces_parabailii_gca_001984395/Gene/Summary?db=core;g=BZL39_P00720	https://fungi.ensembl.org/Zygosaccharomyces_parabailii_gca_001984395/Transcript/ProteinSummary?db=core;g=BZL39_P00720	https://www.uniprot.org/uniprot/A0A1U7EQ77
BZL39_K02980	849.599	0.574612	0.0919949	6.24613	4.20752e-10	9.37597	1.85362e-08	564481	565587	protein_coding	PET123 (YOR158W)	11	NA	NA	NA	NA	AQZ16707	https://fungi.ensembl.org/Zygosaccharomyces_parabailii_gca_001984395/Gene/Summary?db=core;g=BZL39_K02980	https://fungi.ensembl.org/Zygosaccharomyces_parabailii_gca_001984395/Transcript/ProteinSummary?db=core;g=BZL39_K02980	NA
BZL39_K02540	450.948	-0.737357	0.118073	-6.2449	4.24067e-10	9.37257	1.85802e-08	464177	465007	protein_coding	ATO3 (YDR384C)	11	A0A1S7HUE0	GO:0016021;GO:0016020;GO:0016021;GO:0016020	integral component of membrane;membrane;integral component of membrane;membrane	ATO3 (YDR384C);ATO3 (YDR384C);ATO3 (YDR384C);ATO3 (YDR384C)	AQZ16663	https://fungi.ensembl.org/Zygosaccharomyces_parabailii_gca_001984395/Gene/Summary?db=core;g=BZL39_K02540	https://fungi.ensembl.org/Zygosaccharomyces_parabailii_gca_001984395/Transcript/ProteinSummary?db=core;g=BZL39_K02540	https://www.uniprot.org/uniprot/A0A1S7HUE0
BZL39_B08230	887.248	-0.545791	0.087695	-6.22374	4.85455e-10	9.31385	2.11542e-08	1577095	1578210	protein_coding	CTR1 (YPR124W)	2	A0A1S7HCU0	GO:0005375;GO:0035434;GO:0016021;GO:0006825;GO:0016020;GO:0016021;GO:0006811;GO:0016020;GO:0005375;GO:0016021;GO:0006878	copper ion transmembrane transporter activity;copper ion transmembrane transport;integral component of membrane;copper ion transport;membrane;integral component of membrane;ion transport;membrane;copper ion transmembrane transporter activity;integral component of membrane;cellular copper ion homeostasis	Copper transporter;Copper transporter;Copper transporter;Copper transporter;Copper transporter;Copper transporter;Copper transporter;Copper transporter;Copper transporter;Copper transporter;Copper transporter	AQZ10896	https://fungi.ensembl.org/Zygosaccharomyces_parabailii_gca_001984395/Gene/Summary?db=core;g=BZL39_B08230	https://fungi.ensembl.org/Zygosaccharomyces_parabailii_gca_001984395/Transcript/ProteinSummary?db=core;g=BZL39_B08230	https://www.uniprot.org/uniprot/A0A1S7HCU0
BZL39_E04100	1711.78	0.598004	0.0961994	6.2163	5.09022e-10	9.29326	2.20613e-08	804364	805527	protein_coding	IMO32 (YGR031W)	5	NA	NA	NA	NA	AQZ13071	https://fungi.ensembl.org/Zygosaccharomyces_parabailii_gca_001984395/Gene/Summary?db=core;g=BZL39_E04100	https://fungi.ensembl.org/Zygosaccharomyces_parabailii_gca_001984395/Transcript/ProteinSummary?db=core;g=BZL39_E04100	NA
BZL39_B07490	1528.89	0.532495	0.0857039	6.21319	5.19186e-10	9.28468	2.23808e-08	1430740	1431078	protein_coding	YOR052C	2	A0A1S7HCM8	GO:0008270;GO:0046872	zinc ion binding;metal ion binding	AN1-type domain-containing protein;AN1-type domain-containing protein	AQZ10822	https://fungi.ensembl.org/Zygosaccharomyces_parabailii_gca_001984395/Gene/Summary?db=core;g=BZL39_B07490	https://fungi.ensembl.org/Zygosaccharomyces_parabailii_gca_001984395/Transcript/ProteinSummary?db=core;g=BZL39_B07490	https://www.uniprot.org/uniprot/A0A1S7HCM8
BZL39_B00460	76.0726	1.52324	0.246234	6.18617	6.16424e-10	9.21012	2.64304e-08	98269	99489	protein_coding	AIM6 (YDL237W)	2	A0A1S7HAY6	GO:0006629;GO:0008081;GO:0016021;GO:0016020	lipid metabolic process;phosphoric diester hydrolase activity;integral component of membrane;membrane	AIM6 (YDL237W);AIM6 (YDL237W);AIM6 (YDL237W);AIM6 (YDL237W)	AQZ10123	https://fungi.ensembl.org/Zygosaccharomyces_parabailii_gca_001984395/Gene/Summary?db=core;g=BZL39_B00460	https://fungi.ensembl.org/Zygosaccharomyces_parabailii_gca_001984395/Transcript/ProteinSummary?db=core;g=BZL39_B00460	https://www.uniprot.org/uniprot/A0A1S7HAY6
BZL39_J01150	646.476	0.669637	0.108433	6.17556	6.59285e-10	9.18093	2.81178e-08	235483	238607	protein_coding	AAP1 (YHR047C) and APE2 (YKL157W)	10	A0A1S7HSD3	GO:0006508;GO:0008270;GO:0008237;GO:0008233;GO:0016787;GO:0006508;GO:0046872;GO:0004177;GO:0008237;GO:0008270	proteolysis;zinc ion binding;metallopeptidase activity;peptidase activity;hydrolase activity;proteolysis;metal ion binding;aminopeptidase activity;metallopeptidase activity;zinc ion binding	Aminopeptidase;Aminopeptidase;Aminopeptidase;Aminopeptidase;Aminopeptidase;Aminopeptidase;Aminopeptidase;Aminopeptidase;Aminopeptidase;Aminopeptidase	NA	https://fungi.ensembl.org/Zygosaccharomyces_parabailii_gca_001984395/Gene/Summary?db=core;g=BZL39_J01150	https://fungi.ensembl.org/Zygosaccharomyces_parabailii_gca_001984395/Transcript/ProteinSummary?db=core;g=BZL39_J01150	https://www.uniprot.org/uniprot/A0A1S7HSD3
BZL39_L04920	69.9605	-1.51694	0.245958	-6.16745	6.93981e-10	9.15865	2.94409e-08	956609	957409	protein_coding	PEX21 (YGR239C) and PEX18 (YHR160C)	12	NA	NA	NA	NA	AQZ17419	https://fungi.ensembl.org/Zygosaccharomyces_parabailii_gca_001984395/Gene/Summary?db=core;g=BZL39_L04920	https://fungi.ensembl.org/Zygosaccharomyces_parabailii_gca_001984395/Transcript/ProteinSummary?db=core;g=BZL39_L04920	NA
BZL39_A04390	1145.83	-0.584959	0.0950169	-6.15636	7.44337e-10	9.12823	3.1411e-08	916480	917163	protein_coding	MBR1 (YKL093W) and ISF1 (YMR081C)	1	NA	NA	NA	NA	AQZ09504	https://fungi.ensembl.org/Zygosaccharomyces_parabailii_gca_001984395/Gene/Summary?db=core;g=BZL39_A04390	https://fungi.ensembl.org/Zygosaccharomyces_parabailii_gca_001984395/Transcript/ProteinSummary?db=core;g=BZL39_A04390	NA
BZL39_A07660	616.757	-0.646275	0.105231	-6.14146	8.17644e-10	9.08744	3.43239e-08	1539990	1541906	protein_coding	TPO2 (YGR138C) and TPO3 (YPR156C)	1	A0A1S7H9W5	GO:0022857;GO:0055085;GO:0016021;GO:0016020	transmembrane transporter activity;transmembrane transport;integral component of membrane;membrane	MFS domain-containing protein;MFS domain-containing protein;MFS domain-containing protein;MFS domain-containing protein	AQZ09831	https://fungi.ensembl.org/Zygosaccharomyces_parabailii_gca_001984395/Gene/Summary?db=core;g=BZL39_A07660	https://fungi.ensembl.org/Zygosaccharomyces_parabailii_gca_001984395/Transcript/ProteinSummary?db=core;g=BZL39_A07660	https://www.uniprot.org/uniprot/A0A1S7H9W5
BZL39_I03910	1868.6	-0.644402	0.104983	-6.13813	8.34974e-10	9.07833	3.48689e-08	806379	808139	protein_coding	DAK1 (YML070W)	9	A0A1S7HRK7	GO:0004371;GO:0006071;GO:0005524;GO:0016301;GO:0016740;GO:0006071;GO:0016310;GO:0005524;GO:0000166;GO:0004371;GO:0050354;GO:0019588	glycerone kinase activity;glycerol metabolic process;ATP binding;kinase activity;transferase activity;glycerol metabolic process;phosphorylation;ATP binding;nucleotide binding;glycerone kinase activity;triokinase activity;anaerobic glycerol catabolic process	DAK1 (YML070W);DAK1 (YML070W);DAK1 (YML070W);DAK1 (YML070W);DAK1 (YML070W);DAK1 (YML070W);DAK1 (YML070W);DAK1 (YML070W);DAK1 (YML070W);DAK1 (YML070W);DAK1 (YML070W);DAK1 (YML070W)	AQZ15643	https://fungi.ensembl.org/Zygosaccharomyces_parabailii_gca_001984395/Gene/Summary?db=core;g=BZL39_I03910	https://fungi.ensembl.org/Zygosaccharomyces_parabailii_gca_001984395/Transcript/ProteinSummary?db=core;g=BZL39_I03910	https://www.uniprot.org/uniprot/A0A1S7HRK7
BZL39_C00340	436.554	-0.716861	0.117113	-6.12112	9.29201e-10	9.03189	3.85278e-08	72500	73024	protein_coding	ATP7 (YKL016C)	3	A0A1S7HDM5	GO:0015986;GO:0000276;GO:0015078;GO:0006754;GO:0005739;GO:0006811;GO:0016020;GO:0005743;GO:0045263;GO:0005743;GO:0015986	ATP synthesis coupled proton transport;mitochondrial proton-transporting ATP synthase complex, coupling factor F(o);proton transmembrane transporter activity;ATP biosynthetic process;mitochondrion;ion transport;membrane;mitochondrial inner membrane;proton-transporting ATP synthase complex, coupling factor F(o);mitochondrial inner membrane;ATP synthesis coupled proton transport	ATP synthase subunit d, mitochondrial;ATP synthase subunit d, mitochondrial;ATP synthase subunit d, mitochondrial;ATP synthase subunit d, mitochondrial;ATP synthase subunit d, mitochondrial;ATP synthase subunit d, mitochondrial;ATP synthase subunit d, mitochondrial;ATP synthase subunit d, mitochondrial;ATP synthase subunit d, mitochondrial;ATP synthase subunit d, mitochondrial;ATP synthase subuni…	AQZ11113	https://fungi.ensembl.org/Zygosaccharomyces_parabailii_gca_001984395/Gene/Summary?db=core;g=BZL39_C00340	https://fungi.ensembl.org/Zygosaccharomyces_parabailii_gca_001984395/Transcript/ProteinSummary?db=core;g=BZL39_C00340	https://www.uniprot.org/uniprot/A0A1S7HDM5
BZL39_C07750	638.419	-0.582627	0.0951911	-6.12061	9.32202e-10	9.03049	3.85278e-08	1487435	1489006	protein_coding	GUA1 (YMR217W)	3	A0A1S7HFL1	GO:0003922;GO:0005524;GO:0006164;GO:0006177;GO:0016462;GO:0006177;GO:0000166;GO:0016874;GO:0006541;GO:0005524;GO:0006164;GO:0003922;GO:0005524;GO:0000166;GO:0006164;GO:0006177;GO:0006541;GO:0006177	GMP synthase (glutamine-hydrolyzing) activity;ATP binding;purine nucleotide biosynthetic process;GMP biosynthetic process;pyrophosphatase activity;GMP biosynthetic process;nucleotide binding;ligase activity;glutamine metabolic process;ATP binding;purine nucleotide biosynthetic process;GMP synthase (glutamine-hydrolyzing) activity;ATP binding;nucleotide binding;purine nucleotide biosynthetic proce…	GMP synthase [glutamine-hydrolyzing];GMP synthase [glutamine-hydrolyzing];GMP synthase [glutamine-hydrolyzing];GMP synthase [glutamine-hydrolyzing];GMP synthase [glutamine-hydrolyzing];GMP synthase [glutamine-hydrolyzing];GMP synthase [glutamine-hydrolyzing];GMP synthase [glutamine-hydrolyzing];GMP synthase [glutamine-hydrolyzing];GMP synthase [glutamine-hydrolyzing];GMP synthase [glutamine-hydro…	AQZ11844	https://fungi.ensembl.org/Zygosaccharomyces_parabailii_gca_001984395/Gene/Summary?db=core;g=BZL39_C07750	https://fungi.ensembl.org/Zygosaccharomyces_parabailii_gca_001984395/Transcript/ProteinSummary?db=core;g=BZL39_C07750	https://www.uniprot.org/uniprot/A0A1S7HFL1
BZL39_J03380	412.768	0.747277	0.122159	6.11724	9.52088e-10	9.02132	3.91479e-08	651631	652599	protein_coding	MPM1 (YJL066C)	10	NA	NA	NA	NA	AQZ16170	https://fungi.ensembl.org/Zygosaccharomyces_parabailii_gca_001984395/Gene/Summary?db=core;g=BZL39_J03380	https://fungi.ensembl.org/Zygosaccharomyces_parabailii_gca_001984395/Transcript/ProteinSummary?db=core;g=BZL39_J03380	NA
BZL39_K00170	191.434	0.954753	0.156461	6.10219	1.04625e-09	8.98036	4.28003e-08	22710	23816	protein_coding	hypothetical protein	11	A0A1S7HTR6	GO:0008270;GO:0055114;GO:0016491;GO:0055114;GO:0046872;GO:0016491	zinc ion binding;oxidation-reduction process;oxidoreductase activity;oxidation-reduction process;metal ion binding;oxidoreductase activity	PKS_ER domain-containing protein;PKS_ER domain-containing protein;PKS_ER domain-containing protein;PKS_ER domain-containing protein;PKS_ER domain-containing protein;PKS_ER domain-containing protein	AQZ16426	https://fungi.ensembl.org/Zygosaccharomyces_parabailii_gca_001984395/Gene/Summary?db=core;g=BZL39_K00170	https://fungi.ensembl.org/Zygosaccharomyces_parabailii_gca_001984395/Transcript/ProteinSummary?db=core;g=BZL39_K00170	https://www.uniprot.org/uniprot/A0A1S7HTR6
BZL39_J05510	2745.28	0.540117	0.0885428	6.10007	1.06019e-09	8.97462	4.31504e-08	1086341	1088059	protein_coding	HSP60 (YLR259C)	10	A0A1S7HTN7	GO:0006457;GO:0005524;GO:0042026;GO:0005524;GO:0000166	protein folding;ATP binding;protein refolding;ATP binding;nucleotide binding	HSP60 (YLR259C);HSP60 (YLR259C);HSP60 (YLR259C);HSP60 (YLR259C);HSP60 (YLR259C)	AQZ16382	https://fungi.ensembl.org/Zygosaccharomyces_parabailii_gca_001984395/Gene/Summary?db=core;g=BZL39_J05510	https://fungi.ensembl.org/Zygosaccharomyces_parabailii_gca_001984395/Transcript/ProteinSummary?db=core;g=BZL39_J05510	https://www.uniprot.org/uniprot/A0A1S7HTN7
BZL39_L01060	717.761	-0.628247	0.103906	-6.04631	1.48204e-09	8.82914	6.00152e-08	199683	201200	protein_coding	ATP2 (YJR121W)	12	A0A1S7HVE2	GO:0015986;GO:0045261;GO:0046034;GO:0046933;GO:1902600;GO:0005524;GO:0045261;GO:0006754;GO:0006811;GO:0000166;GO:0016020;GO:0005524;GO:0046933;GO:0046961	ATP synthesis coupled proton transport;proton-transporting ATP synthase complex, catalytic core F(1);ATP metabolic process;proton-transporting ATP synthase activity, rotational mechanism;proton transmembrane transport;ATP binding;proton-transporting ATP synthase complex, catalytic core F(1);ATP biosynthetic process;ion transport;nucleotide binding;membrane;ATP binding;proton-transporting ATP synt…	ATP synthase subunit beta;ATP synthase subunit beta;ATP synthase subunit beta;ATP synthase subunit beta;ATP synthase subunit beta;ATP synthase subunit beta;ATP synthase subunit beta;ATP synthase subunit beta;ATP synthase subunit beta;ATP synthase subunit beta;ATP synthase subunit beta;ATP synthase subunit beta;ATP synthase subunit beta;ATP synthase subunit beta	AQZ17038	https://fungi.ensembl.org/Zygosaccharomyces_parabailii_gca_001984395/Gene/Summary?db=core;g=BZL39_L01060	https://fungi.ensembl.org/Zygosaccharomyces_parabailii_gca_001984395/Transcript/ProteinSummary?db=core;g=BZL39_L01060	https://www.uniprot.org/uniprot/A0A1S7HVE2
BZL39_M02780	807.163	0.597098	0.0991328	6.02321	1.70995e-09	8.76702	6.88964e-08	566745	569243	protein_coding	YTA12 (YMR089C)	13	A0A1S7HXD1	GO:0006508;GO:0008270;GO:0004176;GO:0004222;GO:0005524;GO:0016020;GO:0016021;GO:0016887;GO:0006508;GO:0016787;GO:0008233;GO:0008237	proteolysis;zinc ion binding;ATP-dependent peptidase activity;metalloendopeptidase activity;ATP binding;membrane;integral component of membrane;ATPase activity;proteolysis;hydrolase activity;peptidase activity;metallopeptidase activity	AAA domain-containing protein;AAA domain-containing protein;AAA domain-containing protein;AAA domain-containing protein;AAA domain-containing protein;AAA domain-containing protein;AAA domain-containing protein;AAA domain-containing protein;AAA domain-containing protein;AAA domain-containing protein;AAA domain-containing protein;AAA domain-containing protein	AQZ17721	https://fungi.ensembl.org/Zygosaccharomyces_parabailii_gca_001984395/Gene/Summary?db=core;g=BZL39_M02780	https://fungi.ensembl.org/Zygosaccharomyces_parabailii_gca_001984395/Transcript/ProteinSummary?db=core;g=BZL39_M02780	https://www.uniprot.org/uniprot/A0A1S7HXD1
BZL39_K05020	90.3249	1.28831	0.214109	6.01707	1.77607e-09	8.75054	7.12025e-08	994297	995988	protein_coding	hypothetical protein	11	A0A1S7HV12	GO:0000287;GO:0016831;GO:0030976;GO:0003824;GO:0016831;GO:0016829;GO:0046872	magnesium ion binding;carboxy-lyase activity;thiamine pyrophosphate binding;catalytic activity;carboxy-lyase activity;lyase activity;metal ion binding	Uncharacterized protein;Uncharacterized protein;Uncharacterized protein;Uncharacterized protein;Uncharacterized protein;Uncharacterized protein;Uncharacterized protein	AQZ16909	https://fungi.ensembl.org/Zygosaccharomyces_parabailii_gca_001984395/Gene/Summary?db=core;g=BZL39_K05020	https://fungi.ensembl.org/Zygosaccharomyces_parabailii_gca_001984395/Transcript/ProteinSummary?db=core;g=BZL39_K05020	https://www.uniprot.org/uniprot/A0A1S7HV12
BZL39_J02490	1742.75	0.526205	0.0878774	5.98795	2.12501e-09	8.67264	8.47678e-08	488352	492926	protein_coding	SNQ2 (YDR011W)	10	A0A1S7HST1	GO:0042626;GO:0005524;GO:0016020;GO:0016021;GO:0016887;GO:0055085;GO:0016021;GO:0016020;GO:0000166;GO:0005524;GO:0016020;GO:0000166;GO:0005524	ATPase-coupled transmembrane transporter activity;ATP binding;membrane;integral component of membrane;ATPase activity;transmembrane transport;integral component of membrane;membrane;nucleotide binding;ATP binding;membrane;nucleotide binding;ATP binding	SNQ2 (YDR011W);SNQ2 (YDR011W);SNQ2 (YDR011W);SNQ2 (YDR011W);SNQ2 (YDR011W);SNQ2 (YDR011W);SNQ2 (YDR011W);SNQ2 (YDR011W);SNQ2 (YDR011W);SNQ2 (YDR011W);SNQ2 (YDR011W);SNQ2 (YDR011W);SNQ2 (YDR011W)	AQZ16081	https://fungi.ensembl.org/Zygosaccharomyces_parabailii_gca_001984395/Gene/Summary?db=core;g=BZL39_J02490	https://fungi.ensembl.org/Zygosaccharomyces_parabailii_gca_001984395/Transcript/ProteinSummary?db=core;g=BZL39_J02490	https://www.uniprot.org/uniprot/A0A1S7HST1
BZL39_O01920	850.503	0.536418	0.0896273	5.98499	2.16408e-09	8.66473	8.5899e-08	392902	397473	protein_coding	XRN1 (YGL173C)	15	A0A1S7I081	GO:0000956;GO:0003676;GO:0004527;GO:0008409;GO:0000184;GO:0016787;GO:0004518;GO:0003723;GO:0004527;GO:0006364;GO:0005737;GO:0005737;GO:0090305;GO:0090305;GO:0090305;GO:0090305	nuclear-transcribed mRNA catabolic process;nucleic acid binding;exonuclease activity;5'-3' exonuclease activity;nuclear-transcribed mRNA catabolic process, nonsense-mediated decay;hydrolase activity;nuclease activity;RNA binding;exonuclease activity;rRNA processing;cytoplasm;cytoplasm;nucleic acid phosphodiester bond hydrolysis;nucleic acid phosphodiester bond hydrolysis;nucleic acid phosphodiest…	5'-3' exoribonuclease 1;5'-3' exoribonuclease 1;5'-3' exoribonuclease 1;5'-3' exoribonuclease 1;5'-3' exoribonuclease 1;5'-3' exoribonuclease 1;5'-3' exoribonuclease 1;5'-3' exoribonuclease 1;5'-3' exoribonuclease 1;5'-3' exoribonuclease 1;5'-3' exoribonuclease 1;5'-3' exoribonuclease 1;5'-3' exoribonuclease 1;5'-3' exoribonuclease 1;5'-3' exoribonuclease 1;5'-3' exoribonuclease 1	AQZ18653	https://fungi.ensembl.org/Zygosaccharomyces_parabailii_gca_001984395/Gene/Summary?db=core;g=BZL39_O01920	https://fungi.ensembl.org/Zygosaccharomyces_parabailii_gca_001984395/Transcript/ProteinSummary?db=core;g=BZL39_O01920	https://www.uniprot.org/uniprot/A0A1S7I081
BZL39_H05880	2471.75	-0.576186	0.0963759	-5.97853	2.25161e-09	8.64751	8.8933e-08	1095836	1096585	protein_coding	HAC1 (YFL031W)	8	A0A1S7HQB3	GO:0003700;GO:0006355	DNA-binding transcription factor activity;regulation of transcription, DNA-templated	BZIP domain-containing protein;BZIP domain-containing protein	NA	https://fungi.ensembl.org/Zygosaccharomyces_parabailii_gca_001984395/Gene/Summary?db=core;g=BZL39_H05880	https://fungi.ensembl.org/Zygosaccharomyces_parabailii_gca_001984395/Transcript/ProteinSummary?db=core;g=BZL39_H05880	https://www.uniprot.org/uniprot/A0A1S7HQB3
BZL39_K02870	324.899	0.784557	0.13173	5.95579	2.58824e-09	8.587	1.01728e-07	534143	534610	protein_coding	MRPL23 (YOR150W)	11	A0A1S7HUQ3	GO:0005840;GO:0006412;GO:0003735;GO:0005840	ribosome;translation;structural constituent of ribosome;ribosome	MRPL23 (YOR150W);MRPL23 (YOR150W);MRPL23 (YOR150W);MRPL23 (YOR150W)	AQZ16696	https://fungi.ensembl.org/Zygosaccharomyces_parabailii_gca_001984395/Gene/Summary?db=core;g=BZL39_K02870	https://fungi.ensembl.org/Zygosaccharomyces_parabailii_gca_001984395/Transcript/ProteinSummary?db=core;g=BZL39_K02870	https://www.uniprot.org/uniprot/A0A1S7HUQ3
BZL39_C07100	447.39	0.671226	0.112942	5.9431	2.7969e-09	8.55332	1.09393e-07	1339831	1340724	protein_coding	BUG1 (YDL099W)	3	NA	NA	NA	NA	AQZ11779	https://fungi.ensembl.org/Zygosaccharomyces_parabailii_gca_001984395/Gene/Summary?db=core;g=BZL39_C07100	https://fungi.ensembl.org/Zygosaccharomyces_parabailii_gca_001984395/Transcript/ProteinSummary?db=core;g=BZL39_C07100	NA
BZL39_N04310	853.357	0.576018	0.0970863	5.93305	2.97357e-09	8.52672	1.15738e-07	859501	861822	protein_coding	PMT4 (YJR143C)	14	A0A1S7HZC1	GO:0000030;GO:0006493;GO:0016020;GO:0016740;GO:0005783;GO:0016021;GO:0016020;GO:0016757;GO:0004169;GO:0005789;GO:0016020;GO:0005789;GO:0004169;GO:0016021;GO:0035269;GO:0035269;GO:0097502;GO:0006486	mannosyltransferase activity;protein O-linked glycosylation;membrane;transferase activity;endoplasmic reticulum;integral component of membrane;membrane;transferase activity, transferring glycosyl groups;dolichyl-phosphate-mannose-protein mannosyltransferase activity;endoplasmic reticulum membrane;membrane;endoplasmic reticulum membrane;dolichyl-phosphate-mannose-protein mannosyltransferase activi…	Dolichyl-phosphate-mannose--protein mannosyltransferase;Dolichyl-phosphate-mannose--protein mannosyltransferase;Dolichyl-phosphate-mannose--protein mannosyltransferase;Dolichyl-phosphate-mannose--protein mannosyltransferase;Dolichyl-phosphate-mannose--protein mannosyltransferase;Dolichyl-phosphate-mannose--protein mannosyltransferase;Dolichyl-phosphate-mannose--protein mannosyltransferase;Dolichy…	AQZ18398	https://fungi.ensembl.org/Zygosaccharomyces_parabailii_gca_001984395/Gene/Summary?db=core;g=BZL39_N04310	https://fungi.ensembl.org/Zygosaccharomyces_parabailii_gca_001984395/Transcript/ProteinSummary?db=core;g=BZL39_N04310	https://www.uniprot.org/uniprot/A0A1S7HZC1
BZL39_B04830	3713.21	-0.53489	0.0903371	-5.92104	3.19907e-09	8.49498	1.23914e-07	928568	929626	protein_coding	PIL1 (YGR086C)	2	NA	NA	NA	NA	AQZ10561	https://fungi.ensembl.org/Zygosaccharomyces_parabailii_gca_001984395/Gene/Summary?db=core;g=BZL39_B04830	https://fungi.ensembl.org/Zygosaccharomyces_parabailii_gca_001984395/Transcript/ProteinSummary?db=core;g=BZL39_B04830	NA
BZL39_F04410	156.83	-0.92224	0.15601	-5.91142	3.3917e-09	8.46958	1.30744e-07	900953	902659	protein_coding	hypothetical protein	6	A0A1S7HL94	GO:0006865;GO:0016020;GO:0016021;GO:0055085;GO:0006865;GO:0016020;GO:0016021;GO:0016020	amino acid transport;membrane;integral component of membrane;transmembrane transport;amino acid transport;membrane;integral component of membrane;membrane	AA_permease domain-containing protein;AA_permease domain-containing protein;AA_permease domain-containing protein;AA_permease domain-containing protein;AA_permease domain-containing protein;AA_permease domain-containing protein;AA_permease domain-containing protein;AA_permease domain-containing protein	AQZ13811	https://fungi.ensembl.org/Zygosaccharomyces_parabailii_gca_001984395/Gene/Summary?db=core;g=BZL39_F04410	https://fungi.ensembl.org/Zygosaccharomyces_parabailii_gca_001984395/Transcript/ProteinSummary?db=core;g=BZL39_F04410	https://www.uniprot.org/uniprot/A0A1S7HL94
BZL39_H01720	922.296	-0.549197	0.0931396	-5.89649	3.71306e-09	8.43027	1.42447e-07	295527	296615	protein_coding	CTR1 (YPR124W)	8	A0A1S7HPB7	GO:0005375;GO:0035434;GO:0016021;GO:0006825;GO:0016020;GO:0016021;GO:0006811;GO:0016020;GO:0005375;GO:0006878;GO:0016021	copper ion transmembrane transporter activity;copper ion transmembrane transport;integral component of membrane;copper ion transport;membrane;integral component of membrane;ion transport;membrane;copper ion transmembrane transporter activity;cellular copper ion homeostasis;integral component of membrane	Copper transporter;Copper transporter;Copper transporter;Copper transporter;Copper transporter;Copper transporter;Copper transporter;Copper transporter;Copper transporter;Copper transporter;Copper transporter	AQZ14798	https://fungi.ensembl.org/Zygosaccharomyces_parabailii_gca_001984395/Gene/Summary?db=core;g=BZL39_H01720	https://fungi.ensembl.org/Zygosaccharomyces_parabailii_gca_001984395/Transcript/ProteinSummary?db=core;g=BZL39_H01720	https://www.uniprot.org/uniprot/A0A1S7HPB7
BZL39_B06790	2292.84	-0.670032	0.113687	-5.89364	3.77778e-09	8.42276	1.44239e-07	1293346	1294929	protein_coding	(ZYRO0F09262g)	2	A0A1S7HCM3	GO:0009116;GO:0003824;GO:0055085	nucleoside metabolic process;catalytic activity;transmembrane transport	(ZYRO0F09262g);(ZYRO0F09262g);(ZYRO0F09262g)	AQZ10753	https://fungi.ensembl.org/Zygosaccharomyces_parabailii_gca_001984395/Gene/Summary?db=core;g=BZL39_B06790	https://fungi.ensembl.org/Zygosaccharomyces_parabailii_gca_001984395/Transcript/ProteinSummary?db=core;g=BZL39_B06790	https://www.uniprot.org/uniprot/A0A1S7HCM3
BZL39_C03740	82.7276	1.27111	0.215939	5.88646	3.94563e-09	8.40388	1.49934e-07	710857	711261	protein_coding	INO4 (YOL108C)	3	A0A1S7HEM7	GO:0046983	protein dimerization activity	BHLH domain-containing protein	AQZ11447	https://fungi.ensembl.org/Zygosaccharomyces_parabailii_gca_001984395/Gene/Summary?db=core;g=BZL39_C03740	https://fungi.ensembl.org/Zygosaccharomyces_parabailii_gca_001984395/Transcript/ProteinSummary?db=core;g=BZL39_C03740	https://www.uniprot.org/uniprot/A0A1S7HEM7
BZL39_H02250	3435.1	0.696605	0.118446	5.88122	4.07255e-09	8.39013	1.53726e-07	401479	403413	protein_coding	SSA3 (YBL075C) and SSA4 (YER103W)	8	A0A1S7HP96	GO:0005829;GO:0006457;GO:0051082;GO:0006515;GO:0006616;GO:0016887;GO:0000166;GO:0005524	cytosol;protein folding;unfolded protein binding;protein quality control for misfolded or incompletely synthesized proteins;SRP-dependent cotranslational protein targeting to membrane, translocation;ATPase activity;nucleotide binding;ATP binding	SSA3 (YBL075C) and SSA4 (YER103W);SSA3 (YBL075C) and SSA4 (YER103W);SSA3 (YBL075C) and SSA4 (YER103W);SSA3 (YBL075C) and SSA4 (YER103W);SSA3 (YBL075C) and SSA4 (YER103W);SSA3 (YBL075C) and SSA4 (YER103W);SSA3 (YBL075C) and SSA4 (YER103W);SSA3 (YBL075C) and SSA4 (YER103W)	AQZ14851	https://fungi.ensembl.org/Zygosaccharomyces_parabailii_gca_001984395/Gene/Summary?db=core;g=BZL39_H02250	https://fungi.ensembl.org/Zygosaccharomyces_parabailii_gca_001984395/Transcript/ProteinSummary?db=core;g=BZL39_H02250	https://www.uniprot.org/uniprot/A0A1S7HP96
BZL39_I01970	837.385	0.554346	0.0942643	5.88076	4.08378e-09	8.38894	1.53726e-07	418485	423056	protein_coding	XRN1 (YGL173C)	9	A0A1S7HQX1	GO:0000956;GO:0003676;GO:0004527;GO:0008409;GO:0004518;GO:0016787;GO:0000184;GO:0004527;GO:0005737;GO:0003723;GO:0006364;GO:0005737;GO:0090305;GO:0090305;GO:0090305;GO:0090305	nuclear-transcribed mRNA catabolic process;nucleic acid binding;exonuclease activity;5'-3' exonuclease activity;nuclease activity;hydrolase activity;nuclear-transcribed mRNA catabolic process, nonsense-mediated decay;exonuclease activity;cytoplasm;RNA binding;rRNA processing;cytoplasm;nucleic acid phosphodiester bond hydrolysis;nucleic acid phosphodiester bond hydrolysis;nucleic acid phosphodiest…	5'-3' exoribonuclease 1;5'-3' exoribonuclease 1;5'-3' exoribonuclease 1;5'-3' exoribonuclease 1;5'-3' exoribonuclease 1;5'-3' exoribonuclease 1;5'-3' exoribonuclease 1;5'-3' exoribonuclease 1;5'-3' exoribonuclease 1;5'-3' exoribonuclease 1;5'-3' exoribonuclease 1;5'-3' exoribonuclease 1;5'-3' exoribonuclease 1;5'-3' exoribonuclease 1;5'-3' exoribonuclease 1;5'-3' exoribonuclease 1	AQZ15452	https://fungi.ensembl.org/Zygosaccharomyces_parabailii_gca_001984395/Gene/Summary?db=core;g=BZL39_I01970	https://fungi.ensembl.org/Zygosaccharomyces_parabailii_gca_001984395/Transcript/ProteinSummary?db=core;g=BZL39_I01970	https://www.uniprot.org/uniprot/A0A1S7HQX1
BZL39_C03450	73.799	-1.28024	0.218266	-5.86552	4.47735e-09	8.34898	1.67754e-07	653126	654700	protein_coding	MCH4 (YOL119C)	3	A0A1S7HEE8	GO:0022857;GO:0055085;GO:0016021;GO:0016020	transmembrane transporter activity;transmembrane transport;integral component of membrane;membrane	MFS domain-containing protein;MFS domain-containing protein;MFS domain-containing protein;MFS domain-containing protein	AQZ11421	https://fungi.ensembl.org/Zygosaccharomyces_parabailii_gca_001984395/Gene/Summary?db=core;g=BZL39_C03450	https://fungi.ensembl.org/Zygosaccharomyces_parabailii_gca_001984395/Transcript/ProteinSummary?db=core;g=BZL39_C03450	https://www.uniprot.org/uniprot/A0A1S7HEE8
BZL39_M04740	649.919	-0.685668	0.117007	-5.86009	4.62629e-09	8.33477	1.72528e-07	918146	919189	protein_coding	TRR1 (YDR353W) and TRR2 (YHR106W)	13	A0A1S7HY57	GO:0004791;GO:0019430;GO:0055114;GO:0005737;GO:0016491;GO:0055114;GO:0016491;GO:0004791;GO:0019430;GO:0004791	thioredoxin-disulfide reductase activity;removal of superoxide radicals;oxidation-reduction process;cytoplasm;oxidoreductase activity;oxidation-reduction process;oxidoreductase activity;thioredoxin-disulfide reductase activity;removal of superoxide radicals;thioredoxin-disulfide reductase activity	Thioredoxin reductase;Thioredoxin reductase;Thioredoxin reductase;Thioredoxin reductase;Thioredoxin reductase;Thioredoxin reductase;Thioredoxin reductase;Thioredoxin reductase;Thioredoxin reductase;Thioredoxin reductase	AQZ17916	https://fungi.ensembl.org/Zygosaccharomyces_parabailii_gca_001984395/Gene/Summary?db=core;g=BZL39_M04740	https://fungi.ensembl.org/Zygosaccharomyces_parabailii_gca_001984395/Transcript/ProteinSummary?db=core;g=BZL39_M04740	https://www.uniprot.org/uniprot/A0A1S7HY57
BZL39_D04950	7622.24	-0.419713	0.0717261	-5.8516	4.86858e-09	8.3126	1.80723e-07	1025839	1026168	protein_coding	RPP2B (YDR382W)	4	A0A1S7HH83	GO:0005840;GO:0006414;GO:0022625;GO:0002182;GO:0003735;GO:0005840	ribosome;translational elongation;cytosolic large ribosomal subunit;cytoplasmic translational elongation;structural constituent of ribosome;ribosome	RPP2B (YDR382W);RPP2B (YDR382W);RPP2B (YDR382W);RPP2B (YDR382W);RPP2B (YDR382W);RPP2B (YDR382W)	AQZ12433	https://fungi.ensembl.org/Zygosaccharomyces_parabailii_gca_001984395/Gene/Summary?db=core;g=BZL39_D04950	https://fungi.ensembl.org/Zygosaccharomyces_parabailii_gca_001984395/Transcript/ProteinSummary?db=core;g=BZL39_D04950	https://www.uniprot.org/uniprot/A0A1S7HH83
BZL39_F03090	790.822	-0.624696	0.106944	-5.84135	5.17791e-09	8.28585	1.90443e-07	642994	649164	protein_coding	FAS1 (YKL182W)	6	A0A1S7HKV7	GO:0004312;GO:0004313;GO:0004314;GO:0005835;GO:0006633;GO:0016740;GO:0055114;GO:0003824;GO:0004317;GO:0004318;GO:0016740;GO:0055114;GO:0016787;GO:0006633;GO:0016829;GO:0008152;GO:0006631;GO:0006629;GO:0016491;GO:0003824;GO:0004317;GO:0004320;GO:0047451;GO:0004321;GO:0016631;GO:0004314;GO:0004313;GO:0004318;GO:0016297;GO:0019171;GO:0016419;GO:0008659;GO:0016296;GO:0016295;GO:0016418;GO:0008693;GO:…	fatty acid synthase activity;[acyl-carrier-protein] S-acetyltransferase activity;[acyl-carrier-protein] S-malonyltransferase activity;fatty acid synthase complex;fatty acid biosynthetic process;transferase activity;oxidation-reduction process;catalytic activity;3-hydroxypalmitoyl-[acyl-carrier-protein] dehydratase activity;enoyl-[acyl-carrier-protein] reductase (NADH) activity;transferase activit…	Fatty acid synthase subunit beta;Fatty acid synthase subunit beta;Fatty acid synthase subunit beta;Fatty acid synthase subunit beta;Fatty acid synthase subunit beta;Fatty acid synthase subunit beta;Fatty acid synthase subunit beta;Fatty acid synthase subunit beta;Fatty acid synthase subunit beta;Fatty acid synthase subunit beta;Fatty acid synthase subunit beta;Fatty acid synthase subunit beta;Fat…	AQZ13679	https://fungi.ensembl.org/Zygosaccharomyces_parabailii_gca_001984395/Gene/Summary?db=core;g=BZL39_F03090	https://fungi.ensembl.org/Zygosaccharomyces_parabailii_gca_001984395/Transcript/ProteinSummary?db=core;g=BZL39_F03090	https://www.uniprot.org/uniprot/A0A1S7HKV7
BZL39_L00240	506.191	-0.710088	0.121557	-5.84163	5.1694e-09	8.28656	1.90443e-07	29467	30444	protein_coding	SUR7 (YML052W)	12	A0A1S7HVF6	GO:0005886;GO:0016020;GO:0016021	plasma membrane;membrane;integral component of membrane	SUR7 (YML052W);SUR7 (YML052W);SUR7 (YML052W)	AQZ16956	https://fungi.ensembl.org/Zygosaccharomyces_parabailii_gca_001984395/Gene/Summary?db=core;g=BZL39_L00240	https://fungi.ensembl.org/Zygosaccharomyces_parabailii_gca_001984395/Transcript/ProteinSummary?db=core;g=BZL39_L00240	https://www.uniprot.org/uniprot/A0A1S7HVF6
BZL39_G01800	417.403	0.64101	0.109813	5.83729	5.30557e-09	8.27527	1.94247e-07	359014	359997	protein_coding	MRP13 (YGR084C)	7	NA	NA	NA	NA	AQZ14160	https://fungi.ensembl.org/Zygosaccharomyces_parabailii_gca_001984395/Gene/Summary?db=core;g=BZL39_G01800	https://fungi.ensembl.org/Zygosaccharomyces_parabailii_gca_001984395/Transcript/ProteinSummary?db=core;g=BZL39_G01800	NA
BZL39_I02220	875.148	-0.663887	0.114427	-5.80183	6.55934e-09	8.18314	2.39058e-07	475337	475987	protein_coding	RIP1 (YEL024W)	9	A0A1S7HR48	GO:0055114;GO:0008121;GO:0016020;GO:0051537;GO:0046872;GO:0055114;GO:0070469;GO:0051536;GO:0016020;GO:0016021;GO:0051537;GO:0005739;GO:0005743;GO:0016020;GO:0022900	oxidation-reduction process;ubiquinol-cytochrome-c reductase activity;membrane;2 iron, 2 sulfur cluster binding;metal ion binding;oxidation-reduction process;respirasome;iron-sulfur cluster binding;membrane;integral component of membrane;2 iron, 2 sulfur cluster binding;mitochondrion;mitochondrial inner membrane;membrane;electron transport chain	Cytochrome b-c1 complex subunit Rieske, mitochondrial;Cytochrome b-c1 complex subunit Rieske, mitochondrial;Cytochrome b-c1 complex subunit Rieske, mitochondrial;Cytochrome b-c1 complex subunit Rieske, mitochondrial;Cytochrome b-c1 complex subunit Rieske, mitochondrial;Cytochrome b-c1 complex subunit Rieske, mitochondrial;Cytochrome b-c1 complex subunit Rieske, mitochondrial;Cytochrome b-c1 compl…	AQZ15477	https://fungi.ensembl.org/Zygosaccharomyces_parabailii_gca_001984395/Gene/Summary?db=core;g=BZL39_I02220	https://fungi.ensembl.org/Zygosaccharomyces_parabailii_gca_001984395/Transcript/ProteinSummary?db=core;g=BZL39_I02220	https://www.uniprot.org/uniprot/A0A1S7HR48
BZL39_G05750	2023.71	-0.510996	0.0881411	-5.79748	6.73197e-09	8.17186	2.4424e-07	1104946	1105278	protein_coding	YNL190W	7	NA	NA	NA	NA	AQZ14557	https://fungi.ensembl.org/Zygosaccharomyces_parabailii_gca_001984395/Gene/Summary?db=core;g=BZL39_G05750	https://fungi.ensembl.org/Zygosaccharomyces_parabailii_gca_001984395/Transcript/ProteinSummary?db=core;g=BZL39_G05750	NA
BZL39_J00790	106.876	1.15981	0.200136	5.79509	6.82847e-09	8.16568	2.46625e-07	165058	167964	protein_coding	PRM10 (YJL108C)	10	A0A1S7HSB8	GO:0016021;GO:0016020;GO:0016020	integral component of membrane;membrane;membrane	Pheromone-regulated membrane protein 10;Pheromone-regulated membrane protein 10;Pheromone-regulated membrane protein 10	AQZ15913	https://fungi.ensembl.org/Zygosaccharomyces_parabailii_gca_001984395/Gene/Summary?db=core;g=BZL39_J00790	https://fungi.ensembl.org/Zygosaccharomyces_parabailii_gca_001984395/Transcript/ProteinSummary?db=core;g=BZL39_J00790	https://www.uniprot.org/uniprot/A0A1S7HSB8
BZL39_H04390	83.5127	1.49607	0.259103	5.77403	7.7398e-09	8.11127	2.78286e-07	795608	796147	protein_coding	RCN2 (YOR220W)	8	NA	NA	NA	NA	AQZ15061	https://fungi.ensembl.org/Zygosaccharomyces_parabailii_gca_001984395/Gene/Summary?db=core;g=BZL39_H04390	https://fungi.ensembl.org/Zygosaccharomyces_parabailii_gca_001984395/Transcript/ProteinSummary?db=core;g=BZL39_H04390	NA
BZL39_I01900	85.5053	-1.17689	0.204661	-5.75044	8.90097e-09	8.05056	3.18607e-07	405481	406734	protein_coding	hypothetical protein	9	A0A1S7HQW9	GO:0008863;GO:0055114;GO:0016616;GO:0051287;GO:0055114;GO:0005737;GO:0016491;GO:0008863;GO:0009326;GO:0005737;GO:0042183;GO:0008863;GO:0005737	formate dehydrogenase (NAD+) activity;oxidation-reduction process;oxidoreductase activity, acting on the CH-OH group of donors, NAD or NADP as acceptor;NAD binding;oxidation-reduction process;cytoplasm;oxidoreductase activity;formate dehydrogenase (NAD+) activity;formate dehydrogenase complex;cytoplasm;formate catabolic process;formate dehydrogenase (NAD+) activity;cytoplasm	Formate dehydrogenase;Formate dehydrogenase;Formate dehydrogenase;Formate dehydrogenase;Formate dehydrogenase;Formate dehydrogenase;Formate dehydrogenase;Formate dehydrogenase;Formate dehydrogenase;Formate dehydrogenase;Formate dehydrogenase;Formate dehydrogenase;Formate dehydrogenase	AQZ15445	https://fungi.ensembl.org/Zygosaccharomyces_parabailii_gca_001984395/Gene/Summary?db=core;g=BZL39_I01900	https://fungi.ensembl.org/Zygosaccharomyces_parabailii_gca_001984395/Transcript/ProteinSummary?db=core;g=BZL39_I01900	https://www.uniprot.org/uniprot/A0A1S7HQW9
BZL39_D05310	330.247	0.689579	0.120634	5.7163	1.08867e-08	7.96311	3.87952e-07	1095638	1096105	protein_coding	MRPL23 (YOR150W)	4	A0A1S7HHN0	GO:0005840;GO:0006412;GO:0003735;GO:0005840	ribosome;translation;structural constituent of ribosome;ribosome	MRPL23 (YOR150W);MRPL23 (YOR150W);MRPL23 (YOR150W);MRPL23 (YOR150W)	AQZ12468	https://fungi.ensembl.org/Zygosaccharomyces_parabailii_gca_001984395/Gene/Summary?db=core;g=BZL39_D05310	https://fungi.ensembl.org/Zygosaccharomyces_parabailii_gca_001984395/Transcript/ProteinSummary?db=core;g=BZL39_D05310	https://www.uniprot.org/uniprot/A0A1S7HHN0
BZL39_A01460	412.144	0.702833	0.123339	5.69837	1.20959e-08	7.91736	4.29135e-07	292050	292877	protein_coding	SWP1 (YMR149W)	1	A0A1S7H865	GO:0008250;GO:0006487;GO:0016021;GO:0005783;GO:0016021;GO:0016020;GO:0005789;GO:0016020;GO:0008250;GO:0006487;GO:0006486	oligosaccharyltransferase complex;protein N-linked glycosylation;integral component of membrane;endoplasmic reticulum;integral component of membrane;membrane;endoplasmic reticulum membrane;membrane;oligosaccharyltransferase complex;protein N-linked glycosylation;protein glycosylation	Dolichyl-diphosphooligosaccharide--protein glycosyltransferase subunit 2;Dolichyl-diphosphooligosaccharide--protein glycosyltransferase subunit 2;Dolichyl-diphosphooligosaccharide--protein glycosyltransferase subunit 2;Dolichyl-diphosphooligosaccharide--protein glycosyltransferase subunit 2;Dolichyl-diphosphooligosaccharide--protein glycosyltransferase subunit 2;Dolichyl-diphosphooligosaccharide-…	AQZ09212	https://fungi.ensembl.org/Zygosaccharomyces_parabailii_gca_001984395/Gene/Summary?db=core;g=BZL39_A01460	https://fungi.ensembl.org/Zygosaccharomyces_parabailii_gca_001984395/Transcript/ProteinSummary?db=core;g=BZL39_A01460	https://www.uniprot.org/uniprot/A0A1S7H865
BZL39_M01530	1395	0.593194	0.104174	5.69424	1.23921e-08	7.90685	4.3771e-07	323468	325207	protein_coding	STI1 (YOR027W)	13	NA	NA	NA	NA	AQZ17597	https://fungi.ensembl.org/Zygosaccharomyces_parabailii_gca_001984395/Gene/Summary?db=core;g=BZL39_M01530	https://fungi.ensembl.org/Zygosaccharomyces_parabailii_gca_001984395/Transcript/ProteinSummary?db=core;g=BZL39_M01530	NA
BZL39_N01920	1172.72	0.500272	0.0880975	5.67862	1.35788e-08	7.86714	4.77523e-07	384882	386282	protein_coding	CRH1 (YGR189C)	14	A0A1S7HYM5	GO:0005975;GO:0071555;GO:0004553;GO:0005618;GO:0016798;GO:0016787;GO:0071555;GO:0016020;GO:0004553	carbohydrate metabolic process;cell wall organization;hydrolase activity, hydrolyzing O-glycosyl compounds;cell wall;hydrolase activity, acting on glycosyl bonds;hydrolase activity;cell wall organization;membrane;hydrolase activity, hydrolyzing O-glycosyl compounds	Glycosidase;Glycosidase;Glycosidase;Glycosidase;Glycosidase;Glycosidase;Glycosidase;Glycosidase;Glycosidase	AQZ18159	https://fungi.ensembl.org/Zygosaccharomyces_parabailii_gca_001984395/Gene/Summary?db=core;g=BZL39_N01920	https://fungi.ensembl.org/Zygosaccharomyces_parabailii_gca_001984395/Transcript/ProteinSummary?db=core;g=BZL39_N01920	https://www.uniprot.org/uniprot/A0A1S7HYM5
BZL39_A01040	1839.11	-0.450185	0.0793447	-5.67379	1.39673e-08	7.85489	4.89037e-07	218450	218830	protein_coding	YMR122W-A	1	NA	NA	NA	NA	AQZ09170	https://fungi.ensembl.org/Zygosaccharomyces_parabailii_gca_001984395/Gene/Summary?db=core;g=BZL39_A01040	https://fungi.ensembl.org/Zygosaccharomyces_parabailii_gca_001984395/Transcript/ProteinSummary?db=core;g=BZL39_A01040	NA
BZL39_C04170	354.352	-0.696136	0.123231	-5.64903	1.61357e-08	7.79221	5.62504e-07	783857	786655	protein_coding	PHM7 (YOL084W)	3	A0A1S7HF08	GO:0016020;GO:0016020;GO:0016021;GO:0006811;GO:0016020	membrane;membrane;integral component of membrane;ion transport;membrane	PHM7 (YOL084W);PHM7 (YOL084W);PHM7 (YOL084W);PHM7 (YOL084W);PHM7 (YOL084W)	AQZ11490	https://fungi.ensembl.org/Zygosaccharomyces_parabailii_gca_001984395/Gene/Summary?db=core;g=BZL39_C04170	https://fungi.ensembl.org/Zygosaccharomyces_parabailii_gca_001984395/Transcript/ProteinSummary?db=core;g=BZL39_C04170	https://www.uniprot.org/uniprot/A0A1S7HF08
BZL39_C02340	891.024	0.56941	0.101339	5.61887	1.92209e-08	7.71623	6.67155e-07	434444	436534	protein_coding	LYS4 (YDR234W)	3	A0A1S7HE64	GO:0004409;GO:0009085;GO:0051539;GO:0009085;GO:0016829;GO:0008652;GO:0046872;GO:0005739;GO:0051536;GO:0004409;GO:0005739;GO:0019878;GO:0004409;GO:0051539;GO:0046872;GO:0005739;GO:0019878	homoaconitate hydratase activity;lysine biosynthetic process;4 iron, 4 sulfur cluster binding;lysine biosynthetic process;lyase activity;cellular amino acid biosynthetic process;metal ion binding;mitochondrion;iron-sulfur cluster binding;homoaconitate hydratase activity;mitochondrion;lysine biosynthetic process via aminoadipic acid;homoaconitate hydratase activity;4 iron, 4 sulfur cluster binding…	Homoaconitase, mitochondrial;Homoaconitase, mitochondrial;Homoaconitase, mitochondrial;Homoaconitase, mitochondrial;Homoaconitase, mitochondrial;Homoaconitase, mitochondrial;Homoaconitase, mitochondrial;Homoaconitase, mitochondrial;Homoaconitase, mitochondrial;Homoaconitase, mitochondrial;Homoaconitase, mitochondrial;Homoaconitase, mitochondrial;Homoaconitase, mitochondrial;Homoaconitase, mitocho…	AQZ11313	https://fungi.ensembl.org/Zygosaccharomyces_parabailii_gca_001984395/Gene/Summary?db=core;g=BZL39_C02340	https://fungi.ensembl.org/Zygosaccharomyces_parabailii_gca_001984395/Transcript/ProteinSummary?db=core;g=BZL39_C02340	https://www.uniprot.org/uniprot/A0A1S7HE64
BZL39_P01610	1863.55	-0.545172	0.097111	-5.61391	1.97804e-08	7.70376	6.83618e-07	306643	307692	protein_coding	SUT1 (YGL162W) and SUT2 (YPR009W)	16	A0A1S7I147	GO:0008270;GO:0000981;GO:0006355;GO:0006357	zinc ion binding;DNA-binding transcription factor activity, RNA polymerase II-specific;regulation of transcription, DNA-templated;regulation of transcription by RNA polymerase II	SUT1 (YGL162W) and SUT2 (YPR009W);SUT1 (YGL162W) and SUT2 (YPR009W);SUT1 (YGL162W) and SUT2 (YPR009W);SUT1 (YGL162W) and SUT2 (YPR009W)	AQZ19024	https://fungi.ensembl.org/Zygosaccharomyces_parabailii_gca_001984395/Gene/Summary?db=core;g=BZL39_P01610	https://fungi.ensembl.org/Zygosaccharomyces_parabailii_gca_001984395/Transcript/ProteinSummary?db=core;g=BZL39_P01610	https://www.uniprot.org/uniprot/A0A1S7I147
BZL39_K00200	58.8329	-1.49892	0.267249	-5.60868	2.03879e-08	7.69063	7.01588e-07	30915	32690	protein_coding	hypothetical protein	11	A0A1S7HTQ3	GO:0004371;GO:0006071;GO:0005524;GO:0016301;GO:0016740;GO:0006071;GO:0000166;GO:0016310;GO:0005524;GO:0004371;GO:0050354;GO:0019588	glycerone kinase activity;glycerol metabolic process;ATP binding;kinase activity;transferase activity;glycerol metabolic process;nucleotide binding;phosphorylation;ATP binding;glycerone kinase activity;triokinase activity;anaerobic glycerol catabolic process	Uncharacterized protein;Uncharacterized protein;Uncharacterized protein;Uncharacterized protein;Uncharacterized protein;Uncharacterized protein;Uncharacterized protein;Uncharacterized protein;Uncharacterized protein;Uncharacterized protein;Uncharacterized protein;Uncharacterized protein	AQZ16429	https://fungi.ensembl.org/Zygosaccharomyces_parabailii_gca_001984395/Gene/Summary?db=core;g=BZL39_K00200	https://fungi.ensembl.org/Zygosaccharomyces_parabailii_gca_001984395/Transcript/ProteinSummary?db=core;g=BZL39_K00200	https://www.uniprot.org/uniprot/A0A1S7HTQ3
BZL39_B02760	425.487	0.71398	0.127329	5.60738	2.05413e-08	7.68737	7.02499e-07	540381	543620	protein_coding	AMS1 (YGL156W)	2	A0A1S7HBA1	GO:0004559;GO:0005975;GO:0006013;GO:0003824;GO:0030246;GO:0016787;GO:0046872;GO:0008152;GO:0016798;GO:0004559	alpha-mannosidase activity;carbohydrate metabolic process;mannose metabolic process;catalytic activity;carbohydrate binding;hydrolase activity;metal ion binding;metabolic process;hydrolase activity, acting on glycosyl bonds;alpha-mannosidase activity	Alpha-mannosidase;Alpha-mannosidase;Alpha-mannosidase;Alpha-mannosidase;Alpha-mannosidase;Alpha-mannosidase;Alpha-mannosidase;Alpha-mannosidase;Alpha-mannosidase;Alpha-mannosidase	AQZ10351	https://fungi.ensembl.org/Zygosaccharomyces_parabailii_gca_001984395/Gene/Summary?db=core;g=BZL39_B02760	https://fungi.ensembl.org/Zygosaccharomyces_parabailii_gca_001984395/Transcript/ProteinSummary?db=core;g=BZL39_B02760	https://www.uniprot.org/uniprot/A0A1S7HBA1
BZL39_M03870	140.752	0.951602	0.169718	5.60697	2.05896e-08	7.68635	7.02499e-07	751687	753123	protein_coding	SNU66 (YOR308C)	13	A0A1S7HXP6	GO:0000398;GO:0005634;GO:0005634	mRNA splicing, via spliceosome;nucleus;nucleus	SNU66 (YOR308C);SNU66 (YOR308C);SNU66 (YOR308C)	AQZ17829	https://fungi.ensembl.org/Zygosaccharomyces_parabailii_gca_001984395/Gene/Summary?db=core;g=BZL39_M03870	https://fungi.ensembl.org/Zygosaccharomyces_parabailii_gca_001984395/Transcript/ProteinSummary?db=core;g=BZL39_M03870	https://www.uniprot.org/uniprot/A0A1S7HXP6
BZL39_H04670	471.656	0.724856	0.130111	5.57107	2.53178e-08	7.59657	8.60161e-07	851078	852190	protein_coding	CPR6 (YLR216C)	8	A0A1S7HPX3	GO:0000413;GO:0003755;GO:0006457	protein peptidyl-prolyl isomerization;peptidyl-prolyl cis-trans isomerase activity;protein folding	CPR6 (YLR216C);CPR6 (YLR216C);CPR6 (YLR216C)	AQZ15089	https://fungi.ensembl.org/Zygosaccharomyces_parabailii_gca_001984395/Gene/Summary?db=core;g=BZL39_H04670	https://fungi.ensembl.org/Zygosaccharomyces_parabailii_gca_001984395/Transcript/ProteinSummary?db=core;g=BZL39_H04670	https://www.uniprot.org/uniprot/A0A1S7HPX3
BZL39_P00350	450.565	-0.640021	0.11529	-5.55141	2.83379e-08	7.54763	9.58707e-07	61843	62226	protein_coding	QCR7 (YDR529C)	16	NA	NA	NA	NA	AQZ18899	https://fungi.ensembl.org/Zygosaccharomyces_parabailii_gca_001984395/Gene/Summary?db=core;g=BZL39_P00350	https://fungi.ensembl.org/Zygosaccharomyces_parabailii_gca_001984395/Transcript/ProteinSummary?db=core;g=BZL39_P00350	NA
BZL39_E05030	109.539	1.10335	0.199711	5.52471	3.30024e-08	7.48145	1.11182e-06	995881	996105	protein_coding	PAI3 (YMR174C)	5	NA	NA	NA	NA	AQZ13164	https://fungi.ensembl.org/Zygosaccharomyces_parabailii_gca_001984395/Gene/Summary?db=core;g=BZL39_E05030	https://fungi.ensembl.org/Zygosaccharomyces_parabailii_gca_001984395/Transcript/ProteinSummary?db=core;g=BZL39_E05030	NA
BZL39_E05430	240.538	-0.795224	0.143976	-5.5233	3.32687e-08	7.47796	1.1161e-06	1086098	1088380	protein_coding	POX1 (YGL205W)	5	A0A1S7HJH8	GO:0055114;GO:0005777;GO:0006631;GO:0006629;GO:0016491;GO:0003997;GO:0005777;GO:0003997;GO:0006635;GO:0055114;GO:0071949;GO:0005777;GO:0006631;GO:0016627;GO:0033540	oxidation-reduction process;peroxisome;fatty acid metabolic process;lipid metabolic process;oxidoreductase activity;acyl-CoA oxidase activity;peroxisome;acyl-CoA oxidase activity;fatty acid beta-oxidation;oxidation-reduction process;FAD binding;peroxisome;fatty acid metabolic process;oxidoreductase activity, acting on the CH-CH group of donors;fatty acid beta-oxidation using acyl-CoA oxidase	Acyl-coenzyme A oxidase;Acyl-coenzyme A oxidase;Acyl-coenzyme A oxidase;Acyl-coenzyme A oxidase;Acyl-coenzyme A oxidase;Acyl-coenzyme A oxidase;Acyl-coenzyme A oxidase;Acyl-coenzyme A oxidase;Acyl-coenzyme A oxidase;Acyl-coenzyme A oxidase;Acyl-coenzyme A oxidase;Acyl-coenzyme A oxidase;Acyl-coenzyme A oxidase;Acyl-coenzyme A oxidase;Acyl-coenzyme A oxidase	AQZ13204	https://fungi.ensembl.org/Zygosaccharomyces_parabailii_gca_001984395/Gene/Summary?db=core;g=BZL39_E05430	https://fungi.ensembl.org/Zygosaccharomyces_parabailii_gca_001984395/Transcript/ProteinSummary?db=core;g=BZL39_E05430	https://www.uniprot.org/uniprot/A0A1S7HJH8
BZL39_B02360	347.764	0.663818	0.120741	5.49785	3.84448e-08	7.41516	1.28438e-06	448705	449211	protein_coding	RTS3 (YGR161C)	2	NA	NA	NA	NA	AQZ10311	https://fungi.ensembl.org/Zygosaccharomyces_parabailii_gca_001984395/Gene/Summary?db=core;g=BZL39_B02360	https://fungi.ensembl.org/Zygosaccharomyces_parabailii_gca_001984395/Transcript/ProteinSummary?db=core;g=BZL39_B02360	NA
BZL39_B02630	718.092	-0.586723	0.106742	-5.49666	3.87051e-08	7.41223	1.28771e-06	512453	513676	protein_coding	VHS1 (YDR247W) and SKS1 (YPL026C)	2	A0A1S7HBM8	GO:0004672;GO:0005524;GO:0006468;GO:0005524;GO:0004674;GO:0000166	protein kinase activity;ATP binding;protein phosphorylation;ATP binding;protein serine/threonine kinase activity;nucleotide binding	Protein kinase domain-containing protein;Protein kinase domain-containing protein;Protein kinase domain-containing protein;Protein kinase domain-containing protein;Protein kinase domain-containing protein;Protein kinase domain-containing protein	AQZ10338	https://fungi.ensembl.org/Zygosaccharomyces_parabailii_gca_001984395/Gene/Summary?db=core;g=BZL39_B02630	https://fungi.ensembl.org/Zygosaccharomyces_parabailii_gca_001984395/Transcript/ProteinSummary?db=core;g=BZL39_B02630	https://www.uniprot.org/uniprot/A0A1S7HBM8
BZL39_G04000	812.254	-0.552852	0.100616	-5.49468	3.91426e-08	7.40735	1.29688e-06	768400	769623	protein_coding	VHS1 (YDR247W) and SKS1 (YPL026C)	7	A0A1S7HMV8	GO:0004672;GO:0005524;GO:0006468;GO:0005524;GO:0000166;GO:0004674	protein kinase activity;ATP binding;protein phosphorylation;ATP binding;nucleotide binding;protein serine/threonine kinase activity	Protein kinase domain-containing protein;Protein kinase domain-containing protein;Protein kinase domain-containing protein;Protein kinase domain-containing protein;Protein kinase domain-containing protein;Protein kinase domain-containing protein	AQZ14385	https://fungi.ensembl.org/Zygosaccharomyces_parabailii_gca_001984395/Gene/Summary?db=core;g=BZL39_G04000	https://fungi.ensembl.org/Zygosaccharomyces_parabailii_gca_001984395/Transcript/ProteinSummary?db=core;g=BZL39_G04000	https://www.uniprot.org/uniprot/A0A1S7HMV8
BZL39_G00770	1579.81	-0.448757	0.0819051	-5.47899	4.27751e-08	7.36881	1.4114e-06	144288	146174	protein_coding	AGP1 (YCL025C) and GNP1 (YDR508C)	7	A0A1S7HM88	GO:0006865;GO:0016020;GO:0016021;GO:0055085;GO:0016021;GO:0016020	amino acid transport;membrane;integral component of membrane;transmembrane transport;integral component of membrane;membrane	AA_permease domain-containing protein;AA_permease domain-containing protein;AA_permease domain-containing protein;AA_permease domain-containing protein;AA_permease domain-containing protein;AA_permease domain-containing protein	AQZ14058	https://fungi.ensembl.org/Zygosaccharomyces_parabailii_gca_001984395/Gene/Summary?db=core;g=BZL39_G00770	https://fungi.ensembl.org/Zygosaccharomyces_parabailii_gca_001984395/Transcript/ProteinSummary?db=core;g=BZL39_G00770	https://www.uniprot.org/uniprot/A0A1S7HM88
BZL39_P02100	34179.7	0.461508	0.0842592	5.47724	4.32006e-08	7.36451	1.4196e-06	407137	407448	protein_coding	HSP12 (YFL014W)	16	NA	NA	NA	NA	AQZ19072	https://fungi.ensembl.org/Zygosaccharomyces_parabailii_gca_001984395/Gene/Summary?db=core;g=BZL39_P02100	https://fungi.ensembl.org/Zygosaccharomyces_parabailii_gca_001984395/Transcript/ProteinSummary?db=core;g=BZL39_P02100	NA
BZL39_B03600	980.763	-0.494387	0.0904009	-5.46883	4.53028e-08	7.34387	1.4826e-06	700084	701607	protein_coding	NDI1 (YML120C)	2	A0A1S7HBS3	GO:0055114;GO:0016491;GO:0016021;GO:0016020	oxidation-reduction process;oxidoreductase activity;integral component of membrane;membrane	Pyr_redox_2 domain-containing protein;Pyr_redox_2 domain-containing protein;Pyr_redox_2 domain-containing protein;Pyr_redox_2 domain-containing protein	AQZ10435	https://fungi.ensembl.org/Zygosaccharomyces_parabailii_gca_001984395/Gene/Summary?db=core;g=BZL39_B03600	https://fungi.ensembl.org/Zygosaccharomyces_parabailii_gca_001984395/Transcript/ProteinSummary?db=core;g=BZL39_B03600	https://www.uniprot.org/uniprot/A0A1S7HBS3
BZL39_D01210	184.485	0.806313	0.148221	5.43995	5.32967e-08	7.2733	1.73712e-06	222622	223845	protein_coding	MCA1 (YOR197W)	4	A0A1S7HGB9	GO:0006915;GO:0008234;GO:0006508	apoptotic process;cysteine-type peptidase activity;proteolysis	Metacaspase-1;Metacaspase-1;Metacaspase-1	AQZ12065	https://fungi.ensembl.org/Zygosaccharomyces_parabailii_gca_001984395/Gene/Summary?db=core;g=BZL39_D01210	https://fungi.ensembl.org/Zygosaccharomyces_parabailii_gca_001984395/Transcript/ProteinSummary?db=core;g=BZL39_D01210	https://www.uniprot.org/uniprot/A0A1S7HGB9
BZL39_I03570	1469.05	-0.44236	0.0814619	-5.43027	5.62673e-08	7.24974	1.82652e-06	737083	737466	protein_coding	COX13 (YGL191W)	9	A0A1S7HRQ4	GO:0005751;GO:0004129;GO:0005743;GO:0055114;GO:0016021;GO:0005739;GO:0016020;GO:0005743;GO:0016491;GO:0016020;GO:0005743;GO:1902600;GO:0022900;GO:0006119	mitochondrial respiratory chain complex IV;cytochrome-c oxidase activity;mitochondrial inner membrane;oxidation-reduction process;integral component of membrane;mitochondrion;membrane;mitochondrial inner membrane;oxidoreductase activity;membrane;mitochondrial inner membrane;proton transmembrane transport;electron transport chain;oxidative phosphorylation	Cytochrome c oxidase subunit;Cytochrome c oxidase subunit;Cytochrome c oxidase subunit;Cytochrome c oxidase subunit;Cytochrome c oxidase subunit;Cytochrome c oxidase subunit;Cytochrome c oxidase subunit;Cytochrome c oxidase subunit;Cytochrome c oxidase subunit;Cytochrome c oxidase subunit;Cytochrome c oxidase subunit;Cytochrome c oxidase subunit;Cytochrome c oxidase subunit;Cytochrome c oxidase s…	AQZ15610	https://fungi.ensembl.org/Zygosaccharomyces_parabailii_gca_001984395/Gene/Summary?db=core;g=BZL39_I03570	https://fungi.ensembl.org/Zygosaccharomyces_parabailii_gca_001984395/Transcript/ProteinSummary?db=core;g=BZL39_I03570	https://www.uniprot.org/uniprot/A0A1S7HRQ4
BZL39_D00830	527.701	0.548298	0.101016	5.42783	5.7044e-08	7.24379	1.84427e-06	149402	150268	protein_coding	MRPS9 (YBR146W)	4	A0A1S7HGD3	GO:0005840;GO:0006412;GO:0003735;GO:0005840	ribosome;translation;structural constituent of ribosome;ribosome	MRPS9 (YBR146W);MRPS9 (YBR146W);MRPS9 (YBR146W);MRPS9 (YBR146W)	AQZ12028	https://fungi.ensembl.org/Zygosaccharomyces_parabailii_gca_001984395/Gene/Summary?db=core;g=BZL39_D00830	https://fungi.ensembl.org/Zygosaccharomyces_parabailii_gca_001984395/Transcript/ProteinSummary?db=core;g=BZL39_D00830	https://www.uniprot.org/uniprot/A0A1S7HGD3
BZL39_M01510	2116.22	0.576141	0.106186	5.42575	5.77124e-08	7.23873	1.85839e-06	318628	321048	protein_coding	HSP78 (YDR258C)	13	A0A1S7HX80	GO:0005524;GO:0016887;GO:0005524;GO:0000166	ATP binding;ATPase activity;ATP binding;nucleotide binding	HSP78 (YDR258C);HSP78 (YDR258C);HSP78 (YDR258C);HSP78 (YDR258C)	AQZ17595	https://fungi.ensembl.org/Zygosaccharomyces_parabailii_gca_001984395/Gene/Summary?db=core;g=BZL39_M01510	https://fungi.ensembl.org/Zygosaccharomyces_parabailii_gca_001984395/Transcript/ProteinSummary?db=core;g=BZL39_M01510	https://www.uniprot.org/uniprot/A0A1S7HX80
BZL39_B04050	587.208	0.619899	0.114315	5.42271	5.87013e-08	7.23135	1.86773e-06	789923	790789	protein_coding	FES1 (YBR101C)	2	NA	NA	NA	NA	AQZ10480	https://fungi.ensembl.org/Zygosaccharomyces_parabailii_gca_001984395/Gene/Summary?db=core;g=BZL39_B04050	https://fungi.ensembl.org/Zygosaccharomyces_parabailii_gca_001984395/Transcript/ProteinSummary?db=core;g=BZL39_B04050	NA
BZL39_H03930	1781.41	-0.485253	0.0894708	-5.42359	5.84147e-08	7.23348	1.86773e-06	717044	717796	protein_coding	SRL1 (YOR247W) and SVS1 (YPL163C)	8	NA	NA	NA	NA	AQZ15016	https://fungi.ensembl.org/Zygosaccharomyces_parabailii_gca_001984395/Gene/Summary?db=core;g=BZL39_H03930	https://fungi.ensembl.org/Zygosaccharomyces_parabailii_gca_001984395/Transcript/ProteinSummary?db=core;g=BZL39_H03930	NA
BZL39_N01480	1631.48	0.480762	0.0886484	5.42324	5.85285e-08	7.23263	1.86773e-06	297104	297358	protein_coding	YBR085C-A	14	NA	NA	NA	NA	AQZ18116	https://fungi.ensembl.org/Zygosaccharomyces_parabailii_gca_001984395/Gene/Summary?db=core;g=BZL39_N01480	https://fungi.ensembl.org/Zygosaccharomyces_parabailii_gca_001984395/Transcript/ProteinSummary?db=core;g=BZL39_N01480	NA
BZL39_I01850	1281	-0.553661	0.102142	-5.42049	5.94372e-08	7.22594	1.88367e-06	397019	397138	protein_coding	PMP1 (YCR024C-A) and PMP2 (YEL017C-A)	9	A0A1S7HR87	GO:0030234;GO:0050790;GO:0016021;GO:0016020	enzyme regulator activity;regulation of catalytic activity;integral component of membrane;membrane	PMP1 (YCR024C-A) and PMP2 (YEL017C-A);PMP1 (YCR024C-A) and PMP2 (YEL017C-A);PMP1 (YCR024C-A) and PMP2 (YEL017C-A);PMP1 (YCR024C-A) and PMP2 (YEL017C-A)	AQZ15440	https://fungi.ensembl.org/Zygosaccharomyces_parabailii_gca_001984395/Gene/Summary?db=core;g=BZL39_I01850	https://fungi.ensembl.org/Zygosaccharomyces_parabailii_gca_001984395/Transcript/ProteinSummary?db=core;g=BZL39_I01850	https://www.uniprot.org/uniprot/A0A1S7HR87
BZL39_A00160	11184.1	-0.521566	0.0963246	-5.41468	6.14e-08	7.21183	1.93821e-06	15967	17187	protein_coding	hypothetical protein	1	A0A1S7H7T6	GO:0010181;GO:0055114;GO:0003824;GO:0016491;GO:0055114;GO:0016491	FMN binding;oxidation-reduction process;catalytic activity;oxidoreductase activity;oxidation-reduction process;oxidoreductase activity	FMN hydroxy acid dehydrogenase domain-containing protein;FMN hydroxy acid dehydrogenase domain-containing protein;FMN hydroxy acid dehydrogenase domain-containing protein;FMN hydroxy acid dehydrogenase domain-containing protein;FMN hydroxy acid dehydrogenase domain-containing protein;FMN hydroxy acid dehydrogenase domain-containing protein	AQZ09084	https://fungi.ensembl.org/Zygosaccharomyces_parabailii_gca_001984395/Gene/Summary?db=core;g=BZL39_A00160	https://fungi.ensembl.org/Zygosaccharomyces_parabailii_gca_001984395/Transcript/ProteinSummary?db=core;g=BZL39_A00160	https://www.uniprot.org/uniprot/A0A1S7H7T6
BZL39_K03650	2334.07	-0.499673	0.0924032	-5.40753	6.38999e-08	7.1945	2.00921e-06	685819	686259	protein_coding	RPS18A (YDR450W) and RPS18B (YML026C)	11	A0A1S7HUT3	GO:0005840;GO:0006412;GO:0003676;GO:0003723;GO:0003735;GO:0005840	ribosome;translation;nucleic acid binding;RNA binding;structural constituent of ribosome;ribosome	RPS18A (YDR450W) and RPS18B (YML026C);RPS18A (YDR450W) and RPS18B (YML026C);RPS18A (YDR450W) and RPS18B (YML026C);RPS18A (YDR450W) and RPS18B (YML026C);RPS18A (YDR450W) and RPS18B (YML026C);RPS18A (YDR450W) and RPS18B (YML026C)	AQZ16773	https://fungi.ensembl.org/Zygosaccharomyces_parabailii_gca_001984395/Gene/Summary?db=core;g=BZL39_K03650	https://fungi.ensembl.org/Zygosaccharomyces_parabailii_gca_001984395/Transcript/ProteinSummary?db=core;g=BZL39_K03650	https://www.uniprot.org/uniprot/A0A1S7HUT3
BZL39_F04320	396.233	0.637019	0.117837	5.40591	6.44789e-08	7.19058	2.0195e-06	882336	883013	protein_coding	FMP52 (YER004W)	6	A0A1S7HL83	GO:0005739;GO:0005741;GO:0016020	mitochondrion;mitochondrial outer membrane;membrane	FMP52 (YER004W);FMP52 (YER004W);FMP52 (YER004W)	AQZ13802	https://fungi.ensembl.org/Zygosaccharomyces_parabailii_gca_001984395/Gene/Summary?db=core;g=BZL39_F04320	https://fungi.ensembl.org/Zygosaccharomyces_parabailii_gca_001984395/Transcript/ProteinSummary?db=core;g=BZL39_F04320	https://www.uniprot.org/uniprot/A0A1S7HL83
BZL39_O02270	491.063	0.656544	0.121612	5.39869	6.71284e-08	7.17309	2.0943e-06	470577	470840	protein_coding	TIM9 (YEL020W-A)	15	NA	NA	NA	NA	AQZ18688	https://fungi.ensembl.org/Zygosaccharomyces_parabailii_gca_001984395/Gene/Summary?db=core;g=BZL39_O02270	https://fungi.ensembl.org/Zygosaccharomyces_parabailii_gca_001984395/Transcript/ProteinSummary?db=core;g=BZL39_O02270	NA
BZL39_E03890	67.6585	-1.22125	0.226617	-5.38902	7.08419e-08	7.14971	2.20159e-06	763167	764987	protein_coding	hypothetical protein	5	A0A1S7HJH0	GO:0022857;GO:0055085;GO:0016020;GO:0016021	transmembrane transporter activity;transmembrane transport;membrane;integral component of membrane	MFS domain-containing protein;MFS domain-containing protein;MFS domain-containing protein;MFS domain-containing protein	AQZ13050	https://fungi.ensembl.org/Zygosaccharomyces_parabailii_gca_001984395/Gene/Summary?db=core;g=BZL39_E03890	https://fungi.ensembl.org/Zygosaccharomyces_parabailii_gca_001984395/Transcript/ProteinSummary?db=core;g=BZL39_E03890	https://www.uniprot.org/uniprot/A0A1S7HJH0
BZL39_E03370	562.982	0.598137	0.111651	5.35721	8.45187e-08	7.07305	2.61649e-06	647971	648639	protein_coding	PAM18 (YLR008C)	5	NA	NA	NA	NA	AQZ12998	https://fungi.ensembl.org/Zygosaccharomyces_parabailii_gca_001984395/Gene/Summary?db=core;g=BZL39_E03370	https://fungi.ensembl.org/Zygosaccharomyces_parabailii_gca_001984395/Transcript/ProteinSummary?db=core;g=BZL39_E03370	NA
BZL39_J01910	2064.66	-0.601964	0.112611	-5.34553	9.01534e-08	7.04502	2.78019e-06	380818	381216	protein_coding	HTA2 (YBL003C)	10	NA	NA	NA	NA	AQZ16023	https://fungi.ensembl.org/Zygosaccharomyces_parabailii_gca_001984395/Gene/Summary?db=core;g=BZL39_J01910	https://fungi.ensembl.org/Zygosaccharomyces_parabailii_gca_001984395/Transcript/ProteinSummary?db=core;g=BZL39_J01910	NA
BZL39_B06660	621.782	0.694541	0.129948	5.34477	9.05342e-08	7.04319	2.78124e-06	1266936	1272437	protein_coding	DUR1,2 (YBR208C)	2	A0A1S7HCU2	GO:0046872;GO:0005524;GO:0016787;GO:0000166;GO:0005524;GO:0016874;GO:0000166;GO:0005524	metal ion binding;ATP binding;hydrolase activity;nucleotide binding;ATP binding;ligase activity;nucleotide binding;ATP binding	DUR1,2 (YBR208C);DUR1,2 (YBR208C);DUR1,2 (YBR208C);DUR1,2 (YBR208C);DUR1,2 (YBR208C);DUR1,2 (YBR208C);DUR1,2 (YBR208C);DUR1,2 (YBR208C)	AQZ10740	https://fungi.ensembl.org/Zygosaccharomyces_parabailii_gca_001984395/Gene/Summary?db=core;g=BZL39_B06660	https://fungi.ensembl.org/Zygosaccharomyces_parabailii_gca_001984395/Transcript/ProteinSummary?db=core;g=BZL39_B06660	https://www.uniprot.org/uniprot/A0A1S7HCU2
BZL39_H02670	890.595	-0.535229	0.100279	-5.33737	9.43036e-08	7.02547	2.88598e-06	482180	483526	protein_coding	KGD2 (YDR148C)	8	A0A1S7HPB5	GO:0004149;GO:0006099;GO:0016746;GO:0045252;GO:0016740;GO:0006099;GO:0004149;GO:0018215;GO:0018215;GO:0033512	dihydrolipoyllysine-residue succinyltransferase activity;tricarboxylic acid cycle;transferase activity, transferring acyl groups;oxoglutarate dehydrogenase complex;transferase activity;tricarboxylic acid cycle;dihydrolipoyllysine-residue succinyltransferase activity;protein phosphopantetheinylation;protein phosphopantetheinylation;L-lysine catabolic process to acetyl-CoA via saccharopine	Dihydrolipoyllysine-residue succinyltransferase;Dihydrolipoyllysine-residue succinyltransferase;Dihydrolipoyllysine-residue succinyltransferase;Dihydrolipoyllysine-residue succinyltransferase;Dihydrolipoyllysine-residue succinyltransferase;Dihydrolipoyllysine-residue succinyltransferase;Dihydrolipoyllysine-residue succinyltransferase;Dihydrolipoyllysine-residue succinyltransferase;Dihydrolipoylly…	AQZ14892	https://fungi.ensembl.org/Zygosaccharomyces_parabailii_gca_001984395/Gene/Summary?db=core;g=BZL39_H02670	https://fungi.ensembl.org/Zygosaccharomyces_parabailii_gca_001984395/Transcript/ProteinSummary?db=core;g=BZL39_H02670	https://www.uniprot.org/uniprot/A0A1S7HPB5
BZL39_P00690	125.729	-0.925115	0.173803	-5.32278	1.02195e-07	6.99057	3.11558e-06	113196	114629	protein_coding	(ZYRO0F17512g)	16	A0A1U7EQ69	GO:0005576	extracellular region	SCP domain-containing protein	AQZ18933	https://fungi.ensembl.org/Zygosaccharomyces_parabailii_gca_001984395/Gene/Summary?db=core;g=BZL39_P00690	https://fungi.ensembl.org/Zygosaccharomyces_parabailii_gca_001984395/Transcript/ProteinSummary?db=core;g=BZL39_P00690	https://www.uniprot.org/uniprot/A0A1U7EQ69
BZL39_E02420	416.195	0.696776	0.131015	5.31831	1.04736e-07	6.9799	3.18097e-06	474624	475451	protein_coding	SWP1 (YMR149W)	5	A0A1S7HIR2	GO:0008250;GO:0006487;GO:0016021;GO:0005783;GO:0016020;GO:0016021;GO:0005789;GO:0016020;GO:0008250;GO:0006487;GO:0006486	oligosaccharyltransferase complex;protein N-linked glycosylation;integral component of membrane;endoplasmic reticulum;membrane;integral component of membrane;endoplasmic reticulum membrane;membrane;oligosaccharyltransferase complex;protein N-linked glycosylation;protein glycosylation	Dolichyl-diphosphooligosaccharide--protein glycosyltransferase subunit 2;Dolichyl-diphosphooligosaccharide--protein glycosyltransferase subunit 2;Dolichyl-diphosphooligosaccharide--protein glycosyltransferase subunit 2;Dolichyl-diphosphooligosaccharide--protein glycosyltransferase subunit 2;Dolichyl-diphosphooligosaccharide--protein glycosyltransferase subunit 2;Dolichyl-diphosphooligosaccharide-…	AQZ12903	https://fungi.ensembl.org/Zygosaccharomyces_parabailii_gca_001984395/Gene/Summary?db=core;g=BZL39_E02420	https://fungi.ensembl.org/Zygosaccharomyces_parabailii_gca_001984395/Transcript/ProteinSummary?db=core;g=BZL39_E02420	https://www.uniprot.org/uniprot/A0A1S7HIR2
BZL39_M03940	346.966	0.668865	0.125863	5.31425	1.07097e-07	6.97022	3.24038e-06	767743	768828	protein_coding	(ZYRO0F12650g)	13	A0A1S7HXX4	GO:0005216;GO:0006811;GO:0016020;GO:0016021;GO:0016020;GO:0016020;GO:0034220	ion channel activity;ion transport;membrane;integral component of membrane;membrane;membrane;ion transmembrane transport	(ZYRO0F12650g);(ZYRO0F12650g);(ZYRO0F12650g);(ZYRO0F12650g);(ZYRO0F12650g);(ZYRO0F12650g);(ZYRO0F12650g)	AQZ17836	https://fungi.ensembl.org/Zygosaccharomyces_parabailii_gca_001984395/Gene/Summary?db=core;g=BZL39_M03940	https://fungi.ensembl.org/Zygosaccharomyces_parabailii_gca_001984395/Transcript/ProteinSummary?db=core;g=BZL39_M03940	https://www.uniprot.org/uniprot/A0A1S7HXX4
BZL39_F04950	453.061	0.598353	0.11269	5.30972	1.09796e-07	6.95941	3.30957e-06	1013871	1014548	protein_coding	MRPL16 (YBL038W)	6	A0A1S7HLD6	GO:0005840;GO:0006412;GO:0019843;GO:0003735;GO:0005840	ribosome;translation;rRNA binding;structural constituent of ribosome;ribosome	Ribosomal_L16 domain-containing protein;Ribosomal_L16 domain-containing protein;Ribosomal_L16 domain-containing protein;Ribosomal_L16 domain-containing protein;Ribosomal_L16 domain-containing protein	AQZ13862	https://fungi.ensembl.org/Zygosaccharomyces_parabailii_gca_001984395/Gene/Summary?db=core;g=BZL39_F04950	https://fungi.ensembl.org/Zygosaccharomyces_parabailii_gca_001984395/Transcript/ProteinSummary?db=core;g=BZL39_F04950	https://www.uniprot.org/uniprot/A0A1S7HLD6
BZL39_A06920	516.548	0.548431	0.103401	5.30391	1.1335e-07	6.94558	3.40391e-06	1402301	1403362	protein_coding	MRPL35 (YDR322W)	1	NA	NA	NA	NA	AQZ09757	https://fungi.ensembl.org/Zygosaccharomyces_parabailii_gca_001984395/Gene/Summary?db=core;g=BZL39_A06920	https://fungi.ensembl.org/Zygosaccharomyces_parabailii_gca_001984395/Transcript/ProteinSummary?db=core;g=BZL39_A06920	NA
BZL39_G01650	299.704	0.672058	0.126759	5.30185	1.14638e-07	6.94067	3.42972e-06	328010	330379	protein_coding	ACO2 (YJL200C)	7	A0A1S7HM70	GO:0006099;GO:0051539;GO:0003994;GO:0046872;GO:0016829;GO:0005739;GO:0051536;GO:0005739;GO:0051539;GO:0046872	tricarboxylic acid cycle;4 iron, 4 sulfur cluster binding;aconitate hydratase activity;metal ion binding;lyase activity;mitochondrion;iron-sulfur cluster binding;mitochondrion;4 iron, 4 sulfur cluster binding;metal ion binding	Aconitate hydratase, mitochondrial;Aconitate hydratase, mitochondrial;Aconitate hydratase, mitochondrial;Aconitate hydratase, mitochondrial;Aconitate hydratase, mitochondrial;Aconitate hydratase, mitochondrial;Aconitate hydratase, mitochondrial;Aconitate hydratase, mitochondrial;Aconitate hydratase, mitochondrial;Aconitate hydratase, mitochondrial	AQZ14145	https://fungi.ensembl.org/Zygosaccharomyces_parabailii_gca_001984395/Gene/Summary?db=core;g=BZL39_G01650	https://fungi.ensembl.org/Zygosaccharomyces_parabailii_gca_001984395/Transcript/ProteinSummary?db=core;g=BZL39_G01650	https://www.uniprot.org/uniprot/A0A1S7HM70
BZL39_N01110	515.487	-0.610588	0.115295	-5.29588	1.18445e-07	6.92648	3.53046e-06	219889	222194	protein_coding	DBP2 (YNL112W)	14	A0A1S7HYV7	GO:0004386;GO:0003676;GO:0005524;GO:0016787;GO:0004386;GO:0005524;GO:0000166	helicase activity;nucleic acid binding;ATP binding;hydrolase activity;helicase activity;ATP binding;nucleotide binding	DBP2 (YNL112W);DBP2 (YNL112W);DBP2 (YNL112W);DBP2 (YNL112W);DBP2 (YNL112W);DBP2 (YNL112W);DBP2 (YNL112W)	NA	https://fungi.ensembl.org/Zygosaccharomyces_parabailii_gca_001984395/Gene/Summary?db=core;g=BZL39_N01110	https://fungi.ensembl.org/Zygosaccharomyces_parabailii_gca_001984395/Transcript/ProteinSummary?db=core;g=BZL39_N01110	https://www.uniprot.org/uniprot/A0A1S7HYV7
BZL39_E04580	1417.41	-0.44706	0.0845051	-5.29033	1.22097e-07	6.91329	3.62584e-06	902365	902970	protein_coding	hypothetical protein	5	A0A1S7HJA4	GO:0003955;GO:0010181;GO:0016491;GO:0055114;GO:0055114	NAD(P)H dehydrogenase (quinone) activity;FMN binding;oxidoreductase activity;oxidation-reduction process;oxidation-reduction process	Flavodoxin-like domain-containing protein;Flavodoxin-like domain-containing protein;Flavodoxin-like domain-containing protein;Flavodoxin-like domain-containing protein;Flavodoxin-like domain-containing protein	AQZ13119	https://fungi.ensembl.org/Zygosaccharomyces_parabailii_gca_001984395/Gene/Summary?db=core;g=BZL39_E04580	https://fungi.ensembl.org/Zygosaccharomyces_parabailii_gca_001984395/Transcript/ProteinSummary?db=core;g=BZL39_E04580	https://www.uniprot.org/uniprot/A0A1S7HJA4
BZL39_I01560	2046.12	-0.503833	0.0952514	-5.28951	1.22645e-07	6.91135	3.62868e-06	346023	347438	protein_coding	CIT2 (YCR005C) and CIT1 (YNR001C)	9	A0A1S7HQU3	GO:0006101;GO:0004108;GO:0046912;GO:0016740	citrate metabolic process;citrate (Si)-synthase activity;transferase activity, transferring acyl groups, acyl groups converted into alkyl on transfer;transferase activity	Citrate synthase;Citrate synthase;Citrate synthase;Citrate synthase	AQZ15412	https://fungi.ensembl.org/Zygosaccharomyces_parabailii_gca_001984395/Gene/Summary?db=core;g=BZL39_I01560	https://fungi.ensembl.org/Zygosaccharomyces_parabailii_gca_001984395/Transcript/ProteinSummary?db=core;g=BZL39_I01560	https://www.uniprot.org/uniprot/A0A1S7HQU3
BZL39_M02960	1978.3	0.495765	0.09376	5.2876	1.23934e-07	6.90681	3.65331e-06	598592	599095	protein_coding	SBA1 (YKL117W)	13	NA	NA	NA	NA	AQZ17739	https://fungi.ensembl.org/Zygosaccharomyces_parabailii_gca_001984395/Gene/Summary?db=core;g=BZL39_M02960	https://fungi.ensembl.org/Zygosaccharomyces_parabailii_gca_001984395/Transcript/ProteinSummary?db=core;g=BZL39_M02960	NA
BZL39_C05160	392.57	0.626976	0.118669	5.28342	1.26796e-07	6.89689	3.724e-06	980293	983706	protein_coding	PMC1 (YGL006W)	3	A0A1S7HEX6	GO:0005388;GO:0000166;GO:0005524;GO:0016020;GO:0016021;GO:0070588;GO:0006816;GO:0006811;GO:0005524;GO:0016020;GO:0016021;GO:0000166;GO:0005388;GO:0016020	calcium transmembrane transporter activity, phosphorylative mechanism;nucleotide binding;ATP binding;membrane;integral component of membrane;calcium ion transmembrane transport;calcium ion transport;ion transport;ATP binding;membrane;integral component of membrane;nucleotide binding;calcium transmembrane transporter activity, phosphorylative mechanism;membrane	Calcium-transporting ATPase;Calcium-transporting ATPase;Calcium-transporting ATPase;Calcium-transporting ATPase;Calcium-transporting ATPase;Calcium-transporting ATPase;Calcium-transporting ATPase;Calcium-transporting ATPase;Calcium-transporting ATPase;Calcium-transporting ATPase;Calcium-transporting ATPase;Calcium-transporting ATPase;Calcium-transporting ATPase;Calcium-transporting ATPase	AQZ11589	https://fungi.ensembl.org/Zygosaccharomyces_parabailii_gca_001984395/Gene/Summary?db=core;g=BZL39_C05160	https://fungi.ensembl.org/Zygosaccharomyces_parabailii_gca_001984395/Transcript/ProteinSummary?db=core;g=BZL39_C05160	https://www.uniprot.org/uniprot/A0A1S7HEX6
BZL39_A07690	2207.26	0.97749	0.185331	5.2743	1.33265e-07	6.87528	3.8997e-06	1547737	1549263	protein_coding	BTN2 (YGR142W) and CUR1 (YPR158W)	1	NA	NA	NA	NA	AQZ09834	https://fungi.ensembl.org/Zygosaccharomyces_parabailii_gca_001984395/Gene/Summary?db=core;g=BZL39_A07690	https://fungi.ensembl.org/Zygosaccharomyces_parabailii_gca_001984395/Transcript/ProteinSummary?db=core;g=BZL39_A07690	NA
BZL39_G04290	1876.25	-0.42313	0.0803066	-5.26893	1.3722e-07	6.86258	4.00082e-06	836293	837816	protein_coding	hypothetical protein	7	A0A1S7HMY1	GO:0003676;GO:0003723;GO:0003723	nucleic acid binding;RNA binding;RNA binding	Uncharacterized protein;Uncharacterized protein;Uncharacterized protein	AQZ14411	https://fungi.ensembl.org/Zygosaccharomyces_parabailii_gca_001984395/Gene/Summary?db=core;g=BZL39_G04290	https://fungi.ensembl.org/Zygosaccharomyces_parabailii_gca_001984395/Transcript/ProteinSummary?db=core;g=BZL39_G04290	https://www.uniprot.org/uniprot/A0A1S7HMY1
BZL39_N03050	844.219	-0.583478	0.110802	-5.26597	1.3945e-07	6.85558	4.05112e-06	597144	597326	protein_coding	COX9 (YDL067C)	14	A0A1S7HZ06	GO:0055114;GO:0004129;GO:0055114;GO:0016491;GO:0016020;GO:0005743;GO:0005739;GO:0016021;GO:0005743;GO:0016020;GO:1902600;GO:0022900;GO:0006119	oxidation-reduction process;cytochrome-c oxidase activity;oxidation-reduction process;oxidoreductase activity;membrane;mitochondrial inner membrane;mitochondrion;integral component of membrane;mitochondrial inner membrane;membrane;proton transmembrane transport;electron transport chain;oxidative phosphorylation	Cytochrome c oxidase subunit 9, mitochondrial;Cytochrome c oxidase subunit 9, mitochondrial;Cytochrome c oxidase subunit 9, mitochondrial;Cytochrome c oxidase subunit 9, mitochondrial;Cytochrome c oxidase subunit 9, mitochondrial;Cytochrome c oxidase subunit 9, mitochondrial;Cytochrome c oxidase subunit 9, mitochondrial;Cytochrome c oxidase subunit 9, mitochondrial;Cytochrome c oxidase subunit 9,…	AQZ18272	https://fungi.ensembl.org/Zygosaccharomyces_parabailii_gca_001984395/Gene/Summary?db=core;g=BZL39_N03050	https://fungi.ensembl.org/Zygosaccharomyces_parabailii_gca_001984395/Transcript/ProteinSummary?db=core;g=BZL39_N03050	https://www.uniprot.org/uniprot/A0A1S7HZ06
BZL39_F00500	438.263	-0.714942	0.135898	-5.26089	1.43363e-07	6.84356	4.14978e-06	103471	104540	protein_coding	RRT8 (YOL048C)	6	A0A1S7HK76	GO:0016021;GO:0016020	integral component of membrane;membrane	RRT8 (YOL048C);RRT8 (YOL048C)	NA	https://fungi.ensembl.org/Zygosaccharomyces_parabailii_gca_001984395/Gene/Summary?db=core;g=BZL39_F00500	https://fungi.ensembl.org/Zygosaccharomyces_parabailii_gca_001984395/Transcript/ProteinSummary?db=core;g=BZL39_F00500	https://www.uniprot.org/uniprot/A0A1S7HK76
BZL39_D04610	634.041	-0.573668	0.109896	-5.22012	1.78806e-07	6.74762	5.15708e-06	960319	960630	protein_coding	QCR10 (YHR001W-A)	4	NA	NA	NA	NA	NA	https://fungi.ensembl.org/Zygosaccharomyces_parabailii_gca_001984395/Gene/Summary?db=core;g=BZL39_D04610	https://fungi.ensembl.org/Zygosaccharomyces_parabailii_gca_001984395/Transcript/ProteinSummary?db=core;g=BZL39_D04610	NA
BZL39_C04060	1099.26	-0.523737	0.100535	-5.2095	1.89352e-07	6.72273	5.44166e-06	768626	769612	protein_coding	ARA1 (YBR149W)	3	A0A1S7HEM0	GO:0055114;GO:0016491	oxidation-reduction process;oxidoreductase activity	Aldo_ket_red domain-containing protein;Aldo_ket_red domain-containing protein	AQZ11479	https://fungi.ensembl.org/Zygosaccharomyces_parabailii_gca_001984395/Gene/Summary?db=core;g=BZL39_C04060	https://fungi.ensembl.org/Zygosaccharomyces_parabailii_gca_001984395/Transcript/ProteinSummary?db=core;g=BZL39_C04060	https://www.uniprot.org/uniprot/A0A1S7HEM0
BZL39_A06610	2494.83	0.452008	0.0869552	5.19817	2.01257e-07	6.69625	5.74264e-06	1344378	1344833	protein_coding	MBF1 (YOR298C-A)	1	A0A1S7H9P1	GO:0003677	DNA binding	HTH cro/C1-type domain-containing protein	AQZ09726	https://fungi.ensembl.org/Zygosaccharomyces_parabailii_gca_001984395/Gene/Summary?db=core;g=BZL39_A06610	https://fungi.ensembl.org/Zygosaccharomyces_parabailii_gca_001984395/Transcript/ProteinSummary?db=core;g=BZL39_A06610	https://www.uniprot.org/uniprot/A0A1S7H9P1
BZL39_L05000	18874	0.469947	0.0903995	5.19856	2.00844e-07	6.69714	5.74264e-06	975177	977105	protein_coding	SSA2 (YLL024C)	12	A0A1S7HWN6	GO:0005524;GO:0000166	ATP binding;nucleotide binding	SSA2 (YLL024C);SSA2 (YLL024C)	AQZ17427	https://fungi.ensembl.org/Zygosaccharomyces_parabailii_gca_001984395/Gene/Summary?db=core;g=BZL39_L05000	https://fungi.ensembl.org/Zygosaccharomyces_parabailii_gca_001984395/Transcript/ProteinSummary?db=core;g=BZL39_L05000	https://www.uniprot.org/uniprot/A0A1S7HWN6
BZL39_J00830	867.579	-0.471351	0.0906959	-5.19704	2.02483e-07	6.69361	5.75713e-06	177592	178206	protein_coding	ATP5 (YDR298C)	10	A0A1S7HSF3	GO:0015986;GO:0046933;GO:0006754;GO:0006811;GO:0016020	ATP synthesis coupled proton transport;proton-transporting ATP synthase activity, rotational mechanism;ATP biosynthetic process;ion transport;membrane	ATP synthase subunit 5, mitochondrial;ATP synthase subunit 5, mitochondrial;ATP synthase subunit 5, mitochondrial;ATP synthase subunit 5, mitochondrial;ATP synthase subunit 5, mitochondrial	AQZ15917	https://fungi.ensembl.org/Zygosaccharomyces_parabailii_gca_001984395/Gene/Summary?db=core;g=BZL39_J00830	https://fungi.ensembl.org/Zygosaccharomyces_parabailii_gca_001984395/Transcript/ProteinSummary?db=core;g=BZL39_J00830	https://www.uniprot.org/uniprot/A0A1S7HSF3
BZL39_D04220	18519.3	0.463504	0.089231	5.19442	2.05355e-07	6.6875	5.81814e-06	874781	876709	protein_coding	SSA2 (YLL024C)	4	A0A1S7HGY9	GO:0005524;GO:0000166	ATP binding;nucleotide binding	SSA2 (YLL024C);SSA2 (YLL024C)	AQZ12361	https://fungi.ensembl.org/Zygosaccharomyces_parabailii_gca_001984395/Gene/Summary?db=core;g=BZL39_D04220	https://fungi.ensembl.org/Zygosaccharomyces_parabailii_gca_001984395/Transcript/ProteinSummary?db=core;g=BZL39_D04220	https://www.uniprot.org/uniprot/A0A1S7HGY9
BZL39_M00990	842.74	-0.483928	0.0932713	-5.18839	2.12124e-07	6.67341	5.98878e-06	216368	216982	protein_coding	ATP5 (YDR298C)	13	A0A1S7HWZ7	GO:0015986;GO:0046933;GO:0006754;GO:0006811;GO:0016020	ATP synthesis coupled proton transport;proton-transporting ATP synthase activity, rotational mechanism;ATP biosynthetic process;ion transport;membrane	ATP synthase subunit 5, mitochondrial;ATP synthase subunit 5, mitochondrial;ATP synthase subunit 5, mitochondrial;ATP synthase subunit 5, mitochondrial;ATP synthase subunit 5, mitochondrial	AQZ17543	https://fungi.ensembl.org/Zygosaccharomyces_parabailii_gca_001984395/Gene/Summary?db=core;g=BZL39_M00990	https://fungi.ensembl.org/Zygosaccharomyces_parabailii_gca_001984395/Transcript/ProteinSummary?db=core;g=BZL39_M00990	https://www.uniprot.org/uniprot/A0A1S7HWZ7
BZL39_D01565	546.068	0.582235	0.112243	5.18727	2.13398e-07	6.67081	6.00361e-06	295943	296233	protein_coding	QRI5 (YLR204W)	4	NA	NA	NA	NA	AQZ12101	https://fungi.ensembl.org/Zygosaccharomyces_parabailii_gca_001984395/Gene/Summary?db=core;g=BZL39_D01565	https://fungi.ensembl.org/Zygosaccharomyces_parabailii_gca_001984395/Transcript/ProteinSummary?db=core;g=BZL39_D01565	NA
BZL39_C00310	614.829	-0.601019	0.115917	-5.18491	2.16114e-07	6.66532	6.05874e-06	66207	67031	protein_coding	hypothetical protein	3	A0A1S7HDK4	GO:0006749	glutathione metabolic process	Uncharacterized protein	AQZ11111	https://fungi.ensembl.org/Zygosaccharomyces_parabailii_gca_001984395/Gene/Summary?db=core;g=BZL39_C00310	https://fungi.ensembl.org/Zygosaccharomyces_parabailii_gca_001984395/Transcript/ProteinSummary?db=core;g=BZL39_C00310	https://www.uniprot.org/uniprot/A0A1S7HDK4
BZL39_A05600	749.868	0.514783	0.099562	5.17047	2.33503e-07	6.63171	6.52344e-06	1161708	1162220	protein_coding	PAM18 (YLR008C)	1	A0A1S7H9C4	GO:0016021;GO:0016020	integral component of membrane;membrane	J domain-containing protein;J domain-containing protein	AQZ09625	https://fungi.ensembl.org/Zygosaccharomyces_parabailii_gca_001984395/Gene/Summary?db=core;g=BZL39_A05600	https://fungi.ensembl.org/Zygosaccharomyces_parabailii_gca_001984395/Transcript/ProteinSummary?db=core;g=BZL39_A05600	https://www.uniprot.org/uniprot/A0A1S7H9C4
BZL39_I03140	3468.86	0.470327	0.0914511	5.14293	2.70483e-07	6.56786	7.53033e-06	652938	654662	protein_coding	YJL160C and PIR1 (YKL164C)	9	A0A1S7HRD8	GO:0005199;GO:0005618	structural constituent of cell wall;cell wall	YJL160C and PIR1 (YKL164C);YJL160C and PIR1 (YKL164C)	AQZ15567	https://fungi.ensembl.org/Zygosaccharomyces_parabailii_gca_001984395/Gene/Summary?db=core;g=BZL39_I03140	https://fungi.ensembl.org/Zygosaccharomyces_parabailii_gca_001984395/Transcript/ProteinSummary?db=core;g=BZL39_I03140	https://www.uniprot.org/uniprot/A0A1S7HRD8
BZL39_C04430	382.805	0.648352	0.126241	5.13582	2.80923e-07	6.55141	7.79391e-06	833564	833851	protein_coding	MRP10 (YDL045W-A)	3	A0A1S7HEN7	GO:0032543;GO:0003735;GO:0005840;GO:0005739;GO:0005739	mitochondrial translation;structural constituent of ribosome;ribosome;mitochondrion;mitochondrion	37S ribosomal protein mrp10, mitochondrial;37S ribosomal protein mrp10, mitochondrial;37S ribosomal protein mrp10, mitochondrial;37S ribosomal protein mrp10, mitochondrial;37S ribosomal protein mrp10, mitochondrial	AQZ11516	https://fungi.ensembl.org/Zygosaccharomyces_parabailii_gca_001984395/Gene/Summary?db=core;g=BZL39_C04430	https://fungi.ensembl.org/Zygosaccharomyces_parabailii_gca_001984395/Transcript/ProteinSummary?db=core;g=BZL39_C04430	https://www.uniprot.org/uniprot/A0A1S7HEN7
BZL39_N04980	877.011	0.494272	0.096746	5.10897	3.23927e-07	6.48955	8.95602e-06	990549	996956	protein_coding	GLT1 (YDL171C)	14	A0A1S7HZR6	GO:0005506;GO:0006537;GO:0006807;GO:0010181;GO:0015930;GO:0016040;GO:0050660;GO:0055114;GO:0003824;GO:0016491;GO:0016638;GO:0016639;GO:0051536;GO:0046872;GO:0006537;GO:0008652;GO:0055114;GO:0051538;GO:0016491;GO:0006541;GO:0051536;GO:0006807;GO:0097054	iron ion binding;glutamate biosynthetic process;nitrogen compound metabolic process;FMN binding;glutamate synthase activity;glutamate synthase (NADH) activity;flavin adenine dinucleotide binding;oxidation-reduction process;catalytic activity;oxidoreductase activity;oxidoreductase activity, acting on the CH-NH2 group of donors;oxidoreductase activity, acting on the CH-NH2 group of donors, NAD or N…	Glutamine amidotransferase type-2 domain-containing protein;Glutamine amidotransferase type-2 domain-containing protein;Glutamine amidotransferase type-2 domain-containing protein;Glutamine amidotransferase type-2 domain-containing protein;Glutamine amidotransferase type-2 domain-containing protein;Glutamine amidotransferase type-2 domain-containing protein;Glutamine amidotransferase type-2 domai…	AQZ18466	https://fungi.ensembl.org/Zygosaccharomyces_parabailii_gca_001984395/Gene/Summary?db=core;g=BZL39_N04980	https://fungi.ensembl.org/Zygosaccharomyces_parabailii_gca_001984395/Transcript/ProteinSummary?db=core;g=BZL39_N04980	https://www.uniprot.org/uniprot/A0A1S7HZR6
BZL39_O03110	1960.8	0.462984	0.0906347	5.10824	3.25168e-07	6.48789	8.95945e-06	628252	629835	protein_coding	HSP150 (YJL159W) and PIR3 (YKL163W)	15	A0A1U7EPU2	GO:0005199;GO:0005618	structural constituent of cell wall;cell wall	HSP150 (YJL159W) and PIR3 (YKL163W);HSP150 (YJL159W) and PIR3 (YKL163W)	AQZ18770	https://fungi.ensembl.org/Zygosaccharomyces_parabailii_gca_001984395/Gene/Summary?db=core;g=BZL39_O03110	https://fungi.ensembl.org/Zygosaccharomyces_parabailii_gca_001984395/Transcript/ProteinSummary?db=core;g=BZL39_O03110	https://www.uniprot.org/uniprot/A0A1U7EPU2
BZL39_P02090	230.398	0.715085	0.14023	5.09937	3.40786e-07	6.46752	9.3576e-06	406202	407101	protein_coding	CTF19 (YPL018W)	16	NA	NA	NA	NA	AQZ19071	https://fungi.ensembl.org/Zygosaccharomyces_parabailii_gca_001984395/Gene/Summary?db=core;g=BZL39_P02090	https://fungi.ensembl.org/Zygosaccharomyces_parabailii_gca_001984395/Transcript/ProteinSummary?db=core;g=BZL39_P02090	NA
BZL39_I02410	1083.96	0.443094	0.0870117	5.09235	3.53654e-07	6.45142	9.67781e-06	512426	514639	protein_coding	YME1 (YPR024W)	9	A0A1S7HR41	GO:0006508;GO:0004176;GO:0004222;GO:0005524;GO:0016020;GO:0016887;GO:0016787;GO:0008233;GO:0006508;GO:0008237	proteolysis;ATP-dependent peptidase activity;metalloendopeptidase activity;ATP binding;membrane;ATPase activity;hydrolase activity;peptidase activity;proteolysis;metallopeptidase activity	AAA domain-containing protein;AAA domain-containing protein;AAA domain-containing protein;AAA domain-containing protein;AAA domain-containing protein;AAA domain-containing protein;AAA domain-containing protein;AAA domain-containing protein;AAA domain-containing protein;AAA domain-containing protein	AQZ15496	https://fungi.ensembl.org/Zygosaccharomyces_parabailii_gca_001984395/Gene/Summary?db=core;g=BZL39_I02410	https://fungi.ensembl.org/Zygosaccharomyces_parabailii_gca_001984395/Transcript/ProteinSummary?db=core;g=BZL39_I02410	https://www.uniprot.org/uniprot/A0A1S7HR41
BZL39_H05860	780.471	-0.552846	0.108698	-5.08605	3.6559e-07	6.43701	9.9704e-06	1092268	1093677	protein_coding	SHM2 (YLR058C)	8	A0A1S7HQ85	GO:0019264;GO:0030170;GO:0035999;GO:0003824;GO:0004372;GO:0016740;GO:0006730;GO:0004372;GO:0035999	glycine biosynthetic process from serine;pyridoxal phosphate binding;tetrahydrofolate interconversion;catalytic activity;glycine hydroxymethyltransferase activity;transferase activity;one-carbon metabolic process;glycine hydroxymethyltransferase activity;tetrahydrofolate interconversion	Serine hydroxymethyltransferase;Serine hydroxymethyltransferase;Serine hydroxymethyltransferase;Serine hydroxymethyltransferase;Serine hydroxymethyltransferase;Serine hydroxymethyltransferase;Serine hydroxymethyltransferase;Serine hydroxymethyltransferase;Serine hydroxymethyltransferase	AQZ15207	https://fungi.ensembl.org/Zygosaccharomyces_parabailii_gca_001984395/Gene/Summary?db=core;g=BZL39_H05860	https://fungi.ensembl.org/Zygosaccharomyces_parabailii_gca_001984395/Transcript/ProteinSummary?db=core;g=BZL39_H05860	https://www.uniprot.org/uniprot/A0A1S7HQ85
BZL39_B05320	660.588	0.641444	0.12641	5.0743	3.88922e-07	6.41014	1.05708e-05	1021976	1023088	protein_coding	CPR6 (YLR216C)	2	A0A1S7HCB9	GO:0000413;GO:0003755;GO:0006457	protein peptidyl-prolyl isomerization;peptidyl-prolyl cis-trans isomerase activity;protein folding	CPR6 (YLR216C);CPR6 (YLR216C);CPR6 (YLR216C)	AQZ10608	https://fungi.ensembl.org/Zygosaccharomyces_parabailii_gca_001984395/Gene/Summary?db=core;g=BZL39_B05320	https://fungi.ensembl.org/Zygosaccharomyces_parabailii_gca_001984395/Transcript/ProteinSummary?db=core;g=BZL39_B05320	https://www.uniprot.org/uniprot/A0A1S7HCB9
BZL39_G00740	105.658	-0.973685	0.192029	-5.07052	3.9674e-07	6.40149	1.07107e-05	139444	141084	protein_coding	(ZYRO0F17512g)	7	A0A1S7HLX7	GO:0005576	extracellular region	SCP domain-containing protein	AQZ14055	https://fungi.ensembl.org/Zygosaccharomyces_parabailii_gca_001984395/Gene/Summary?db=core;g=BZL39_G00740	https://fungi.ensembl.org/Zygosaccharomyces_parabailii_gca_001984395/Transcript/ProteinSummary?db=core;g=BZL39_G00740	https://www.uniprot.org/uniprot/A0A1S7HLX7
BZL39_L05160	135.276	-0.929372	0.183274	-5.07093	3.95869e-07	6.40245	1.07107e-05	1021754	1021996	protein_coding	YLR307C-A	12	NA	NA	NA	NA	AQZ17443	https://fungi.ensembl.org/Zygosaccharomyces_parabailii_gca_001984395/Gene/Summary?db=core;g=BZL39_L05160	https://fungi.ensembl.org/Zygosaccharomyces_parabailii_gca_001984395/Transcript/ProteinSummary?db=core;g=BZL39_L05160	NA
BZL39_K02520	8777.84	-0.43745	0.0863338	-5.06696	4.04218e-07	6.39338	1.08759e-05	463019	463351	protein_coding	RPP2B (YDR382W)	11	A0A1S7HUC7	GO:0005840;GO:0006414;GO:0022625;GO:0002182;GO:0003735;GO:0005840	ribosome;translational elongation;cytosolic large ribosomal subunit;cytoplasmic translational elongation;structural constituent of ribosome;ribosome	RPP2B (YDR382W);RPP2B (YDR382W);RPP2B (YDR382W);RPP2B (YDR382W);RPP2B (YDR382W);RPP2B (YDR382W)	AQZ16661	https://fungi.ensembl.org/Zygosaccharomyces_parabailii_gca_001984395/Gene/Summary?db=core;g=BZL39_K02520	https://fungi.ensembl.org/Zygosaccharomyces_parabailii_gca_001984395/Transcript/ProteinSummary?db=core;g=BZL39_K02520	https://www.uniprot.org/uniprot/A0A1S7HUC7
BZL39_J05090	532.94	0.538058	0.106227	5.06516	4.0805e-07	6.38929	1.09423e-05	1005166	1007799	protein_coding	KSP1 (YHR082C)	10	A0A1S7HTU9	GO:0004672;GO:0005524;GO:0006468	protein kinase activity;ATP binding;protein phosphorylation	Protein kinase domain-containing protein;Protein kinase domain-containing protein;Protein kinase domain-containing protein	AQZ16340	https://fungi.ensembl.org/Zygosaccharomyces_parabailii_gca_001984395/Gene/Summary?db=core;g=BZL39_J05090	https://fungi.ensembl.org/Zygosaccharomyces_parabailii_gca_001984395/Transcript/ProteinSummary?db=core;g=BZL39_J05090	https://www.uniprot.org/uniprot/A0A1S7HTU9
BZL39_C00270	397.184	0.570132	0.112814	5.05373	4.33254e-07	6.36326	1.15537e-05	54059	55075	protein_coding	hypothetical protein	3	NA	NA	NA	NA	AQZ11107	https://fungi.ensembl.org/Zygosaccharomyces_parabailii_gca_001984395/Gene/Summary?db=core;g=BZL39_C00270	https://fungi.ensembl.org/Zygosaccharomyces_parabailii_gca_001984395/Transcript/ProteinSummary?db=core;g=BZL39_C00270	NA
BZL39_G01360	475.815	0.545585	0.107961	5.05352	4.33733e-07	6.36278	1.15537e-05	274676	275479	protein_coding	MRPL17 (YNL252C)	7	A0A1S7HM53	GO:0003735;GO:0005840;GO:0005739;GO:0005739	structural constituent of ribosome;ribosome;mitochondrion;mitochondrion	MRP-L46 domain-containing protein;MRP-L46 domain-containing protein;MRP-L46 domain-containing protein;MRP-L46 domain-containing protein	AQZ14117	https://fungi.ensembl.org/Zygosaccharomyces_parabailii_gca_001984395/Gene/Summary?db=core;g=BZL39_G01360	https://fungi.ensembl.org/Zygosaccharomyces_parabailii_gca_001984395/Transcript/ProteinSummary?db=core;g=BZL39_G01360	https://www.uniprot.org/uniprot/A0A1S7HM53
BZL39_C05870	760.972	0.556022	0.110093	5.05049	4.40668e-07	6.35589	1.16996e-05	1103917	1104537	protein_coding	LSB1 (YGR136W) and PIN3 (YPR154W)	3	NA	NA	NA	NA	AQZ11659	https://fungi.ensembl.org/Zygosaccharomyces_parabailii_gca_001984395/Gene/Summary?db=core;g=BZL39_C05870	https://fungi.ensembl.org/Zygosaccharomyces_parabailii_gca_001984395/Transcript/ProteinSummary?db=core;g=BZL39_C05870	NA
BZL39_N01810	1030.59	0.522811	0.103828	5.03535	4.7698e-07	6.3215	1.26219e-05	363610	364356	protein_coding	TPI1 (YDR050C)	14	A0A1S7HYL2	GO:0004807;GO:0003824;GO:0006096;GO:0006094;GO:0016853;GO:0006096;GO:0004807;GO:0006094;GO:0006096	triose-phosphate isomerase activity;catalytic activity;glycolytic process;gluconeogenesis;isomerase activity;glycolytic process;triose-phosphate isomerase activity;gluconeogenesis;glycolytic process	Triosephosphate isomerase;Triosephosphate isomerase;Triosephosphate isomerase;Triosephosphate isomerase;Triosephosphate isomerase;Triosephosphate isomerase;Triosephosphate isomerase;Triosephosphate isomerase;Triosephosphate isomerase	AQZ18148	https://fungi.ensembl.org/Zygosaccharomyces_parabailii_gca_001984395/Gene/Summary?db=core;g=BZL39_N01810	https://fungi.ensembl.org/Zygosaccharomyces_parabailii_gca_001984395/Transcript/ProteinSummary?db=core;g=BZL39_N01810	https://www.uniprot.org/uniprot/A0A1S7HYL2
BZL39_A07260	246.858	0.682662	0.135897	5.02339	5.07685e-07	6.29441	1.33902e-05	1469662	1470399	protein_coding	YKR011C	1	NA	NA	NA	NA	AQZ09791	https://fungi.ensembl.org/Zygosaccharomyces_parabailii_gca_001984395/Gene/Summary?db=core;g=BZL39_A07260	https://fungi.ensembl.org/Zygosaccharomyces_parabailii_gca_001984395/Transcript/ProteinSummary?db=core;g=BZL39_A07260	NA
BZL39_L01470	3419.52	0.453989	0.0905014	5.01638	5.26549e-07	6.27856	1.38422e-05	285409	287127	protein_coding	HSP60 (YLR259C)	12	A0A1S7HW25	GO:0006457;GO:0005524;GO:0042026;GO:0000166;GO:0005524	protein folding;ATP binding;protein refolding;nucleotide binding;ATP binding	HSP60 (YLR259C);HSP60 (YLR259C);HSP60 (YLR259C);HSP60 (YLR259C);HSP60 (YLR259C)	AQZ17080	https://fungi.ensembl.org/Zygosaccharomyces_parabailii_gca_001984395/Gene/Summary?db=core;g=BZL39_L01470	https://fungi.ensembl.org/Zygosaccharomyces_parabailii_gca_001984395/Transcript/ProteinSummary?db=core;g=BZL39_L01470	https://www.uniprot.org/uniprot/A0A1S7HW25
BZL39_O01660	115.92	-0.895708	0.178593	-5.01536	5.29332e-07	6.27627	1.38699e-05	349511	351232	protein_coding	(ZYRO0E03916g)	15	A0A1S7I030	GO:0022857;GO:0016020;GO:0016021;GO:0055085;GO:0016021;GO:0016020;GO:0016020	transmembrane transporter activity;membrane;integral component of membrane;transmembrane transport;integral component of membrane;membrane;membrane	MFS domain-containing protein;MFS domain-containing protein;MFS domain-containing protein;MFS domain-containing protein;MFS domain-containing protein;MFS domain-containing protein;MFS domain-containing protein	AQZ18627	https://fungi.ensembl.org/Zygosaccharomyces_parabailii_gca_001984395/Gene/Summary?db=core;g=BZL39_O01660	https://fungi.ensembl.org/Zygosaccharomyces_parabailii_gca_001984395/Transcript/ProteinSummary?db=core;g=BZL39_O01660	https://www.uniprot.org/uniprot/A0A1S7I030
BZL39_B03640	283.902	0.796817	0.159332	5.00099	5.70357e-07	6.24385	1.48962e-05	707751	709199	protein_coding	APJ1 (YNL077W)	2	A0A1S7HBS0	GO:0006457;GO:0051082;GO:0031072;GO:0046872	protein folding;unfolded protein binding;heat shock protein binding;metal ion binding	APJ1 (YNL077W);APJ1 (YNL077W);APJ1 (YNL077W);APJ1 (YNL077W)	AQZ10439	https://fungi.ensembl.org/Zygosaccharomyces_parabailii_gca_001984395/Gene/Summary?db=core;g=BZL39_B03640	https://fungi.ensembl.org/Zygosaccharomyces_parabailii_gca_001984395/Transcript/ProteinSummary?db=core;g=BZL39_B03640	https://www.uniprot.org/uniprot/A0A1S7HBS0
BZL39_E01060	328.974	0.674392	0.135224	4.98722	6.12531e-07	6.21287	1.58941e-05	207374	208264	protein_coding	MRPL40 (YPL173W)	5	A0A1S7HIJ4	GO:0005840;GO:0006412;GO:0003735	ribosome;translation;structural constituent of ribosome	KOW domain-containing protein;KOW domain-containing protein;KOW domain-containing protein	AQZ12766	https://fungi.ensembl.org/Zygosaccharomyces_parabailii_gca_001984395/Gene/Summary?db=core;g=BZL39_E01060	https://fungi.ensembl.org/Zygosaccharomyces_parabailii_gca_001984395/Transcript/ProteinSummary?db=core;g=BZL39_E01060	https://www.uniprot.org/uniprot/A0A1S7HIJ4
BZL39_J02800	3345.65	0.512901	0.102837	4.98749	6.11673e-07	6.21348	1.58941e-05	558878	559381	protein_coding	SBA1 (YKL117W)	10	NA	NA	NA	NA	AQZ16112	https://fungi.ensembl.org/Zygosaccharomyces_parabailii_gca_001984395/Gene/Summary?db=core;g=BZL39_J02800	https://fungi.ensembl.org/Zygosaccharomyces_parabailii_gca_001984395/Transcript/ProteinSummary?db=core;g=BZL39_J02800	NA
BZL39_I05290	67.0494	1.23255	0.247354	4.98294	6.26244e-07	6.20326	1.61975e-05	1077019	1077951	protein_coding	MTQ1 (YNL063W)	9	A0A1S7HRX9	GO:0006451;GO:0008757;GO:0006479;GO:0008276;GO:0008168;GO:0032259;GO:0016740;GO:0008168	translational readthrough;S-adenosylmethionine-dependent methyltransferase activity;protein methylation;protein methyltransferase activity;methyltransferase activity;methylation;transferase activity;methyltransferase activity	MTS domain-containing protein;MTS domain-containing protein;MTS domain-containing protein;MTS domain-containing protein;MTS domain-containing protein;MTS domain-containing protein;MTS domain-containing protein;MTS domain-containing protein	AQZ15781	https://fungi.ensembl.org/Zygosaccharomyces_parabailii_gca_001984395/Gene/Summary?db=core;g=BZL39_I05290	https://fungi.ensembl.org/Zygosaccharomyces_parabailii_gca_001984395/Transcript/ProteinSummary?db=core;g=BZL39_I05290	https://www.uniprot.org/uniprot/A0A1S7HRX9
BZL39_E02630	145.849	0.859237	0.173158	4.96214	6.97192e-07	6.15665	1.79746e-05	505670	507472	protein_coding	hypothetical protein	5	A0A1S7HIQ0	GO:0022857;GO:0055085;GO:0016020;GO:0016021	transmembrane transporter activity;transmembrane transport;membrane;integral component of membrane	MFS domain-containing protein;MFS domain-containing protein;MFS domain-containing protein;MFS domain-containing protein	AQZ12924	https://fungi.ensembl.org/Zygosaccharomyces_parabailii_gca_001984395/Gene/Summary?db=core;g=BZL39_E02630	https://fungi.ensembl.org/Zygosaccharomyces_parabailii_gca_001984395/Transcript/ProteinSummary?db=core;g=BZL39_E02630	https://www.uniprot.org/uniprot/A0A1S7HIQ0
BZL39_M00740	1459.38	0.501582	0.101185	4.95708	7.15592e-07	6.14533	1.83743e-05	163467	164564	protein_coding	HOM2 (YDR158W)	13	A0A1S7HWX7	GO:0008652;GO:0050661;GO:0055114;GO:0004073;GO:0006520;GO:0016620;GO:0046983;GO:0051287;GO:0004073;GO:0009088;GO:0009089	cellular amino acid biosynthetic process;NADP binding;oxidation-reduction process;aspartate-semialdehyde dehydrogenase activity;cellular amino acid metabolic process;oxidoreductase activity, acting on the aldehyde or oxo group of donors, NAD or NADP as acceptor;protein dimerization activity;NAD binding;aspartate-semialdehyde dehydrogenase activity;threonine biosynthetic process;lysine biosyntheti…	Aspartate-semialdehyde dehydrogenase;Aspartate-semialdehyde dehydrogenase;Aspartate-semialdehyde dehydrogenase;Aspartate-semialdehyde dehydrogenase;Aspartate-semialdehyde dehydrogenase;Aspartate-semialdehyde dehydrogenase;Aspartate-semialdehyde dehydrogenase;Aspartate-semialdehyde dehydrogenase;Aspartate-semialdehyde dehydrogenase;Aspartate-semialdehyde dehydrogenase;Aspartate-semialdehyde dehydr…	AQZ17523	https://fungi.ensembl.org/Zygosaccharomyces_parabailii_gca_001984395/Gene/Summary?db=core;g=BZL39_M00740	https://fungi.ensembl.org/Zygosaccharomyces_parabailii_gca_001984395/Transcript/ProteinSummary?db=core;g=BZL39_M00740	https://www.uniprot.org/uniprot/A0A1S7HWX7
BZL39_O01570	63.735	-1.29113	0.260486	-4.95663	7.1728e-07	6.14431	1.83743e-05	333860	334822	protein_coding	(ZYRO0E04158g)	15	A0A1S7HZY7	GO:0016021;GO:0016021;GO:0016020;GO:0016020	integral component of membrane;integral component of membrane;membrane;membrane	(ZYRO0E04158g);(ZYRO0E04158g);(ZYRO0E04158g);(ZYRO0E04158g)	AQZ18618	https://fungi.ensembl.org/Zygosaccharomyces_parabailii_gca_001984395/Gene/Summary?db=core;g=BZL39_O01570	https://fungi.ensembl.org/Zygosaccharomyces_parabailii_gca_001984395/Transcript/ProteinSummary?db=core;g=BZL39_O01570	https://www.uniprot.org/uniprot/A0A1S7HZY7
BZL39_I03250	723.51	0.534977	0.108117	4.94813	7.49297e-07	6.12535	1.91333e-05	673398	673814	protein_coding	MRPL38 (YKL170W)	9	A0A1S7HRG2	GO:0005840;GO:0006412;GO:0003735;GO:0015934;GO:0005840	ribosome;translation;structural constituent of ribosome;large ribosomal subunit;ribosome	MRPL38 (YKL170W);MRPL38 (YKL170W);MRPL38 (YKL170W);MRPL38 (YKL170W);MRPL38 (YKL170W)	AQZ15578	https://fungi.ensembl.org/Zygosaccharomyces_parabailii_gca_001984395/Gene/Summary?db=core;g=BZL39_I03250	https://fungi.ensembl.org/Zygosaccharomyces_parabailii_gca_001984395/Transcript/ProteinSummary?db=core;g=BZL39_I03250	https://www.uniprot.org/uniprot/A0A1S7HRG2
BZL39_A03270	943.849	-0.470623	0.095256	-4.94061	7.78775e-07	6.10859	1.98229e-05	676307	678127	protein_coding	SGA1 (YIL099W)	1	A0A1S7H8Q5	GO:0005975;GO:0005976;GO:0004339;GO:0016021;GO:0016020;GO:0004339	carbohydrate metabolic process;polysaccharide metabolic process;glucan 1,4-alpha-glucosidase activity;integral component of membrane;membrane;glucan 1,4-alpha-glucosidase activity	1,4-alpha-D-glucan glucohydrolase;1,4-alpha-D-glucan glucohydrolase;1,4-alpha-D-glucan glucohydrolase;1,4-alpha-D-glucan glucohydrolase;1,4-alpha-D-glucan glucohydrolase;1,4-alpha-D-glucan glucohydrolase	AQZ09392	https://fungi.ensembl.org/Zygosaccharomyces_parabailii_gca_001984395/Gene/Summary?db=core;g=BZL39_A03270	https://fungi.ensembl.org/Zygosaccharomyces_parabailii_gca_001984395/Transcript/ProteinSummary?db=core;g=BZL39_A03270	https://www.uniprot.org/uniprot/A0A1S7H8Q5
BZL39_B07320	746.36	-0.509814	0.103407	-4.93017	8.21564e-07	6.08536	2.07801e-05	1389980	1391326	protein_coding	KGD2 (YDR148C)	2	A0A1S7HCS9	GO:0004149;GO:0006099;GO:0016746;GO:0045252;GO:0016740;GO:0006099;GO:0004149;GO:0018215;GO:0018215;GO:0033512	dihydrolipoyllysine-residue succinyltransferase activity;tricarboxylic acid cycle;transferase activity, transferring acyl groups;oxoglutarate dehydrogenase complex;transferase activity;tricarboxylic acid cycle;dihydrolipoyllysine-residue succinyltransferase activity;protein phosphopantetheinylation;protein phosphopantetheinylation;L-lysine catabolic process to acetyl-CoA via saccharopine	Dihydrolipoyllysine-residue succinyltransferase;Dihydrolipoyllysine-residue succinyltransferase;Dihydrolipoyllysine-residue succinyltransferase;Dihydrolipoyllysine-residue succinyltransferase;Dihydrolipoyllysine-residue succinyltransferase;Dihydrolipoyllysine-residue succinyltransferase;Dihydrolipoyllysine-residue succinyltransferase;Dihydrolipoyllysine-residue succinyltransferase;Dihydrolipoylly…	AQZ10805	https://fungi.ensembl.org/Zygosaccharomyces_parabailii_gca_001984395/Gene/Summary?db=core;g=BZL39_B07320	https://fungi.ensembl.org/Zygosaccharomyces_parabailii_gca_001984395/Transcript/ProteinSummary?db=core;g=BZL39_B07320	https://www.uniprot.org/uniprot/A0A1S7HCS9
BZL39_I01660	1533.9	0.465584	0.0944308	4.93043	8.20493e-07	6.08593	2.07801e-05	366811	368061	protein_coding	PGK1 (YCR012W)	9	A0A1S7HQW7	GO:0004618;GO:0006096;GO:0016740;GO:0016301;GO:0005524;GO:0016310;GO:0000166;GO:0004618	phosphoglycerate kinase activity;glycolytic process;transferase activity;kinase activity;ATP binding;phosphorylation;nucleotide binding;phosphoglycerate kinase activity	Phosphoglycerate kinase;Phosphoglycerate kinase;Phosphoglycerate kinase;Phosphoglycerate kinase;Phosphoglycerate kinase;Phosphoglycerate kinase;Phosphoglycerate kinase;Phosphoglycerate kinase	AQZ15421	https://fungi.ensembl.org/Zygosaccharomyces_parabailii_gca_001984395/Gene/Summary?db=core;g=BZL39_I01660	https://fungi.ensembl.org/Zygosaccharomyces_parabailii_gca_001984395/Transcript/ProteinSummary?db=core;g=BZL39_I01660	https://www.uniprot.org/uniprot/A0A1S7HQW7
BZL39_G01120	164.556	-0.761924	0.154588	-4.92873	8.27665e-07	6.08215	2.08686e-05	226458	228254	protein_coding	LYP1 (YNL268W)	7	A0A1S7HM21	GO:0006865;GO:0016020;GO:0016021;GO:0055085;GO:0006865;GO:0016021;GO:0016020;GO:0016020	amino acid transport;membrane;integral component of membrane;transmembrane transport;amino acid transport;integral component of membrane;membrane;membrane	AA_permease domain-containing protein;AA_permease domain-containing protein;AA_permease domain-containing protein;AA_permease domain-containing protein;AA_permease domain-containing protein;AA_permease domain-containing protein;AA_permease domain-containing protein;AA_permease domain-containing protein	AQZ14093	https://fungi.ensembl.org/Zygosaccharomyces_parabailii_gca_001984395/Gene/Summary?db=core;g=BZL39_G01120	https://fungi.ensembl.org/Zygosaccharomyces_parabailii_gca_001984395/Transcript/ProteinSummary?db=core;g=BZL39_G01120	https://www.uniprot.org/uniprot/A0A1S7HM21
BZL39_D04250	2866.95	0.44556	0.090466	4.92516	8.42911e-07	6.07422	2.11864e-05	885631	888366	protein_coding	HSP104 (YLL026W)	4	A0A1S7HH02	GO:0005524;GO:0000166;GO:0034399;GO:0051082;GO:0051085;GO:0070370;GO:0072380;GO:0005524;GO:0005634;GO:0005737;GO:0016887;GO:0034975;GO:0035617;GO:0042802;GO:0043335;GO:0043531;GO:0051087;GO:0070414;GO:0005524;GO:0006355;GO:0008134;GO:0016887	ATP binding;nucleotide binding;nuclear periphery;unfolded protein binding;chaperone cofactor-dependent protein refolding;cellular heat acclimation;TRC complex;ATP binding;nucleus;cytoplasm;ATPase activity;protein folding in endoplasmic reticulum;stress granule disassembly;identical protein binding;protein unfolding;ADP binding;chaperone binding;trehalose metabolism in response to heat stress;ATP …	HSP104 (YLL026W);HSP104 (YLL026W);HSP104 (YLL026W);HSP104 (YLL026W);HSP104 (YLL026W);HSP104 (YLL026W);HSP104 (YLL026W);HSP104 (YLL026W);HSP104 (YLL026W);HSP104 (YLL026W);HSP104 (YLL026W);HSP104 (YLL026W);HSP104 (YLL026W);HSP104 (YLL026W);HSP104 (YLL026W);HSP104 (YLL026W);HSP104 (YLL026W);HSP104 (YLL026W);HSP104 (YLL026W);HSP104 (YLL026W);HSP104 (YLL026W);HSP104 (YLL026W)	AQZ12364	https://fungi.ensembl.org/Zygosaccharomyces_parabailii_gca_001984395/Gene/Summary?db=core;g=BZL39_D04250	https://fungi.ensembl.org/Zygosaccharomyces_parabailii_gca_001984395/Transcript/ProteinSummary?db=core;g=BZL39_D04250	https://www.uniprot.org/uniprot/A0A1S7HH02
BZL39_N04990	477.812	-0.514383	0.104687	-4.91355	8.94404e-07	6.04847	2.24104e-05	997078	997623	protein_coding	PAR32 (YDL173W)	14	NA	NA	NA	NA	AQZ18467	https://fungi.ensembl.org/Zygosaccharomyces_parabailii_gca_001984395/Gene/Summary?db=core;g=BZL39_N04990	https://fungi.ensembl.org/Zygosaccharomyces_parabailii_gca_001984395/Transcript/ProteinSummary?db=core;g=BZL39_N04990	NA
BZL39_F04830	4040.68	-0.457497	0.0931459	-4.91162	9.0326e-07	6.04419	2.24932e-05	986421	987344	protein_coding	PET9 (YBL030C) and AAC3 (YBR085W)	6	A0A1S7HLD5	GO:0005471;GO:1990544;GO:0005743;GO:0055085;GO:0140021;GO:0005743;GO:0016020;GO:0005739;GO:0016021;GO:0016020;GO:0005743;GO:0016020;GO:0016021	ATP:ADP antiporter activity;mitochondrial ATP transmembrane transport;mitochondrial inner membrane;transmembrane transport;mitochondrial ADP transmembrane transport;mitochondrial inner membrane;membrane;mitochondrion;integral component of membrane;membrane;mitochondrial inner membrane;membrane;integral component of membrane	PET9 (YBL030C) and AAC3 (YBR085W);PET9 (YBL030C) and AAC3 (YBR085W);PET9 (YBL030C) and AAC3 (YBR085W);PET9 (YBL030C) and AAC3 (YBR085W);PET9 (YBL030C) and AAC3 (YBR085W);PET9 (YBL030C) and AAC3 (YBR085W);PET9 (YBL030C) and AAC3 (YBR085W);PET9 (YBL030C) and AAC3 (YBR085W);PET9 (YBL030C) and AAC3 (YBR085W);PET9 (YBL030C) and AAC3 (YBR085W);PET9 (YBL030C) and AAC3 (YBR085W);PET9 (YBL030C) and AAC3 (…	AQZ13851	https://fungi.ensembl.org/Zygosaccharomyces_parabailii_gca_001984395/Gene/Summary?db=core;g=BZL39_F04830	https://fungi.ensembl.org/Zygosaccharomyces_parabailii_gca_001984395/Transcript/ProteinSummary?db=core;g=BZL39_F04830	https://www.uniprot.org/uniprot/A0A1S7HLD5
BZL39_O01850	95.3306	-0.998928	0.203381	-4.91161	9.03319e-07	6.04416	2.24932e-05	379866	381182	protein_coding	hypothetical protein	15	A0A1S7I093	GO:0008863;GO:0009326;GO:0005737;GO:0008863;GO:0042183;GO:0005737;GO:0008863;GO:0055114;GO:0016616;GO:0051287;GO:0055114;GO:0016491;GO:0005737	formate dehydrogenase (NAD+) activity;formate dehydrogenase complex;cytoplasm;formate dehydrogenase (NAD+) activity;formate catabolic process;cytoplasm;formate dehydrogenase (NAD+) activity;oxidation-reduction process;oxidoreductase activity, acting on the CH-OH group of donors, NAD or NADP as acceptor;NAD binding;oxidation-reduction process;oxidoreductase activity;cytoplasm	Formate dehydrogenase;Formate dehydrogenase;Formate dehydrogenase;Formate dehydrogenase;Formate dehydrogenase;Formate dehydrogenase;Formate dehydrogenase;Formate dehydrogenase;Formate dehydrogenase;Formate dehydrogenase;Formate dehydrogenase;Formate dehydrogenase;Formate dehydrogenase	AQZ18646	https://fungi.ensembl.org/Zygosaccharomyces_parabailii_gca_001984395/Gene/Summary?db=core;g=BZL39_O01850	https://fungi.ensembl.org/Zygosaccharomyces_parabailii_gca_001984395/Transcript/ProteinSummary?db=core;g=BZL39_O01850	https://www.uniprot.org/uniprot/A0A1S7I093
BZL39_A02970	396.498	0.69478	0.141733	4.90204	9.48471e-07	6.02298	2.35444e-05	612481	614226	protein_coding	ITR1 (YDR497C) and ITR2 (YOL103W)	1	A0A1S7H8M5	GO:0022857;GO:0016020;GO:0016021;GO:0055085;GO:0016021;GO:0016020;GO:0016020	transmembrane transporter activity;membrane;integral component of membrane;transmembrane transport;integral component of membrane;membrane;membrane	MFS domain-containing protein;MFS domain-containing protein;MFS domain-containing protein;MFS domain-containing protein;MFS domain-containing protein;MFS domain-containing protein;MFS domain-containing protein	AQZ09362	https://fungi.ensembl.org/Zygosaccharomyces_parabailii_gca_001984395/Gene/Summary?db=core;g=BZL39_A02970	https://fungi.ensembl.org/Zygosaccharomyces_parabailii_gca_001984395/Transcript/ProteinSummary?db=core;g=BZL39_A02970	https://www.uniprot.org/uniprot/A0A1S7H8M5
BZL39_O01520	2190.53	-0.42369	0.0865346	-4.8962	9.77087e-07	6.01007	2.41799e-05	320446	321861	protein_coding	CIT2 (YCR005C) and CIT1 (YNR001C)	15	A0A1S7I040	GO:0006101;GO:0004108;GO:0046912;GO:0016740	citrate metabolic process;citrate (Si)-synthase activity;transferase activity, transferring acyl groups, acyl groups converted into alkyl on transfer;transferase activity	Citrate synthase;Citrate synthase;Citrate synthase;Citrate synthase	AQZ18613	https://fungi.ensembl.org/Zygosaccharomyces_parabailii_gca_001984395/Gene/Summary?db=core;g=BZL39_O01520	https://fungi.ensembl.org/Zygosaccharomyces_parabailii_gca_001984395/Transcript/ProteinSummary?db=core;g=BZL39_O01520	https://www.uniprot.org/uniprot/A0A1S7I040
BZL39_D01560	81.4923	1.09995	0.224756	4.89396	9.8825e-07	6.00513	2.43809e-05	294905	295828	protein_coding	HMX1 (YLR205C)	4	A0A1S7HGS1	GO:0004392;GO:0006788;GO:0055114;GO:0046872;GO:0016020;GO:0016021	heme oxygenase (decyclizing) activity;heme oxidation;oxidation-reduction process;metal ion binding;membrane;integral component of membrane	HMX1 (YLR205C);HMX1 (YLR205C);HMX1 (YLR205C);HMX1 (YLR205C);HMX1 (YLR205C);HMX1 (YLR205C)	AQZ12100	https://fungi.ensembl.org/Zygosaccharomyces_parabailii_gca_001984395/Gene/Summary?db=core;g=BZL39_D01560	https://fungi.ensembl.org/Zygosaccharomyces_parabailii_gca_001984395/Transcript/ProteinSummary?db=core;g=BZL39_D01560	https://www.uniprot.org/uniprot/A0A1S7HGS1
BZL39_E02710	755.682	-0.459252	0.0941215	-4.87936	1.06433e-06	5.97292	2.61772e-05	520730	520984	protein_coding	COX12 (YLR038C)	5	A0A1S7HIN9	GO:0005739;GO:0045277;GO:0005739;GO:0005739	mitochondrion;respiratory chain complex IV;mitochondrion;mitochondrion	Cytochrome c oxidase subunit;Cytochrome c oxidase subunit;Cytochrome c oxidase subunit;Cytochrome c oxidase subunit	AQZ12932	https://fungi.ensembl.org/Zygosaccharomyces_parabailii_gca_001984395/Gene/Summary?db=core;g=BZL39_E02710	https://fungi.ensembl.org/Zygosaccharomyces_parabailii_gca_001984395/Transcript/ProteinSummary?db=core;g=BZL39_E02710	https://www.uniprot.org/uniprot/A0A1S7HIN9
BZL39_A03660	823.59	0.470537	0.0967158	4.86516	1.14367e-06	5.9417	2.80427e-05	758721	759320	protein_coding	ADD37 (YMR184W)	1	NA	NA	NA	NA	AQZ09431	https://fungi.ensembl.org/Zygosaccharomyces_parabailii_gca_001984395/Gene/Summary?db=core;g=BZL39_A03660	https://fungi.ensembl.org/Zygosaccharomyces_parabailii_gca_001984395/Transcript/ProteinSummary?db=core;g=BZL39_A03660	NA
BZL39_E04510	1564.32	-0.452775	0.0930822	-4.86425	1.14891e-06	5.93971	2.80853e-05	886309	886992	protein_coding	MBR1 (YKL093W) and ISF1 (YMR081C)	5	NA	NA	NA	NA	AQZ13112	https://fungi.ensembl.org/Zygosaccharomyces_parabailii_gca_001984395/Gene/Summary?db=core;g=BZL39_E04510	https://fungi.ensembl.org/Zygosaccharomyces_parabailii_gca_001984395/Transcript/ProteinSummary?db=core;g=BZL39_E04510	NA
BZL39_I01440	1538.76	0.480919	0.0989406	4.86069	1.16979e-06	5.93189	2.85087e-05	323938	325077	protein_coding	SIS1 (YNL007C)	9	A0A1S7HR52	GO:0006457;GO:0051082	protein folding;unfolded protein binding	J domain-containing protein;J domain-containing protein	AQZ15400	https://fungi.ensembl.org/Zygosaccharomyces_parabailii_gca_001984395/Gene/Summary?db=core;g=BZL39_I01440	https://fungi.ensembl.org/Zygosaccharomyces_parabailii_gca_001984395/Transcript/ProteinSummary?db=core;g=BZL39_I01440	https://www.uniprot.org/uniprot/A0A1S7HR52
BZL39_A05730	488.173	0.527946	0.108716	4.85619	1.19668e-06	5.92202	2.90756e-05	1185002	1193983	protein_coding	IRA1 (YBR140C) and IRA2 (YOL081W)	1	A0A1S7H9E6	GO:0007165;GO:0043087;GO:0005096;GO:0043547	signal transduction;regulation of GTPase activity;GTPase activator activity;positive regulation of GTPase activity	Ras-GAP domain-containing protein;Ras-GAP domain-containing protein;Ras-GAP domain-containing protein;Ras-GAP domain-containing protein	AQZ09638	https://fungi.ensembl.org/Zygosaccharomyces_parabailii_gca_001984395/Gene/Summary?db=core;g=BZL39_A05730	https://fungi.ensembl.org/Zygosaccharomyces_parabailii_gca_001984395/Transcript/ProteinSummary?db=core;g=BZL39_A05730	https://www.uniprot.org/uniprot/A0A1S7H9E6
BZL39_A04800	847.01	0.47261	0.0973594	4.85428	1.20827e-06	5.91784	2.92686e-05	997949	999112	protein_coding	IMO32 (YGR031W)	1	NA	NA	NA	NA	AQZ09545	https://fungi.ensembl.org/Zygosaccharomyces_parabailii_gca_001984395/Gene/Summary?db=core;g=BZL39_A04800	https://fungi.ensembl.org/Zygosaccharomyces_parabailii_gca_001984395/Transcript/ProteinSummary?db=core;g=BZL39_A04800	NA
BZL39_A02120	201.507	0.873321	0.180061	4.85015	1.23369e-06	5.90879	2.97943e-05	446983	448494	protein_coding	ALD3 (YMR169C)	1	A0A1S7H8E1	GO:0055114;GO:0016491;GO:0016620;GO:0055114;GO:0016491	oxidation-reduction process;oxidoreductase activity;oxidoreductase activity, acting on the aldehyde or oxo group of donors, NAD or NADP as acceptor;oxidation-reduction process;oxidoreductase activity	Aldedh domain-containing protein;Aldedh domain-containing protein;Aldedh domain-containing protein;Aldedh domain-containing protein;Aldedh domain-containing protein	AQZ09278	https://fungi.ensembl.org/Zygosaccharomyces_parabailii_gca_001984395/Gene/Summary?db=core;g=BZL39_A02120	https://fungi.ensembl.org/Zygosaccharomyces_parabailii_gca_001984395/Transcript/ProteinSummary?db=core;g=BZL39_A02120	https://www.uniprot.org/uniprot/A0A1S7H8E1
BZL39_M02380	635.704	-0.565991	0.116731	-4.84869	1.2428e-06	5.9056	2.99243e-05	478297	479481	protein_coding	GCV1 (YDR019C)	13	A0A1S7HXA8	GO:0004047;GO:0006546;GO:0016740;GO:0008483;GO:0005739;GO:0004047;GO:0005739	aminomethyltransferase activity;glycine catabolic process;transferase activity;transaminase activity;mitochondrion;aminomethyltransferase activity;mitochondrion	Aminomethyltransferase;Aminomethyltransferase;Aminomethyltransferase;Aminomethyltransferase;Aminomethyltransferase;Aminomethyltransferase;Aminomethyltransferase	AQZ17681	https://fungi.ensembl.org/Zygosaccharomyces_parabailii_gca_001984395/Gene/Summary?db=core;g=BZL39_M02380	https://fungi.ensembl.org/Zygosaccharomyces_parabailii_gca_001984395/Transcript/ProteinSummary?db=core;g=BZL39_M02380	https://www.uniprot.org/uniprot/A0A1S7HXA8
BZL39_G00410	595.007	-0.475504	0.0984038	-4.83218	1.35048e-06	5.86951	3.24197e-05	88134	88517	protein_coding	QCR7 (YDR529C)	7	A0A1S7HLU2	GO:0005750;GO:0006122;GO:0055114;GO:0005739;GO:0070469;GO:0016020;GO:0005743;GO:0005743	mitochondrial respiratory chain complex III;mitochondrial electron transport, ubiquinol to cytochrome c;oxidation-reduction process;mitochondrion;respirasome;membrane;mitochondrial inner membrane;mitochondrial inner membrane	Cytochrome b-c1 complex subunit 7;Cytochrome b-c1 complex subunit 7;Cytochrome b-c1 complex subunit 7;Cytochrome b-c1 complex subunit 7;Cytochrome b-c1 complex subunit 7;Cytochrome b-c1 complex subunit 7;Cytochrome b-c1 complex subunit 7;Cytochrome b-c1 complex subunit 7	AQZ14022	https://fungi.ensembl.org/Zygosaccharomyces_parabailii_gca_001984395/Gene/Summary?db=core;g=BZL39_G00410	https://fungi.ensembl.org/Zygosaccharomyces_parabailii_gca_001984395/Transcript/ProteinSummary?db=core;g=BZL39_G00410	https://www.uniprot.org/uniprot/A0A1S7HLU2
BZL39_P00580	168.825	-0.807959	0.167314	-4.82899	1.37226e-06	5.86256	3.28442e-05	99311	101095	protein_coding	(ZYRO0F17754g)	16	NA	NA	NA	NA	AQZ18922	https://fungi.ensembl.org/Zygosaccharomyces_parabailii_gca_001984395/Gene/Summary?db=core;g=BZL39_P00580	https://fungi.ensembl.org/Zygosaccharomyces_parabailii_gca_001984395/Transcript/ProteinSummary?db=core;g=BZL39_P00580	NA
BZL39_F02390	284.282	0.605772	0.125462	4.82832	1.37687e-06	5.86111	3.28564e-05	504056	505543	protein_coding	IPT1 (YDR072C)	6	A0A1S7HL06	GO:0016021;GO:0016020;GO:0016020	integral component of membrane;membrane;membrane	IPT1 (YDR072C);IPT1 (YDR072C);IPT1 (YDR072C)	AQZ13610	https://fungi.ensembl.org/Zygosaccharomyces_parabailii_gca_001984395/Gene/Summary?db=core;g=BZL39_F02390	https://fungi.ensembl.org/Zygosaccharomyces_parabailii_gca_001984395/Transcript/ProteinSummary?db=core;g=BZL39_F02390	https://www.uniprot.org/uniprot/A0A1S7HL06
BZL39_H06250	401.427	0.593285	0.122949	4.82544	1.39693e-06	5.85482	3.32362e-05	1172901	1174001	protein_coding	YML131W	8	A0A1S7HQG4	GO:0055114;GO:0016021;GO:0016020	oxidation-reduction process;integral component of membrane;membrane	YML131W;YML131W;YML131W	AQZ15246	https://fungi.ensembl.org/Zygosaccharomyces_parabailii_gca_001984395/Gene/Summary?db=core;g=BZL39_H06250	https://fungi.ensembl.org/Zygosaccharomyces_parabailii_gca_001984395/Transcript/ProteinSummary?db=core;g=BZL39_H06250	https://www.uniprot.org/uniprot/A0A1S7HQG4
BZL39_G04950	1065.33	0.423003	0.0877109	4.82269	1.41635e-06	5.84883	3.35985e-05	961491	961922	protein_coding	HMF1 (YER057C) and MMF1 (YIL051C)	7	NA	NA	NA	NA	AQZ14477	https://fungi.ensembl.org/Zygosaccharomyces_parabailii_gca_001984395/Gene/Summary?db=core;g=BZL39_G04950	https://fungi.ensembl.org/Zygosaccharomyces_parabailii_gca_001984395/Transcript/ProteinSummary?db=core;g=BZL39_G04950	NA
BZL39_C01360	53.4054	-1.26894	0.263216	-4.82091	1.42905e-06	5.84495	3.37999e-05	247404	248411	protein_coding	YIG1 (YPL201C)	3	NA	NA	NA	NA	AQZ11215	https://fungi.ensembl.org/Zygosaccharomyces_parabailii_gca_001984395/Gene/Summary?db=core;g=BZL39_C01360	https://fungi.ensembl.org/Zygosaccharomyces_parabailii_gca_001984395/Transcript/ProteinSummary?db=core;g=BZL39_C01360	NA
BZL39_H02340	759.809	0.539415	0.112141	4.81017	1.50805e-06	5.82158	3.55634e-05	418509	419252	protein_coding	PRX1 (YBL064C)	8	A0A1S7HPN2	GO:0055114;GO:0016209;GO:0016491;GO:0051920;GO:0004601;GO:0055114;GO:0016209;GO:0016491;GO:0004601;GO:0098869;GO:0098869;GO:0098869;GO:0098869;GO:0098869	oxidation-reduction process;antioxidant activity;oxidoreductase activity;peroxiredoxin activity;peroxidase activity;oxidation-reduction process;antioxidant activity;oxidoreductase activity;peroxidase activity;cellular oxidant detoxification;cellular oxidant detoxification;cellular oxidant detoxification;cellular oxidant detoxification;cellular oxidant detoxification	Thioredoxin domain-containing protein;Thioredoxin domain-containing protein;Thioredoxin domain-containing protein;Thioredoxin domain-containing protein;Thioredoxin domain-containing protein;Thioredoxin domain-containing protein;Thioredoxin domain-containing protein;Thioredoxin domain-containing protein;Thioredoxin domain-containing protein;Thioredoxin domain-containing protein;Thioredoxin domain-…	AQZ14860	https://fungi.ensembl.org/Zygosaccharomyces_parabailii_gca_001984395/Gene/Summary?db=core;g=BZL39_H02340	https://fungi.ensembl.org/Zygosaccharomyces_parabailii_gca_001984395/Transcript/ProteinSummary?db=core;g=BZL39_H02340	https://www.uniprot.org/uniprot/A0A1S7HPN2
BZL39_J05230	2742.17	0.383803	0.0800892	4.7922	1.64963e-06	5.78261	3.8788e-05	1031442	1031897	protein_coding	MBF1 (YOR298C-A)	10	A0A1S7HTI4	GO:0003677	DNA binding	HTH cro/C1-type domain-containing protein	AQZ16354	https://fungi.ensembl.org/Zygosaccharomyces_parabailii_gca_001984395/Gene/Summary?db=core;g=BZL39_J05230	https://fungi.ensembl.org/Zygosaccharomyces_parabailii_gca_001984395/Transcript/ProteinSummary?db=core;g=BZL39_J05230	https://www.uniprot.org/uniprot/A0A1S7HTI4
BZL39_K02200	595.34	-0.519428	0.10843	-4.79046	1.66402e-06	5.77884	3.9012e-05	398014	398325	protein_coding	QCR10 (YHR001W-A)	11	NA	NA	NA	NA	NA	https://fungi.ensembl.org/Zygosaccharomyces_parabailii_gca_001984395/Gene/Summary?db=core;g=BZL39_K02200	https://fungi.ensembl.org/Zygosaccharomyces_parabailii_gca_001984395/Transcript/ProteinSummary?db=core;g=BZL39_K02200	NA
BZL39_I01240	934.626	-0.428441	0.0896681	-4.77808	1.76979e-06	5.75208	4.13707e-05	278633	280336	protein_coding	RCK1 (YGL158W) and RCK2 (YLR248W)	9	A0A1S7HR30	GO:0004672;GO:0005524;GO:0006468;GO:0000166;GO:0005524	protein kinase activity;ATP binding;protein phosphorylation;nucleotide binding;ATP binding	Protein kinase domain-containing protein;Protein kinase domain-containing protein;Protein kinase domain-containing protein;Protein kinase domain-containing protein;Protein kinase domain-containing protein	AQZ15380	https://fungi.ensembl.org/Zygosaccharomyces_parabailii_gca_001984395/Gene/Summary?db=core;g=BZL39_I01240	https://fungi.ensembl.org/Zygosaccharomyces_parabailii_gca_001984395/Transcript/ProteinSummary?db=core;g=BZL39_I01240	https://www.uniprot.org/uniprot/A0A1S7HR30
BZL39_C03780	582.45	0.536795	0.112388	4.77628	1.78569e-06	5.74819	4.16211e-05	718043	718477	protein_coding	HCH1 (YNL281W)	3	A0A1S7HEH5	GO:0001671;GO:0051087;GO:0051879;GO:0032781	ATPase activator activity;chaperone binding;Hsp90 protein binding;positive regulation of ATPase activity	Aha1_N domain-containing protein;Aha1_N domain-containing protein;Aha1_N domain-containing protein;Aha1_N domain-containing protein	AQZ11451	https://fungi.ensembl.org/Zygosaccharomyces_parabailii_gca_001984395/Gene/Summary?db=core;g=BZL39_C03780	https://fungi.ensembl.org/Zygosaccharomyces_parabailii_gca_001984395/Transcript/ProteinSummary?db=core;g=BZL39_C03780	https://www.uniprot.org/uniprot/A0A1S7HEH5
BZL39_L02870	334.595	-0.620069	0.129906	-4.7732	1.81322e-06	5.74155	4.21403e-05	547522	548658	protein_coding	NCA3 (YJL116C) and UTH1 (YKR042W)	12	NA	NA	NA	NA	AQZ17216	https://fungi.ensembl.org/Zygosaccharomyces_parabailii_gca_001984395/Gene/Summary?db=core;g=BZL39_L02870	https://fungi.ensembl.org/Zygosaccharomyces_parabailii_gca_001984395/Transcript/ProteinSummary?db=core;g=BZL39_L02870	NA
BZL39_E05230	761.391	0.483401	0.101618	4.75703	1.96462e-06	5.70672	4.55269e-05	1045197	1045796	protein_coding	ADD37 (YMR184W)	5	NA	NA	NA	NA	AQZ13184	https://fungi.ensembl.org/Zygosaccharomyces_parabailii_gca_001984395/Gene/Summary?db=core;g=BZL39_E05230	https://fungi.ensembl.org/Zygosaccharomyces_parabailii_gca_001984395/Transcript/ProteinSummary?db=core;g=BZL39_E05230	NA
BZL39_D01740	530.556	-0.612727	0.128846	-4.75551	1.9795e-06	5.70344	4.57397e-05	345520	346589	protein_coding	RRT8 (YOL048C)	4	A0A1S7HGD6	GO:0016020;GO:0016021	membrane;integral component of membrane	RRT8 (YOL048C);RRT8 (YOL048C)	NA	https://fungi.ensembl.org/Zygosaccharomyces_parabailii_gca_001984395/Gene/Summary?db=core;g=BZL39_D01740	https://fungi.ensembl.org/Zygosaccharomyces_parabailii_gca_001984395/Transcript/ProteinSummary?db=core;g=BZL39_D01740	https://www.uniprot.org/uniprot/A0A1S7HGD6
BZL39_A06420	433.131	0.556727	0.11715	4.75228	2.01135e-06	5.69651	4.63311e-05	1302220	1304811	protein_coding	hypothetical protein	1	A0A1S7H9L3	GO:0015116;GO:0008271;GO:0008272;GO:0016020;GO:0016021;GO:0055085;GO:0016021;GO:0016020;GO:0016020;GO:0008271;GO:1902358;GO:1902358;GO:1902358	sulfate transmembrane transporter activity;secondary active sulfate transmembrane transporter activity;sulfate transport;membrane;integral component of membrane;transmembrane transport;integral component of membrane;membrane;membrane;secondary active sulfate transmembrane transporter activity;sulfate transmembrane transport;sulfate transmembrane transport;sulfate transmembrane transport	STAS domain-containing protein;STAS domain-containing protein;STAS domain-containing protein;STAS domain-containing protein;STAS domain-containing protein;STAS domain-containing protein;STAS domain-containing protein;STAS domain-containing protein;STAS domain-containing protein;STAS domain-containing protein;STAS domain-containing protein;STAS domain-containing protein;STAS domain-containing prot…	AQZ09707	https://fungi.ensembl.org/Zygosaccharomyces_parabailii_gca_001984395/Gene/Summary?db=core;g=BZL39_A06420	https://fungi.ensembl.org/Zygosaccharomyces_parabailii_gca_001984395/Transcript/ProteinSummary?db=core;g=BZL39_A06420	https://www.uniprot.org/uniprot/A0A1S7H9L3
BZL39_K05270	709.217	0.469145	0.098731	4.75175	2.01665e-06	5.69537	4.63311e-05	1073217	1075547	protein_coding	hypothetical protein	11	A0A1S7HVM3	GO:0008270;GO:0000981;GO:0003677;GO:0006351;GO:0006355;GO:0046872;GO:0006357	zinc ion binding;DNA-binding transcription factor activity, RNA polymerase II-specific;DNA binding;transcription, DNA-templated;regulation of transcription, DNA-templated;metal ion binding;regulation of transcription by RNA polymerase II	Zn(2)-C6 fungal-type domain-containing protein;Zn(2)-C6 fungal-type domain-containing protein;Zn(2)-C6 fungal-type domain-containing protein;Zn(2)-C6 fungal-type domain-containing protein;Zn(2)-C6 fungal-type domain-containing protein;Zn(2)-C6 fungal-type domain-containing protein;Zn(2)-C6 fungal-type domain-containing protein	AQZ16930	https://fungi.ensembl.org/Zygosaccharomyces_parabailii_gca_001984395/Gene/Summary?db=core;g=BZL39_K05270	https://fungi.ensembl.org/Zygosaccharomyces_parabailii_gca_001984395/Transcript/ProteinSummary?db=core;g=BZL39_K05270	https://www.uniprot.org/uniprot/A0A1S7HVM3
BZL39_G03140	931.008	0.547444	0.115455	4.74162	2.12019e-06	5.67363	4.85705e-05	607602	609119	protein_coding	VAN1 (YML115C)	7	A0A1S7HMM8	GO:0016020;GO:0016021	membrane;integral component of membrane	VAN1 (YML115C);VAN1 (YML115C)	AQZ14299	https://fungi.ensembl.org/Zygosaccharomyces_parabailii_gca_001984395/Gene/Summary?db=core;g=BZL39_G03140	https://fungi.ensembl.org/Zygosaccharomyces_parabailii_gca_001984395/Transcript/ProteinSummary?db=core;g=BZL39_G03140	https://www.uniprot.org/uniprot/A0A1S7HMM8
BZL39_D04280	764.285	0.497458	0.104954	4.73976	2.13971e-06	5.66964	4.88782e-05	896125	898047	protein_coding	hypothetical protein	4	A0A1S7HH76	GO:0022857;GO:0055085;GO:0016021;GO:0016020	transmembrane transporter activity;transmembrane transport;integral component of membrane;membrane	MFS domain-containing protein;MFS domain-containing protein;MFS domain-containing protein;MFS domain-containing protein	AQZ12367	https://fungi.ensembl.org/Zygosaccharomyces_parabailii_gca_001984395/Gene/Summary?db=core;g=BZL39_D04280	https://fungi.ensembl.org/Zygosaccharomyces_parabailii_gca_001984395/Transcript/ProteinSummary?db=core;g=BZL39_D04280	https://www.uniprot.org/uniprot/A0A1S7HH76
BZL39_F04310	559.835	0.545814	0.115182	4.7387	2.15098e-06	5.66736	4.89959e-05	880593	881958	protein_coding	PMI40 (YER003C)	6	A0A1S7HL84	GO:0004476;GO:0005975;GO:0008270;GO:0009298;GO:0046872;GO:0016853;GO:0004476;GO:0009298	mannose-6-phosphate isomerase activity;carbohydrate metabolic process;zinc ion binding;GDP-mannose biosynthetic process;metal ion binding;isomerase activity;mannose-6-phosphate isomerase activity;GDP-mannose biosynthetic process	Mannose-6-phosphate isomerase;Mannose-6-phosphate isomerase;Mannose-6-phosphate isomerase;Mannose-6-phosphate isomerase;Mannose-6-phosphate isomerase;Mannose-6-phosphate isomerase;Mannose-6-phosphate isomerase;Mannose-6-phosphate isomerase	NA	https://fungi.ensembl.org/Zygosaccharomyces_parabailii_gca_001984395/Gene/Summary?db=core;g=BZL39_F04310	https://fungi.ensembl.org/Zygosaccharomyces_parabailii_gca_001984395/Transcript/ProteinSummary?db=core;g=BZL39_F04310	https://www.uniprot.org/uniprot/A0A1S7HL84
BZL39_F03310	617.363	-0.544901	0.115157	-4.73183	2.22509e-06	5.65265	5.05404e-05	694144	694326	protein_coding	COX9 (YDL067C)	6	A0A1S7HKY2	GO:0055114;GO:0004129;GO:0055114;GO:0005739;GO:0005743;GO:0016020;GO:0016491;GO:0016021;GO:0016020;GO:0005743;GO:1902600;GO:0022900;GO:0006119	oxidation-reduction process;cytochrome-c oxidase activity;oxidation-reduction process;mitochondrion;mitochondrial inner membrane;membrane;oxidoreductase activity;integral component of membrane;membrane;mitochondrial inner membrane;proton transmembrane transport;electron transport chain;oxidative phosphorylation	Cytochrome c oxidase subunit 9, mitochondrial;Cytochrome c oxidase subunit 9, mitochondrial;Cytochrome c oxidase subunit 9, mitochondrial;Cytochrome c oxidase subunit 9, mitochondrial;Cytochrome c oxidase subunit 9, mitochondrial;Cytochrome c oxidase subunit 9, mitochondrial;Cytochrome c oxidase subunit 9, mitochondrial;Cytochrome c oxidase subunit 9, mitochondrial;Cytochrome c oxidase subunit 9,…	AQZ13701	https://fungi.ensembl.org/Zygosaccharomyces_parabailii_gca_001984395/Gene/Summary?db=core;g=BZL39_F03310	https://fungi.ensembl.org/Zygosaccharomyces_parabailii_gca_001984395/Transcript/ProteinSummary?db=core;g=BZL39_F03310	https://www.uniprot.org/uniprot/A0A1S7HKY2
BZL39_A00240	242.726	-0.630389	0.133281	-4.72978	2.24766e-06	5.64827	5.09089e-05	46748	48502	protein_coding	hypothetical protein	1	A0A1S7H7U7	GO:0006865;GO:0016020;GO:0016021;GO:0055085;GO:0006865;GO:0016021;GO:0016020;GO:0016020	amino acid transport;membrane;integral component of membrane;transmembrane transport;amino acid transport;integral component of membrane;membrane;membrane	AA_permease domain-containing protein;AA_permease domain-containing protein;AA_permease domain-containing protein;AA_permease domain-containing protein;AA_permease domain-containing protein;AA_permease domain-containing protein;AA_permease domain-containing protein;AA_permease domain-containing protein	AQZ09092	https://fungi.ensembl.org/Zygosaccharomyces_parabailii_gca_001984395/Gene/Summary?db=core;g=BZL39_A00240	https://fungi.ensembl.org/Zygosaccharomyces_parabailii_gca_001984395/Transcript/ProteinSummary?db=core;g=BZL39_A00240	https://www.uniprot.org/uniprot/A0A1S7H7U7
BZL39_E00300	286.835	0.633911	0.134171	4.72466	2.30503e-06	5.63732	5.1915e-05	67410	67946	protein_coding	MOG1 (YJR074W)	5	A0A1S7HHX3	GO:0005634;GO:0006606;GO:0031267;GO:0015031	nucleus;protein import into nucleus;small GTPase binding;protein transport	MOG1 (YJR074W);MOG1 (YJR074W);MOG1 (YJR074W);MOG1 (YJR074W)	AQZ12691	https://fungi.ensembl.org/Zygosaccharomyces_parabailii_gca_001984395/Gene/Summary?db=core;g=BZL39_E00300	https://fungi.ensembl.org/Zygosaccharomyces_parabailii_gca_001984395/Transcript/ProteinSummary?db=core;g=BZL39_E00300	https://www.uniprot.org/uniprot/A0A1S7HHX3
BZL39_E05630	508.518	-0.525711	0.111261	-4.72502	2.30088e-06	5.63811	5.1915e-05	1129238	1129849	protein_coding	NCE103 (YNL036W)	5	A0A1S7HJJ7	GO:0004089;GO:0008270;GO:0004089;GO:0008270;GO:0015976;GO:0004089;GO:0016829	carbonate dehydratase activity;zinc ion binding;carbonate dehydratase activity;zinc ion binding;carbon utilization;carbonate dehydratase activity;lyase activity	Carbonic anhydrase;Carbonic anhydrase;Carbonic anhydrase;Carbonic anhydrase;Carbonic anhydrase;Carbonic anhydrase;Carbonic anhydrase	AQZ13224	https://fungi.ensembl.org/Zygosaccharomyces_parabailii_gca_001984395/Gene/Summary?db=core;g=BZL39_E05630	https://fungi.ensembl.org/Zygosaccharomyces_parabailii_gca_001984395/Transcript/ProteinSummary?db=core;g=BZL39_E05630	https://www.uniprot.org/uniprot/A0A1S7HJJ7
BZL39_I04130	1338.05	-0.387891	0.0822297	-4.71716	2.39156e-06	5.62132	5.3713e-05	850903	851082	protein_coding	ATP18 (YML081C-A)	9	A0A1S7HRJ2	GO:0015986;GO:0015078;GO:0045263;GO:0016020;GO:0016021	ATP synthesis coupled proton transport;proton transmembrane transporter activity;proton-transporting ATP synthase complex, coupling factor F(o);membrane;integral component of membrane	ATP18 (YML081C-A);ATP18 (YML081C-A);ATP18 (YML081C-A);ATP18 (YML081C-A);ATP18 (YML081C-A)	AQZ15665	https://fungi.ensembl.org/Zygosaccharomyces_parabailii_gca_001984395/Gene/Summary?db=core;g=BZL39_I04130	https://fungi.ensembl.org/Zygosaccharomyces_parabailii_gca_001984395/Transcript/ProteinSummary?db=core;g=BZL39_I04130	https://www.uniprot.org/uniprot/A0A1S7HRJ2
BZL39_I04750	755.364	0.464651	0.0985438	4.71517	2.41507e-06	5.61707	5.40895e-05	962076	968483	protein_coding	GLT1 (YDL171C)	9	A0A1S7HRU6	GO:0097054;GO:0006807;GO:0005506;GO:0006537;GO:0006807;GO:0010181;GO:0015930;GO:0016040;GO:0050660;GO:0055114;GO:0003824;GO:0016491;GO:0016638;GO:0016639;GO:0051536;GO:0055114;GO:0006537;GO:0051538;GO:0008652;GO:0046872;GO:0006541;GO:0051536;GO:0016491	L-glutamate biosynthetic process;nitrogen compound metabolic process;iron ion binding;glutamate biosynthetic process;nitrogen compound metabolic process;FMN binding;glutamate synthase activity;glutamate synthase (NADH) activity;flavin adenine dinucleotide binding;oxidation-reduction process;catalytic activity;oxidoreductase activity;oxidoreductase activity, acting on the CH-NH2 group of donors;ox…	Glutamine amidotransferase type-2 domain-containing protein;Glutamine amidotransferase type-2 domain-containing protein;Glutamine amidotransferase type-2 domain-containing protein;Glutamine amidotransferase type-2 domain-containing protein;Glutamine amidotransferase type-2 domain-containing protein;Glutamine amidotransferase type-2 domain-containing protein;Glutamine amidotransferase type-2 domai…	AQZ15727	https://fungi.ensembl.org/Zygosaccharomyces_parabailii_gca_001984395/Gene/Summary?db=core;g=BZL39_I04750	https://fungi.ensembl.org/Zygosaccharomyces_parabailii_gca_001984395/Transcript/ProteinSummary?db=core;g=BZL39_I04750	https://www.uniprot.org/uniprot/A0A1S7HRU6
BZL39_A01330	5557.84	-0.466244	0.0990057	-4.70927	2.48607e-06	5.60449	5.55245e-05	274136	274459	protein_coding	RPP1A (YDL081C)	1	A0A1S7H870	GO:0005840;GO:0006414;GO:0003735;GO:0005840	ribosome;translational elongation;structural constituent of ribosome;ribosome	RPP1A (YDL081C);RPP1A (YDL081C);RPP1A (YDL081C);RPP1A (YDL081C)	AQZ09199	https://fungi.ensembl.org/Zygosaccharomyces_parabailii_gca_001984395/Gene/Summary?db=core;g=BZL39_A01330	https://fungi.ensembl.org/Zygosaccharomyces_parabailii_gca_001984395/Transcript/ProteinSummary?db=core;g=BZL39_A01330	https://www.uniprot.org/uniprot/A0A1S7H870
BZL39_A00660	1303.23	-0.419494	0.0891112	-4.70753	2.50736e-06	5.60078	5.58444e-05	129619	131091	protein_coding	CLN3 (YAL040C)	1	A0A1S7H7Y6	GO:0007033;GO:0000079;GO:0000083;GO:0005634;GO:0007089;GO:0016538;GO:0042144	vacuole organization;regulation of cyclin-dependent protein serine/threonine kinase activity;regulation of transcription involved in G1/S transition of mitotic cell cycle;nucleus;traversing start control point of mitotic cell cycle;cyclin-dependent protein serine/threonine kinase regulator activity;vacuole fusion, non-autophagic	Cyclin N-terminal domain-containing protein;Cyclin N-terminal domain-containing protein;Cyclin N-terminal domain-containing protein;Cyclin N-terminal domain-containing protein;Cyclin N-terminal domain-containing protein;Cyclin N-terminal domain-containing protein;Cyclin N-terminal domain-containing protein	AQZ09134	https://fungi.ensembl.org/Zygosaccharomyces_parabailii_gca_001984395/Gene/Summary?db=core;g=BZL39_A00660	https://fungi.ensembl.org/Zygosaccharomyces_parabailii_gca_001984395/Transcript/ProteinSummary?db=core;g=BZL39_A00660	https://www.uniprot.org/uniprot/A0A1S7H7Y6
BZL39_J00290	3109.52	0.469108	0.0998335	4.6989	2.61568e-06	5.58242	5.80956e-05	57514	58719	protein_coding	HSP42 (YDR171W)	10	NA	NA	NA	NA	AQZ15864	https://fungi.ensembl.org/Zygosaccharomyces_parabailii_gca_001984395/Gene/Summary?db=core;g=BZL39_J00290	https://fungi.ensembl.org/Zygosaccharomyces_parabailii_gca_001984395/Transcript/ProteinSummary?db=core;g=BZL39_J00290	NA
BZL39_I02310	424.437	0.586247	0.125283	4.6794	2.8772e-06	5.54103	6.37276e-05	495800	496063	protein_coding	TIM9 (YEL020W-A)	9	A0A1S7I062	GO:0015031;GO:0016020;GO:0005743	protein transport;membrane;mitochondrial inner membrane	Mitochondrial import inner membrane translocase subunit TIM9;Mitochondrial import inner membrane translocase subunit TIM9;Mitochondrial import inner membrane translocase subunit TIM9	AQZ15486	https://fungi.ensembl.org/Zygosaccharomyces_parabailii_gca_001984395/Gene/Summary?db=core;g=BZL39_I02310	https://fungi.ensembl.org/Zygosaccharomyces_parabailii_gca_001984395/Transcript/ProteinSummary?db=core;g=BZL39_I02310	https://www.uniprot.org/uniprot/A0A1S7I062
BZL39_B02340	1454.23	-0.381997	0.0817531	-4.67257	2.97456e-06	5.52658	6.57025e-05	443859	445403	protein_coding	NSR1 (YGR159C)	2	A0A1S7HBE6	GO:0003723;GO:0003676;GO:0003723	RNA binding;nucleic acid binding;RNA binding	NSR1 (YGR159C);NSR1 (YGR159C);NSR1 (YGR159C)	AQZ10309	https://fungi.ensembl.org/Zygosaccharomyces_parabailii_gca_001984395/Gene/Summary?db=core;g=BZL39_B02340	https://fungi.ensembl.org/Zygosaccharomyces_parabailii_gca_001984395/Transcript/ProteinSummary?db=core;g=BZL39_B02340	https://www.uniprot.org/uniprot/A0A1S7HBE6
BZL39_N02040	635.857	0.520701	0.111554	4.66768	3.04613e-06	5.51625	6.70985e-05	409184	410549	protein_coding	PMI40 (YER003C)	14	A0A1S7HYN2	GO:0004476;GO:0005975;GO:0008270;GO:0009298;GO:0046872;GO:0016853;GO:0004476;GO:0009298	mannose-6-phosphate isomerase activity;carbohydrate metabolic process;zinc ion binding;GDP-mannose biosynthetic process;metal ion binding;isomerase activity;mannose-6-phosphate isomerase activity;GDP-mannose biosynthetic process	Mannose-6-phosphate isomerase;Mannose-6-phosphate isomerase;Mannose-6-phosphate isomerase;Mannose-6-phosphate isomerase;Mannose-6-phosphate isomerase;Mannose-6-phosphate isomerase;Mannose-6-phosphate isomerase;Mannose-6-phosphate isomerase	NA	https://fungi.ensembl.org/Zygosaccharomyces_parabailii_gca_001984395/Gene/Summary?db=core;g=BZL39_N02040	https://fungi.ensembl.org/Zygosaccharomyces_parabailii_gca_001984395/Transcript/ProteinSummary?db=core;g=BZL39_N02040	https://www.uniprot.org/uniprot/A0A1S7HYN2
BZL39_E00230	3011.04	-0.411581	0.0882677	-4.66287	3.11831e-06	5.50608	6.85004e-05	55815	56762	protein_coding	MIR1 (YJR077C)	5	A0A1S7HHZ1	GO:0005315;GO:0005739;GO:0031305;GO:0035435;GO:0055085;GO:0005739;GO:0016021;GO:0016020;GO:0005743;GO:0005743;GO:0016020;GO:0016020;GO:0016021	inorganic phosphate transmembrane transporter activity;mitochondrion;integral component of mitochondrial inner membrane;phosphate ion transmembrane transport;transmembrane transport;mitochondrion;integral component of membrane;membrane;mitochondrial inner membrane;mitochondrial inner membrane;membrane;membrane;integral component of membrane	MIR1 (YJR077C);MIR1 (YJR077C);MIR1 (YJR077C);MIR1 (YJR077C);MIR1 (YJR077C);MIR1 (YJR077C);MIR1 (YJR077C);MIR1 (YJR077C);MIR1 (YJR077C);MIR1 (YJR077C);MIR1 (YJR077C);MIR1 (YJR077C);MIR1 (YJR077C)	AQZ12684	https://fungi.ensembl.org/Zygosaccharomyces_parabailii_gca_001984395/Gene/Summary?db=core;g=BZL39_E00230	https://fungi.ensembl.org/Zygosaccharomyces_parabailii_gca_001984395/Transcript/ProteinSummary?db=core;g=BZL39_E00230	https://www.uniprot.org/uniprot/A0A1S7HHZ1
BZL39_A06770	242.971	0.637251	0.136732	4.66057	3.15331e-06	5.50123	6.90798e-05	1372491	1373921	protein_coding	UBX5 (YDR330W)	1	NA	NA	NA	NA	AQZ09742	https://fungi.ensembl.org/Zygosaccharomyces_parabailii_gca_001984395/Gene/Summary?db=core;g=BZL39_A06770	https://fungi.ensembl.org/Zygosaccharomyces_parabailii_gca_001984395/Transcript/ProteinSummary?db=core;g=BZL39_A06770	NA
BZL39_H01700	191.594	0.679618	0.146079	4.6524	3.28091e-06	5.48401	7.16795e-05	292795	293862	protein_coding	SHY1 (YGR112W)	8	A0A1S7HPA1	GO:0016020;GO:0016020;GO:0005739;GO:0016021;GO:0005743;GO:0005743	membrane;membrane;mitochondrion;integral component of membrane;mitochondrial inner membrane;mitochondrial inner membrane	SURF1-like protein;SURF1-like protein;SURF1-like protein;SURF1-like protein;SURF1-like protein;SURF1-like protein	AQZ14796	https://fungi.ensembl.org/Zygosaccharomyces_parabailii_gca_001984395/Gene/Summary?db=core;g=BZL39_H01700	https://fungi.ensembl.org/Zygosaccharomyces_parabailii_gca_001984395/Transcript/ProteinSummary?db=core;g=BZL39_H01700	https://www.uniprot.org/uniprot/A0A1S7HPA1
BZL39_H06270	505.93	-0.557611	0.120192	-4.63933	3.49536e-06	5.45651	7.6157e-05	1174656	1175885	protein_coding	hypothetical protein	8	A0A1S7HQI9	GO:0005385;GO:0030001;GO:0071577;GO:0016020;GO:0016021;GO:0046873;GO:0055085;GO:0006811;GO:0016021;GO:0016020;GO:0016020	zinc ion transmembrane transporter activity;metal ion transport;zinc ion transmembrane transport;membrane;integral component of membrane;metal ion transmembrane transporter activity;transmembrane transport;ion transport;integral component of membrane;membrane;membrane	Uncharacterized protein;Uncharacterized protein;Uncharacterized protein;Uncharacterized protein;Uncharacterized protein;Uncharacterized protein;Uncharacterized protein;Uncharacterized protein;Uncharacterized protein;Uncharacterized protein;Uncharacterized protein	AQZ15248	https://fungi.ensembl.org/Zygosaccharomyces_parabailii_gca_001984395/Gene/Summary?db=core;g=BZL39_H06270	https://fungi.ensembl.org/Zygosaccharomyces_parabailii_gca_001984395/Transcript/ProteinSummary?db=core;g=BZL39_H06270	https://www.uniprot.org/uniprot/A0A1S7HQI9
BZL39_D04930	393.258	0.550024	0.118853	4.62776	3.69641e-06	5.43222	8.03193e-05	1023276	1024364	protein_coding	(ZYRO0B02354g)	4	A0A1S7HH60	GO:0016020;GO:0016021;GO:0016020;GO:0016020;GO:0016021	membrane;integral component of membrane;membrane;membrane;integral component of membrane	(ZYRO0B02354g);(ZYRO0B02354g);(ZYRO0B02354g);(ZYRO0B02354g);(ZYRO0B02354g)	AQZ12431	https://fungi.ensembl.org/Zygosaccharomyces_parabailii_gca_001984395/Gene/Summary?db=core;g=BZL39_D04930	https://fungi.ensembl.org/Zygosaccharomyces_parabailii_gca_001984395/Transcript/ProteinSummary?db=core;g=BZL39_D04930	https://www.uniprot.org/uniprot/A0A1S7HH60
BZL39_F03850	186.649	-0.720237	0.155691	-4.62607	3.72672e-06	5.42867	8.07591e-05	802031	802765	protein_coding	YIH1 (YCR059C)	6	A0A1S7HL30	GO:0006417;GO:0005737;GO:0005737	regulation of translation;cytoplasm;cytoplasm	RWD domain-containing protein;RWD domain-containing protein;RWD domain-containing protein	AQZ13755	https://fungi.ensembl.org/Zygosaccharomyces_parabailii_gca_001984395/Gene/Summary?db=core;g=BZL39_F03850	https://fungi.ensembl.org/Zygosaccharomyces_parabailii_gca_001984395/Transcript/ProteinSummary?db=core;g=BZL39_F03850	https://www.uniprot.org/uniprot/A0A1S7HL30
BZL39_A01160	707.184	-0.474492	0.102833	-4.6142	3.94605e-06	5.40384	8.52814e-05	246316	246570	protein_coding	COX12 (YLR038C)	1	A0A1S7H828	GO:0005739;GO:0045277;GO:0005739;GO:0005739	mitochondrion;respiratory chain complex IV;mitochondrion;mitochondrion	Cytochrome c oxidase subunit;Cytochrome c oxidase subunit;Cytochrome c oxidase subunit;Cytochrome c oxidase subunit	AQZ09182	https://fungi.ensembl.org/Zygosaccharomyces_parabailii_gca_001984395/Gene/Summary?db=core;g=BZL39_A01160	https://fungi.ensembl.org/Zygosaccharomyces_parabailii_gca_001984395/Transcript/ProteinSummary?db=core;g=BZL39_A01160	https://www.uniprot.org/uniprot/A0A1S7H828
BZL39_F04880	1484.73	0.423086	0.0917163	4.61298	3.9693e-06	5.40129	8.55533e-05	993885	994139	protein_coding	YBR085C-A	6	NA	NA	NA	NA	AQZ13855	https://fungi.ensembl.org/Zygosaccharomyces_parabailii_gca_001984395/Gene/Summary?db=core;g=BZL39_F04880	https://fungi.ensembl.org/Zygosaccharomyces_parabailii_gca_001984395/Transcript/ProteinSummary?db=core;g=BZL39_F04880	NA
BZL39_L01820	388.155	0.55423	0.120195	4.61109	4.00561e-06	5.39733	8.61045e-05	365632	369054	protein_coding	PMC1 (YGL006W)	12	A0A1S7HVV5	GO:0005388;GO:0000166;GO:0005524;GO:0016020;GO:0016021;GO:0070588;GO:0006816;GO:0005524;GO:0006811;GO:0000166;GO:0016021;GO:0016020;GO:0005388;GO:0016020	calcium transmembrane transporter activity, phosphorylative mechanism;nucleotide binding;ATP binding;membrane;integral component of membrane;calcium ion transmembrane transport;calcium ion transport;ATP binding;ion transport;nucleotide binding;integral component of membrane;membrane;calcium transmembrane transporter activity, phosphorylative mechanism;membrane	Calcium-transporting ATPase;Calcium-transporting ATPase;Calcium-transporting ATPase;Calcium-transporting ATPase;Calcium-transporting ATPase;Calcium-transporting ATPase;Calcium-transporting ATPase;Calcium-transporting ATPase;Calcium-transporting ATPase;Calcium-transporting ATPase;Calcium-transporting ATPase;Calcium-transporting ATPase;Calcium-transporting ATPase;Calcium-transporting ATPase	AQZ17115	https://fungi.ensembl.org/Zygosaccharomyces_parabailii_gca_001984395/Gene/Summary?db=core;g=BZL39_L01820	https://fungi.ensembl.org/Zygosaccharomyces_parabailii_gca_001984395/Transcript/ProteinSummary?db=core;g=BZL39_L01820	https://www.uniprot.org/uniprot/A0A1S7HVV5
BZL39_D03970	586.446	0.496776	0.108227	4.59015	4.42934e-06	5.35366	9.49585e-05	796900	801642	protein_coding	PEP1 (YBL017C)	4	A0A1S7HHB8	GO:0016021;GO:0016020;GO:0016021	integral component of membrane;membrane;integral component of membrane	PEP1 (YBL017C);PEP1 (YBL017C);PEP1 (YBL017C)	AQZ12336	https://fungi.ensembl.org/Zygosaccharomyces_parabailii_gca_001984395/Gene/Summary?db=core;g=BZL39_D03970	https://fungi.ensembl.org/Zygosaccharomyces_parabailii_gca_001984395/Transcript/ProteinSummary?db=core;g=BZL39_D03970	https://www.uniprot.org/uniprot/A0A1S7HHB8
BZL39_B05600	87.2854	1.09789	0.239521	4.58369	4.56849e-06	5.34023	9.76804e-05	1077891	1078430	protein_coding	RCN2 (YOR220W)	2	NA	NA	NA	NA	AQZ10636	https://fungi.ensembl.org/Zygosaccharomyces_parabailii_gca_001984395/Gene/Summary?db=core;g=BZL39_B05600	https://fungi.ensembl.org/Zygosaccharomyces_parabailii_gca_001984395/Transcript/ProteinSummary?db=core;g=BZL39_B05600	NA
BZL39_M04680	481.64	0.474724	0.103787	4.57401	4.78472e-06	5.32014	0.000102032	906475	906702	protein_coding	SSS1 (YDR086C)	13	NA	NA	NA	NA	AQZ17910	https://fungi.ensembl.org/Zygosaccharomyces_parabailii_gca_001984395/Gene/Summary?db=core;g=BZL39_M04680	https://fungi.ensembl.org/Zygosaccharomyces_parabailii_gca_001984395/Transcript/ProteinSummary?db=core;g=BZL39_M04680	NA
BZL39_B01640	491.322	-0.488371	0.107005	-4.56402	5.01844e-06	5.29943	0.000106732	314565	316223	protein_coding	FCY22 (YER060W-A)	2	A0A1S7HB88	GO:0022857;GO:0016020;GO:0016021;GO:0055085;GO:0016020;GO:0016021;GO:0016020	transmembrane transporter activity;membrane;integral component of membrane;transmembrane transport;membrane;integral component of membrane;membrane	FCY22 (YER060W-A);FCY22 (YER060W-A);FCY22 (YER060W-A);FCY22 (YER060W-A);FCY22 (YER060W-A);FCY22 (YER060W-A);FCY22 (YER060W-A)	AQZ10239	https://fungi.ensembl.org/Zygosaccharomyces_parabailii_gca_001984395/Gene/Summary?db=core;g=BZL39_B01640	https://fungi.ensembl.org/Zygosaccharomyces_parabailii_gca_001984395/Transcript/ProteinSummary?db=core;g=BZL39_B01640	https://www.uniprot.org/uniprot/A0A1S7HB88
BZL39_D01910	391.661	0.540221	0.118388	4.56313	5.03963e-06	5.2976	0.000106899	372269	372991	protein_coding	OPI10 (YOL032W)	4	NA	NA	NA	NA	AQZ12136	https://fungi.ensembl.org/Zygosaccharomyces_parabailii_gca_001984395/Gene/Summary?db=core;g=BZL39_D01910	https://fungi.ensembl.org/Zygosaccharomyces_parabailii_gca_001984395/Transcript/ProteinSummary?db=core;g=BZL39_D01910	NA
BZL39_I03080	70.2673	-1.03327	0.226854	-4.55478	5.24393e-06	5.28034	0.000110939	637383	638444	protein_coding	CCP1 (YKR066C)	9	A0A1S7HRB2	GO:0004601;GO:0020037;GO:0055114;GO:0006979;GO:0055114;GO:0004601;GO:0046872;GO:0016491;GO:0046872;GO:0020037;GO:0098869;GO:0098869	peroxidase activity;heme binding;oxidation-reduction process;response to oxidative stress;oxidation-reduction process;peroxidase activity;metal ion binding;oxidoreductase activity;metal ion binding;heme binding;cellular oxidant detoxification;cellular oxidant detoxification	Peroxidase;Peroxidase;Peroxidase;Peroxidase;Peroxidase;Peroxidase;Peroxidase;Peroxidase;Peroxidase;Peroxidase;Peroxidase;Peroxidase	AQZ15561	https://fungi.ensembl.org/Zygosaccharomyces_parabailii_gca_001984395/Gene/Summary?db=core;g=BZL39_I03080	https://fungi.ensembl.org/Zygosaccharomyces_parabailii_gca_001984395/Transcript/ProteinSummary?db=core;g=BZL39_I03080	https://www.uniprot.org/uniprot/A0A1S7HRB2
BZL39_A00410	8104.14	-0.420899	0.0924862	-4.55094	5.34072e-06	5.2724	0.000112689	84205	84633	protein_coding	RPS12 (YOR369C)	1	A0A1S7H7X1	GO:0003735;GO:0022627;GO:0005840;GO:0006412;GO:0003735;GO:0005840	structural constituent of ribosome;cytosolic small ribosomal subunit;ribosome;translation;structural constituent of ribosome;ribosome	40S ribosomal protein S12;40S ribosomal protein S12;40S ribosomal protein S12;40S ribosomal protein S12;40S ribosomal protein S12;40S ribosomal protein S12	AQZ09109	https://fungi.ensembl.org/Zygosaccharomyces_parabailii_gca_001984395/Gene/Summary?db=core;g=BZL39_A00410	https://fungi.ensembl.org/Zygosaccharomyces_parabailii_gca_001984395/Transcript/ProteinSummary?db=core;g=BZL39_A00410	https://www.uniprot.org/uniprot/A0A1S7H7X1
BZL39_I05350	3178.55	-0.359785	0.0790756	-4.54989	5.36736e-06	5.27024	0.000112954	1089258	1092308	protein_coding	KGD1 (YIL125W)	9	A0A1S7HS25	GO:0004591;GO:0006099;GO:0016624;GO:0030976;GO:0055114;GO:0055114;GO:0016491	oxoglutarate dehydrogenase (succinyl-transferring) activity;tricarboxylic acid cycle;oxidoreductase activity, acting on the aldehyde or oxo group of donors, disulfide as acceptor;thiamine pyrophosphate binding;oxidation-reduction process;oxidation-reduction process;oxidoreductase activity	Transket_pyr domain-containing protein;Transket_pyr domain-containing protein;Transket_pyr domain-containing protein;Transket_pyr domain-containing protein;Transket_pyr domain-containing protein;Transket_pyr domain-containing protein;Transket_pyr domain-containing protein	AQZ15787	https://fungi.ensembl.org/Zygosaccharomyces_parabailii_gca_001984395/Gene/Summary?db=core;g=BZL39_I05350	https://fungi.ensembl.org/Zygosaccharomyces_parabailii_gca_001984395/Transcript/ProteinSummary?db=core;g=BZL39_I05350	https://www.uniprot.org/uniprot/A0A1S7HS25
BZL39_E00330	901.4	0.484804	0.106578	4.54882	5.39468e-06	5.26803	0.000113232	75657	76298	protein_coding	OPI3 (YJR073C)	5	A0A1S7HI00	GO:0000773;GO:0006656;GO:0080101;GO:0006656;GO:0008757;GO:0032259;GO:0005783;GO:0016740;GO:0016021;GO:0008168;GO:0006629;GO:0005739;GO:0008654;GO:0016020;GO:0000773;GO:0080101;GO:0005789;GO:0016020;GO:0031966;GO:0000773;GO:0006656;GO:0005789;GO:0031966;GO:0080101;GO:0006656	phosphatidyl-N-methylethanolamine N-methyltransferase activity;phosphatidylcholine biosynthetic process;phosphatidyl-N-dimethylethanolamine N-methyltransferase activity;phosphatidylcholine biosynthetic process;S-adenosylmethionine-dependent methyltransferase activity;methylation;endoplasmic reticulum;transferase activity;integral component of membrane;methyltransferase activity;lipid metabolic pr…	Phosphatidyl-N-methylethanolamine N-methyltransferase;Phosphatidyl-N-methylethanolamine N-methyltransferase;Phosphatidyl-N-methylethanolamine N-methyltransferase;Phosphatidyl-N-methylethanolamine N-methyltransferase;Phosphatidyl-N-methylethanolamine N-methyltransferase;Phosphatidyl-N-methylethanolamine N-methyltransferase;Phosphatidyl-N-methylethanolamine N-methyltransferase;Phosphatidyl-N-methyl…	AQZ12694	https://fungi.ensembl.org/Zygosaccharomyces_parabailii_gca_001984395/Gene/Summary?db=core;g=BZL39_E00330	https://fungi.ensembl.org/Zygosaccharomyces_parabailii_gca_001984395/Transcript/ProteinSummary?db=core;g=BZL39_E00330	https://www.uniprot.org/uniprot/A0A1S7HI00
BZL39_N01530	332.827	-0.608783	0.133908	-4.54627	5.46047e-06	5.26277	0.000114314	305384	305695	protein_coding	YBL029C-A	14	NA	NA	NA	NA	AQZ18121	https://fungi.ensembl.org/Zygosaccharomyces_parabailii_gca_001984395/Gene/Summary?db=core;g=BZL39_N01530	https://fungi.ensembl.org/Zygosaccharomyces_parabailii_gca_001984395/Transcript/ProteinSummary?db=core;g=BZL39_N01530	NA
BZL39_C05130	162.065	-0.755006	0.166405	-4.53716	5.70171e-06	5.24399	0.000119053	972629	975403	protein_coding	PMA1 (YGL008C)	3	A0A1S7HEW1	GO:0000166;GO:0008553;GO:0016021;GO:0120029;GO:0006811;GO:0000166;GO:0016020;GO:0005524;GO:0016021;GO:0008553;GO:0005886;GO:0016020;GO:0005886;GO:0008553;GO:0005524;GO:0016021;GO:0120029	nucleotide binding;proton-exporting ATPase activity, phosphorylative mechanism;integral component of membrane;proton export across plasma membrane;ion transport;nucleotide binding;membrane;ATP binding;integral component of membrane;proton-exporting ATPase activity, phosphorylative mechanism;plasma membrane;membrane;plasma membrane;proton-exporting ATPase activity, phosphorylative mechanism;ATP bi…	Plasma membrane ATPase;Plasma membrane ATPase;Plasma membrane ATPase;Plasma membrane ATPase;Plasma membrane ATPase;Plasma membrane ATPase;Plasma membrane ATPase;Plasma membrane ATPase;Plasma membrane ATPase;Plasma membrane ATPase;Plasma membrane ATPase;Plasma membrane ATPase;Plasma membrane ATPase;Plasma membrane ATPase;Plasma membrane ATPase;Plasma membrane ATPase;Plasma membrane ATPase	AQZ11586	https://fungi.ensembl.org/Zygosaccharomyces_parabailii_gca_001984395/Gene/Summary?db=core;g=BZL39_C05130	https://fungi.ensembl.org/Zygosaccharomyces_parabailii_gca_001984395/Transcript/ProteinSummary?db=core;g=BZL39_C05130	https://www.uniprot.org/uniprot/A0A1S7HEW1
BZL39_M05280	279.927	0.633258	0.139595	4.5364	5.72236e-06	5.24242	0.000119174	1045473	1046504	protein_coding	hypothetical protein	13	A0A1S7HY38	GO:0004601;GO:0020037;GO:0055114;GO:0006979;GO:0055114;GO:0004601;GO:0046872;GO:0016491;GO:0020037;GO:0046872;GO:0098869;GO:0098869	peroxidase activity;heme binding;oxidation-reduction process;response to oxidative stress;oxidation-reduction process;peroxidase activity;metal ion binding;oxidoreductase activity;heme binding;metal ion binding;cellular oxidant detoxification;cellular oxidant detoxification	Peroxidase;Peroxidase;Peroxidase;Peroxidase;Peroxidase;Peroxidase;Peroxidase;Peroxidase;Peroxidase;Peroxidase;Peroxidase;Peroxidase	AQZ17969	https://fungi.ensembl.org/Zygosaccharomyces_parabailii_gca_001984395/Gene/Summary?db=core;g=BZL39_M05280	https://fungi.ensembl.org/Zygosaccharomyces_parabailii_gca_001984395/Transcript/ProteinSummary?db=core;g=BZL39_M05280	https://www.uniprot.org/uniprot/A0A1S7HY38
BZL39_A03770	403.487	1.04979	0.231935	4.52622	6.0048e-06	5.2215	0.000124732	785754	786368	protein_coding	(ZYRO0E07744g)	1	NA	NA	NA	NA	AQZ09442	https://fungi.ensembl.org/Zygosaccharomyces_parabailii_gca_001984395/Gene/Summary?db=core;g=BZL39_A03770	https://fungi.ensembl.org/Zygosaccharomyces_parabailii_gca_001984395/Transcript/ProteinSummary?db=core;g=BZL39_A03770	NA
BZL39_K00730	213.745	0.655463	0.14484	4.52543	6.02736e-06	5.21987	0.000124877	129587	130927	protein_coding	OMS1 (YDR316W)	11	A0A1S7HTY5	GO:0016020;GO:0016021	membrane;integral component of membrane	OMS1 (YDR316W);OMS1 (YDR316W)	AQZ16482	https://fungi.ensembl.org/Zygosaccharomyces_parabailii_gca_001984395/Gene/Summary?db=core;g=BZL39_K00730	https://fungi.ensembl.org/Zygosaccharomyces_parabailii_gca_001984395/Transcript/ProteinSummary?db=core;g=BZL39_K00730	https://www.uniprot.org/uniprot/A0A1S7HTY5
BZL39_J00610	1286.43	0.401989	0.0890293	4.51525	6.32434e-06	5.19898	0.000130692	126304	127401	protein_coding	HOM2 (YDR158W)	10	A0A1S7HS85	GO:0008652;GO:0050661;GO:0055114;GO:0004073;GO:0006520;GO:0016620;GO:0046983;GO:0051287;GO:0004073;GO:0009089;GO:0009088	cellular amino acid biosynthetic process;NADP binding;oxidation-reduction process;aspartate-semialdehyde dehydrogenase activity;cellular amino acid metabolic process;oxidoreductase activity, acting on the aldehyde or oxo group of donors, NAD or NADP as acceptor;protein dimerization activity;NAD binding;aspartate-semialdehyde dehydrogenase activity;lysine biosynthetic process via diaminopimelate;t…	Aspartate-semialdehyde dehydrogenase;Aspartate-semialdehyde dehydrogenase;Aspartate-semialdehyde dehydrogenase;Aspartate-semialdehyde dehydrogenase;Aspartate-semialdehyde dehydrogenase;Aspartate-semialdehyde dehydrogenase;Aspartate-semialdehyde dehydrogenase;Aspartate-semialdehyde dehydrogenase;Aspartate-semialdehyde dehydrogenase;Aspartate-semialdehyde dehydrogenase;Aspartate-semialdehyde dehydr…	AQZ15896	https://fungi.ensembl.org/Zygosaccharomyces_parabailii_gca_001984395/Gene/Summary?db=core;g=BZL39_J00610	https://fungi.ensembl.org/Zygosaccharomyces_parabailii_gca_001984395/Transcript/ProteinSummary?db=core;g=BZL39_J00610	https://www.uniprot.org/uniprot/A0A1S7HS85
BZL39_A03260	209.57	-0.718924	0.159247	-4.51451	6.34629e-06	5.19748	0.000130809	674654	675265	protein_coding	NCE103 (YNL036W)	1	A0A1S7H8P9	GO:0008270;GO:0015976;GO:0004089;GO:0016829;GO:0004089;GO:0008270;GO:0004089	zinc ion binding;carbon utilization;carbonate dehydratase activity;lyase activity;carbonate dehydratase activity;zinc ion binding;carbonate dehydratase activity	Carbonic anhydrase;Carbonic anhydrase;Carbonic anhydrase;Carbonic anhydrase;Carbonic anhydrase;Carbonic anhydrase;Carbonic anhydrase	AQZ09391	https://fungi.ensembl.org/Zygosaccharomyces_parabailii_gca_001984395/Gene/Summary?db=core;g=BZL39_A03260	https://fungi.ensembl.org/Zygosaccharomyces_parabailii_gca_001984395/Transcript/ProteinSummary?db=core;g=BZL39_A03260	https://www.uniprot.org/uniprot/A0A1S7H8P9
BZL39_N01560	3174.25	-0.364256	0.0808072	-4.50772	6.55267e-06	5.18358	0.000134716	310126	310773	protein_coding	RPL19B (YBL027W) and RPL19A (YBR084C-A)	14	NA	NA	NA	NA	NA	https://fungi.ensembl.org/Zygosaccharomyces_parabailii_gca_001984395/Gene/Summary?db=core;g=BZL39_N01560	https://fungi.ensembl.org/Zygosaccharomyces_parabailii_gca_001984395/Transcript/ProteinSummary?db=core;g=BZL39_N01560	NA
BZL39_G04420	316.001	-0.559191	0.124162	-4.50373	6.67716e-06	5.17541	0.000136925	856058	857455	protein_coding	OCH1 (YGL038C)	7	A0A1S7HN13	GO:0000009;GO:0016740;GO:0097502	alpha-1,6-mannosyltransferase activity;transferase activity;mannosylation	OCH1 (YGL038C);OCH1 (YGL038C);OCH1 (YGL038C)	AQZ14424	https://fungi.ensembl.org/Zygosaccharomyces_parabailii_gca_001984395/Gene/Summary?db=core;g=BZL39_G04420	https://fungi.ensembl.org/Zygosaccharomyces_parabailii_gca_001984395/Transcript/ProteinSummary?db=core;g=BZL39_G04420	https://www.uniprot.org/uniprot/A0A1S7HN13
BZL39_I05770	98.8032	0.932508	0.207433	4.49547	6.94166e-06	5.15854	0.000141985	1179502	1180122	protein_coding	TAF13 (YML098W)	9	A0A1S7HS52	GO:0005669;GO:0006366;GO:0051123;GO:0006366;GO:0046982;GO:0005634	transcription factor TFIID complex;transcription by RNA polymerase II;RNA polymerase II preinitiation complex assembly;transcription by RNA polymerase II;protein heterodimerization activity;nucleus	TAF13 (YML098W);TAF13 (YML098W);TAF13 (YML098W);TAF13 (YML098W);TAF13 (YML098W);TAF13 (YML098W)	AQZ15828	https://fungi.ensembl.org/Zygosaccharomyces_parabailii_gca_001984395/Gene/Summary?db=core;g=BZL39_I05770	https://fungi.ensembl.org/Zygosaccharomyces_parabailii_gca_001984395/Transcript/ProteinSummary?db=core;g=BZL39_I05770	https://www.uniprot.org/uniprot/A0A1S7HS52
BZL39_H02820	994.995	0.445511	0.0991598	4.49285	7.02754e-06	5.1532	0.000143376	512010	512491	protein_coding	PFY1 (YOR122C)	8	A0A1S7HPJ1	GO:0003779;GO:0003779;GO:0005856	actin binding;actin binding;cytoskeleton	Profilin;Profilin;Profilin	NA	https://fungi.ensembl.org/Zygosaccharomyces_parabailii_gca_001984395/Gene/Summary?db=core;g=BZL39_H02820	https://fungi.ensembl.org/Zygosaccharomyces_parabailii_gca_001984395/Transcript/ProteinSummary?db=core;g=BZL39_H02820	https://www.uniprot.org/uniprot/A0A1S7HPJ1
BZL39_C03410	788.941	-0.459197	0.102316	-4.48804	7.18826e-06	5.14338	0.000146283	646694	648253	protein_coding	HRP1 (YOL123W)	3	A0A1S7HEJ9	GO:0003729;GO:0003676;GO:0003723;GO:0003723	mRNA binding;nucleic acid binding;RNA binding;RNA binding	HRP1 (YOL123W);HRP1 (YOL123W);HRP1 (YOL123W);HRP1 (YOL123W)	AQZ11417	https://fungi.ensembl.org/Zygosaccharomyces_parabailii_gca_001984395/Gene/Summary?db=core;g=BZL39_C03410	https://fungi.ensembl.org/Zygosaccharomyces_parabailii_gca_001984395/Transcript/ProteinSummary?db=core;g=BZL39_C03410	https://www.uniprot.org/uniprot/A0A1S7HEJ9
BZL39_N03760	3620.34	-0.334806	0.0747935	-4.4764	7.59109e-06	5.1197	0.000154089	755901	756665	protein_coding	RPS1A (YLR441C) and RPS1B (YML063W)	14	NA	NA	NA	NA	AQZ18343	https://fungi.ensembl.org/Zygosaccharomyces_parabailii_gca_001984395/Gene/Summary?db=core;g=BZL39_N03760	https://fungi.ensembl.org/Zygosaccharomyces_parabailii_gca_001984395/Transcript/ProteinSummary?db=core;g=BZL39_N03760	NA
BZL39_A07190	194.044	0.790528	0.177127	4.46306	8.07971e-06	5.0926	0.000163594	1450075	1450500	protein_coding	YBR285W	1	NA	NA	NA	NA	AQZ09784	https://fungi.ensembl.org/Zygosaccharomyces_parabailii_gca_001984395/Gene/Summary?db=core;g=BZL39_A07190	https://fungi.ensembl.org/Zygosaccharomyces_parabailii_gca_001984395/Transcript/ProteinSummary?db=core;g=BZL39_A07190	NA
BZL39_M04720	1075.52	0.422777	0.0950184	4.44942	8.61006e-06	5.06499	0.000173893	915800	916783	protein_coding	GRE3 (YHR104W)	13	A0A1S7HY05	GO:0055114;GO:0016491	oxidation-reduction process;oxidoreductase activity	Aldo_ket_red domain-containing protein;Aldo_ket_red domain-containing protein	AQZ17914	https://fungi.ensembl.org/Zygosaccharomyces_parabailii_gca_001984395/Gene/Summary?db=core;g=BZL39_M04720	https://fungi.ensembl.org/Zygosaccharomyces_parabailii_gca_001984395/Transcript/ProteinSummary?db=core;g=BZL39_M04720	https://www.uniprot.org/uniprot/A0A1S7HY05
BZL39_K02080	272.37	0.595375	0.134	4.44311	8.86667e-06	5.05224	0.000178626	379584	379973	protein_coding	MRP17 (YKL003C)	11	A0A1S7HUD9	GO:0005840;GO:0006412;GO:0019843;GO:0003735;GO:0005840	ribosome;translation;rRNA binding;structural constituent of ribosome;ribosome	MRP17 (YKL003C);MRP17 (YKL003C);MRP17 (YKL003C);MRP17 (YKL003C);MRP17 (YKL003C)	AQZ16616	https://fungi.ensembl.org/Zygosaccharomyces_parabailii_gca_001984395/Gene/Summary?db=core;g=BZL39_K02080	https://fungi.ensembl.org/Zygosaccharomyces_parabailii_gca_001984395/Transcript/ProteinSummary?db=core;g=BZL39_K02080	https://www.uniprot.org/uniprot/A0A1S7HUD9
BZL39_J04930	628.925	-0.466329	0.105027	-4.4401	8.99158e-06	5.04616	0.000180688	973956	974228	protein_coding	TIM11 (YDR322C-A)	10	A0A1S7HTF5	GO:0015986;GO:0000276;GO:0015078;GO:0006754;GO:0045263;GO:0005739;GO:0016020;GO:0005743;GO:0006811;GO:0005743;GO:0000276	ATP synthesis coupled proton transport;mitochondrial proton-transporting ATP synthase complex, coupling factor F(o);proton transmembrane transporter activity;ATP biosynthetic process;proton-transporting ATP synthase complex, coupling factor F(o);mitochondrion;membrane;mitochondrial inner membrane;ion transport;mitochondrial inner membrane;mitochondrial proton-transporting ATP synthase complex, co…	ATP synthase subunit e, mitochondrial;ATP synthase subunit e, mitochondrial;ATP synthase subunit e, mitochondrial;ATP synthase subunit e, mitochondrial;ATP synthase subunit e, mitochondrial;ATP synthase subunit e, mitochondrial;ATP synthase subunit e, mitochondrial;ATP synthase subunit e, mitochondrial;ATP synthase subunit e, mitochondrial;ATP synthase subunit e, mitochondrial;ATP synthase subuni…	AQZ16324	https://fungi.ensembl.org/Zygosaccharomyces_parabailii_gca_001984395/Gene/Summary?db=core;g=BZL39_J04930	https://fungi.ensembl.org/Zygosaccharomyces_parabailii_gca_001984395/Transcript/ProteinSummary?db=core;g=BZL39_J04930	https://www.uniprot.org/uniprot/A0A1S7HTF5
BZL39_P02420	1700.29	-0.520578	0.117457	-4.43208	9.33285e-06	5.02999	0.000187077	468693	469436	protein_coding	HAC1 (YFL031W)	16	A0A1S7I1D1	GO:0003700;GO:0006355	DNA-binding transcription factor activity;regulation of transcription, DNA-templated	BZIP domain-containing protein;BZIP domain-containing protein	NA	https://fungi.ensembl.org/Zygosaccharomyces_parabailii_gca_001984395/Gene/Summary?db=core;g=BZL39_P02420	https://fungi.ensembl.org/Zygosaccharomyces_parabailii_gca_001984395/Transcript/ProteinSummary?db=core;g=BZL39_P02420	https://www.uniprot.org/uniprot/A0A1S7I1D1
BZL39_A09120	609.923	0.575792	0.12996	4.43052	9.40062e-06	5.02684	0.000187248	1839921	1842992	protein_coding	AIM21 (YIR003W)	1	A0A1S7HAA1	GO:0005856;GO:0030479	cytoskeleton;actin cortical patch	Altered inheritance of mitochondria protein 21;Altered inheritance of mitochondria protein 21	AQZ09976	https://fungi.ensembl.org/Zygosaccharomyces_parabailii_gca_001984395/Gene/Summary?db=core;g=BZL39_A09120	https://fungi.ensembl.org/Zygosaccharomyces_parabailii_gca_001984395/Transcript/ProteinSummary?db=core;g=BZL39_A09120	https://www.uniprot.org/uniprot/A0A1S7HAA1
BZL39_L04410	1370.65	-0.388205	0.0876102	-4.43104	9.37792e-06	5.02789	0.000187248	853196	856564	protein_coding	MSC3 (YLR219W)	12	NA	NA	NA	NA	AQZ17368	https://fungi.ensembl.org/Zygosaccharomyces_parabailii_gca_001984395/Gene/Summary?db=core;g=BZL39_L04410	https://fungi.ensembl.org/Zygosaccharomyces_parabailii_gca_001984395/Transcript/ProteinSummary?db=core;g=BZL39_L04410	NA
BZL39_N01520	3571.98	-0.430021	0.0970643	-4.43027	9.41143e-06	5.02634	0.000187248	303848	304771	protein_coding	PET9 (YBL030C) and AAC3 (YBR085W)	14	A0A1S7HYY9	GO:0005471;GO:1990544;GO:0005743;GO:0055085;GO:0140021;GO:0016021;GO:0016020;GO:0005739;GO:0005743;GO:0005743;GO:0016020;GO:0016020;GO:0016021	ATP:ADP antiporter activity;mitochondrial ATP transmembrane transport;mitochondrial inner membrane;transmembrane transport;mitochondrial ADP transmembrane transport;integral component of membrane;membrane;mitochondrion;mitochondrial inner membrane;mitochondrial inner membrane;membrane;membrane;integral component of membrane	PET9 (YBL030C) and AAC3 (YBR085W);PET9 (YBL030C) and AAC3 (YBR085W);PET9 (YBL030C) and AAC3 (YBR085W);PET9 (YBL030C) and AAC3 (YBR085W);PET9 (YBL030C) and AAC3 (YBR085W);PET9 (YBL030C) and AAC3 (YBR085W);PET9 (YBL030C) and AAC3 (YBR085W);PET9 (YBL030C) and AAC3 (YBR085W);PET9 (YBL030C) and AAC3 (YBR085W);PET9 (YBL030C) and AAC3 (YBR085W);PET9 (YBL030C) and AAC3 (YBR085W);PET9 (YBL030C) and AAC3 (…	AQZ18120	https://fungi.ensembl.org/Zygosaccharomyces_parabailii_gca_001984395/Gene/Summary?db=core;g=BZL39_N01520	https://fungi.ensembl.org/Zygosaccharomyces_parabailii_gca_001984395/Transcript/ProteinSummary?db=core;g=BZL39_N01520	https://www.uniprot.org/uniprot/A0A1S7HYY9
BZL39_A07780	849.297	-0.462835	0.104617	-4.4241	9.68436e-06	5.01393	0.000191726	1561529	1563328	protein_coding	NOP7 (YGR103W)	1	A0A1S7H9W8	GO:0005730;GO:0042254;GO:0042254;GO:0006364;GO:0005634;GO:0005730;GO:0005654;GO:0042273;GO:0005730;GO:0000466;GO:0030687;GO:0000463;GO:0005634;GO:0043021	nucleolus;ribosome biogenesis;ribosome biogenesis;rRNA processing;nucleus;nucleolus;nucleoplasm;ribosomal large subunit biogenesis;nucleolus;maturation of 5.8S rRNA from tricistronic rRNA transcript (SSU-rRNA, 5.8S rRNA, LSU-rRNA);preribosome, large subunit precursor;maturation of LSU-rRNA from tricistronic rRNA transcript (SSU-rRNA, 5.8S rRNA, LSU-rRNA);nucleus;ribonucleoprotein complex binding	Pescadillo homolog;Pescadillo homolog;Pescadillo homolog;Pescadillo homolog;Pescadillo homolog;Pescadillo homolog;Pescadillo homolog;Pescadillo homolog;Pescadillo homolog;Pescadillo homolog;Pescadillo homolog;Pescadillo homolog;Pescadillo homolog;Pescadillo homolog	AQZ09842	https://fungi.ensembl.org/Zygosaccharomyces_parabailii_gca_001984395/Gene/Summary?db=core;g=BZL39_A07780	https://fungi.ensembl.org/Zygosaccharomyces_parabailii_gca_001984395/Transcript/ProteinSummary?db=core;g=BZL39_A07780	https://www.uniprot.org/uniprot/A0A1S7H9W8
BZL39_D00430	177.054	-0.673294	0.152178	-4.42438	9.67185e-06	5.01449	0.000191726	80119	81192	protein_coding	YVH1 (YIR026C)	4	A0A1S7HGA4	GO:0006470;GO:0016311;GO:0008138;GO:0016791;GO:0004725;GO:0035335	protein dephosphorylation;dephosphorylation;protein tyrosine/serine/threonine phosphatase activity;phosphatase activity;protein tyrosine phosphatase activity;peptidyl-tyrosine dephosphorylation	Protein-tyrosine-phosphatase;Protein-tyrosine-phosphatase;Protein-tyrosine-phosphatase;Protein-tyrosine-phosphatase;Protein-tyrosine-phosphatase;Protein-tyrosine-phosphatase	AQZ11988	https://fungi.ensembl.org/Zygosaccharomyces_parabailii_gca_001984395/Gene/Summary?db=core;g=BZL39_D00430	https://fungi.ensembl.org/Zygosaccharomyces_parabailii_gca_001984395/Transcript/ProteinSummary?db=core;g=BZL39_D00430	https://www.uniprot.org/uniprot/A0A1S7HGA4
BZL39_E05350	279.292	0.591661	0.133842	4.42058	9.8436e-06	5.00685	0.000194399	1065877	1066575	protein_coding	MRPS17 (YMR188C)	5	A0A1S7HJS2	GO:0005840;GO:0006412;GO:0003735	ribosome;translation;structural constituent of ribosome	MRPS17 (YMR188C);MRPS17 (YMR188C);MRPS17 (YMR188C)	AQZ13196	https://fungi.ensembl.org/Zygosaccharomyces_parabailii_gca_001984395/Gene/Summary?db=core;g=BZL39_E05350	https://fungi.ensembl.org/Zygosaccharomyces_parabailii_gca_001984395/Transcript/ProteinSummary?db=core;g=BZL39_E05350	https://www.uniprot.org/uniprot/A0A1S7HJS2
BZL39_G04270	481.447	0.477566	0.108118	4.41709	1.00038e-05	4.99983	0.000197078	832486	832992	protein_coding	RTS3 (YGR161C)	7	NA	NA	NA	NA	AQZ14409	https://fungi.ensembl.org/Zygosaccharomyces_parabailii_gca_001984395/Gene/Summary?db=core;g=BZL39_G04270	https://fungi.ensembl.org/Zygosaccharomyces_parabailii_gca_001984395/Transcript/ProteinSummary?db=core;g=BZL39_G04270	NA
BZL39_D07250	3404.02	-0.324003	0.0733695	-4.41605	1.00523e-05	4.99773	0.000197548	1470259	1471719	protein_coding	HXK1 (YFR053C) and HXK2 (YGL253W)	4	A0A1S7HHW2	GO:0004396;GO:0005536;GO:0005975;GO:0001678;GO:0005524;GO:0006096;GO:0016773;GO:0016301;GO:0016740;GO:0000166;GO:0006096;GO:0016310;GO:0005524;GO:0004396;GO:0005524;GO:0046835;GO:0046835;GO:0006096	hexokinase activity;glucose binding;carbohydrate metabolic process;cellular glucose homeostasis;ATP binding;glycolytic process;phosphotransferase activity, alcohol group as acceptor;kinase activity;transferase activity;nucleotide binding;glycolytic process;phosphorylation;ATP binding;hexokinase activity;ATP binding;carbohydrate phosphorylation;carbohydrate phosphorylation;glycolytic process	Phosphotransferase;Phosphotransferase;Phosphotransferase;Phosphotransferase;Phosphotransferase;Phosphotransferase;Phosphotransferase;Phosphotransferase;Phosphotransferase;Phosphotransferase;Phosphotransferase;Phosphotransferase;Phosphotransferase;Phosphotransferase;Phosphotransferase;Phosphotransferase;Phosphotransferase;Phosphotransferase	AQZ12663	https://fungi.ensembl.org/Zygosaccharomyces_parabailii_gca_001984395/Gene/Summary?db=core;g=BZL39_D07250	https://fungi.ensembl.org/Zygosaccharomyces_parabailii_gca_001984395/Transcript/ProteinSummary?db=core;g=BZL39_D07250	https://www.uniprot.org/uniprot/A0A1S7HHW2
BZL39_K02500	915.245	0.489531	0.110944	4.41243	1.02218e-05	4.99047	0.000200388	460600	461526	protein_coding	(ZYRO0B02354g)	11	A0A1S7HUB6	GO:0016021;GO:0016020;GO:0016020;GO:0016021;GO:0016020	integral component of membrane;membrane;membrane;integral component of membrane;membrane	(ZYRO0B02354g);(ZYRO0B02354g);(ZYRO0B02354g);(ZYRO0B02354g);(ZYRO0B02354g)	AQZ16659	https://fungi.ensembl.org/Zygosaccharomyces_parabailii_gca_001984395/Gene/Summary?db=core;g=BZL39_K02500	https://fungi.ensembl.org/Zygosaccharomyces_parabailii_gca_001984395/Transcript/ProteinSummary?db=core;g=BZL39_K02500	https://www.uniprot.org/uniprot/A0A1S7HUB6
BZL39_H05560	184.99	0.750145	0.170309	4.40462	1.0597e-05	4.97482	0.000207236	1034104	1035003	protein_coding	CTF19 (YPL018W)	8	NA	NA	NA	NA	AQZ15177	https://fungi.ensembl.org/Zygosaccharomyces_parabailii_gca_001984395/Gene/Summary?db=core;g=BZL39_H05560	https://fungi.ensembl.org/Zygosaccharomyces_parabailii_gca_001984395/Transcript/ProteinSummary?db=core;g=BZL39_H05560	NA
BZL39_F04050	1071.44	-0.429281	0.097485	-4.40356	1.06487e-05	4.9727	0.00020774	837038	837379	protein_coding	YMR206W and YNR014W	6	NA	NA	NA	NA	AQZ13775	https://fungi.ensembl.org/Zygosaccharomyces_parabailii_gca_001984395/Gene/Summary?db=core;g=BZL39_F04050	https://fungi.ensembl.org/Zygosaccharomyces_parabailii_gca_001984395/Transcript/ProteinSummary?db=core;g=BZL39_F04050	NA
BZL39_J02810	1744.78	0.406031	0.0922206	4.40282	1.06855e-05	4.97121	0.000207952	560274	560573	protein_coding	(ZYRO0G02750g)	10	NA	NA	NA	NA	AQZ16113	https://fungi.ensembl.org/Zygosaccharomyces_parabailii_gca_001984395/Gene/Summary?db=core;g=BZL39_J02810	https://fungi.ensembl.org/Zygosaccharomyces_parabailii_gca_001984395/Transcript/ProteinSummary?db=core;g=BZL39_J02810	NA
BZL39_C03420	598.126	-0.436849	0.0992526	-4.40138	1.07562e-05	4.96834	0.000208822	648665	650275	protein_coding	SMF1 (YOL122C)	3	A0A1S7HEP2	GO:0030001;GO:0016020;GO:0046873;GO:0016021;GO:0016020	metal ion transport;membrane;metal ion transmembrane transporter activity;integral component of membrane;membrane	SMF1 (YOL122C);SMF1 (YOL122C);SMF1 (YOL122C);SMF1 (YOL122C);SMF1 (YOL122C)	AQZ11418	https://fungi.ensembl.org/Zygosaccharomyces_parabailii_gca_001984395/Gene/Summary?db=core;g=BZL39_C03420	https://fungi.ensembl.org/Zygosaccharomyces_parabailii_gca_001984395/Transcript/ProteinSummary?db=core;g=BZL39_C03420	https://www.uniprot.org/uniprot/A0A1S7HEP2
BZL39_D05330	497.618	0.47809	0.108667	4.39961	1.08448e-05	4.96478	0.000209526	1100277	1101041	protein_coding	MRP20 (YDR405W)	4	A0A1S7HHW6	GO:0005840;GO:0006412;GO:0003735;GO:0005840	ribosome;translation;structural constituent of ribosome;ribosome	MRP20 (YDR405W);MRP20 (YDR405W);MRP20 (YDR405W);MRP20 (YDR405W)	AQZ12470	https://fungi.ensembl.org/Zygosaccharomyces_parabailii_gca_001984395/Gene/Summary?db=core;g=BZL39_D05330	https://fungi.ensembl.org/Zygosaccharomyces_parabailii_gca_001984395/Transcript/ProteinSummary?db=core;g=BZL39_D05330	https://www.uniprot.org/uniprot/A0A1S7HHW6
BZL39_F05240	72.1936	0.997768	0.226774	4.39983	1.08337e-05	4.96522	0.000209526	1066960	1069266	protein_coding	CEX1 (YOR112W)	6	NA	NA	NA	NA	AQZ13890	https://fungi.ensembl.org/Zygosaccharomyces_parabailii_gca_001984395/Gene/Summary?db=core;g=BZL39_F05240	https://fungi.ensembl.org/Zygosaccharomyces_parabailii_gca_001984395/Transcript/ProteinSummary?db=core;g=BZL39_F05240	NA
BZL39_K03680	2173.47	-0.342116	0.0778624	-4.39386	1.11355e-05	4.95329	0.000214625	691674	692264	protein_coding	TSA2 (YDR453C) and TSA1 (YML028W)	11	NA	NA	NA	NA	AQZ16776	https://fungi.ensembl.org/Zygosaccharomyces_parabailii_gca_001984395/Gene/Summary?db=core;g=BZL39_K03680	https://fungi.ensembl.org/Zygosaccharomyces_parabailii_gca_001984395/Transcript/ProteinSummary?db=core;g=BZL39_K03680	NA
BZL39_A07450	640.947	0.420923	0.0959197	4.38829	1.14246e-05	4.94216	0.000218622	1502985	1503578	protein_coding	GPX2 (YBR244W)	1	A0A1S7HA00	GO:0055114;GO:0004602;GO:0006979;GO:0004601;GO:0055114;GO:0016209;GO:0016491;GO:0098869;GO:0098869;GO:0098869	oxidation-reduction process;glutathione peroxidase activity;response to oxidative stress;peroxidase activity;oxidation-reduction process;antioxidant activity;oxidoreductase activity;cellular oxidant detoxification;cellular oxidant detoxification;cellular oxidant detoxification	Glutathione peroxidase;Glutathione peroxidase;Glutathione peroxidase;Glutathione peroxidase;Glutathione peroxidase;Glutathione peroxidase;Glutathione peroxidase;Glutathione peroxidase;Glutathione peroxidase;Glutathione peroxidase	AQZ09810	https://fungi.ensembl.org/Zygosaccharomyces_parabailii_gca_001984395/Gene/Summary?db=core;g=BZL39_A07450	https://fungi.ensembl.org/Zygosaccharomyces_parabailii_gca_001984395/Transcript/ProteinSummary?db=core;g=BZL39_A07450	https://www.uniprot.org/uniprot/A0A1S7HA00
BZL39_C05050	820.828	0.479412	0.109235	4.3888	1.13977e-05	4.94318	0.000218622	953199	957554	protein_coding	SLA1 (YBL007C)	3	A0A1S7HF53	GO:0008092;GO:0006897;GO:0030674;GO:0042802;GO:0043130;GO:0003779;GO:0005768;GO:0016020;GO:0005856;GO:0005886;GO:0005737;GO:0006897;GO:0030479;GO:0005886;GO:0010008;GO:0016020	cytoskeletal protein binding;endocytosis;protein-macromolecule adaptor activity;identical protein binding;ubiquitin binding;actin binding;endosome;membrane;cytoskeleton;plasma membrane;cytoplasm;endocytosis;actin cortical patch;plasma membrane;endosome membrane;membrane	Actin cytoskeleton-regulatory complex protein SLA1;Actin cytoskeleton-regulatory complex protein SLA1;Actin cytoskeleton-regulatory complex protein SLA1;Actin cytoskeleton-regulatory complex protein SLA1;Actin cytoskeleton-regulatory complex protein SLA1;Actin cytoskeleton-regulatory complex protein SLA1;Actin cytoskeleton-regulatory complex protein SLA1;Actin cytoskeleton-regulatory complex prot…	AQZ11578	https://fungi.ensembl.org/Zygosaccharomyces_parabailii_gca_001984395/Gene/Summary?db=core;g=BZL39_C05050	https://fungi.ensembl.org/Zygosaccharomyces_parabailii_gca_001984395/Transcript/ProteinSummary?db=core;g=BZL39_C05050	https://www.uniprot.org/uniprot/A0A1S7HF53
BZL39_E01050	261.118	0.601403	0.137016	4.38929	1.1372e-05	4.94416	0.000218622	204646	205431	protein_coding	MET16 (YPR167C)	5	A0A1S7HIA5	GO:0055114;GO:0003824;GO:0004604;GO:0019379;GO:0055114;GO:0016491;GO:0004604;GO:0070814	oxidation-reduction process;catalytic activity;phosphoadenylyl-sulfate reductase (thioredoxin) activity;sulfate assimilation, phosphoadenylyl sulfate reduction by phosphoadenylyl-sulfate reductase (thioredoxin);oxidation-reduction process;oxidoreductase activity;phosphoadenylyl-sulfate reductase (thioredoxin) activity;hydrogen sulfide biosynthetic process	3'-phosphoadenylylsulfate reductase;3'-phosphoadenylylsulfate reductase;3'-phosphoadenylylsulfate reductase;3'-phosphoadenylylsulfate reductase;3'-phosphoadenylylsulfate reductase;3'-phosphoadenylylsulfate reductase;3'-phosphoadenylylsulfate reductase;3'-phosphoadenylylsulfate reductase	AQZ12765	https://fungi.ensembl.org/Zygosaccharomyces_parabailii_gca_001984395/Gene/Summary?db=core;g=BZL39_E01050	https://fungi.ensembl.org/Zygosaccharomyces_parabailii_gca_001984395/Transcript/ProteinSummary?db=core;g=BZL39_E01050	https://www.uniprot.org/uniprot/A0A1S7HIA5
BZL39_B04790	3905.92	-0.315547	0.0720019	-4.38248	1.17335e-05	4.93057	0.00022397	918982	919506	protein_coding	RPL11B (YGR085C) and RPL11A (YPR102C)	2	A0A1S7HC00	GO:0005840;GO:0006412;GO:0003735;GO:0005840	ribosome;translation;structural constituent of ribosome;ribosome	RPL11B (YGR085C) and RPL11A (YPR102C);RPL11B (YGR085C) and RPL11A (YPR102C);RPL11B (YGR085C) and RPL11A (YPR102C);RPL11B (YGR085C) and RPL11A (YPR102C)	AQZ10557	https://fungi.ensembl.org/Zygosaccharomyces_parabailii_gca_001984395/Gene/Summary?db=core;g=BZL39_B04790	https://fungi.ensembl.org/Zygosaccharomyces_parabailii_gca_001984395/Transcript/ProteinSummary?db=core;g=BZL39_B04790	https://www.uniprot.org/uniprot/A0A1S7HC00
BZL39_N03850	1028.9	-0.449244	0.102521	-4.38199	1.176e-05	4.92959	0.00022397	769078	770838	protein_coding	DAK1 (YML070W)	14	A0A1S7HZ95	GO:0004371;GO:0006071;GO:0005524;GO:0016740;GO:0016301;GO:0006071;GO:0016310;GO:0000166;GO:0005524;GO:0004371;GO:0050354;GO:0019588	glycerone kinase activity;glycerol metabolic process;ATP binding;transferase activity;kinase activity;glycerol metabolic process;phosphorylation;nucleotide binding;ATP binding;glycerone kinase activity;triokinase activity;anaerobic glycerol catabolic process	DAK1 (YML070W);DAK1 (YML070W);DAK1 (YML070W);DAK1 (YML070W);DAK1 (YML070W);DAK1 (YML070W);DAK1 (YML070W);DAK1 (YML070W);DAK1 (YML070W);DAK1 (YML070W);DAK1 (YML070W);DAK1 (YML070W)	AQZ18352	https://fungi.ensembl.org/Zygosaccharomyces_parabailii_gca_001984395/Gene/Summary?db=core;g=BZL39_N03850	https://fungi.ensembl.org/Zygosaccharomyces_parabailii_gca_001984395/Transcript/ProteinSummary?db=core;g=BZL39_N03850	https://www.uniprot.org/uniprot/A0A1S7HZ95
BZL39_J01370	1881.33	0.480675	0.109778	4.37859	1.19448e-05	4.92282	0.000226951	278773	281196	protein_coding	HSP78 (YDR258C)	10	A0A1S7HSF1	GO:0034605;GO:0050821;GO:0051787;GO:0000002;GO:0005759;GO:0016887;GO:0042026;GO:0043335;GO:0005524;GO:0016887;GO:0005524;GO:0000166	cellular response to heat;protein stabilization;misfolded protein binding;mitochondrial genome maintenance;mitochondrial matrix;ATPase activity;protein refolding;protein unfolding;ATP binding;ATPase activity;ATP binding;nucleotide binding	HSP78 (YDR258C);HSP78 (YDR258C);HSP78 (YDR258C);HSP78 (YDR258C);HSP78 (YDR258C);HSP78 (YDR258C);HSP78 (YDR258C);HSP78 (YDR258C);HSP78 (YDR258C);HSP78 (YDR258C);HSP78 (YDR258C);HSP78 (YDR258C)	AQZ15969	https://fungi.ensembl.org/Zygosaccharomyces_parabailii_gca_001984395/Gene/Summary?db=core;g=BZL39_J01370	https://fungi.ensembl.org/Zygosaccharomyces_parabailii_gca_001984395/Transcript/ProteinSummary?db=core;g=BZL39_J01370	https://www.uniprot.org/uniprot/A0A1S7HSF1
BZL39_L02540	752.079	0.44774	0.102819	4.35465	1.33282e-05	4.87523	0.000252638	490284	490904	protein_coding	LSB1 (YGR136W) and PIN3 (YPR154W)	12	NA	NA	NA	NA	AQZ17184	https://fungi.ensembl.org/Zygosaccharomyces_parabailii_gca_001984395/Gene/Summary?db=core;g=BZL39_L02540	https://fungi.ensembl.org/Zygosaccharomyces_parabailii_gca_001984395/Transcript/ProteinSummary?db=core;g=BZL39_L02540	NA
BZL39_E00870	1636.17	0.536241	0.123168	4.35375	1.33827e-05	4.87346	0.000253071	180711	181799	protein_coding	SPS100 (YHR139C) and YGP1 (YNL160W)	5	A0A1S7HI99	GO:0004067	asparaginase activity	SPS100 (YHR139C) and YGP1 (YNL160W)	AQZ12747	https://fungi.ensembl.org/Zygosaccharomyces_parabailii_gca_001984395/Gene/Summary?db=core;g=BZL39_E00870	https://fungi.ensembl.org/Zygosaccharomyces_parabailii_gca_001984395/Transcript/ProteinSummary?db=core;g=BZL39_E00870	https://www.uniprot.org/uniprot/A0A1S7HI99
BZL39_O03240	1355.8	-0.431897	0.0994563	-4.34258	1.40818e-05	4.85134	0.000265665	651519	651803	protein_coding	QCR8 (YJL166W)	15	A0A1U7EPV2	GO:0008121;GO:0055114;GO:0005739;GO:0070469;GO:0005743;GO:0016021;GO:0016020;GO:0016020;GO:0005743;GO:0022900	ubiquinol-cytochrome-c reductase activity;oxidation-reduction process;mitochondrion;respirasome;mitochondrial inner membrane;integral component of membrane;membrane;membrane;mitochondrial inner membrane;electron transport chain	QCR8 (YJL166W);QCR8 (YJL166W);QCR8 (YJL166W);QCR8 (YJL166W);QCR8 (YJL166W);QCR8 (YJL166W);QCR8 (YJL166W);QCR8 (YJL166W);QCR8 (YJL166W);QCR8 (YJL166W)	AQZ18783	https://fungi.ensembl.org/Zygosaccharomyces_parabailii_gca_001984395/Gene/Summary?db=core;g=BZL39_O03240	https://fungi.ensembl.org/Zygosaccharomyces_parabailii_gca_001984395/Transcript/ProteinSummary?db=core;g=BZL39_O03240	https://www.uniprot.org/uniprot/A0A1U7EPV2
BZL39_B02520	460.358	-0.489049	0.1127	-4.33938	1.42888e-05	4.84501	0.000268307	480789	482849	protein_coding	FPS1 (YLL043W)	2	A0A1S7HB76	GO:0015267;GO:0016020;GO:0055085;GO:0016021;GO:0016020;GO:0016020	channel activity;membrane;transmembrane transport;integral component of membrane;membrane;membrane	FPS1 (YLL043W);FPS1 (YLL043W);FPS1 (YLL043W);FPS1 (YLL043W);FPS1 (YLL043W);FPS1 (YLL043W)	AQZ10327	https://fungi.ensembl.org/Zygosaccharomyces_parabailii_gca_001984395/Gene/Summary?db=core;g=BZL39_B02520	https://fungi.ensembl.org/Zygosaccharomyces_parabailii_gca_001984395/Transcript/ProteinSummary?db=core;g=BZL39_B02520	https://www.uniprot.org/uniprot/A0A1S7HB76
BZL39_F03320	737.681	-0.483632	0.111444	-4.33969	1.42682e-05	4.84563	0.000268307	694656	694877	protein_coding	COX8 (YLR395C)	6	A0A1S7HYY5	GO:0004129;GO:0005739;GO:0016020;GO:0016021;GO:0005743;GO:0016020;GO:0005743;GO:1902600;GO:0022900;GO:0006119	cytochrome-c oxidase activity;mitochondrion;membrane;integral component of membrane;mitochondrial inner membrane;membrane;mitochondrial inner membrane;proton transmembrane transport;electron transport chain;oxidative phosphorylation	COX8 (YLR395C);COX8 (YLR395C);COX8 (YLR395C);COX8 (YLR395C);COX8 (YLR395C);COX8 (YLR395C);COX8 (YLR395C);COX8 (YLR395C);COX8 (YLR395C);COX8 (YLR395C)	AQZ13702	https://fungi.ensembl.org/Zygosaccharomyces_parabailii_gca_001984395/Gene/Summary?db=core;g=BZL39_F03320	https://fungi.ensembl.org/Zygosaccharomyces_parabailii_gca_001984395/Transcript/ProteinSummary?db=core;g=BZL39_F03320	https://www.uniprot.org/uniprot/A0A1S7HYY5
BZL39_E05370	363.244	-0.592621	0.136752	-4.33355	1.46723e-05	4.8335	0.000274866	1068835	1071900	protein_coding	GCV2 (YMR189W)	5	A0A1S7HJP8	GO:0006544;GO:0006546;GO:0055114;GO:0003824;GO:0004375;GO:0055114;GO:0016491;GO:0005739;GO:0004375;GO:0005739;GO:0004375;GO:0005739	glycine metabolic process;glycine catabolic process;oxidation-reduction process;catalytic activity;glycine dehydrogenase (decarboxylating) activity;oxidation-reduction process;oxidoreductase activity;mitochondrion;glycine dehydrogenase (decarboxylating) activity;mitochondrion;glycine dehydrogenase (decarboxylating) activity;mitochondrion	Glycine cleavage system P protein;Glycine cleavage system P protein;Glycine cleavage system P protein;Glycine cleavage system P protein;Glycine cleavage system P protein;Glycine cleavage system P protein;Glycine cleavage system P protein;Glycine cleavage system P protein;Glycine cleavage system P protein;Glycine cleavage system P protein;Glycine cleavage system P protein;Glycine cleavage system P…	AQZ13198	https://fungi.ensembl.org/Zygosaccharomyces_parabailii_gca_001984395/Gene/Summary?db=core;g=BZL39_E05370	https://fungi.ensembl.org/Zygosaccharomyces_parabailii_gca_001984395/Transcript/ProteinSummary?db=core;g=BZL39_E05370	https://www.uniprot.org/uniprot/A0A1S7HJP8
BZL39_P02800	39.7992	-1.38648	0.320254	-4.32933	1.49564e-05	4.82517	0.000279534	546219	547400	protein_coding	(ZYRO0F02200g)	16	A0A1S7I1H0	GO:0005385;GO:0030001;GO:0071577;GO:0016020;GO:0016021;GO:0046873;GO:0055085;GO:0016021;GO:0006811;GO:0016020;GO:0016020	zinc ion transmembrane transporter activity;metal ion transport;zinc ion transmembrane transport;membrane;integral component of membrane;metal ion transmembrane transporter activity;transmembrane transport;integral component of membrane;ion transport;membrane;membrane	(ZYRO0F02200g);(ZYRO0F02200g);(ZYRO0F02200g);(ZYRO0F02200g);(ZYRO0F02200g);(ZYRO0F02200g);(ZYRO0F02200g);(ZYRO0F02200g);(ZYRO0F02200g);(ZYRO0F02200g);(ZYRO0F02200g)	AQZ19142	https://fungi.ensembl.org/Zygosaccharomyces_parabailii_gca_001984395/Gene/Summary?db=core;g=BZL39_P02800	https://fungi.ensembl.org/Zygosaccharomyces_parabailii_gca_001984395/Transcript/ProteinSummary?db=core;g=BZL39_P02800	https://www.uniprot.org/uniprot/A0A1S7I1H0
BZL39_E04030	278.902	0.584936	0.135192	4.32669	1.51364e-05	4.81998	0.000282241	793772	794860	protein_coding	MSP1 (YGR028W)	5	A0A1S7HJ41	GO:0005524;GO:0016887;GO:0000166;GO:0005524	ATP binding;ATPase activity;nucleotide binding;ATP binding	AAA domain-containing protein;AAA domain-containing protein;AAA domain-containing protein;AAA domain-containing protein	AQZ13064	https://fungi.ensembl.org/Zygosaccharomyces_parabailii_gca_001984395/Gene/Summary?db=core;g=BZL39_E04030	https://fungi.ensembl.org/Zygosaccharomyces_parabailii_gca_001984395/Transcript/ProteinSummary?db=core;g=BZL39_E04030	https://www.uniprot.org/uniprot/A0A1S7HJ41
BZL39_J01290	1140.33	0.389364	0.0901164	4.32068	1.55548e-05	4.80813	0.000288923	260912	263857	protein_coding	RPN1 (YHR027C)	10	A0A1S7HSG4	GO:0030234;GO:0000502;GO:0042176;GO:0000502;GO:0030234;GO:0008540;GO:0050790;GO:0050790	enzyme regulator activity;proteasome complex;regulation of protein catabolic process;proteasome complex;enzyme regulator activity;proteasome regulatory particle, base subcomplex;regulation of catalytic activity;regulation of catalytic activity	26S proteasome regulatory subunit RPN1;26S proteasome regulatory subunit RPN1;26S proteasome regulatory subunit RPN1;26S proteasome regulatory subunit RPN1;26S proteasome regulatory subunit RPN1;26S proteasome regulatory subunit RPN1;26S proteasome regulatory subunit RPN1;26S proteasome regulatory subunit RPN1	AQZ15961	https://fungi.ensembl.org/Zygosaccharomyces_parabailii_gca_001984395/Gene/Summary?db=core;g=BZL39_J01290	https://fungi.ensembl.org/Zygosaccharomyces_parabailii_gca_001984395/Transcript/ProteinSummary?db=core;g=BZL39_J01290	https://www.uniprot.org/uniprot/A0A1S7HSG4
BZL39_K04820	2514.51	-0.348534	0.0806697	-4.32051	1.55668e-05	4.8078	0.000288923	908211	909671	protein_coding	HXK1 (YFR053C) and HXK2 (YGL253W)	11	A0A1S7HUY9	GO:0004396;GO:0005536;GO:0005975;GO:0001678;GO:0005524;GO:0006096;GO:0016773;GO:0016301;GO:0016740;GO:0005524;GO:0016310;GO:0006096;GO:0000166;GO:0004396;GO:0005524;GO:0046835;GO:0046835;GO:0006096	hexokinase activity;glucose binding;carbohydrate metabolic process;cellular glucose homeostasis;ATP binding;glycolytic process;phosphotransferase activity, alcohol group as acceptor;kinase activity;transferase activity;ATP binding;phosphorylation;glycolytic process;nucleotide binding;hexokinase activity;ATP binding;carbohydrate phosphorylation;carbohydrate phosphorylation;glycolytic process	Phosphotransferase;Phosphotransferase;Phosphotransferase;Phosphotransferase;Phosphotransferase;Phosphotransferase;Phosphotransferase;Phosphotransferase;Phosphotransferase;Phosphotransferase;Phosphotransferase;Phosphotransferase;Phosphotransferase;Phosphotransferase;Phosphotransferase;Phosphotransferase;Phosphotransferase;Phosphotransferase	AQZ16891	https://fungi.ensembl.org/Zygosaccharomyces_parabailii_gca_001984395/Gene/Summary?db=core;g=BZL39_K04820	https://fungi.ensembl.org/Zygosaccharomyces_parabailii_gca_001984395/Transcript/ProteinSummary?db=core;g=BZL39_K04820	https://www.uniprot.org/uniprot/A0A1S7HUY9
BZL39_N02300	798.903	-0.422692	0.0978595	-4.31938	1.56471e-05	4.80557	0.000289743	453696	454088	protein_coding	YMR206W and YNR014W	14	NA	NA	NA	NA	AQZ18197	https://fungi.ensembl.org/Zygosaccharomyces_parabailii_gca_001984395/Gene/Summary?db=core;g=BZL39_N02300	https://fungi.ensembl.org/Zygosaccharomyces_parabailii_gca_001984395/Transcript/ProteinSummary?db=core;g=BZL39_N02300	NA
BZL39_C06750	358.703	0.548316	0.126965	4.31862	1.57005e-05	4.80409	0.000290061	1274258	1275226	protein_coding	ATP11 (YNL315C)	3	A0A1S7HFB7	GO:0005739;GO:0065003;GO:0005739;GO:0005739	mitochondrion;protein-containing complex assembly;mitochondrion;mitochondrion	ATP11 (YNL315C);ATP11 (YNL315C);ATP11 (YNL315C);ATP11 (YNL315C)	AQZ11744	https://fungi.ensembl.org/Zygosaccharomyces_parabailii_gca_001984395/Gene/Summary?db=core;g=BZL39_C06750	https://fungi.ensembl.org/Zygosaccharomyces_parabailii_gca_001984395/Transcript/ProteinSummary?db=core;g=BZL39_C06750	https://www.uniprot.org/uniprot/A0A1S7HFB7
BZL39_K04080	608.091	-0.464378	0.107555	-4.31758	1.57746e-05	4.80204	0.000290672	779477	781402	protein_coding	CTS1 (YLR286C)	11	A0A1S7HUZ1	GO:0005975;GO:0004553;GO:0008152;GO:0016787;GO:0005975;GO:0000272;GO:0016798;GO:0006032;GO:0004568	carbohydrate metabolic process;hydrolase activity, hydrolyzing O-glycosyl compounds;metabolic process;hydrolase activity;carbohydrate metabolic process;polysaccharide catabolic process;hydrolase activity, acting on glycosyl bonds;chitin catabolic process;chitinase activity	Chitinase;Chitinase;Chitinase;Chitinase;Chitinase;Chitinase;Chitinase;Chitinase;Chitinase	AQZ16817	https://fungi.ensembl.org/Zygosaccharomyces_parabailii_gca_001984395/Gene/Summary?db=core;g=BZL39_K04080	https://fungi.ensembl.org/Zygosaccharomyces_parabailii_gca_001984395/Transcript/ProteinSummary?db=core;g=BZL39_K04080	https://www.uniprot.org/uniprot/A0A1S7HUZ1
BZL39_N04070	1183.92	-0.356815	0.0826507	-4.31714	1.58061e-05	4.80118	0.000290672	814247	814426	protein_coding	ATP18 (YML081C-A)	14	A0A1S7HZB0	GO:0015986;GO:0015078;GO:0045263;GO:0016021;GO:0016020	ATP synthesis coupled proton transport;proton transmembrane transporter activity;proton-transporting ATP synthase complex, coupling factor F(o);integral component of membrane;membrane	ATP18 (YML081C-A);ATP18 (YML081C-A);ATP18 (YML081C-A);ATP18 (YML081C-A);ATP18 (YML081C-A)	AQZ18374	https://fungi.ensembl.org/Zygosaccharomyces_parabailii_gca_001984395/Gene/Summary?db=core;g=BZL39_N04070	https://fungi.ensembl.org/Zygosaccharomyces_parabailii_gca_001984395/Transcript/ProteinSummary?db=core;g=BZL39_N04070	https://www.uniprot.org/uniprot/A0A1S7HZB0
BZL39_B04800	674.669	0.439562	0.101904	4.31347	1.60711e-05	4.79395	0.00029487	921369	922232	protein_coding	PRE2 (YPR103W)	2	A0A1S7HC84	GO:0004298;GO:0051603;GO:0000502;GO:0005839;GO:0043161;GO:0016787;GO:0006508;GO:0008233;GO:0000502;GO:0005737;GO:0005634	threonine-type endopeptidase activity;proteolysis involved in cellular protein catabolic process;proteasome complex;proteasome core complex;proteasome-mediated ubiquitin-dependent protein catabolic process;hydrolase activity;proteolysis;peptidase activity;proteasome complex;cytoplasm;nucleus	Proteasome endopeptidase complex;Proteasome endopeptidase complex;Proteasome endopeptidase complex;Proteasome endopeptidase complex;Proteasome endopeptidase complex;Proteasome endopeptidase complex;Proteasome endopeptidase complex;Proteasome endopeptidase complex;Proteasome endopeptidase complex;Proteasome endopeptidase complex;Proteasome endopeptidase complex	AQZ10558	https://fungi.ensembl.org/Zygosaccharomyces_parabailii_gca_001984395/Gene/Summary?db=core;g=BZL39_B04800	https://fungi.ensembl.org/Zygosaccharomyces_parabailii_gca_001984395/Transcript/ProteinSummary?db=core;g=BZL39_B04800	https://www.uniprot.org/uniprot/A0A1S7HC84
BZL39_N03250	346.697	-0.521385	0.121083	-4.306	1.66233e-05	4.77928	0.000304306	638650	639405	protein_coding	CTR3 (YLR411W)	14	A0A1S7HZ27	GO:0005375;GO:0035434;GO:0016021;GO:0006825;GO:0006811;GO:0016021;GO:0016020;GO:0016020;GO:0005375;GO:0006878;GO:0016021	copper ion transmembrane transporter activity;copper ion transmembrane transport;integral component of membrane;copper ion transport;ion transport;integral component of membrane;membrane;membrane;copper ion transmembrane transporter activity;cellular copper ion homeostasis;integral component of membrane	Copper transporter;Copper transporter;Copper transporter;Copper transporter;Copper transporter;Copper transporter;Copper transporter;Copper transporter;Copper transporter;Copper transporter;Copper transporter	AQZ18292	https://fungi.ensembl.org/Zygosaccharomyces_parabailii_gca_001984395/Gene/Summary?db=core;g=BZL39_N03250	https://fungi.ensembl.org/Zygosaccharomyces_parabailii_gca_001984395/Transcript/ProteinSummary?db=core;g=BZL39_N03250	https://www.uniprot.org/uniprot/A0A1S7HZ27
BZL39_G02570	489.716	0.535509	0.124919	4.28687	1.81211e-05	4.74181	0.000330969	490774	491640	protein_coding	FES1 (YBR101C)	7	NA	NA	NA	NA	AQZ14242	https://fungi.ensembl.org/Zygosaccharomyces_parabailii_gca_001984395/Gene/Summary?db=core;g=BZL39_G02570	https://fungi.ensembl.org/Zygosaccharomyces_parabailii_gca_001984395/Transcript/ProteinSummary?db=core;g=BZL39_G02570	NA
BZL39_C06710	319.936	0.560813	0.130898	4.28433	1.83288e-05	4.73687	0.000332622	1265070	1265876	protein_coding	BMH2 (YDR099W) and BMH1 (YER177W)	3	NA	NA	NA	NA	AQZ11741	https://fungi.ensembl.org/Zygosaccharomyces_parabailii_gca_001984395/Gene/Summary?db=core;g=BZL39_C06710	https://fungi.ensembl.org/Zygosaccharomyces_parabailii_gca_001984395/Transcript/ProteinSummary?db=core;g=BZL39_C06710	NA
BZL39_G02280	353.761	0.535372	0.124963	4.28424	1.83361e-05	4.73669	0.000332622	446191	450318	protein_coding	LYS2 (YBR115C)	7	A0A1S7HMD6	GO:0004043;GO:0009085;GO:0031177;GO:0008652;GO:0009085;GO:0004043;GO:0055114;GO:0055114;GO:0019878	L-aminoadipate-semialdehyde dehydrogenase activity;lysine biosynthetic process;phosphopantetheine binding;cellular amino acid biosynthetic process;lysine biosynthetic process;L-aminoadipate-semialdehyde dehydrogenase activity;oxidation-reduction process;oxidation-reduction process;lysine biosynthetic process via aminoadipic acid	Alpha-aminoadipate reductase;Alpha-aminoadipate reductase;Alpha-aminoadipate reductase;Alpha-aminoadipate reductase;Alpha-aminoadipate reductase;Alpha-aminoadipate reductase;Alpha-aminoadipate reductase;Alpha-aminoadipate reductase;Alpha-aminoadipate reductase	AQZ14213	https://fungi.ensembl.org/Zygosaccharomyces_parabailii_gca_001984395/Gene/Summary?db=core;g=BZL39_G02280	https://fungi.ensembl.org/Zygosaccharomyces_parabailii_gca_001984395/Transcript/ProteinSummary?db=core;g=BZL39_G02280	https://www.uniprot.org/uniprot/A0A1S7HMD6
BZL39_L04540	2154.97	0.341955	0.0798002	4.28514	1.82627e-05	4.73844	0.000332622	879370	880590	protein_coding	RTN2 (YDL204W) and RTN1 (YDR233C)	12	A0A1S7HWE3	GO:0005783;GO:0016021;GO:0016020;GO:0005789;GO:0016020	endoplasmic reticulum;integral component of membrane;membrane;endoplasmic reticulum membrane;membrane	Reticulon-like protein;Reticulon-like protein;Reticulon-like protein;Reticulon-like protein;Reticulon-like protein	AQZ17381	https://fungi.ensembl.org/Zygosaccharomyces_parabailii_gca_001984395/Gene/Summary?db=core;g=BZL39_L04540	https://fungi.ensembl.org/Zygosaccharomyces_parabailii_gca_001984395/Transcript/ProteinSummary?db=core;g=BZL39_L04540	https://www.uniprot.org/uniprot/A0A1S7HWE3
BZL39_A00810	1932.2	0.427857	0.10009	4.27473	1.91371e-05	4.71812	0.000345589	163233	166241	protein_coding	FUN12 (YAL035W)	1	A0A1S7H813	GO:0003924;GO:0005525;GO:0005525;GO:0003743;GO:0006412;GO:0000166;GO:0006413	GTPase activity;GTP binding;GTP binding;translation initiation factor activity;translation;nucleotide binding;translational initiation	Eukaryotic translation initiation factor 5B;Eukaryotic translation initiation factor 5B;Eukaryotic translation initiation factor 5B;Eukaryotic translation initiation factor 5B;Eukaryotic translation initiation factor 5B;Eukaryotic translation initiation factor 5B;Eukaryotic translation initiation factor 5B	AQZ09148	https://fungi.ensembl.org/Zygosaccharomyces_parabailii_gca_001984395/Gene/Summary?db=core;g=BZL39_A00810	https://fungi.ensembl.org/Zygosaccharomyces_parabailii_gca_001984395/Transcript/ProteinSummary?db=core;g=BZL39_A00810	https://www.uniprot.org/uniprot/A0A1S7H813
BZL39_D01260	385.133	0.520133	0.121671	4.2749	1.91223e-05	4.71846	0.000345589	229254	230324	protein_coding	MRP51 (YPL118W)	4	NA	NA	NA	NA	AQZ12070	https://fungi.ensembl.org/Zygosaccharomyces_parabailii_gca_001984395/Gene/Summary?db=core;g=BZL39_D01260	https://fungi.ensembl.org/Zygosaccharomyces_parabailii_gca_001984395/Transcript/ProteinSummary?db=core;g=BZL39_D01260	NA
BZL39_M00760	6276.8	0.342609	0.0802269	4.2705	1.95038e-05	4.70988	0.000351419	165894	166382	protein_coding	CPR1 (YDR155C)	13	NA	NA	NA	NA	AQZ17525	https://fungi.ensembl.org/Zygosaccharomyces_parabailii_gca_001984395/Gene/Summary?db=core;g=BZL39_M00760	https://fungi.ensembl.org/Zygosaccharomyces_parabailii_gca_001984395/Transcript/ProteinSummary?db=core;g=BZL39_M00760	NA
BZL39_H04710	89.7455	-0.880751	0.20631	-4.26906	1.96295e-05	4.70709	0.00035289	858833	860893	protein_coding	SNF3 (YDL194W) and RGT2 (YDL138W)	8	A0A1S7HPX9	GO:0010255;GO:0022857;GO:0051594;GO:0016020;GO:0016021;GO:0055085;GO:0016021;GO:0016020;GO:0016020	glucose mediated signaling pathway;transmembrane transporter activity;detection of glucose;membrane;integral component of membrane;transmembrane transport;integral component of membrane;membrane;membrane	MFS domain-containing protein;MFS domain-containing protein;MFS domain-containing protein;MFS domain-containing protein;MFS domain-containing protein;MFS domain-containing protein;MFS domain-containing protein;MFS domain-containing protein;MFS domain-containing protein	AQZ15093	https://fungi.ensembl.org/Zygosaccharomyces_parabailii_gca_001984395/Gene/Summary?db=core;g=BZL39_H04710	https://fungi.ensembl.org/Zygosaccharomyces_parabailii_gca_001984395/Transcript/ProteinSummary?db=core;g=BZL39_H04710	https://www.uniprot.org/uniprot/A0A1S7HPX9
BZL39_A00450	543.833	-0.497895	0.117	-4.2555	2.08582e-05	4.68072	0.000374141	87512	89689	protein_coding	ACS1 (YAL054C)	1	A0A1S7H7Y4	GO:0003987;GO:0005829;GO:0016880;GO:0019654;GO:0006085;GO:0016573;GO:0003987;GO:0016208;GO:0019427;GO:0000166;GO:0005524;GO:0016874;GO:0003987;GO:0003987;GO:0005524	acetate-CoA ligase activity;cytosol;acid-ammonia (or amide) ligase activity;acetate fermentation;acetyl-CoA biosynthetic process;histone acetylation;acetate-CoA ligase activity;AMP binding;acetyl-CoA biosynthetic process from acetate;nucleotide binding;ATP binding;ligase activity;acetate-CoA ligase activity;acetate-CoA ligase activity;ATP binding	Acetyl-coenzyme A synthetase;Acetyl-coenzyme A synthetase;Acetyl-coenzyme A synthetase;Acetyl-coenzyme A synthetase;Acetyl-coenzyme A synthetase;Acetyl-coenzyme A synthetase;Acetyl-coenzyme A synthetase;Acetyl-coenzyme A synthetase;Acetyl-coenzyme A synthetase;Acetyl-coenzyme A synthetase;Acetyl-coenzyme A synthetase;Acetyl-coenzyme A synthetase;Acetyl-coenzyme A synthetase;Acetyl-coenzyme A synt…	AQZ09113	https://fungi.ensembl.org/Zygosaccharomyces_parabailii_gca_001984395/Gene/Summary?db=core;g=BZL39_A00450	https://fungi.ensembl.org/Zygosaccharomyces_parabailii_gca_001984395/Transcript/ProteinSummary?db=core;g=BZL39_A00450	https://www.uniprot.org/uniprot/A0A1S7H7Y4
BZL39_N01130	331.399	-0.564442	0.132698	-4.25358	2.10383e-05	4.67699	0.000376529	224964	225341	protein_coding	CYB5 (YNL111C)	14	NA	NA	NA	NA	AQZ18082	https://fungi.ensembl.org/Zygosaccharomyces_parabailii_gca_001984395/Gene/Summary?db=core;g=BZL39_N01130	https://fungi.ensembl.org/Zygosaccharomyces_parabailii_gca_001984395/Transcript/ProteinSummary?db=core;g=BZL39_N01130	NA
BZL39_E01650	252.822	0.657613	0.154862	4.24645	2.17186e-05	4.66317	0.000387838	320411	322018	protein_coding	PCS60 (YBR222C)	5	NA	NA	NA	NA	AQZ12826	https://fungi.ensembl.org/Zygosaccharomyces_parabailii_gca_001984395/Gene/Summary?db=core;g=BZL39_E01650	https://fungi.ensembl.org/Zygosaccharomyces_parabailii_gca_001984395/Transcript/ProteinSummary?db=core;g=BZL39_E01650	NA
BZL39_C03340	428.454	0.532456	0.125464	4.2439	2.19672e-05	4.65823	0.000391406	632940	633665	protein_coding	MRPS18 (YNL306W)	3	A0A1S7HES3	GO:0005840;GO:0006412;GO:0003735;GO:0005840	ribosome;translation;structural constituent of ribosome;ribosome	MRPS18 (YNL306W);MRPS18 (YNL306W);MRPS18 (YNL306W);MRPS18 (YNL306W)	AQZ11410	https://fungi.ensembl.org/Zygosaccharomyces_parabailii_gca_001984395/Gene/Summary?db=core;g=BZL39_C03340	https://fungi.ensembl.org/Zygosaccharomyces_parabailii_gca_001984395/Transcript/ProteinSummary?db=core;g=BZL39_C03340	https://www.uniprot.org/uniprot/A0A1S7HES3
BZL39_C07110	475.969	0.533113	0.125833	4.23668	2.26845e-05	4.64427	0.000403291	1340899	1341960	protein_coding	GET3 (YDL100C)	3	A0A1S7HFV1	GO:0005524;GO:0016887;GO:0046872;GO:0005783;GO:0016787;GO:0000166;GO:0005524;GO:0005737;GO:0005783;GO:0005737;GO:0005783;GO:0045048;GO:0005524	ATP binding;ATPase activity;metal ion binding;endoplasmic reticulum;hydrolase activity;nucleotide binding;ATP binding;cytoplasm;endoplasmic reticulum;cytoplasm;endoplasmic reticulum;protein insertion into ER membrane;ATP binding	ATPase GET3;ATPase GET3;ATPase GET3;ATPase GET3;ATPase GET3;ATPase GET3;ATPase GET3;ATPase GET3;ATPase GET3;ATPase GET3;ATPase GET3;ATPase GET3;ATPase GET3	AQZ11780	https://fungi.ensembl.org/Zygosaccharomyces_parabailii_gca_001984395/Gene/Summary?db=core;g=BZL39_C07110	https://fungi.ensembl.org/Zygosaccharomyces_parabailii_gca_001984395/Transcript/ProteinSummary?db=core;g=BZL39_C07110	https://www.uniprot.org/uniprot/A0A1S7HFV1
BZL39_I03710	453.936	0.460575	0.108736	4.23573	2.27808e-05	4.64243	0.000404108	772799	777547	protein_coding	PEP1 (YBL017C)	9	A0A1S7HRI5	GO:0016021;GO:0016021;GO:0016020	integral component of membrane;integral component of membrane;membrane	PEP1 (YBL017C);PEP1 (YBL017C);PEP1 (YBL017C)	AQZ15624	https://fungi.ensembl.org/Zygosaccharomyces_parabailii_gca_001984395/Gene/Summary?db=core;g=BZL39_I03710	https://fungi.ensembl.org/Zygosaccharomyces_parabailii_gca_001984395/Transcript/ProteinSummary?db=core;g=BZL39_I03710	https://www.uniprot.org/uniprot/A0A1S7HRI5
BZL39_A00780	475.65	-0.487497	0.115469	-4.22191	2.42243e-05	4.61575	0.000428135	158595	159173	protein_coding	TYE7 (YOR344C)	1	A0A1S7H815	GO:0046983	protein dimerization activity	BHLH domain-containing protein	AQZ09145	https://fungi.ensembl.org/Zygosaccharomyces_parabailii_gca_001984395/Gene/Summary?db=core;g=BZL39_A00780	https://fungi.ensembl.org/Zygosaccharomyces_parabailii_gca_001984395/Transcript/ProteinSummary?db=core;g=BZL39_A00780	https://www.uniprot.org/uniprot/A0A1S7H815
BZL39_C02490	1774.59	-0.372418	0.0882143	-4.22174	2.42421e-05	4.61543	0.000428135	462242	465640	protein_coding	MSC3 (YLR219W)	3	NA	NA	NA	NA	AQZ11327	https://fungi.ensembl.org/Zygosaccharomyces_parabailii_gca_001984395/Gene/Summary?db=core;g=BZL39_C02490	https://fungi.ensembl.org/Zygosaccharomyces_parabailii_gca_001984395/Transcript/ProteinSummary?db=core;g=BZL39_C02490	NA
BZL39_M00660	129.95	0.725899	0.172033	4.21952	2.44821e-05	4.61115	0.000431424	147218	149416	protein_coding	SLS1 (YLR139C)	13	A0A1S7HWZ8	GO:0005743	mitochondrial inner membrane	SLS1 (YLR139C)	AQZ17515	https://fungi.ensembl.org/Zygosaccharomyces_parabailii_gca_001984395/Gene/Summary?db=core;g=BZL39_M00660	https://fungi.ensembl.org/Zygosaccharomyces_parabailii_gca_001984395/Transcript/ProteinSummary?db=core;g=BZL39_M00660	https://www.uniprot.org/uniprot/A0A1S7HWZ8
BZL39_D07300	51.6283	1.11622	0.264714	4.21671	2.47891e-05	4.60574	0.000435875	1478296	1479183	protein_coding	(ZYRO0E09988g)	4	A0A1S7HI29	GO:0022857;GO:0055085;GO:0016021;GO:0016020	transmembrane transporter activity;transmembrane transport;integral component of membrane;membrane	(ZYRO0E09988g);(ZYRO0E09988g);(ZYRO0E09988g);(ZYRO0E09988g)	AQZ12667	https://fungi.ensembl.org/Zygosaccharomyces_parabailii_gca_001984395/Gene/Summary?db=core;g=BZL39_D07300	https://fungi.ensembl.org/Zygosaccharomyces_parabailii_gca_001984395/Transcript/ProteinSummary?db=core;g=BZL39_D07300	https://www.uniprot.org/uniprot/A0A1S7HI29
BZL39_E02550	5888.98	-0.388158	0.0920778	-4.21554	2.4918e-05	4.60349	0.000437183	492782	493105	protein_coding	RPP1A (YDL081C)	5	A0A1S7HIY6	GO:0005840;GO:0006414;GO:0003735;GO:0005840	ribosome;translational elongation;structural constituent of ribosome;ribosome	RPP1A (YDL081C);RPP1A (YDL081C);RPP1A (YDL081C);RPP1A (YDL081C)	AQZ12916	https://fungi.ensembl.org/Zygosaccharomyces_parabailii_gca_001984395/Gene/Summary?db=core;g=BZL39_E02550	https://fungi.ensembl.org/Zygosaccharomyces_parabailii_gca_001984395/Transcript/ProteinSummary?db=core;g=BZL39_E02550	https://www.uniprot.org/uniprot/A0A1S7HIY6
BZL39_I04260	322.232	0.51525	0.12243	4.20852	2.57053e-05	4.58998	0.000450012	871087	871350	protein_coding	TIM8 (YJR135W-A)	9	A0A1S7HRS1	GO:0005758;GO:0072321;GO:0016020;GO:0005743;GO:0015031;GO:0005739;GO:0015031;GO:0005743;GO:0072321;GO:0005743	mitochondrial intermembrane space;chaperone-mediated protein transport;membrane;mitochondrial inner membrane;protein transport;mitochondrion;protein transport;mitochondrial inner membrane;chaperone-mediated protein transport;mitochondrial inner membrane	Mitochondrial import inner membrane translocase subunit;Mitochondrial import inner membrane translocase subunit;Mitochondrial import inner membrane translocase subunit;Mitochondrial import inner membrane translocase subunit;Mitochondrial import inner membrane translocase subunit;Mitochondrial import inner membrane translocase subunit;Mitochondrial import inner membrane translocase subunit;Mitocho…	AQZ15678	https://fungi.ensembl.org/Zygosaccharomyces_parabailii_gca_001984395/Gene/Summary?db=core;g=BZL39_I04260	https://fungi.ensembl.org/Zygosaccharomyces_parabailii_gca_001984395/Transcript/ProteinSummary?db=core;g=BZL39_I04260	https://www.uniprot.org/uniprot/A0A1S7HRS1
BZL39_H04300	195.225	0.644795	0.153506	4.20045	2.6638e-05	4.5745	0.000465324	781530	782426	protein_coding	YOR228C	8	A0A1S7HPT2	GO:0016020;GO:0032592;GO:0055088;GO:0016021;GO:0016020	membrane;integral component of mitochondrial membrane;lipid homeostasis;integral component of membrane;membrane	YOR228C;YOR228C;YOR228C;YOR228C;YOR228C	AQZ15052	https://fungi.ensembl.org/Zygosaccharomyces_parabailii_gca_001984395/Gene/Summary?db=core;g=BZL39_H04300	https://fungi.ensembl.org/Zygosaccharomyces_parabailii_gca_001984395/Transcript/ProteinSummary?db=core;g=BZL39_H04300	https://www.uniprot.org/uniprot/A0A1S7HPT2
BZL39_M04020	10612	0.30725	0.0731615	4.19961	2.67372e-05	4.57288	0.000466041	786476	786649	protein_coding	HOR7 (YMR251W-A) and DDR2 (YOL052C-A)	13	NA	NA	NA	NA	AQZ17844	https://fungi.ensembl.org/Zygosaccharomyces_parabailii_gca_001984395/Gene/Summary?db=core;g=BZL39_M04020	https://fungi.ensembl.org/Zygosaccharomyces_parabailii_gca_001984395/Transcript/ProteinSummary?db=core;g=BZL39_M04020	NA
BZL39_I02920	657.3	0.429586	0.102336	4.19781	2.69514e-05	4.56942	0.000467742	608224	608941	protein_coding	ERD2 (YBL040C)	9	A0A1S7HR84	GO:0046923;GO:0006621;GO:0016021;GO:0005783;GO:0016020;GO:0016021;GO:0015031;GO:0005789;GO:0016020	ER retention sequence binding;protein retention in ER lumen;integral component of membrane;endoplasmic reticulum;membrane;integral component of membrane;protein transport;endoplasmic reticulum membrane;membrane	ERD2 (YBL040C);ERD2 (YBL040C);ERD2 (YBL040C);ERD2 (YBL040C);ERD2 (YBL040C);ERD2 (YBL040C);ERD2 (YBL040C);ERD2 (YBL040C);ERD2 (YBL040C)	NA	https://fungi.ensembl.org/Zygosaccharomyces_parabailii_gca_001984395/Gene/Summary?db=core;g=BZL39_I02920	https://fungi.ensembl.org/Zygosaccharomyces_parabailii_gca_001984395/Transcript/ProteinSummary?db=core;g=BZL39_I02920	https://www.uniprot.org/uniprot/A0A1S7HR84
BZL39_I03820	3269.18	-0.324256	0.0772358	-4.19827	2.68966e-05	4.5703	0.000467742	793135	793899	protein_coding	RPS1A (YLR441C) and RPS1B (YML063W)	9	A0A1S7HRJ3	GO:0005840;GO:0006412;GO:0003735;GO:0005840;GO:0005737;GO:0005737;GO:0006412;GO:0022627;GO:0003735	ribosome;translation;structural constituent of ribosome;ribosome;cytoplasm;cytoplasm;translation;cytosolic small ribosomal subunit;structural constituent of ribosome	40S ribosomal protein S1;40S ribosomal protein S1;40S ribosomal protein S1;40S ribosomal protein S1;40S ribosomal protein S1;40S ribosomal protein S1;40S ribosomal protein S1;40S ribosomal protein S1;40S ribosomal protein S1	AQZ15634	https://fungi.ensembl.org/Zygosaccharomyces_parabailii_gca_001984395/Gene/Summary?db=core;g=BZL39_I03820	https://fungi.ensembl.org/Zygosaccharomyces_parabailii_gca_001984395/Transcript/ProteinSummary?db=core;g=BZL39_I03820	https://www.uniprot.org/uniprot/A0A1S7HRJ3
BZL39_A03870	178.06	0.779752	0.185803	4.19666	2.70879e-05	4.56722	0.000469095	807259	807465	protein_coding	PAI3 (YMR174C)	1	NA	NA	NA	NA	AQZ09452	https://fungi.ensembl.org/Zygosaccharomyces_parabailii_gca_001984395/Gene/Summary?db=core;g=BZL39_A03870	https://fungi.ensembl.org/Zygosaccharomyces_parabailii_gca_001984395/Transcript/ProteinSummary?db=core;g=BZL39_A03870	NA
BZL39_M04170	900.537	-0.384686	0.0917365	-4.19338	2.74828e-05	4.56094	0.000474908	810491	814024	protein_coding	PYC2 (YBR218C) and PYC1 (YGL062W)	13	A0A1S7HXS5	GO:0004736;GO:0006094;GO:0009374;GO:0046872;GO:0003824;GO:0005524;GO:0006090;GO:0006094;GO:0046872;GO:0000166;GO:0016874;GO:0005524;GO:0004736;GO:0005524;GO:0000166;GO:0006094	pyruvate carboxylase activity;gluconeogenesis;biotin binding;metal ion binding;catalytic activity;ATP binding;pyruvate metabolic process;gluconeogenesis;metal ion binding;nucleotide binding;ligase activity;ATP binding;pyruvate carboxylase activity;ATP binding;nucleotide binding;gluconeogenesis	Pyruvate carboxylase;Pyruvate carboxylase;Pyruvate carboxylase;Pyruvate carboxylase;Pyruvate carboxylase;Pyruvate carboxylase;Pyruvate carboxylase;Pyruvate carboxylase;Pyruvate carboxylase;Pyruvate carboxylase;Pyruvate carboxylase;Pyruvate carboxylase;Pyruvate carboxylase;Pyruvate carboxylase;Pyruvate carboxylase;Pyruvate carboxylase	AQZ17859	https://fungi.ensembl.org/Zygosaccharomyces_parabailii_gca_001984395/Gene/Summary?db=core;g=BZL39_M04170	https://fungi.ensembl.org/Zygosaccharomyces_parabailii_gca_001984395/Transcript/ProteinSummary?db=core;g=BZL39_M04170	https://www.uniprot.org/uniprot/A0A1S7HXS5
BZL39_E06930	531.253	0.4935	0.117859	4.18722	2.8239e-05	4.54915	0.000486925	1357029	1359059	protein_coding	ABP1 (YCR088W)	5	A0A1S7HK05	GO:0003779;GO:0005737	actin binding;cytoplasm	ABP1 (YCR088W);ABP1 (YCR088W)	AQZ13353	https://fungi.ensembl.org/Zygosaccharomyces_parabailii_gca_001984395/Gene/Summary?db=core;g=BZL39_E06930	https://fungi.ensembl.org/Zygosaccharomyces_parabailii_gca_001984395/Transcript/ProteinSummary?db=core;g=BZL39_E06930	https://www.uniprot.org/uniprot/A0A1S7HK05
BZL39_N04470	208.85	0.603686	0.144301	4.18351	2.87047e-05	4.54205	0.000493894	893669	894892	protein_coding	MCA1 (YOR197W)	14	A0A1S7HZE4	GO:0008234;GO:0006915;GO:0006508	cysteine-type peptidase activity;apoptotic process;proteolysis	Metacaspase-1;Metacaspase-1;Metacaspase-1	AQZ18414	https://fungi.ensembl.org/Zygosaccharomyces_parabailii_gca_001984395/Gene/Summary?db=core;g=BZL39_N04470	https://fungi.ensembl.org/Zygosaccharomyces_parabailii_gca_001984395/Transcript/ProteinSummary?db=core;g=BZL39_N04470	https://www.uniprot.org/uniprot/A0A1S7HZE4
BZL39_D06710	1044.81	0.393259	0.0942903	4.17073	3.0363e-05	4.51766	0.000521307	1376379	1377785	protein_coding	CLG1 (YGL215W)	4	A0A1S7HHT7	GO:0004792	thiosulfate sulfurtransferase activity	CLG1 (YGL215W)	AQZ12609	https://fungi.ensembl.org/Zygosaccharomyces_parabailii_gca_001984395/Gene/Summary?db=core;g=BZL39_D06710	https://fungi.ensembl.org/Zygosaccharomyces_parabailii_gca_001984395/Transcript/ProteinSummary?db=core;g=BZL39_D06710	https://www.uniprot.org/uniprot/A0A1S7HHT7
BZL39_F03240	310.541	-0.577767	0.138563	-4.1697	3.04997e-05	4.5157	0.000522536	678212	680158	protein_coding	DUS3 (YLR401C)	6	A0A1S7HKX0	GO:0008033;GO:0017150;GO:0046872;GO:0050660;GO:0055114;GO:0003824;GO:0055114;GO:0046872;GO:0008033;GO:0016491;GO:0102265;GO:0046872;GO:0017150;GO:0050660;GO:0002943;GO:0002943;GO:0002943	tRNA processing;tRNA dihydrouridine synthase activity;metal ion binding;flavin adenine dinucleotide binding;oxidation-reduction process;catalytic activity;oxidation-reduction process;metal ion binding;tRNA processing;oxidoreductase activity;tRNA-dihydrouridine47 synthase activity;metal ion binding;tRNA dihydrouridine synthase activity;flavin adenine dinucleotide binding;tRNA dihydrouridine synthe…	tRNA-dihydrouridine(47) synthase [NAD(P)(+)];tRNA-dihydrouridine(47) synthase [NAD(P)(+)];tRNA-dihydrouridine(47) synthase [NAD(P)(+)];tRNA-dihydrouridine(47) synthase [NAD(P)(+)];tRNA-dihydrouridine(47) synthase [NAD(P)(+)];tRNA-dihydrouridine(47) synthase [NAD(P)(+)];tRNA-dihydrouridine(47) synthase [NAD(P)(+)];tRNA-dihydrouridine(47) synthase [NAD(P)(+)];tRNA-dihydrouridine(47) synthase [NAD(P…	AQZ13694	https://fungi.ensembl.org/Zygosaccharomyces_parabailii_gca_001984395/Gene/Summary?db=core;g=BZL39_F03240	https://fungi.ensembl.org/Zygosaccharomyces_parabailii_gca_001984395/Transcript/ProteinSummary?db=core;g=BZL39_F03240	https://www.uniprot.org/uniprot/A0A1S7HKX0
BZL39_F01880	2449.63	-0.339653	0.0815541	-4.16476	3.11685e-05	4.50628	0.000531899	390694	391452	protein_coding	RPS0A (YGR214W) and RPS0B (YLR048W)	6	A0A1S7HKV5	GO:0005840;GO:0006412;GO:0003735;GO:0015935;GO:0005840;GO:0005737;GO:0005737;GO:0006412;GO:0000028;GO:0022627;GO:0003735	ribosome;translation;structural constituent of ribosome;small ribosomal subunit;ribosome;cytoplasm;cytoplasm;translation;ribosomal small subunit assembly;cytosolic small ribosomal subunit;structural constituent of ribosome	40S ribosomal protein S0;40S ribosomal protein S0;40S ribosomal protein S0;40S ribosomal protein S0;40S ribosomal protein S0;40S ribosomal protein S0;40S ribosomal protein S0;40S ribosomal protein S0;40S ribosomal protein S0;40S ribosomal protein S0;40S ribosomal protein S0	AQZ13560	https://fungi.ensembl.org/Zygosaccharomyces_parabailii_gca_001984395/Gene/Summary?db=core;g=BZL39_F01880	https://fungi.ensembl.org/Zygosaccharomyces_parabailii_gca_001984395/Transcript/ProteinSummary?db=core;g=BZL39_F01880	https://www.uniprot.org/uniprot/A0A1S7HKV5
BZL39_N02280	37.6709	-1.24551	0.299065	-4.16468	3.11789e-05	4.50614	0.000531899	450924	452054	protein_coding	hypothetical protein	14	A0A1S7HYY1	GO:0008863;GO:0055114;GO:0016616;GO:0051287;GO:0055114;GO:0016491;GO:0005737;GO:0008863;GO:0009326;GO:0005737;GO:0008863;GO:0042183;GO:0005737	formate dehydrogenase (NAD+) activity;oxidation-reduction process;oxidoreductase activity, acting on the CH-OH group of donors, NAD or NADP as acceptor;NAD binding;oxidation-reduction process;oxidoreductase activity;cytoplasm;formate dehydrogenase (NAD+) activity;formate dehydrogenase complex;cytoplasm;formate dehydrogenase (NAD+) activity;formate catabolic process;cytoplasm	Formate dehydrogenase;Formate dehydrogenase;Formate dehydrogenase;Formate dehydrogenase;Formate dehydrogenase;Formate dehydrogenase;Formate dehydrogenase;Formate dehydrogenase;Formate dehydrogenase;Formate dehydrogenase;Formate dehydrogenase;Formate dehydrogenase;Formate dehydrogenase	AQZ18195	https://fungi.ensembl.org/Zygosaccharomyces_parabailii_gca_001984395/Gene/Summary?db=core;g=BZL39_N02280	https://fungi.ensembl.org/Zygosaccharomyces_parabailii_gca_001984395/Transcript/ProteinSummary?db=core;g=BZL39_N02280	https://www.uniprot.org/uniprot/A0A1S7HYY1
BZL39_A01960	614.922	0.414068	0.0997255	4.15208	3.29465e-05	4.48219	0.00056086	414649	415521	protein_coding	MRPS28 (YDR337W)	1	A0A1S7H8B8	GO:0005840;GO:0006412;GO:0003735;GO:0005840	ribosome;translation;structural constituent of ribosome;ribosome	MRPS28 (YDR337W);MRPS28 (YDR337W);MRPS28 (YDR337W);MRPS28 (YDR337W)	AQZ09262	https://fungi.ensembl.org/Zygosaccharomyces_parabailii_gca_001984395/Gene/Summary?db=core;g=BZL39_A01960	https://fungi.ensembl.org/Zygosaccharomyces_parabailii_gca_001984395/Transcript/ProteinSummary?db=core;g=BZL39_A01960	https://www.uniprot.org/uniprot/A0A1S7H8B8
BZL39_C02090	560.762	0.458339	0.110623	4.14326	3.424e-05	4.46547	0.000581645	385916	386839	protein_coding	PHB2 (YGR231C)	3	A0A1S7HEB6	GO:0016020;GO:0016021;GO:0016020;GO:0005743;GO:0005743;GO:0005739	membrane;integral component of membrane;membrane;mitochondrial inner membrane;mitochondrial inner membrane;mitochondrion	Prohibitin;Prohibitin;Prohibitin;Prohibitin;Prohibitin;Prohibitin	AQZ11288	https://fungi.ensembl.org/Zygosaccharomyces_parabailii_gca_001984395/Gene/Summary?db=core;g=BZL39_C02090	https://fungi.ensembl.org/Zygosaccharomyces_parabailii_gca_001984395/Transcript/ProteinSummary?db=core;g=BZL39_C02090	https://www.uniprot.org/uniprot/A0A1S7HEB6
BZL39_I01600	295.823	-0.564513	0.136352	-4.1401	3.47156e-05	4.45948	0.000588477	357328	358164	protein_coding	ADY2 (YCR010C) and ATO2 (YNR002C)	9	A0A1S7HQW6	GO:0016021;GO:0016021;GO:0016020;GO:0016020	integral component of membrane;integral component of membrane;membrane;membrane	ADY2 (YCR010C) and ATO2 (YNR002C);ADY2 (YCR010C) and ATO2 (YNR002C);ADY2 (YCR010C) and ATO2 (YNR002C);ADY2 (YCR010C) and ATO2 (YNR002C)	AQZ15416	https://fungi.ensembl.org/Zygosaccharomyces_parabailii_gca_001984395/Gene/Summary?db=core;g=BZL39_I01600	https://fungi.ensembl.org/Zygosaccharomyces_parabailii_gca_001984395/Transcript/ProteinSummary?db=core;g=BZL39_I01600	https://www.uniprot.org/uniprot/A0A1S7HQW6
BZL39_J02700	696.887	-0.456457	0.110407	-4.13433	3.55993e-05	4.44856	0.000602183	540862	542277	protein_coding	HAP4 (YKL109W)	10	A0A1S7HSV3	GO:0005634;GO:0006355;GO:0005634	nucleus;regulation of transcription, DNA-templated;nucleus	Hap4_Hap_bind domain-containing protein;Hap4_Hap_bind domain-containing protein;Hap4_Hap_bind domain-containing protein	AQZ16102	https://fungi.ensembl.org/Zygosaccharomyces_parabailii_gca_001984395/Gene/Summary?db=core;g=BZL39_J02700	https://fungi.ensembl.org/Zygosaccharomyces_parabailii_gca_001984395/Transcript/ProteinSummary?db=core;g=BZL39_J02700	https://www.uniprot.org/uniprot/A0A1S7HSV3
BZL39_M02690	406.792	0.58265	0.140985	4.1327	3.58528e-05	4.44548	0.000605195	544212	545591	protein_coding	PPQ1 (YPL179W)	13	A0A1S7HXE9	GO:0016787;GO:0016787;GO:0004722;GO:0106307;GO:0106306;GO:0006470	hydrolase activity;hydrolase activity;protein serine/threonine phosphatase activity;protein threonine phosphatase activity;protein serine phosphatase activity;protein dephosphorylation	Serine/threonine-protein phosphatase;Serine/threonine-protein phosphatase;Serine/threonine-protein phosphatase;Serine/threonine-protein phosphatase;Serine/threonine-protein phosphatase;Serine/threonine-protein phosphatase	AQZ17712	https://fungi.ensembl.org/Zygosaccharomyces_parabailii_gca_001984395/Gene/Summary?db=core;g=BZL39_M02690	https://fungi.ensembl.org/Zygosaccharomyces_parabailii_gca_001984395/Transcript/ProteinSummary?db=core;g=BZL39_M02690	https://www.uniprot.org/uniprot/A0A1S7HXE9
BZL39_A08360	187.065	0.641944	0.155425	4.13026	3.62354e-05	4.44087	0.000610369	1694713	1696941	protein_coding	YGR250C	1	A0A1S7HA68	GO:0003676;GO:0003723;GO:0003723	nucleic acid binding;RNA binding;RNA binding	YGR250C;YGR250C;YGR250C	AQZ09900	https://fungi.ensembl.org/Zygosaccharomyces_parabailii_gca_001984395/Gene/Summary?db=core;g=BZL39_A08360	https://fungi.ensembl.org/Zygosaccharomyces_parabailii_gca_001984395/Transcript/ProteinSummary?db=core;g=BZL39_A08360	https://www.uniprot.org/uniprot/A0A1S7HA68
BZL39_E01620	110.065	0.820735	0.198913	4.1261	3.68966e-05	4.43301	0.000620202	314998	316113	protein_coding	SCS3 (YGL126W)	5	A0A1S7HIE7	GO:0005789;GO:0019915;GO:0016020;GO:0016021;GO:0016020	endoplasmic reticulum membrane;lipid storage;membrane;integral component of membrane;membrane	SCS3 (YGL126W);SCS3 (YGL126W);SCS3 (YGL126W);SCS3 (YGL126W);SCS3 (YGL126W)	AQZ12823	https://fungi.ensembl.org/Zygosaccharomyces_parabailii_gca_001984395/Gene/Summary?db=core;g=BZL39_E01620	https://fungi.ensembl.org/Zygosaccharomyces_parabailii_gca_001984395/Transcript/ProteinSummary?db=core;g=BZL39_E01620	https://www.uniprot.org/uniprot/A0A1S7HIE7
BZL39_M04090	486.298	-0.449972	0.109516	-4.10875	3.97805e-05	4.40033	0.000667281	798907	800595	protein_coding	SDS24 (YBR214W) and SDS23 (YGL056C)	13	A0A1S7HXR6	GO:0030071;GO:0042149;GO:0005737;GO:0005737;GO:0042149;GO:0005737	regulation of mitotic metaphase/anaphase transition;cellular response to glucose starvation;cytoplasm;cytoplasm;cellular response to glucose starvation;cytoplasm	SDS24 (YBR214W) and SDS23 (YGL056C);SDS24 (YBR214W) and SDS23 (YGL056C);SDS24 (YBR214W) and SDS23 (YGL056C);SDS24 (YBR214W) and SDS23 (YGL056C);SDS24 (YBR214W) and SDS23 (YGL056C);SDS24 (YBR214W) and SDS23 (YGL056C)	AQZ17851	https://fungi.ensembl.org/Zygosaccharomyces_parabailii_gca_001984395/Gene/Summary?db=core;g=BZL39_M04090	https://fungi.ensembl.org/Zygosaccharomyces_parabailii_gca_001984395/Transcript/ProteinSummary?db=core;g=BZL39_M04090	https://www.uniprot.org/uniprot/A0A1S7HXR6
BZL39_C06140	289.999	0.511417	0.124556	4.1059	4.02737e-05	4.39498	0.000673303	1150866	1152515	protein_coding	CCT7 (YJL111W)	3	A0A1S7HF61	GO:0006457;GO:0051082;GO:0005524;GO:0000166;GO:0005737;GO:0005524;GO:0005737	protein folding;unfolded protein binding;ATP binding;nucleotide binding;cytoplasm;ATP binding;cytoplasm	T-complex protein 1 subunit eta;T-complex protein 1 subunit eta;T-complex protein 1 subunit eta;T-complex protein 1 subunit eta;T-complex protein 1 subunit eta;T-complex protein 1 subunit eta;T-complex protein 1 subunit eta	AQZ11686	https://fungi.ensembl.org/Zygosaccharomyces_parabailii_gca_001984395/Gene/Summary?db=core;g=BZL39_C06140	https://fungi.ensembl.org/Zygosaccharomyces_parabailii_gca_001984395/Transcript/ProteinSummary?db=core;g=BZL39_C06140	https://www.uniprot.org/uniprot/A0A1S7HF61
BZL39_F04910	681.737	0.410013	0.0998758	4.10523	4.03914e-05	4.39371	0.000673303	1002092	1007311	protein_coding	IST2 (YBR086C)	6	A0A1S7HLN3	GO:0016021;GO:0016020;GO:0016020	integral component of membrane;membrane;membrane	IST2 (YBR086C);IST2 (YBR086C);IST2 (YBR086C)	AQZ13858	https://fungi.ensembl.org/Zygosaccharomyces_parabailii_gca_001984395/Gene/Summary?db=core;g=BZL39_F04910	https://fungi.ensembl.org/Zygosaccharomyces_parabailii_gca_001984395/Transcript/ProteinSummary?db=core;g=BZL39_F04910	https://www.uniprot.org/uniprot/A0A1S7HLN3
BZL39_J03560	299.705	0.526826	0.128325	4.1054	4.03617e-05	4.39403	0.000673303	691169	691906	protein_coding	YKR011C	10	NA	NA	NA	NA	AQZ16188	https://fungi.ensembl.org/Zygosaccharomyces_parabailii_gca_001984395/Gene/Summary?db=core;g=BZL39_J03560	https://fungi.ensembl.org/Zygosaccharomyces_parabailii_gca_001984395/Transcript/ProteinSummary?db=core;g=BZL39_J03560	NA
BZL39_A04230	335.887	0.475345	0.115865	4.10259	4.08554e-05	4.38875	0.000678051	881733	883241	protein_coding	EHD3 (YDR036C)	1	A0A1S7H8Z5	GO:0003860;GO:0016787;GO:0005739;GO:0009083;GO:0003860;GO:0005739;GO:0006574	3-hydroxyisobutyryl-CoA hydrolase activity;hydrolase activity;mitochondrion;branched-chain amino acid catabolic process;3-hydroxyisobutyryl-CoA hydrolase activity;mitochondrion;valine catabolic process	3-hydroxyisobutyryl-CoA hydrolase, mitochondrial;3-hydroxyisobutyryl-CoA hydrolase, mitochondrial;3-hydroxyisobutyryl-CoA hydrolase, mitochondrial;3-hydroxyisobutyryl-CoA hydrolase, mitochondrial;3-hydroxyisobutyryl-CoA hydrolase, mitochondrial;3-hydroxyisobutyryl-CoA hydrolase, mitochondrial;3-hydroxyisobutyryl-CoA hydrolase, mitochondrial	AQZ09488	https://fungi.ensembl.org/Zygosaccharomyces_parabailii_gca_001984395/Gene/Summary?db=core;g=BZL39_A04230	https://fungi.ensembl.org/Zygosaccharomyces_parabailii_gca_001984395/Transcript/ProteinSummary?db=core;g=BZL39_A04230	https://www.uniprot.org/uniprot/A0A1S7H8Z5
BZL39_B04170	1784.76	-0.346014	0.0843367	-4.10277	4.0823e-05	4.3891	0.000678051	804060	804791	protein_coding	ROX1 (YPR065W)	2	A0A1S7HBQ5	GO:0003677;GO:0005634;GO:0003677;GO:0005634	DNA binding;nucleus;DNA binding;nucleus	HMG box domain-containing protein;HMG box domain-containing protein;HMG box domain-containing protein;HMG box domain-containing protein	AQZ10492	https://fungi.ensembl.org/Zygosaccharomyces_parabailii_gca_001984395/Gene/Summary?db=core;g=BZL39_B04170	https://fungi.ensembl.org/Zygosaccharomyces_parabailii_gca_001984395/Transcript/ProteinSummary?db=core;g=BZL39_B04170	https://www.uniprot.org/uniprot/A0A1S7HBQ5
BZL39_C02210	177.868	0.671898	0.163791	4.10217	4.093e-05	4.38796	0.000678051	407005	407649	protein_coding	MRPL6 (YHR147C)	3	A0A1S7HEG3	GO:0005840;GO:0006412;GO:0019843;GO:0003735;GO:0005840	ribosome;translation;rRNA binding;structural constituent of ribosome;ribosome	MRPL6 (YHR147C);MRPL6 (YHR147C);MRPL6 (YHR147C);MRPL6 (YHR147C);MRPL6 (YHR147C)	AQZ11300	https://fungi.ensembl.org/Zygosaccharomyces_parabailii_gca_001984395/Gene/Summary?db=core;g=BZL39_C02210	https://fungi.ensembl.org/Zygosaccharomyces_parabailii_gca_001984395/Transcript/ProteinSummary?db=core;g=BZL39_C02210	https://www.uniprot.org/uniprot/A0A1S7HEG3
BZL39_O03790	932.242	0.382557	0.0933853	4.09655	4.19357e-05	4.37742	0.000693279	762533	763333	protein_coding	DPM1 (YPR183W)	15	A0A1U7EPZ4	GO:0004582;GO:0005783;GO:0016740;GO:0016020;GO:0016757;GO:0016021;GO:0004582;GO:0005783;GO:0004582;GO:0097502;GO:0097502;GO:0097502;GO:0006486	dolichyl-phosphate beta-D-mannosyltransferase activity;endoplasmic reticulum;transferase activity;membrane;transferase activity, transferring glycosyl groups;integral component of membrane;dolichyl-phosphate beta-D-mannosyltransferase activity;endoplasmic reticulum;dolichyl-phosphate beta-D-mannosyltransferase activity;mannosylation;mannosylation;mannosylation;protein glycosylation	Dolichol-phosphate mannosyltransferase subunit 1;Dolichol-phosphate mannosyltransferase subunit 1;Dolichol-phosphate mannosyltransferase subunit 1;Dolichol-phosphate mannosyltransferase subunit 1;Dolichol-phosphate mannosyltransferase subunit 1;Dolichol-phosphate mannosyltransferase subunit 1;Dolichol-phosphate mannosyltransferase subunit 1;Dolichol-phosphate mannosyltransferase subunit 1;Dolicho…	AQZ18838	https://fungi.ensembl.org/Zygosaccharomyces_parabailii_gca_001984395/Gene/Summary?db=core;g=BZL39_O03790	https://fungi.ensembl.org/Zygosaccharomyces_parabailii_gca_001984395/Transcript/ProteinSummary?db=core;g=BZL39_O03790	https://www.uniprot.org/uniprot/A0A1U7EPZ4
BZL39_A08380	404.918	0.470991	0.115089	4.09239	4.26953e-05	4.36962	0.000704385	1699437	1700207	protein_coding	SOL4 (YGR248W) and SOL3 (YHR163W)	1	A0A1S7HA21	GO:0005975;GO:0006098;GO:0017057	carbohydrate metabolic process;pentose-phosphate shunt;6-phosphogluconolactonase activity	6-phosphogluconolactonase-like protein;6-phosphogluconolactonase-like protein;6-phosphogluconolactonase-like protein	AQZ09902	https://fungi.ensembl.org/Zygosaccharomyces_parabailii_gca_001984395/Gene/Summary?db=core;g=BZL39_A08380	https://fungi.ensembl.org/Zygosaccharomyces_parabailii_gca_001984395/Transcript/ProteinSummary?db=core;g=BZL39_A08380	https://www.uniprot.org/uniprot/A0A1S7HA21
BZL39_A02290	476.45	0.462589	0.113143	4.08853	4.34113e-05	4.3624	0.000714727	484248	485309	protein_coding	GET3 (YDL100C)	1	A0A1S7H8F3	GO:0005524;GO:0016887;GO:0016787;GO:0046872;GO:0005783;GO:0005524;GO:0000166;GO:0005737;GO:0005783;GO:0005737;GO:0045048;GO:0005783;GO:0005524	ATP binding;ATPase activity;hydrolase activity;metal ion binding;endoplasmic reticulum;ATP binding;nucleotide binding;cytoplasm;endoplasmic reticulum;cytoplasm;protein insertion into ER membrane;endoplasmic reticulum;ATP binding	ATPase GET3;ATPase GET3;ATPase GET3;ATPase GET3;ATPase GET3;ATPase GET3;ATPase GET3;ATPase GET3;ATPase GET3;ATPase GET3;ATPase GET3;ATPase GET3;ATPase GET3	AQZ09295	https://fungi.ensembl.org/Zygosaccharomyces_parabailii_gca_001984395/Gene/Summary?db=core;g=BZL39_A02290	https://fungi.ensembl.org/Zygosaccharomyces_parabailii_gca_001984395/Transcript/ProteinSummary?db=core;g=BZL39_A02290	https://www.uniprot.org/uniprot/A0A1S7H8F3
BZL39_A08670	88.0451	-0.840343	0.205821	-4.08289	4.44791e-05	4.35184	0.000730805	1762906	1763877	protein_coding	YKL151C	1	A0A1S7HA45	GO:0052855;GO:0016829;GO:0005737;GO:0005524;GO:0000166;GO:0047453;GO:0005737;GO:0047453;GO:0046496;GO:0005737	ADP-dependent NAD(P)H-hydrate dehydratase activity;lyase activity;cytoplasm;ATP binding;nucleotide binding;ATP-dependent NAD(P)H-hydrate dehydratase activity;cytoplasm;ATP-dependent NAD(P)H-hydrate dehydratase activity;nicotinamide nucleotide metabolic process;cytoplasm	ATP-dependent (S)-NAD(P)H-hydrate dehydratase;ATP-dependent (S)-NAD(P)H-hydrate dehydratase;ATP-dependent (S)-NAD(P)H-hydrate dehydratase;ATP-dependent (S)-NAD(P)H-hydrate dehydratase;ATP-dependent (S)-NAD(P)H-hydrate dehydratase;ATP-dependent (S)-NAD(P)H-hydrate dehydratase;ATP-dependent (S)-NAD(P)H-hydrate dehydratase;ATP-dependent (S)-NAD(P)H-hydrate dehydratase;ATP-dependent (S)-NAD(P)H-hydra…	AQZ09931	https://fungi.ensembl.org/Zygosaccharomyces_parabailii_gca_001984395/Gene/Summary?db=core;g=BZL39_A08670	https://fungi.ensembl.org/Zygosaccharomyces_parabailii_gca_001984395/Transcript/ProteinSummary?db=core;g=BZL39_A08670	https://www.uniprot.org/uniprot/A0A1S7HA45
BZL39_P01020	156.11	0.687988	0.1687	4.07817	4.53912e-05	4.34303	0.000744268	182103	185732	protein_coding	TOF1 (YNL273W)	16	A0A1U7EQ95	GO:0008156;GO:0006281;GO:0005634;GO:0007049	negative regulation of DNA replication;DNA repair;nucleus;cell cycle	TIMELESS domain-containing protein;TIMELESS domain-containing protein;TIMELESS domain-containing protein;TIMELESS domain-containing protein	AQZ18966	https://fungi.ensembl.org/Zygosaccharomyces_parabailii_gca_001984395/Gene/Summary?db=core;g=BZL39_P01020	https://fungi.ensembl.org/Zygosaccharomyces_parabailii_gca_001984395/Transcript/ProteinSummary?db=core;g=BZL39_P01020	https://www.uniprot.org/uniprot/A0A1U7EQ95
BZL39_E01600	1089.65	-0.369462	0.090703	-4.07331	4.63493e-05	4.33396	0.000758426	309326	312859	protein_coding	PYC2 (YBR218C) and PYC1 (YGL062W)	5	A0A1S7HID6	GO:0004736;GO:0006094;GO:0009374;GO:0046872;GO:0003824;GO:0005524;GO:0006090;GO:0046872;GO:0006094;GO:0016874;GO:0005524;GO:0000166;GO:0004736;GO:0000166;GO:0005524;GO:0006094	pyruvate carboxylase activity;gluconeogenesis;biotin binding;metal ion binding;catalytic activity;ATP binding;pyruvate metabolic process;metal ion binding;gluconeogenesis;ligase activity;ATP binding;nucleotide binding;pyruvate carboxylase activity;nucleotide binding;ATP binding;gluconeogenesis	Pyruvate carboxylase;Pyruvate carboxylase;Pyruvate carboxylase;Pyruvate carboxylase;Pyruvate carboxylase;Pyruvate carboxylase;Pyruvate carboxylase;Pyruvate carboxylase;Pyruvate carboxylase;Pyruvate carboxylase;Pyruvate carboxylase;Pyruvate carboxylase;Pyruvate carboxylase;Pyruvate carboxylase;Pyruvate carboxylase;Pyruvate carboxylase	AQZ12821	https://fungi.ensembl.org/Zygosaccharomyces_parabailii_gca_001984395/Gene/Summary?db=core;g=BZL39_E01600	https://fungi.ensembl.org/Zygosaccharomyces_parabailii_gca_001984395/Transcript/ProteinSummary?db=core;g=BZL39_E01600	https://www.uniprot.org/uniprot/A0A1S7HID6
BZL39_J03320	307.873	0.506244	0.12449	4.06655	4.77152e-05	4.32134	0.000779187	643251	644183	protein_coding	TSC10 (YBR265W)	10	A0A1S7HT00	GO:0055114;GO:0016020;GO:0016021	oxidation-reduction process;membrane;integral component of membrane	TSC10 (YBR265W);TSC10 (YBR265W);TSC10 (YBR265W)	AQZ16164	https://fungi.ensembl.org/Zygosaccharomyces_parabailii_gca_001984395/Gene/Summary?db=core;g=BZL39_J03320	https://fungi.ensembl.org/Zygosaccharomyces_parabailii_gca_001984395/Transcript/ProteinSummary?db=core;g=BZL39_J03320	https://www.uniprot.org/uniprot/A0A1S7HT00
BZL39_N00750	511.7	0.473888	0.116583	4.06482	4.80701e-05	4.31813	0.000783386	149453	151066	protein_coding	SRV2 (YNL138W)	14	A0A1S7HYD5	GO:0000902;GO:0003779;GO:0007010;GO:0007015	cell morphogenesis;actin binding;cytoskeleton organization;actin filament organization	Adenylyl cyclase-associated protein;Adenylyl cyclase-associated protein;Adenylyl cyclase-associated protein;Adenylyl cyclase-associated protein	AQZ18044	https://fungi.ensembl.org/Zygosaccharomyces_parabailii_gca_001984395/Gene/Summary?db=core;g=BZL39_N00750	https://fungi.ensembl.org/Zygosaccharomyces_parabailii_gca_001984395/Transcript/ProteinSummary?db=core;g=BZL39_N00750	https://www.uniprot.org/uniprot/A0A1S7HYD5
BZL39_C03850	577.522	0.402242	0.0990606	4.06057	4.89539e-05	4.31021	0.000796171	730131	731072	protein_coding	RSM28 (YDR494W)	3	NA	NA	NA	NA	AQZ11458	https://fungi.ensembl.org/Zygosaccharomyces_parabailii_gca_001984395/Gene/Summary?db=core;g=BZL39_C03850	https://fungi.ensembl.org/Zygosaccharomyces_parabailii_gca_001984395/Transcript/ProteinSummary?db=core;g=BZL39_C03850	NA
BZL39_K04180	315.989	-0.55534	0.136883	-4.05706	4.96949e-05	4.30369	0.000806587	795843	796490	protein_coding	GSP1 (YLR293C) and GSP2 (YOR185C)	11	NA	NA	NA	NA	AQZ16827	https://fungi.ensembl.org/Zygosaccharomyces_parabailii_gca_001984395/Gene/Summary?db=core;g=BZL39_K04180	https://fungi.ensembl.org/Zygosaccharomyces_parabailii_gca_001984395/Transcript/ProteinSummary?db=core;g=BZL39_K04180	NA
BZL39_G04530	2778.62	-0.288497	0.0711725	-4.05348	5.04603e-05	4.29705	0.000817355	875182	875649	protein_coding	RPL24A (YGL031C) and RPL24B (YGR148C)	7	NA	NA	NA	NA	AQZ14435	https://fungi.ensembl.org/Zygosaccharomyces_parabailii_gca_001984395/Gene/Summary?db=core;g=BZL39_G04530	https://fungi.ensembl.org/Zygosaccharomyces_parabailii_gca_001984395/Transcript/ProteinSummary?db=core;g=BZL39_G04530	NA
BZL39_A05940	234.432	0.526871	0.130037	4.05171	5.08437e-05	4.29376	0.000821904	1222074	1222361	protein_coding	MRP10 (YDL045W-A)	1	A0A1S7H9G7	GO:0032543;GO:0003735;GO:0005739	mitochondrial translation;structural constituent of ribosome;mitochondrion	MRP10 (YDL045W-A);MRP10 (YDL045W-A);MRP10 (YDL045W-A)	AQZ09659	https://fungi.ensembl.org/Zygosaccharomyces_parabailii_gca_001984395/Gene/Summary?db=core;g=BZL39_A05940	https://fungi.ensembl.org/Zygosaccharomyces_parabailii_gca_001984395/Transcript/ProteinSummary?db=core;g=BZL39_A05940	https://www.uniprot.org/uniprot/A0A1S7H9G7
BZL39_B08950	1599.73	-0.335588	0.0830741	-4.03962	5.35383e-05	4.27134	0.000863722	1704253	1705033	protein_coding	RPS6B (YBR181C) and RPS6A (YPL090C)	2	A0A1S7HDG0	GO:0005840;GO:0006412;GO:0003735;GO:0005840	ribosome;translation;structural constituent of ribosome;ribosome	40S ribosomal protein S6;40S ribosomal protein S6;40S ribosomal protein S6;40S ribosomal protein S6	NA	https://fungi.ensembl.org/Zygosaccharomyces_parabailii_gca_001984395/Gene/Summary?db=core;g=BZL39_B08950	https://fungi.ensembl.org/Zygosaccharomyces_parabailii_gca_001984395/Transcript/ProteinSummary?db=core;g=BZL39_B08950	https://www.uniprot.org/uniprot/A0A1S7HDG0
BZL39_A04320	1671.59	-0.355564	0.0881313	-4.03447	5.47248e-05	4.26182	0.000881091	900416	901021	protein_coding	hypothetical protein	1	A0A1S7H915	GO:0003955;GO:0010181;GO:0016491;GO:0055114;GO:0055114	NAD(P)H dehydrogenase (quinone) activity;FMN binding;oxidoreductase activity;oxidation-reduction process;oxidation-reduction process	Flavodoxin-like domain-containing protein;Flavodoxin-like domain-containing protein;Flavodoxin-like domain-containing protein;Flavodoxin-like domain-containing protein;Flavodoxin-like domain-containing protein	AQZ09497	https://fungi.ensembl.org/Zygosaccharomyces_parabailii_gca_001984395/Gene/Summary?db=core;g=BZL39_A04320	https://fungi.ensembl.org/Zygosaccharomyces_parabailii_gca_001984395/Transcript/ProteinSummary?db=core;g=BZL39_A04320	https://www.uniprot.org/uniprot/A0A1S7H915
BZL39_B01160	318.357	-0.508809	0.126339	-4.02732	5.64168e-05	4.24859	0.000901096	226870	228108	protein_coding	VCX1 (YDL128W)	2	A0A1S7HAU3	GO:0006812;GO:0006816;GO:0015369;GO:0008324;GO:0016021;GO:0055085;GO:0006816;GO:0005773;GO:0015297;GO:0016020;GO:0016021;GO:0006811;GO:0016020;GO:0005774;GO:0015369;GO:0070588	cation transport;calcium ion transport;calcium:proton antiporter activity;cation transmembrane transporter activity;integral component of membrane;transmembrane transport;calcium ion transport;vacuole;antiporter activity;membrane;integral component of membrane;ion transport;membrane;vacuolar membrane;calcium:proton antiporter activity;calcium ion transmembrane transport	Vacuolar calcium ion transporter;Vacuolar calcium ion transporter;Vacuolar calcium ion transporter;Vacuolar calcium ion transporter;Vacuolar calcium ion transporter;Vacuolar calcium ion transporter;Vacuolar calcium ion transporter;Vacuolar calcium ion transporter;Vacuolar calcium ion transporter;Vacuolar calcium ion transporter;Vacuolar calcium ion transporter;Vacuolar calcium ion transporter;Vac…	AQZ10191	https://fungi.ensembl.org/Zygosaccharomyces_parabailii_gca_001984395/Gene/Summary?db=core;g=BZL39_B01160	https://fungi.ensembl.org/Zygosaccharomyces_parabailii_gca_001984395/Transcript/ProteinSummary?db=core;g=BZL39_B01160	https://www.uniprot.org/uniprot/A0A1S7HAU3
BZL39_H02140	1772.45	-0.450678	0.111887	-4.02797	5.62614e-05	4.24979	0.000901096	379231	382578	protein_coding	KAP123 (YER110C)	8	A0A1S7HPK3	GO:0006606;GO:0006886;GO:0005737;GO:0015031;GO:0005737	protein import into nucleus;intracellular protein transport;cytoplasm;protein transport;cytoplasm	Importin N-terminal domain-containing protein;Importin N-terminal domain-containing protein;Importin N-terminal domain-containing protein;Importin N-terminal domain-containing protein;Importin N-terminal domain-containing protein	AQZ14840	https://fungi.ensembl.org/Zygosaccharomyces_parabailii_gca_001984395/Gene/Summary?db=core;g=BZL39_H02140	https://fungi.ensembl.org/Zygosaccharomyces_parabailii_gca_001984395/Transcript/ProteinSummary?db=core;g=BZL39_H02140	https://www.uniprot.org/uniprot/A0A1S7HPK3
BZL39_M01430	761.037	0.382599	0.0949749	4.02842	5.61522e-05	4.25063	0.000901096	299916	302864	protein_coding	RPN1 (YHR027C)	13	A0A1S7HX46	GO:0030234;GO:0000502;GO:0042176;GO:0000502;GO:0030234;GO:0008540;GO:0050790;GO:0050790	enzyme regulator activity;proteasome complex;regulation of protein catabolic process;proteasome complex;enzyme regulator activity;proteasome regulatory particle, base subcomplex;regulation of catalytic activity;regulation of catalytic activity	26S proteasome regulatory subunit RPN1;26S proteasome regulatory subunit RPN1;26S proteasome regulatory subunit RPN1;26S proteasome regulatory subunit RPN1;26S proteasome regulatory subunit RPN1;26S proteasome regulatory subunit RPN1;26S proteasome regulatory subunit RPN1;26S proteasome regulatory subunit RPN1	AQZ17587	https://fungi.ensembl.org/Zygosaccharomyces_parabailii_gca_001984395/Gene/Summary?db=core;g=BZL39_M01430	https://fungi.ensembl.org/Zygosaccharomyces_parabailii_gca_001984395/Transcript/ProteinSummary?db=core;g=BZL39_M01430	https://www.uniprot.org/uniprot/A0A1S7HX46
BZL39_O01400	1058.34	0.444469	0.110353	4.0277	5.63255e-05	4.24929	0.000901096	298250	299410	protein_coding	SIS1 (YNL007C)	15	A0A1S7HZW9	GO:0006457;GO:0051082	protein folding;unfolded protein binding	J domain-containing protein;J domain-containing protein	AQZ18601	https://fungi.ensembl.org/Zygosaccharomyces_parabailii_gca_001984395/Gene/Summary?db=core;g=BZL39_O01400	https://fungi.ensembl.org/Zygosaccharomyces_parabailii_gca_001984395/Transcript/ProteinSummary?db=core;g=BZL39_O01400	https://www.uniprot.org/uniprot/A0A1S7HZW9
BZL39_N04200	427.961	0.463964	0.115285	4.02449	5.7099e-05	4.24337	0.000910178	834429	834692	protein_coding	TIM8 (YJR135W-A)	14	A0A1S7HZD6	GO:0005758;GO:0072321;GO:0016020;GO:0015031;GO:0005739;GO:0015031;GO:0005743;GO:0005743;GO:0072321;GO:0005743	mitochondrial intermembrane space;chaperone-mediated protein transport;membrane;protein transport;mitochondrion;protein transport;mitochondrial inner membrane;mitochondrial inner membrane;chaperone-mediated protein transport;mitochondrial inner membrane	Mitochondrial import inner membrane translocase subunit;Mitochondrial import inner membrane translocase subunit;Mitochondrial import inner membrane translocase subunit;Mitochondrial import inner membrane translocase subunit;Mitochondrial import inner membrane translocase subunit;Mitochondrial import inner membrane translocase subunit;Mitochondrial import inner membrane translocase subunit;Mitocho…	AQZ18387	https://fungi.ensembl.org/Zygosaccharomyces_parabailii_gca_001984395/Gene/Summary?db=core;g=BZL39_N04200	https://fungi.ensembl.org/Zygosaccharomyces_parabailii_gca_001984395/Transcript/ProteinSummary?db=core;g=BZL39_N04200	https://www.uniprot.org/uniprot/A0A1S7HZD6
BZL39_A02510	311.823	0.578331	0.143802	4.02172	5.77747e-05	4.23826	0.000919122	522936	523559	protein_coding	MRPS18 (YNL306W)	1	A0A1S7H8I2	GO:0005840;GO:0006412;GO:0003735;GO:0005840	ribosome;translation;structural constituent of ribosome;ribosome	MRPS18 (YNL306W);MRPS18 (YNL306W);MRPS18 (YNL306W);MRPS18 (YNL306W)	AQZ09317	https://fungi.ensembl.org/Zygosaccharomyces_parabailii_gca_001984395/Gene/Summary?db=core;g=BZL39_A02510	https://fungi.ensembl.org/Zygosaccharomyces_parabailii_gca_001984395/Transcript/ProteinSummary?db=core;g=BZL39_A02510	https://www.uniprot.org/uniprot/A0A1S7H8I2
BZL39_H00610	130.084	0.824876	0.205303	4.01784	5.87329e-05	4.23112	0.000932516	104273	105823	protein_coding	HOM3 (YER052C)	8	A0A1S7HP06	GO:0004072;GO:0008652;GO:0009089;GO:0016301;GO:0016740;GO:0016310;GO:0000166;GO:0005524;GO:0004072	aspartate kinase activity;cellular amino acid biosynthetic process;lysine biosynthetic process via diaminopimelate;kinase activity;transferase activity;phosphorylation;nucleotide binding;ATP binding;aspartate kinase activity	Aspartokinase;Aspartokinase;Aspartokinase;Aspartokinase;Aspartokinase;Aspartokinase;Aspartokinase;Aspartokinase;Aspartokinase	AQZ14688	https://fungi.ensembl.org/Zygosaccharomyces_parabailii_gca_001984395/Gene/Summary?db=core;g=BZL39_H00610	https://fungi.ensembl.org/Zygosaccharomyces_parabailii_gca_001984395/Transcript/ProteinSummary?db=core;g=BZL39_H00610	https://www.uniprot.org/uniprot/A0A1S7HP06
BZL39_L03320	816.012	-0.378038	0.0941239	-4.01639	5.90964e-05	4.22844	0.000936433	641441	642646	protein_coding	PDA1 (YER178W)	12	A0A1S7HW24	GO:0004739;GO:0004739;GO:0004739;GO:0016624;GO:0043231;GO:0006086;GO:0055114;GO:0016491	pyruvate dehydrogenase (acetyl-transferring) activity;pyruvate dehydrogenase (acetyl-transferring) activity;pyruvate dehydrogenase (acetyl-transferring) activity;oxidoreductase activity, acting on the aldehyde or oxo group of donors, disulfide as acceptor;intracellular membrane-bounded organelle;acetyl-CoA biosynthetic process from pyruvate;oxidation-reduction process;oxidoreductase activity	Pyruvate dehydrogenase E1 component subunit alpha;Pyruvate dehydrogenase E1 component subunit alpha;Pyruvate dehydrogenase E1 component subunit alpha;Pyruvate dehydrogenase E1 component subunit alpha;Pyruvate dehydrogenase E1 component subunit alpha;Pyruvate dehydrogenase E1 component subunit alpha;Pyruvate dehydrogenase E1 component subunit alpha;Pyruvate dehydrogenase E1 component subunit alpha	AQZ17261	https://fungi.ensembl.org/Zygosaccharomyces_parabailii_gca_001984395/Gene/Summary?db=core;g=BZL39_L03320	https://fungi.ensembl.org/Zygosaccharomyces_parabailii_gca_001984395/Transcript/ProteinSummary?db=core;g=BZL39_L03320	https://www.uniprot.org/uniprot/A0A1S7HW24
BZL39_A04060	355.23	0.492759	0.122813	4.01227	6.01369e-05	4.22086	0.00095104	849656	850978	protein_coding	RSM23 (YGL129C)	1	A0A1S7H8X8	GO:0005763;GO:0032543;GO:0005840;GO:0005739;GO:0005739	mitochondrial small ribosomal subunit;mitochondrial translation;ribosome;mitochondrion;mitochondrion	RSM23 (YGL129C);RSM23 (YGL129C);RSM23 (YGL129C);RSM23 (YGL129C);RSM23 (YGL129C)	AQZ09471	https://fungi.ensembl.org/Zygosaccharomyces_parabailii_gca_001984395/Gene/Summary?db=core;g=BZL39_A04060	https://fungi.ensembl.org/Zygosaccharomyces_parabailii_gca_001984395/Transcript/ProteinSummary?db=core;g=BZL39_A04060	https://www.uniprot.org/uniprot/A0A1S7H8X8
BZL39_C01350	103.304	-0.758735	0.18958	-4.0022	6.27564e-05	4.20234	0.000988568	244552	246294	protein_coding	AFT1 (YGL071W) and AFT2 (YPL202C)	3	A0A1S7HDT6	GO:0036086;GO:0000981;GO:0007049;GO:0005634	positive regulation of transcription from RNA polymerase II promoter in response to iron ion starvation;DNA-binding transcription factor activity, RNA polymerase II-specific;cell cycle;nucleus	AFT1 (YGL071W) and AFT2 (YPL202C);AFT1 (YGL071W) and AFT2 (YPL202C);AFT1 (YGL071W) and AFT2 (YPL202C);AFT1 (YGL071W) and AFT2 (YPL202C)	AQZ11214	https://fungi.ensembl.org/Zygosaccharomyces_parabailii_gca_001984395/Gene/Summary?db=core;g=BZL39_C01350	https://fungi.ensembl.org/Zygosaccharomyces_parabailii_gca_001984395/Transcript/ProteinSummary?db=core;g=BZL39_C01350	https://www.uniprot.org/uniprot/A0A1S7HDT6
BZL39_J00350	2342.03	-0.341217	0.0852524	-4.00243	6.26961e-05	4.20276	0.000988568	76620	77444	protein_coding	STM1 (YLR150W)	10	NA	NA	NA	NA	AQZ15870	https://fungi.ensembl.org/Zygosaccharomyces_parabailii_gca_001984395/Gene/Summary?db=core;g=BZL39_J00350	https://fungi.ensembl.org/Zygosaccharomyces_parabailii_gca_001984395/Transcript/ProteinSummary?db=core;g=BZL39_J00350	NA
BZL39_K01260	304.374	-0.538172	0.134504	-4.00115	6.30342e-05	4.20042	0.000990996	215090	216724	protein_coding	AFT1 (YGL071W) and AFT2 (YPL202C)	11	A0A1S7HU62	GO:0036086;GO:0000981	positive regulation of transcription from RNA polymerase II promoter in response to iron ion starvation;DNA-binding transcription factor activity, RNA polymerase II-specific	AFT1 (YGL071W) and AFT2 (YPL202C);AFT1 (YGL071W) and AFT2 (YPL202C)	AQZ16535	https://fungi.ensembl.org/Zygosaccharomyces_parabailii_gca_001984395/Gene/Summary?db=core;g=BZL39_K01260	https://fungi.ensembl.org/Zygosaccharomyces_parabailii_gca_001984395/Transcript/ProteinSummary?db=core;g=BZL39_K01260	https://www.uniprot.org/uniprot/A0A1S7HU62
BZL39_A02900	425.574	0.432171	0.108097	3.99798	6.38867e-05	4.19459	0.00100243	603025	603909	protein_coding	MRPL10 (YNL284C)	1	A0A1S7H8K4	GO:0005840;GO:0006412;GO:0003735;GO:0015934;GO:0005840	ribosome;translation;structural constituent of ribosome;large ribosomal subunit;ribosome	Ribosomal_L18e/L15P domain-containing protein;Ribosomal_L18e/L15P domain-containing protein;Ribosomal_L18e/L15P domain-containing protein;Ribosomal_L18e/L15P domain-containing protein;Ribosomal_L18e/L15P domain-containing protein	AQZ09355	https://fungi.ensembl.org/Zygosaccharomyces_parabailii_gca_001984395/Gene/Summary?db=core;g=BZL39_A02900	https://fungi.ensembl.org/Zygosaccharomyces_parabailii_gca_001984395/Transcript/ProteinSummary?db=core;g=BZL39_A02900	https://www.uniprot.org/uniprot/A0A1S7H8K4
BZL39_I02430	3232.58	-0.289169	0.0724239	-3.99273	6.53167e-05	4.18498	0.00102287	516083	517735	protein_coding	ATP1 (YBL099W)	9	A0A1S7HR71	GO:0015986;GO:0045261;GO:0046034;GO:0046933;GO:1902600;GO:0005524;GO:0032559;GO:0045261;GO:0006754;GO:0006811;GO:0016020;GO:0005524;GO:0000166	ATP synthesis coupled proton transport;proton-transporting ATP synthase complex, catalytic core F(1);ATP metabolic process;proton-transporting ATP synthase activity, rotational mechanism;proton transmembrane transport;ATP binding;adenyl ribonucleotide binding;proton-transporting ATP synthase complex, catalytic core F(1);ATP biosynthetic process;ion transport;membrane;ATP binding;nucleotide binding	ATP synthase subunit alpha;ATP synthase subunit alpha;ATP synthase subunit alpha;ATP synthase subunit alpha;ATP synthase subunit alpha;ATP synthase subunit alpha;ATP synthase subunit alpha;ATP synthase subunit alpha;ATP synthase subunit alpha;ATP synthase subunit alpha;ATP synthase subunit alpha;ATP synthase subunit alpha;ATP synthase subunit alpha	AQZ15498	https://fungi.ensembl.org/Zygosaccharomyces_parabailii_gca_001984395/Gene/Summary?db=core;g=BZL39_I02430	https://fungi.ensembl.org/Zygosaccharomyces_parabailii_gca_001984395/Transcript/ProteinSummary?db=core;g=BZL39_I02430	https://www.uniprot.org/uniprot/A0A1S7HR71
BZL39_G00710	951.403	0.387571	0.0972261	3.98628	6.71162e-05	4.17317	0.001049	133671	136112	protein_coding	HIS4 (YCL030C)	7	A0A1S7HLX4	GO:0004399;GO:0004635;GO:0046872;GO:0055114;GO:0000105;GO:0004636;GO:0016491;GO:0016616;GO:0051287;GO:0046872;GO:0055114;GO:0016787;GO:0008152;GO:0008652;GO:0005524;GO:0000105;GO:0000166;GO:0016491;GO:0003824;GO:0004635;GO:0004399;GO:0004636;GO:0004635;GO:0004399;GO:0004636;GO:0005524;GO:0051287;GO:0000105;GO:0000105	histidinol dehydrogenase activity;phosphoribosyl-AMP cyclohydrolase activity;metal ion binding;oxidation-reduction process;histidine biosynthetic process;phosphoribosyl-ATP diphosphatase activity;oxidoreductase activity;oxidoreductase activity, acting on the CH-OH group of donors, NAD or NADP as acceptor;NAD binding;metal ion binding;oxidation-reduction process;hydrolase activity;metabolic proces…	Histidine biosynthesis trifunctional protein;Histidine biosynthesis trifunctional protein;Histidine biosynthesis trifunctional protein;Histidine biosynthesis trifunctional protein;Histidine biosynthesis trifunctional protein;Histidine biosynthesis trifunctional protein;Histidine biosynthesis trifunctional protein;Histidine biosynthesis trifunctional protein;Histidine biosynthesis trifunctional pr…	AQZ14052	https://fungi.ensembl.org/Zygosaccharomyces_parabailii_gca_001984395/Gene/Summary?db=core;g=BZL39_G00710	https://fungi.ensembl.org/Zygosaccharomyces_parabailii_gca_001984395/Transcript/ProteinSummary?db=core;g=BZL39_G00710	https://www.uniprot.org/uniprot/A0A1S7HLX4
BZL39_H04610	90.9873	-0.8055	0.202172	-3.98423	6.76981e-05	4.16942	0.00105604	837276	838355	protein_coding	YDL144C	8	A0A1S7HPW9	GO:0055114;GO:0016491	oxidation-reduction process;oxidoreductase activity	YDL144C;YDL144C	AQZ15083	https://fungi.ensembl.org/Zygosaccharomyces_parabailii_gca_001984395/Gene/Summary?db=core;g=BZL39_H04610	https://fungi.ensembl.org/Zygosaccharomyces_parabailii_gca_001984395/Transcript/ProteinSummary?db=core;g=BZL39_H04610	https://www.uniprot.org/uniprot/A0A1S7HPW9
BZL39_H02770	112.178	0.763975	0.192114	3.97667	6.98876e-05	4.1556	0.00108808	502324	504033	protein_coding	(ZYRO0F10252g)	8	A0A1S7HPE6	GO:0004190;GO:0006508;GO:0008233;GO:0006508;GO:0004190;GO:0016787	aspartic-type endopeptidase activity;proteolysis;peptidase activity;proteolysis;aspartic-type endopeptidase activity;hydrolase activity	Peptidase A1 domain-containing protein;Peptidase A1 domain-containing protein;Peptidase A1 domain-containing protein;Peptidase A1 domain-containing protein;Peptidase A1 domain-containing protein;Peptidase A1 domain-containing protein	AQZ14901	https://fungi.ensembl.org/Zygosaccharomyces_parabailii_gca_001984395/Gene/Summary?db=core;g=BZL39_H02770	https://fungi.ensembl.org/Zygosaccharomyces_parabailii_gca_001984395/Transcript/ProteinSummary?db=core;g=BZL39_H02770	https://www.uniprot.org/uniprot/A0A1S7HPE6
BZL39_B03490	1194.7	0.446485	0.112353	3.97394	7.06947e-05	4.15061	0.00109836	672717	674234	protein_coding	VAN1 (YML115C)	2	A0A1S7HBK9	GO:0016020;GO:0016021	membrane;integral component of membrane	VAN1 (YML115C);VAN1 (YML115C)	AQZ10424	https://fungi.ensembl.org/Zygosaccharomyces_parabailii_gca_001984395/Gene/Summary?db=core;g=BZL39_B03490	https://fungi.ensembl.org/Zygosaccharomyces_parabailii_gca_001984395/Transcript/ProteinSummary?db=core;g=BZL39_B03490	https://www.uniprot.org/uniprot/A0A1S7HBK9
BZL39_P00840	47.2679	1.14764	0.288823	3.97351	7.08219e-05	4.14983	0.00109836	144449	146701	protein_coding	LCD1 (YDR499W)	16	A0A1U7EQ87	GO:0000077;GO:0005634;GO:0005634	DNA damage checkpoint;nucleus;nucleus	LCD1 (YDR499W);LCD1 (YDR499W);LCD1 (YDR499W)	AQZ18948	https://fungi.ensembl.org/Zygosaccharomyces_parabailii_gca_001984395/Gene/Summary?db=core;g=BZL39_P00840	https://fungi.ensembl.org/Zygosaccharomyces_parabailii_gca_001984395/Transcript/ProteinSummary?db=core;g=BZL39_P00840	https://www.uniprot.org/uniprot/A0A1U7EQ87
BZL39_O02170	626.974	-0.51445	0.129503	-3.9725	7.11215e-05	4.148	0.00110087	450205	450855	protein_coding	RIP1 (YEL024W)	15	A0A1S7I053	GO:0046872;GO:0055114;GO:0051537;GO:0051536;GO:0016020;GO:0005739;GO:0070469;GO:0016021;GO:0016020;GO:0005743;GO:0055114;GO:0008121;GO:0016020;GO:0051537;GO:0022900	metal ion binding;oxidation-reduction process;2 iron, 2 sulfur cluster binding;iron-sulfur cluster binding;membrane;mitochondrion;respirasome;integral component of membrane;membrane;mitochondrial inner membrane;oxidation-reduction process;ubiquinol-cytochrome-c reductase activity;membrane;2 iron, 2 sulfur cluster binding;electron transport chain	Cytochrome b-c1 complex subunit Rieske, mitochondrial;Cytochrome b-c1 complex subunit Rieske, mitochondrial;Cytochrome b-c1 complex subunit Rieske, mitochondrial;Cytochrome b-c1 complex subunit Rieske, mitochondrial;Cytochrome b-c1 complex subunit Rieske, mitochondrial;Cytochrome b-c1 complex subunit Rieske, mitochondrial;Cytochrome b-c1 complex subunit Rieske, mitochondrial;Cytochrome b-c1 compl…	AQZ18678	https://fungi.ensembl.org/Zygosaccharomyces_parabailii_gca_001984395/Gene/Summary?db=core;g=BZL39_O02170	https://fungi.ensembl.org/Zygosaccharomyces_parabailii_gca_001984395/Transcript/ProteinSummary?db=core;g=BZL39_O02170	https://www.uniprot.org/uniprot/A0A1S7I053
BZL39_I05700	1057.17	0.414888	0.10446	3.97173	7.13511e-05	4.1466	0.0011023	1169320	1170072	protein_coding	PRE8 (YML092C)	9	A0A1S7HS19	GO:0010499;GO:0019773;GO:0019773;GO:0034515;GO:0043161;GO:0006511;GO:0019773;GO:0051603;GO:0005839;GO:0000502;GO:0019773	proteasomal ubiquitin-independent protein catabolic process;proteasome core complex, alpha-subunit complex;proteasome core complex, alpha-subunit complex;proteasome storage granule;proteasome-mediated ubiquitin-dependent protein catabolic process;ubiquitin-dependent protein catabolic process;proteasome core complex, alpha-subunit complex;proteolysis involved in cellular protein catabolic process;…	PROTEASOME_ALPHA_1 domain-containing protein;PROTEASOME_ALPHA_1 domain-containing protein;PROTEASOME_ALPHA_1 domain-containing protein;PROTEASOME_ALPHA_1 domain-containing protein;PROTEASOME_ALPHA_1 domain-containing protein;PROTEASOME_ALPHA_1 domain-containing protein;PROTEASOME_ALPHA_1 domain-containing protein;PROTEASOME_ALPHA_1 domain-containing protein;PROTEASOME_ALPHA_1 domain-containing pr…	AQZ15821	https://fungi.ensembl.org/Zygosaccharomyces_parabailii_gca_001984395/Gene/Summary?db=core;g=BZL39_I05700	https://fungi.ensembl.org/Zygosaccharomyces_parabailii_gca_001984395/Transcript/ProteinSummary?db=core;g=BZL39_I05700	https://www.uniprot.org/uniprot/A0A1S7HS19
BZL39_L05290	73.3819	-0.87942	0.2215	-3.97029	7.17858e-05	4.14396	0.00110688	1061611	1062555	protein_coding	hypothetical protein	12	A0A1S7HWT9	GO:0004152;GO:0006222;GO:0055114;GO:0003824;GO:0005737;GO:0006207;GO:0006221;GO:0016627;GO:0055114;GO:0016491;GO:0005737;GO:0006221;GO:1990663;GO:0005737;GO:0044205	dihydroorotate dehydrogenase activity;UMP biosynthetic process;oxidation-reduction process;catalytic activity;cytoplasm;'de novo' pyrimidine nucleobase biosynthetic process;pyrimidine nucleotide biosynthetic process;oxidoreductase activity, acting on the CH-CH group of donors;oxidation-reduction process;oxidoreductase activity;cytoplasm;pyrimidine nucleotide biosynthetic process;dihydroorotate de…	Dihydroorotate dehydrogenase (fumarate);Dihydroorotate dehydrogenase (fumarate);Dihydroorotate dehydrogenase (fumarate);Dihydroorotate dehydrogenase (fumarate);Dihydroorotate dehydrogenase (fumarate);Dihydroorotate dehydrogenase (fumarate);Dihydroorotate dehydrogenase (fumarate);Dihydroorotate dehydrogenase (fumarate);Dihydroorotate dehydrogenase (fumarate);Dihydroorotate dehydrogenase (fumarate)…	AQZ17456	https://fungi.ensembl.org/Zygosaccharomyces_parabailii_gca_001984395/Gene/Summary?db=core;g=BZL39_L05290	https://fungi.ensembl.org/Zygosaccharomyces_parabailii_gca_001984395/Transcript/ProteinSummary?db=core;g=BZL39_L05290	https://www.uniprot.org/uniprot/A0A1S7HWT9
BZL39_N01450	682.623	0.398163	0.10043	3.96459	7.35233e-05	4.13357	0.0011315	283930	289158	protein_coding	IST2 (YBR086C)	14	A0A1S7HYN9	GO:0016020;GO:0016021;GO:0016020	membrane;integral component of membrane;membrane	IST2 (YBR086C);IST2 (YBR086C);IST2 (YBR086C)	AQZ18113	https://fungi.ensembl.org/Zygosaccharomyces_parabailii_gca_001984395/Gene/Summary?db=core;g=BZL39_N01450	https://fungi.ensembl.org/Zygosaccharomyces_parabailii_gca_001984395/Transcript/ProteinSummary?db=core;g=BZL39_N01450	https://www.uniprot.org/uniprot/A0A1S7HYN9
BZL39_O03510	274.55	-0.540169	0.136286	-3.96349	7.38606e-05	4.13159	0.00113451	707807	708271	protein_coding	COX4 (YGL187C)	15	NA	NA	NA	NA	AQZ18810	https://fungi.ensembl.org/Zygosaccharomyces_parabailii_gca_001984395/Gene/Summary?db=core;g=BZL39_O03510	https://fungi.ensembl.org/Zygosaccharomyces_parabailii_gca_001984395/Transcript/ProteinSummary?db=core;g=BZL39_O03510	NA
BZL39_F01720	499.88	-0.443686	0.112044	-3.95993	7.49722e-05	4.1251	0.00114938	356802	358517	protein_coding	MDM30 (YLR368W)	6	NA	NA	NA	NA	AQZ13545	https://fungi.ensembl.org/Zygosaccharomyces_parabailii_gca_001984395/Gene/Summary?db=core;g=BZL39_F01720	https://fungi.ensembl.org/Zygosaccharomyces_parabailii_gca_001984395/Transcript/ProteinSummary?db=core;g=BZL39_F01720	NA
BZL39_B05810	78.0542	-0.971237	0.245406	-3.95767	7.56847e-05	4.12099	0.00115617	1110398	1112977	protein_coding	PXA1 (YPL147W)	2	A0A1S7HCD2	GO:0042626;GO:0005524;GO:0016021;GO:0016887;GO:0055085;GO:0005524;GO:0000166;GO:0016021;GO:0016020;GO:0005524;GO:0000166	ATPase-coupled transmembrane transporter activity;ATP binding;integral component of membrane;ATPase activity;transmembrane transport;ATP binding;nucleotide binding;integral component of membrane;membrane;ATP binding;nucleotide binding	ABC transporter domain-containing protein;ABC transporter domain-containing protein;ABC transporter domain-containing protein;ABC transporter domain-containing protein;ABC transporter domain-containing protein;ABC transporter domain-containing protein;ABC transporter domain-containing protein;ABC transporter domain-containing protein;ABC transporter domain-containing protein;ABC transporter domai…	AQZ10657	https://fungi.ensembl.org/Zygosaccharomyces_parabailii_gca_001984395/Gene/Summary?db=core;g=BZL39_B05810	https://fungi.ensembl.org/Zygosaccharomyces_parabailii_gca_001984395/Transcript/ProteinSummary?db=core;g=BZL39_B05810	https://www.uniprot.org/uniprot/A0A1S7HCD2
BZL39_C05460	2712.79	0.401546	0.101462	3.95761	7.5703e-05	4.12089	0.00115617	1035107	1035379	protein_coding	STF2 (YGR008C) and TMA10 (YLR327C)	3	NA	NA	NA	NA	AQZ11618	https://fungi.ensembl.org/Zygosaccharomyces_parabailii_gca_001984395/Gene/Summary?db=core;g=BZL39_C05460	https://fungi.ensembl.org/Zygosaccharomyces_parabailii_gca_001984395/Transcript/ProteinSummary?db=core;g=BZL39_C05460	NA
BZL39_D02150	1633.87	-0.424405	0.107339	-3.95388	7.68949e-05	4.1141	0.00117214	421198	435948	protein_coding	MDN1 (YLR106C)	4	A0A1S7HH06	GO:0000027;GO:0005524;GO:0005634;GO:0016887;GO:0000166;GO:0005634;GO:0005524;GO:0005634	ribosomal large subunit assembly;ATP binding;nucleus;ATPase activity;nucleotide binding;nucleus;ATP binding;nucleus	Midasin;Midasin;Midasin;Midasin;Midasin;Midasin;Midasin;Midasin	AQZ12160	https://fungi.ensembl.org/Zygosaccharomyces_parabailii_gca_001984395/Gene/Summary?db=core;g=BZL39_D02150	https://fungi.ensembl.org/Zygosaccharomyces_parabailii_gca_001984395/Transcript/ProteinSummary?db=core;g=BZL39_D02150	https://www.uniprot.org/uniprot/A0A1S7HH06
BZL39_N00330	93.4134	-0.857893	0.217179	-3.95016	7.80988e-05	4.10736	0.00118823	59133	60368	protein_coding	POT1 (YIL160C)	14	A0A1S7HY83	GO:0016746;GO:0016747;GO:0016746;GO:0016740;GO:0003988	transferase activity, transferring acyl groups;transferase activity, transferring acyl groups other than amino-acyl groups;transferase activity, transferring acyl groups;transferase activity;acetyl-CoA C-acyltransferase activity	POT1 (YIL160C);POT1 (YIL160C);POT1 (YIL160C);POT1 (YIL160C);POT1 (YIL160C)	AQZ18002	https://fungi.ensembl.org/Zygosaccharomyces_parabailii_gca_001984395/Gene/Summary?db=core;g=BZL39_N00330	https://fungi.ensembl.org/Zygosaccharomyces_parabailii_gca_001984395/Transcript/ProteinSummary?db=core;g=BZL39_N00330	https://www.uniprot.org/uniprot/A0A1S7HY83
BZL39_I05120	566.054	0.445165	0.112846	3.94489	7.98366e-05	4.0978	0.00121237	1044286	1047042	protein_coding	SEC24 (YIL109C) and SFB2 (YNL049C)	9	A0A1S7HRV2	GO:0005048;GO:0090110;GO:0016236;GO:0030127;GO:0008270;GO:0006886;GO:0006888;GO:0030127;GO:0005794;GO:0005783;GO:0016192;GO:0016020;GO:0005737;GO:0015031;GO:0005737;GO:0000139	signal sequence binding;COPII-coated vesicle cargo loading;macroautophagy;COPII vesicle coat;zinc ion binding;intracellular protein transport;endoplasmic reticulum to Golgi vesicle-mediated transport;COPII vesicle coat;Golgi apparatus;endoplasmic reticulum;vesicle-mediated transport;membrane;cytoplasm;protein transport;cytoplasm;Golgi membrane	SEC24 (YIL109C) and SFB2 (YNL049C);SEC24 (YIL109C) and SFB2 (YNL049C);SEC24 (YIL109C) and SFB2 (YNL049C);SEC24 (YIL109C) and SFB2 (YNL049C);SEC24 (YIL109C) and SFB2 (YNL049C);SEC24 (YIL109C) and SFB2 (YNL049C);SEC24 (YIL109C) and SFB2 (YNL049C);SEC24 (YIL109C) and SFB2 (YNL049C);SEC24 (YIL109C) and SFB2 (YNL049C);SEC24 (YIL109C) and SFB2 (YNL049C);SEC24 (YIL109C) and SFB2 (YNL049C);SEC24 (YIL109C…	AQZ15764	https://fungi.ensembl.org/Zygosaccharomyces_parabailii_gca_001984395/Gene/Summary?db=core;g=BZL39_I05120	https://fungi.ensembl.org/Zygosaccharomyces_parabailii_gca_001984395/Transcript/ProteinSummary?db=core;g=BZL39_I05120	https://www.uniprot.org/uniprot/A0A1S7HRV2
BZL39_O03220	510.264	0.407012	0.103192	3.9442	8.00653e-05	4.09656	0.00121354	648531	648947	protein_coding	MRPL38 (YKL170W)	15	A0A1U7EPU9	GO:0005840;GO:0006412;GO:0003735;GO:0015934;GO:0005840	ribosome;translation;structural constituent of ribosome;large ribosomal subunit;ribosome	MRPL38 (YKL170W);MRPL38 (YKL170W);MRPL38 (YKL170W);MRPL38 (YKL170W);MRPL38 (YKL170W)	AQZ18781	https://fungi.ensembl.org/Zygosaccharomyces_parabailii_gca_001984395/Gene/Summary?db=core;g=BZL39_O03220	https://fungi.ensembl.org/Zygosaccharomyces_parabailii_gca_001984395/Transcript/ProteinSummary?db=core;g=BZL39_O03220	https://www.uniprot.org/uniprot/A0A1U7EPU9
[truncated: 9,185 more rows]

## Sheet: ATCC_W8_120_vs_ATCC_Ctrl_120.al
Table S1B. Differentially regulated genes (log 2-fold change, p-value and description) in Z. parabailii cells treated with wighteone for 120 min (transcriptomics).
ensembl_gene_id	baseMean	log2FoldChange	lfcSE	stat	pvalue	minus logpvalie	padj	start	end	biotype	description	seqid	uniprot_id	go_ids	go_name	gene_name	protein_id	gene_link	protein_link	blast_and_domain_link
[truncated: 9,820 more rows]
