# Supplementary material for: Cellular Responses and Targets in Food Spoilage Yeasts Exposed to Antifungal Prenylated Isoflavonoids
Source: Microbiol Spectr. 2023 Jul 10;11(4):e01327-23. doi: 10.1128/spectrum.01327-23 (PMC10433819; doi:10.1128/spectrum.01327-23)
Supplement: Supplemental file 3 — Supplemental material. Download spectrum.01327-23-s0003.xls, XLS file, 1.7 MB [file spectrum.01327-23-s0003.xls]

## Sheet: ATCC_G20_30_vs_ATCC_Ctrl_30.de
Table S1C. Differentially regulated genes (log 2-fold change, p-value and description) in Z. parabailii cells treated with prenylated isoflavonoids (transcriptomics).
9713 total genes			upregulated (log2fold change > 1.0)				downregulated (log2fold change < - 1.0)
ensembl_gene_id	baseMean	log2FoldChange	lfcSE	stat	pvalue	minus logpvalu	padj	start	end	biotype	description	seqid	uniprot_id	go_ids	go_name	gene_name	protein_id	gene_link	protein_link	blast_and_domain_link
BZL39_K05110	5777.87	7.26544	0.136791	53.1132	0	#NUM!	0	1031361	1035785	protein_coding	hypothetical protein	11	A0A1S7HVB6	GO:0042626;GO:0005524;GO:0016020;GO:0016021;GO:0016887;GO:0055085;GO:0016020;GO:0005524;GO:0016021;GO:0000166;GO:0016020;GO:0005524;GO:0000166	ATPase-coupled transmembrane transporter activity;ATP binding;membrane;integral component of membrane;ATPase activity;transmembrane transport;membrane;ATP binding;integral component of membrane;nucleotide binding;membrane;ATP binding;nucleotide binding	Uncharacterized protein;Uncharacterized protein;Uncharacterized protein;Uncharacterized protein;Uncharacterized protein;Uncharacterized protein;Uncharacterized protein;Uncharacterized protein;Uncharacterized protein;Uncharacterized protein;Uncharacterized protein;Uncharacterized protein;Uncharacterized protein	AQZ16916	https://fungi.ensembl.org/Zygosaccharomyces_parabailii_gca_001984395/Gene/Summary?db=core;g=BZL39_K05110	https://fungi.ensembl.org/Zygosaccharomyces_parabailii_gca_001984395/Transcript/ProteinSummary?db=core;g=BZL39_K05110	https://www.uniprot.org/uniprot/A0A1S7HVB6
BZL39_E07090	2967.75	4.59095	0.105545	43.4978	0	#NUM!	0	1393669	1398105	protein_coding	(ZYRO0D17710g)	5	A0A1S7HK08	GO:0042626;GO:0005524;GO:0016020;GO:0016021;GO:0016887;GO:0055085;GO:1990961;GO:0000166;GO:0016021;GO:0016020;GO:0005524;GO:0016020;GO:0000166;GO:0005524	ATPase-coupled transmembrane transporter activity;ATP binding;membrane;integral component of membrane;ATPase activity;transmembrane transport;xenobiotic detoxification by transmembrane export across the plasma membrane;nucleotide binding;integral component of membrane;membrane;ATP binding;membrane;nucleotide binding;ATP binding	(ZYRO0D17710g);(ZYRO0D17710g);(ZYRO0D17710g);(ZYRO0D17710g);(ZYRO0D17710g);(ZYRO0D17710g);(ZYRO0D17710g);(ZYRO0D17710g);(ZYRO0D17710g);(ZYRO0D17710g);(ZYRO0D17710g);(ZYRO0D17710g);(ZYRO0D17710g);(ZYRO0D17710g)	AQZ13369	https://fungi.ensembl.org/Zygosaccharomyces_parabailii_gca_001984395/Gene/Summary?db=core;g=BZL39_E07090	https://fungi.ensembl.org/Zygosaccharomyces_parabailii_gca_001984395/Transcript/ProteinSummary?db=core;g=BZL39_E07090	https://www.uniprot.org/uniprot/A0A1S7HK08
BZL39_A09995	98.9155	4.56761	0.322463	14.1648	1.51e-45	44.821	5.9e-43	2027948	2028118	protein_coding	hypothetical protein	1	NA	NA	NA	NA	AQZ10063	https://fungi.ensembl.org/Zygosaccharomyces_parabailii_gca_001984395/Gene/Summary?db=core;g=BZL39_A09995	https://fungi.ensembl.org/Zygosaccharomyces_parabailii_gca_001984395/Transcript/ProteinSummary?db=core;g=BZL39_A09995	NA
BZL39_H00130	2235.84	4.29991	0.117402	36.6255	1.12e-293	292.951	3.36e-290	11725	16161	protein_coding	(ZYRO0D17710g)	8	A0A1S7HNN0	GO:0042626;GO:0005524;GO:0016020;GO:0016021;GO:0016887;GO:0055085;GO:1990961;GO:0005524;GO:0000166;GO:0016021;GO:0016020;GO:0016020;GO:0005524;GO:0000166	ATPase-coupled transmembrane transporter activity;ATP binding;membrane;integral component of membrane;ATPase activity;transmembrane transport;xenobiotic detoxification by transmembrane export across the plasma membrane;ATP binding;nucleotide binding;integral component of membrane;membrane;membrane;ATP binding;nucleotide binding	(ZYRO0D17710g);(ZYRO0D17710g);(ZYRO0D17710g);(ZYRO0D17710g);(ZYRO0D17710g);(ZYRO0D17710g);(ZYRO0D17710g);(ZYRO0D17710g);(ZYRO0D17710g);(ZYRO0D17710g);(ZYRO0D17710g);(ZYRO0D17710g);(ZYRO0D17710g);(ZYRO0D17710g)	AQZ14639	https://fungi.ensembl.org/Zygosaccharomyces_parabailii_gca_001984395/Gene/Summary?db=core;g=BZL39_H00130	https://fungi.ensembl.org/Zygosaccharomyces_parabailii_gca_001984395/Transcript/ProteinSummary?db=core;g=BZL39_H00130	https://www.uniprot.org/uniprot/A0A1S7HNN0
BZL39_B09945	245.121	3.58213	0.197007	18.1828	7.07e-74	73.1506	5.28e-71	1918710	1918880	protein_coding	hypothetical protein	2	NA	NA	NA	NA	AQZ11067	https://fungi.ensembl.org/Zygosaccharomyces_parabailii_gca_001984395/Gene/Summary?db=core;g=BZL39_B09945	https://fungi.ensembl.org/Zygosaccharomyces_parabailii_gca_001984395/Transcript/ProteinSummary?db=core;g=BZL39_B09945	NA
BZL39_I04720	427.455	3.1062	0.137869	22.5301	2.1e-112	111.678	3.14e-109	957356	958279	protein_coding	YLR194C	9	NA	NA	NA	NA	AQZ15724	https://fungi.ensembl.org/Zygosaccharomyces_parabailii_gca_001984395/Gene/Summary?db=core;g=BZL39_I04720	https://fungi.ensembl.org/Zygosaccharomyces_parabailii_gca_001984395/Transcript/ProteinSummary?db=core;g=BZL39_I04720	NA
BZL39_N04530	109.122	3.05059	0.249918	12.2064	2.87e-34	33.5421	8.31e-32	902337	903017	protein_coding	hypothetical protein	14	NA	NA	NA	NA	AQZ18420	https://fungi.ensembl.org/Zygosaccharomyces_parabailii_gca_001984395/Gene/Summary?db=core;g=BZL39_N04530	https://fungi.ensembl.org/Zygosaccharomyces_parabailii_gca_001984395/Transcript/ProteinSummary?db=core;g=BZL39_N04530	NA
BZL39_K05010	1964.16	2.86615	0.100319	28.5705	1.56e-179	178.807	3.5e-176	985660	990096	protein_coding	hypothetical protein	11	A0A1S7HV16	GO:0042626;GO:0005524;GO:0016020;GO:0016021;GO:0016887;GO:0055085;GO:1990961;GO:0005524;GO:0016021;GO:0000166;GO:0016020;GO:0016020;GO:0000166;GO:0005524	ATPase-coupled transmembrane transporter activity;ATP binding;membrane;integral component of membrane;ATPase activity;transmembrane transport;xenobiotic detoxification by transmembrane export across the plasma membrane;ATP binding;integral component of membrane;nucleotide binding;membrane;membrane;nucleotide binding;ATP binding	Uncharacterized protein;Uncharacterized protein;Uncharacterized protein;Uncharacterized protein;Uncharacterized protein;Uncharacterized protein;Uncharacterized protein;Uncharacterized protein;Uncharacterized protein;Uncharacterized protein;Uncharacterized protein;Uncharacterized protein;Uncharacterized protein;Uncharacterized protein	AQZ16908	https://fungi.ensembl.org/Zygosaccharomyces_parabailii_gca_001984395/Gene/Summary?db=core;g=BZL39_K05010	https://fungi.ensembl.org/Zygosaccharomyces_parabailii_gca_001984395/Transcript/ProteinSummary?db=core;g=BZL39_K05010	https://www.uniprot.org/uniprot/A0A1S7HV16
BZL39_N04950	446.328	2.86358	0.156524	18.2949	9.09e-75	74.0414	7.41e-72	985842	986756	protein_coding	YLR194C	14	NA	NA	NA	NA	AQZ18463	https://fungi.ensembl.org/Zygosaccharomyces_parabailii_gca_001984395/Gene/Summary?db=core;g=BZL39_N04950	https://fungi.ensembl.org/Zygosaccharomyces_parabailii_gca_001984395/Transcript/ProteinSummary?db=core;g=BZL39_N04950	NA
BZL39_D01270	2432.57	2.71467	0.115116	23.582	5.89e-123	122.23	1.06e-119	231264	231956	protein_coding	hypothetical protein	4	NA	NA	NA	NA	AQZ12071	https://fungi.ensembl.org/Zygosaccharomyces_parabailii_gca_001984395/Gene/Summary?db=core;g=BZL39_D01270	https://fungi.ensembl.org/Zygosaccharomyces_parabailii_gca_001984395/Transcript/ProteinSummary?db=core;g=BZL39_D01270	NA
BZL39_H06360	4025.01	2.16008	0.0981903	21.9989	2.95e-107	106.53	3.78e-104	1201977	1203050	protein_coding	hypothetical protein	8	A0A1S7HQD5	GO:0003824	catalytic activity	Epimerase domain-containing protein	AQZ15257	https://fungi.ensembl.org/Zygosaccharomyces_parabailii_gca_001984395/Gene/Summary?db=core;g=BZL39_H06360	https://fungi.ensembl.org/Zygosaccharomyces_parabailii_gca_001984395/Transcript/ProteinSummary?db=core;g=BZL39_H06360	https://www.uniprot.org/uniprot/A0A1S7HQD5
BZL39_H00190	1384.72	2.03878	0.0955008	21.3483	4.04e-101	100.394	4.53e-98	25613	26953	protein_coding	LYS9 (YNR050C)	8	A0A1S7HNL9	GO:0055114;GO:0016491	oxidation-reduction process;oxidoreductase activity	LYS9 (YNR050C);LYS9 (YNR050C)	AQZ14645	https://fungi.ensembl.org/Zygosaccharomyces_parabailii_gca_001984395/Gene/Summary?db=core;g=BZL39_H00190	https://fungi.ensembl.org/Zygosaccharomyces_parabailii_gca_001984395/Transcript/ProteinSummary?db=core;g=BZL39_H00190	https://www.uniprot.org/uniprot/A0A1S7HNL9
BZL39_K00190	77.8226	1.96889	0.261311	7.53466	4.9e-14	13.3098	2.98e-12	28137	30020	protein_coding	hypothetical protein	11	NA	NA	NA	NA	AQZ16428	https://fungi.ensembl.org/Zygosaccharomyces_parabailii_gca_001984395/Gene/Summary?db=core;g=BZL39_K00190	https://fungi.ensembl.org/Zygosaccharomyces_parabailii_gca_001984395/Transcript/ProteinSummary?db=core;g=BZL39_K00190	NA
BZL39_H02780	643.368	1.87936	0.119728	15.697	1.59e-55	54.7986	8.36e-53	504514	506145	protein_coding	(ZYRO0F10274g)	8	A0A1S7HPB9	GO:0004190;GO:0006508;GO:0008233;GO:0004190;GO:0006508;GO:0016787	aspartic-type endopeptidase activity;proteolysis;peptidase activity;aspartic-type endopeptidase activity;proteolysis;hydrolase activity	Peptidase A1 domain-containing protein;Peptidase A1 domain-containing protein;Peptidase A1 domain-containing protein;Peptidase A1 domain-containing protein;Peptidase A1 domain-containing protein;Peptidase A1 domain-containing protein	AQZ14902	https://fungi.ensembl.org/Zygosaccharomyces_parabailii_gca_001984395/Gene/Summary?db=core;g=BZL39_H02780	https://fungi.ensembl.org/Zygosaccharomyces_parabailii_gca_001984395/Transcript/ProteinSummary?db=core;g=BZL39_H02780	https://www.uniprot.org/uniprot/A0A1S7HPB9
BZL39_K02920	555.877	1.87057	0.119117	15.7037	1.43e-55	54.8447	7.99e-53	546805	551301	protein_coding	(ZYRO0D11858g)	11	A0A1S7HUG2	GO:0042626;GO:0005524;GO:0016020;GO:0016021;GO:0016887;GO:0055085;GO:1990961;GO:0016020;GO:0005524;GO:0000166;GO:0016021;GO:0016020;GO:0000166;GO:0005524	ATPase-coupled transmembrane transporter activity;ATP binding;membrane;integral component of membrane;ATPase activity;transmembrane transport;xenobiotic detoxification by transmembrane export across the plasma membrane;membrane;ATP binding;nucleotide binding;integral component of membrane;membrane;nucleotide binding;ATP binding	(ZYRO0D11858g);(ZYRO0D11858g);(ZYRO0D11858g);(ZYRO0D11858g);(ZYRO0D11858g);(ZYRO0D11858g);(ZYRO0D11858g);(ZYRO0D11858g);(ZYRO0D11858g);(ZYRO0D11858g);(ZYRO0D11858g);(ZYRO0D11858g);(ZYRO0D11858g);(ZYRO0D11858g)	AQZ16701	https://fungi.ensembl.org/Zygosaccharomyces_parabailii_gca_001984395/Gene/Summary?db=core;g=BZL39_K02920	https://fungi.ensembl.org/Zygosaccharomyces_parabailii_gca_001984395/Transcript/ProteinSummary?db=core;g=BZL39_K02920	https://www.uniprot.org/uniprot/A0A1S7HUG2
BZL39_I05760	2393.1	1.8558	0.093579	19.8314	1.6e-87	86.7959	1.43e-84	1177589	1179322	protein_coding	ERO1 (YML130C)	9	A0A1S7HS68	GO:0005783;GO:0016972;GO:0055114;GO:0003756;GO:0034975;GO:0005783;GO:0016671;GO:0055114;GO:0003756;GO:0055114;GO:0005783;GO:0016020;GO:0005789;GO:0018215;GO:0018215	endoplasmic reticulum;thiol oxidase activity;oxidation-reduction process;protein disulfide isomerase activity;protein folding in endoplasmic reticulum;endoplasmic reticulum;oxidoreductase activity, acting on a sulfur group of donors, disulfide as acceptor;oxidation-reduction process;protein disulfide isomerase activity;oxidation-reduction process;endoplasmic reticulum;membrane;endoplasmic reticul…	ERO1 (YML130C);ERO1 (YML130C);ERO1 (YML130C);ERO1 (YML130C);ERO1 (YML130C);ERO1 (YML130C);ERO1 (YML130C);ERO1 (YML130C);ERO1 (YML130C);ERO1 (YML130C);ERO1 (YML130C);ERO1 (YML130C);ERO1 (YML130C);ERO1 (YML130C);ERO1 (YML130C)	AQZ15827	https://fungi.ensembl.org/Zygosaccharomyces_parabailii_gca_001984395/Gene/Summary?db=core;g=BZL39_I05760	https://fungi.ensembl.org/Zygosaccharomyces_parabailii_gca_001984395/Transcript/ProteinSummary?db=core;g=BZL39_I05760	https://www.uniprot.org/uniprot/A0A1S7HS68
BZL39_A07070	865.887	1.84975	0.108558	17.0393	4.19e-65	64.3778	2.51e-62	1428211	1429179	protein_coding	MPM1 (YJL066C)	1	NA	NA	NA	NA	AQZ09772	https://fungi.ensembl.org/Zygosaccharomyces_parabailii_gca_001984395/Gene/Summary?db=core;g=BZL39_A07070	https://fungi.ensembl.org/Zygosaccharomyces_parabailii_gca_001984395/Transcript/ProteinSummary?db=core;g=BZL39_A07070	NA
BZL39_E00330	901.4	1.83116	0.103379	17.713	3.33e-70	69.4776	2.29e-67	75657	76298	protein_coding	OPI3 (YJR073C)	5	A0A1S7HI00	GO:0000773;GO:0006656;GO:0080101;GO:0006656;GO:0008757;GO:0032259;GO:0005783;GO:0016740;GO:0016021;GO:0008168;GO:0006629;GO:0005739;GO:0008654;GO:0016020;GO:0000773;GO:0080101;GO:0005789;GO:0016020;GO:0031966;GO:0000773;GO:0006656;GO:0005789;GO:0031966;GO:0080101;GO:0006656	phosphatidyl-N-methylethanolamine N-methyltransferase activity;phosphatidylcholine biosynthetic process;phosphatidyl-N-dimethylethanolamine N-methyltransferase activity;phosphatidylcholine biosynthetic process;S-adenosylmethionine-dependent methyltransferase activity;methylation;endoplasmic reticulum;transferase activity;integral component of membrane;methyltransferase activity;lipid metabolic pr…	Phosphatidyl-N-methylethanolamine N-methyltransferase;Phosphatidyl-N-methylethanolamine N-methyltransferase;Phosphatidyl-N-methylethanolamine N-methyltransferase;Phosphatidyl-N-methylethanolamine N-methyltransferase;Phosphatidyl-N-methylethanolamine N-methyltransferase;Phosphatidyl-N-methylethanolamine N-methyltransferase;Phosphatidyl-N-methylethanolamine N-methyltransferase;Phosphatidyl-N-methyl…	AQZ12694	https://fungi.ensembl.org/Zygosaccharomyces_parabailii_gca_001984395/Gene/Summary?db=core;g=BZL39_E00330	https://fungi.ensembl.org/Zygosaccharomyces_parabailii_gca_001984395/Transcript/ProteinSummary?db=core;g=BZL39_E00330	https://www.uniprot.org/uniprot/A0A1S7HI00
BZL39_K00170	191.434	1.80471	0.150646	11.9798	4.53e-33	32.3439	1.19e-30	22710	23816	protein_coding	hypothetical protein	11	A0A1S7HTR6	GO:0008270;GO:0055114;GO:0016491;GO:0055114;GO:0046872;GO:0016491	zinc ion binding;oxidation-reduction process;oxidoreductase activity;oxidation-reduction process;metal ion binding;oxidoreductase activity	PKS_ER domain-containing protein;PKS_ER domain-containing protein;PKS_ER domain-containing protein;PKS_ER domain-containing protein;PKS_ER domain-containing protein;PKS_ER domain-containing protein	AQZ16426	https://fungi.ensembl.org/Zygosaccharomyces_parabailii_gca_001984395/Gene/Summary?db=core;g=BZL39_K00170	https://fungi.ensembl.org/Zygosaccharomyces_parabailii_gca_001984395/Transcript/ProteinSummary?db=core;g=BZL39_K00170	https://www.uniprot.org/uniprot/A0A1S7HTR6
BZL39_A06430	113.836	1.76964	0.364917	4.84943	1.24e-06	5.90658	2.02e-05	1305142	1307730	protein_coding	SUL2 (YLR092W)	1	A0A1S7H9L8	GO:0015116;GO:0008271;GO:0008272;GO:0016020;GO:0016021;GO:0055085;GO:0016021;GO:0016020;GO:0016020;GO:0008271;GO:1902358;GO:1902358;GO:1902358	sulfate transmembrane transporter activity;secondary active sulfate transmembrane transporter activity;sulfate transport;membrane;integral component of membrane;transmembrane transport;integral component of membrane;membrane;membrane;secondary active sulfate transmembrane transporter activity;sulfate transmembrane transport;sulfate transmembrane transport;sulfate transmembrane transport	STAS domain-containing protein;STAS domain-containing protein;STAS domain-containing protein;STAS domain-containing protein;STAS domain-containing protein;STAS domain-containing protein;STAS domain-containing protein;STAS domain-containing protein;STAS domain-containing protein;STAS domain-containing protein;STAS domain-containing protein;STAS domain-containing protein;STAS domain-containing prot…	AQZ09708	https://fungi.ensembl.org/Zygosaccharomyces_parabailii_gca_001984395/Gene/Summary?db=core;g=BZL39_A06430	https://fungi.ensembl.org/Zygosaccharomyces_parabailii_gca_001984395/Transcript/ProteinSummary?db=core;g=BZL39_A06430	https://www.uniprot.org/uniprot/A0A1S7H9L8
BZL39_O00280	59.9476	1.75716	0.262664	6.68976	2.24e-11	10.6498	1.01e-09	59072	59326	protein_coding	YKL068W-A	15	NA	NA	NA	NA	AQZ18491	https://fungi.ensembl.org/Zygosaccharomyces_parabailii_gca_001984395/Gene/Summary?db=core;g=BZL39_O00280	https://fungi.ensembl.org/Zygosaccharomyces_parabailii_gca_001984395/Transcript/ProteinSummary?db=core;g=BZL39_O00280	NA
BZL39_D00870	7471.38	1.71309	0.192037	8.92063	4.64e-19	18.3335	4.37e-17	160630	162651	protein_coding	KAR2 (YJL034W)	4	A0A1S7HG52	GO:0005783;GO:0016021;GO:0016020;GO:0005524;GO:0000166;GO:0005783;GO:0006986;GO:0031204;GO:0034099;GO:0051082;GO:0000742;GO:0006616;GO:0016887;GO:0030433;GO:0070880;GO:0070972	endoplasmic reticulum;integral component of membrane;membrane;ATP binding;nucleotide binding;endoplasmic reticulum;response to unfolded protein;posttranslational protein targeting to membrane, translocation;luminal surveillance complex;unfolded protein binding;karyogamy involved in conjugation with cellular fusion;SRP-dependent cotranslational protein targeting to membrane, translocation;ATPase a…	Endoplasmic reticulum chaperone BiP;Endoplasmic reticulum chaperone BiP;Endoplasmic reticulum chaperone BiP;Endoplasmic reticulum chaperone BiP;Endoplasmic reticulum chaperone BiP;Endoplasmic reticulum chaperone BiP;Endoplasmic reticulum chaperone BiP;Endoplasmic reticulum chaperone BiP;Endoplasmic reticulum chaperone BiP;Endoplasmic reticulum chaperone BiP;Endoplasmic reticulum chaperone BiP;End…	AQZ12032	https://fungi.ensembl.org/Zygosaccharomyces_parabailii_gca_001984395/Gene/Summary?db=core;g=BZL39_D00870	https://fungi.ensembl.org/Zygosaccharomyces_parabailii_gca_001984395/Transcript/ProteinSummary?db=core;g=BZL39_D00870	https://www.uniprot.org/uniprot/A0A1S7HG52
BZL39_F03540	529.136	1.71211	0.119093	14.3763	7.29e-47	46.1373	2.97e-44	738861	740114	protein_coding	CSR1 (YLR380W)	6	NA	NA	NA	NA	AQZ13724	https://fungi.ensembl.org/Zygosaccharomyces_parabailii_gca_001984395/Gene/Summary?db=core;g=BZL39_F03540	https://fungi.ensembl.org/Zygosaccharomyces_parabailii_gca_001984395/Transcript/ProteinSummary?db=core;g=BZL39_F03540	NA
BZL39_I00130	76.7827	1.69608	0.266154	6.37256	1.86e-10	9.73049	6.94e-09	29010	30263	protein_coding	(ZYRO0F00286g)	9	A0A1S7HQH6	GO:0055114;GO:0016491;GO:0055114;GO:0016491	oxidation-reduction process;oxidoreductase activity;oxidation-reduction process;oxidoreductase activity	TauD domain-containing protein;TauD domain-containing protein;TauD domain-containing protein;TauD domain-containing protein	AQZ15271	https://fungi.ensembl.org/Zygosaccharomyces_parabailii_gca_001984395/Gene/Summary?db=core;g=BZL39_I00130	https://fungi.ensembl.org/Zygosaccharomyces_parabailii_gca_001984395/Transcript/ProteinSummary?db=core;g=BZL39_I00130	https://www.uniprot.org/uniprot/A0A1S7HQH6
BZL39_E07030	982.514	1.68724	0.113172	14.9087	2.9e-50	49.5376	1.3e-47	1382885	1384225	protein_coding	LYS9 (YNR050C)	5	A0A1S7HK17	GO:0055114;GO:0016491	oxidation-reduction process;oxidoreductase activity	LYS9 (YNR050C);LYS9 (YNR050C)	AQZ13363	https://fungi.ensembl.org/Zygosaccharomyces_parabailii_gca_001984395/Gene/Summary?db=core;g=BZL39_E07030	https://fungi.ensembl.org/Zygosaccharomyces_parabailii_gca_001984395/Transcript/ProteinSummary?db=core;g=BZL39_E07030	https://www.uniprot.org/uniprot/A0A1S7HK17
BZL39_G05940	4760.8	1.68526	0.191415	8.80422	1.32e-18	17.8794	1.23e-16	1141253	1141945	protein_coding	YNL208W	7	A0A1S7HNN9	GO:0019867	outer membrane	Rick_17kDa_Anti domain-containing protein	AQZ14576	https://fungi.ensembl.org/Zygosaccharomyces_parabailii_gca_001984395/Gene/Summary?db=core;g=BZL39_G05940	https://fungi.ensembl.org/Zygosaccharomyces_parabailii_gca_001984395/Transcript/ProteinSummary?db=core;g=BZL39_G05940	https://www.uniprot.org/uniprot/A0A1S7HNN9
BZL39_B07210	409.82	1.65872	0.124843	13.2864	2.78e-40	39.556	1.04e-37	1367359	1368990	protein_coding	MKC7 (YDR144C) and YPS1 (YLR120C)	2	A0A1S7HCS0	GO:0004190;GO:0006508;GO:0006508;GO:0008233;GO:0016787;GO:0004190	aspartic-type endopeptidase activity;proteolysis;proteolysis;peptidase activity;hydrolase activity;aspartic-type endopeptidase activity	Peptidase A1 domain-containing protein;Peptidase A1 domain-containing protein;Peptidase A1 domain-containing protein;Peptidase A1 domain-containing protein;Peptidase A1 domain-containing protein;Peptidase A1 domain-containing protein	AQZ10795	https://fungi.ensembl.org/Zygosaccharomyces_parabailii_gca_001984395/Gene/Summary?db=core;g=BZL39_B07210	https://fungi.ensembl.org/Zygosaccharomyces_parabailii_gca_001984395/Transcript/ProteinSummary?db=core;g=BZL39_B07210	https://www.uniprot.org/uniprot/A0A1S7HCS0
BZL39_L02660	32.3786	1.65011	0.333082	4.95406	7.27e-07	6.13847	1.25e-05	510783	511340	protein_coding	YPL067C	12	NA	NA	NA	NA	AQZ17196	https://fungi.ensembl.org/Zygosaccharomyces_parabailii_gca_001984395/Gene/Summary?db=core;g=BZL39_L02660	https://fungi.ensembl.org/Zygosaccharomyces_parabailii_gca_001984395/Transcript/ProteinSummary?db=core;g=BZL39_L02660	NA
BZL39_N02820	492.748	1.63897	0.109078	15.0256	4.99e-51	50.3019	2.35e-48	551353	552606	protein_coding	CSR1 (YLR380W)	14	NA	NA	NA	NA	AQZ18249	https://fungi.ensembl.org/Zygosaccharomyces_parabailii_gca_001984395/Gene/Summary?db=core;g=BZL39_N02820	https://fungi.ensembl.org/Zygosaccharomyces_parabailii_gca_001984395/Transcript/ProteinSummary?db=core;g=BZL39_N02820	NA
BZL39_E03270	6570.7	1.62216	0.188777	8.59301	8.47e-18	17.0721	7.52e-16	629333	631354	protein_coding	KAR2 (YJL034W)	5	A0A1S7HJ36	GO:0005783;GO:0005524;GO:0016021;GO:0000166;GO:0016020	endoplasmic reticulum;ATP binding;integral component of membrane;nucleotide binding;membrane	Endoplasmic reticulum chaperone BiP;Endoplasmic reticulum chaperone BiP;Endoplasmic reticulum chaperone BiP;Endoplasmic reticulum chaperone BiP;Endoplasmic reticulum chaperone BiP	AQZ12988	https://fungi.ensembl.org/Zygosaccharomyces_parabailii_gca_001984395/Gene/Summary?db=core;g=BZL39_E03270	https://fungi.ensembl.org/Zygosaccharomyces_parabailii_gca_001984395/Transcript/ProteinSummary?db=core;g=BZL39_E03270	https://www.uniprot.org/uniprot/A0A1S7HJ36
BZL39_F02630	25.0331	1.62117	0.386276	4.19691	2.71e-05	4.56703	0.000316	538128	539171	protein_coding	(ZYRO0G08954g)	6	A0A1S7HKR1	GO:0008270;GO:0061630;GO:0046872;GO:0016567	zinc ion binding;ubiquitin protein ligase activity;metal ion binding;protein ubiquitination	UBR-type domain-containing protein;UBR-type domain-containing protein;UBR-type domain-containing protein;UBR-type domain-containing protein	AQZ13634	https://fungi.ensembl.org/Zygosaccharomyces_parabailii_gca_001984395/Gene/Summary?db=core;g=BZL39_F02630	https://fungi.ensembl.org/Zygosaccharomyces_parabailii_gca_001984395/Transcript/ProteinSummary?db=core;g=BZL39_F02630	https://www.uniprot.org/uniprot/A0A1S7HKR1
BZL39_O00130	68.5505	1.61793	0.273856	5.90796	3.46e-09	8.46092	9.88e-08	30900	32153	protein_coding	(ZYRO0F00286g)	15	A0A1S7HZS6	GO:0055114;GO:0016491;GO:0055114;GO:0016491	oxidation-reduction process;oxidoreductase activity;oxidation-reduction process;oxidoreductase activity	TauD domain-containing protein;TauD domain-containing protein;TauD domain-containing protein;TauD domain-containing protein	AQZ18476	https://fungi.ensembl.org/Zygosaccharomyces_parabailii_gca_001984395/Gene/Summary?db=core;g=BZL39_O00130	https://fungi.ensembl.org/Zygosaccharomyces_parabailii_gca_001984395/Transcript/ProteinSummary?db=core;g=BZL39_O00130	https://www.uniprot.org/uniprot/A0A1S7HZS6
BZL39_L04980	22.2322	1.55588	0.423384	3.67487	0.000238	3.62342	0.00213837	969825	971558	protein_coding	MUP1 (YGR055W)	12	A0A1S7HWR3	GO:0022857;GO:0016020;GO:0055085;GO:0016020;GO:0016021	transmembrane transporter activity;membrane;transmembrane transport;membrane;integral component of membrane	MUP1 (YGR055W);MUP1 (YGR055W);MUP1 (YGR055W);MUP1 (YGR055W);MUP1 (YGR055W)	AQZ17425	https://fungi.ensembl.org/Zygosaccharomyces_parabailii_gca_001984395/Gene/Summary?db=core;g=BZL39_L04980	https://fungi.ensembl.org/Zygosaccharomyces_parabailii_gca_001984395/Transcript/ProteinSummary?db=core;g=BZL39_L04980	https://www.uniprot.org/uniprot/A0A1S7HWR3
BZL39_L02120	2813.94	1.53724	0.10051	15.2944	8.33e-53	52.0794	4.15e-50	420151	420423	protein_coding	STF2 (YGR008C) and TMA10 (YLR327C)	12	NA	NA	NA	NA	AQZ17144	https://fungi.ensembl.org/Zygosaccharomyces_parabailii_gca_001984395/Gene/Summary?db=core;g=BZL39_L02120	https://fungi.ensembl.org/Zygosaccharomyces_parabailii_gca_001984395/Transcript/ProteinSummary?db=core;g=BZL39_L02120	NA
BZL39_E05380	25.6464	1.49049	0.376375	3.96013	7.49e-05	4.12552	0.000772	1072233	1074110	protein_coding	(ZYRO0E08228g)	5	A0A1S7HJI3	GO:0022857;GO:0055085;GO:0016020;GO:0016021	transmembrane transporter activity;transmembrane transport;membrane;integral component of membrane	(ZYRO0E08228g);(ZYRO0E08228g);(ZYRO0E08228g);(ZYRO0E08228g)	AQZ13199	https://fungi.ensembl.org/Zygosaccharomyces_parabailii_gca_001984395/Gene/Summary?db=core;g=BZL39_E05380	https://fungi.ensembl.org/Zygosaccharomyces_parabailii_gca_001984395/Transcript/ProteinSummary?db=core;g=BZL39_E05380	https://www.uniprot.org/uniprot/A0A1S7HJI3
BZL39_I05290	67.0494	1.46886	0.244815	5.99991	1.97e-09	8.70553	5.97e-08	1077019	1077951	protein_coding	MTQ1 (YNL063W)	9	A0A1S7HRX9	GO:0006451;GO:0008757;GO:0006479;GO:0008276;GO:0008168;GO:0032259;GO:0016740;GO:0008168	translational readthrough;S-adenosylmethionine-dependent methyltransferase activity;protein methylation;protein methyltransferase activity;methyltransferase activity;methylation;transferase activity;methyltransferase activity	MTS domain-containing protein;MTS domain-containing protein;MTS domain-containing protein;MTS domain-containing protein;MTS domain-containing protein;MTS domain-containing protein;MTS domain-containing protein;MTS domain-containing protein	AQZ15781	https://fungi.ensembl.org/Zygosaccharomyces_parabailii_gca_001984395/Gene/Summary?db=core;g=BZL39_I05290	https://fungi.ensembl.org/Zygosaccharomyces_parabailii_gca_001984395/Transcript/ProteinSummary?db=core;g=BZL39_I05290	https://www.uniprot.org/uniprot/A0A1S7HRX9
BZL39_A02120	201.507	1.45934	0.17684	8.25236	1.55e-16	15.8097	1.25e-14	446983	448494	protein_coding	ALD3 (YMR169C)	1	A0A1S7H8E1	GO:0055114;GO:0016491;GO:0016620;GO:0055114;GO:0016491	oxidation-reduction process;oxidoreductase activity;oxidoreductase activity, acting on the aldehyde or oxo group of donors, NAD or NADP as acceptor;oxidation-reduction process;oxidoreductase activity	Aldedh domain-containing protein;Aldedh domain-containing protein;Aldedh domain-containing protein;Aldedh domain-containing protein;Aldedh domain-containing protein	AQZ09278	https://fungi.ensembl.org/Zygosaccharomyces_parabailii_gca_001984395/Gene/Summary?db=core;g=BZL39_A02120	https://fungi.ensembl.org/Zygosaccharomyces_parabailii_gca_001984395/Transcript/ProteinSummary?db=core;g=BZL39_A02120	https://www.uniprot.org/uniprot/A0A1S7H8E1
BZL39_A02890	78.0071	1.45004	0.215399	6.73186	1.68e-11	10.7747	7.78e-10	600389	600802	protein_coding	INO4 (YOL108C)	1	A0A1S7H8L6	GO:0046983	protein dimerization activity	BHLH domain-containing protein	AQZ09354	https://fungi.ensembl.org/Zygosaccharomyces_parabailii_gca_001984395/Gene/Summary?db=core;g=BZL39_A02890	https://fungi.ensembl.org/Zygosaccharomyces_parabailii_gca_001984395/Transcript/ProteinSummary?db=core;g=BZL39_A02890	https://www.uniprot.org/uniprot/A0A1S7H8L6
BZL39_H04970	276.268	1.43238	0.14713	9.73549	2.13e-22	21.6716	2.69e-20	903919	904935	protein_coding	hypothetical protein	8	A0A1S7HQ06	GO:0055114	oxidation-reduction process	Uncharacterized protein	AQZ15119	https://fungi.ensembl.org/Zygosaccharomyces_parabailii_gca_001984395/Gene/Summary?db=core;g=BZL39_H04970	https://fungi.ensembl.org/Zygosaccharomyces_parabailii_gca_001984395/Transcript/ProteinSummary?db=core;g=BZL39_H04970	https://www.uniprot.org/uniprot/A0A1S7HQ06
BZL39_A01210	15.1918	1.43211	0.529799	2.70312	0.00686912	2.1631	0.0356756	254540	255010	protein_coding	(ZYRO0A08602g)	1	NA	NA	NA	NA	AQZ09187	https://fungi.ensembl.org/Zygosaccharomyces_parabailii_gca_001984395/Gene/Summary?db=core;g=BZL39_A01210	https://fungi.ensembl.org/Zygosaccharomyces_parabailii_gca_001984395/Transcript/ProteinSummary?db=core;g=BZL39_A01210	NA
BZL39_H02680	25.9561	1.42326	0.367338	3.87454	0.000107	3.97062	0.00106577	483757	485535	protein_coding	EKI1 (YDR147W) and CKI1 (YLR133W)	8	A0A1S7HPB0	GO:0016773	phosphotransferase activity, alcohol group as acceptor	Choline_kin_N domain-containing protein	AQZ14893	https://fungi.ensembl.org/Zygosaccharomyces_parabailii_gca_001984395/Gene/Summary?db=core;g=BZL39_H02680	https://fungi.ensembl.org/Zygosaccharomyces_parabailii_gca_001984395/Transcript/ProteinSummary?db=core;g=BZL39_H02680	https://www.uniprot.org/uniprot/A0A1S7HPB0
BZL39_K01320	53.4004	1.40096	0.251791	5.56397	2.64e-08	7.5784	6.18e-07	226937	228628	protein_coding	HNM1 (YGL077C)	11	A0A1S7HU14	GO:0006865;GO:0022857;GO:0016020;GO:0016021;GO:0055085;GO:0006865;GO:0016021;GO:0016020;GO:0016020	amino acid transport;transmembrane transporter activity;membrane;integral component of membrane;transmembrane transport;amino acid transport;integral component of membrane;membrane;membrane	HNM1 (YGL077C);HNM1 (YGL077C);HNM1 (YGL077C);HNM1 (YGL077C);HNM1 (YGL077C);HNM1 (YGL077C);HNM1 (YGL077C);HNM1 (YGL077C);HNM1 (YGL077C)	AQZ16541	https://fungi.ensembl.org/Zygosaccharomyces_parabailii_gca_001984395/Gene/Summary?db=core;g=BZL39_K01320	https://fungi.ensembl.org/Zygosaccharomyces_parabailii_gca_001984395/Transcript/ProteinSummary?db=core;g=BZL39_K01320	https://www.uniprot.org/uniprot/A0A1S7HU14
BZL39_P00840	47.2679	1.39054	0.285594	4.86895	1.12e-06	5.95078	1.85e-05	144449	146701	protein_coding	LCD1 (YDR499W)	16	A0A1U7EQ87	GO:0000077;GO:0005634;GO:0005634	DNA damage checkpoint;nucleus;nucleus	LCD1 (YDR499W);LCD1 (YDR499W);LCD1 (YDR499W)	AQZ18948	https://fungi.ensembl.org/Zygosaccharomyces_parabailii_gca_001984395/Gene/Summary?db=core;g=BZL39_P00840	https://fungi.ensembl.org/Zygosaccharomyces_parabailii_gca_001984395/Transcript/ProteinSummary?db=core;g=BZL39_P00840	https://www.uniprot.org/uniprot/A0A1U7EQ87
BZL39_C03740	82.7276	1.38245	0.21498	6.43058	1.27e-10	9.8962	4.93e-09	710857	711261	protein_coding	INO4 (YOL108C)	3	A0A1S7HEM7	GO:0046983	protein dimerization activity	BHLH domain-containing protein	AQZ11447	https://fungi.ensembl.org/Zygosaccharomyces_parabailii_gca_001984395/Gene/Summary?db=core;g=BZL39_C03740	https://fungi.ensembl.org/Zygosaccharomyces_parabailii_gca_001984395/Transcript/ProteinSummary?db=core;g=BZL39_C03740	https://www.uniprot.org/uniprot/A0A1S7HEM7
BZL39_E02630	145.849	1.37666	0.169065	8.1428	3.86e-16	15.4134	2.98e-14	505670	507472	protein_coding	hypothetical protein	5	A0A1S7HIQ0	GO:0022857;GO:0055085;GO:0016020;GO:0016021	transmembrane transporter activity;transmembrane transport;membrane;integral component of membrane	MFS domain-containing protein;MFS domain-containing protein;MFS domain-containing protein;MFS domain-containing protein	AQZ12924	https://fungi.ensembl.org/Zygosaccharomyces_parabailii_gca_001984395/Gene/Summary?db=core;g=BZL39_E02630	https://fungi.ensembl.org/Zygosaccharomyces_parabailii_gca_001984395/Transcript/ProteinSummary?db=core;g=BZL39_E02630	https://www.uniprot.org/uniprot/A0A1S7HIQ0
BZL39_G04320	219.991	1.35777	0.149079	9.10774	8.41e-20	19.0752	8.56e-18	840622	843129	protein_coding	CHO2 (YGR157W)	7	A0A1S7HN03	GO:0006644;GO:0004608;GO:0005783;GO:0016740;GO:0032259;GO:0016020;GO:0008168;GO:0016021;GO:0008654;GO:0006629;GO:0004608;GO:0005789;GO:0016020;GO:0005789;GO:0006656;GO:0006656;GO:0016021;GO:0004608;GO:0004608;GO:0006656	phospholipid metabolic process;phosphatidylethanolamine N-methyltransferase activity;endoplasmic reticulum;transferase activity;methylation;membrane;methyltransferase activity;integral component of membrane;phospholipid biosynthetic process;lipid metabolic process;phosphatidylethanolamine N-methyltransferase activity;endoplasmic reticulum membrane;membrane;endoplasmic reticulum membrane;phosphati…	Phosphatidylethanolamine N-methyltransferase;Phosphatidylethanolamine N-methyltransferase;Phosphatidylethanolamine N-methyltransferase;Phosphatidylethanolamine N-methyltransferase;Phosphatidylethanolamine N-methyltransferase;Phosphatidylethanolamine N-methyltransferase;Phosphatidylethanolamine N-methyltransferase;Phosphatidylethanolamine N-methyltransferase;Phosphatidylethanolamine N-methyltransf…	AQZ14414	https://fungi.ensembl.org/Zygosaccharomyces_parabailii_gca_001984395/Gene/Summary?db=core;g=BZL39_G04320	https://fungi.ensembl.org/Zygosaccharomyces_parabailii_gca_001984395/Transcript/ProteinSummary?db=core;g=BZL39_G04320	https://www.uniprot.org/uniprot/A0A1S7HN03
BZL39_D02400	10.5087	1.34758	0.576833	2.33618	0.019482	1.71037	0.0814228	478996	484755	protein_coding	FKS3 (YMR306W)	4	A0A1S7HGR9	GO:0000148;GO:0006075;GO:0003843;GO:0016020;GO:0016740;GO:0016020;GO:0016757;GO:0016021;GO:0003843;GO:0016020	1,3-beta-D-glucan synthase complex;(1->3)-beta-D-glucan biosynthetic process;1,3-beta-D-glucan synthase activity;membrane;transferase activity;membrane;transferase activity, transferring glycosyl groups;integral component of membrane;1,3-beta-D-glucan synthase activity;membrane	1,3-beta-D-glucan-UDP glucosyltransferase;1,3-beta-D-glucan-UDP glucosyltransferase;1,3-beta-D-glucan-UDP glucosyltransferase;1,3-beta-D-glucan-UDP glucosyltransferase;1,3-beta-D-glucan-UDP glucosyltransferase;1,3-beta-D-glucan-UDP glucosyltransferase;1,3-beta-D-glucan-UDP glucosyltransferase;1,3-beta-D-glucan-UDP glucosyltransferase;1,3-beta-D-glucan-UDP glucosyltransferase;1,3-beta-D-glucan-UDP…	AQZ12185	https://fungi.ensembl.org/Zygosaccharomyces_parabailii_gca_001984395/Gene/Summary?db=core;g=BZL39_D02400	https://fungi.ensembl.org/Zygosaccharomyces_parabailii_gca_001984395/Transcript/ProteinSummary?db=core;g=BZL39_D02400	https://www.uniprot.org/uniprot/A0A1S7HGR9
BZL39_H04390	83.5127	1.34114	0.260766	5.14307	2.7e-07	6.56864	5.08e-06	795608	796147	protein_coding	RCN2 (YOR220W)	8	NA	NA	NA	NA	AQZ15061	https://fungi.ensembl.org/Zygosaccharomyces_parabailii_gca_001984395/Gene/Summary?db=core;g=BZL39_H04390	https://fungi.ensembl.org/Zygosaccharomyces_parabailii_gca_001984395/Transcript/ProteinSummary?db=core;g=BZL39_H04390	NA
BZL39_D05360	510.86	1.33252	0.120773	11.0333	2.64e-28	27.5784	4.93e-26	1108299	1112795	protein_coding	(ZYRO0D11858g)	4	A0A1S7HHC3	GO:0042626;GO:0005524;GO:0016020;GO:0016021;GO:0016887;GO:0055085;GO:1990961;GO:0016020;GO:0016021;GO:0005524;GO:0000166;GO:0016020;GO:0005524;GO:0000166	ATPase-coupled transmembrane transporter activity;ATP binding;membrane;integral component of membrane;ATPase activity;transmembrane transport;xenobiotic detoxification by transmembrane export across the plasma membrane;membrane;integral component of membrane;ATP binding;nucleotide binding;membrane;ATP binding;nucleotide binding	(ZYRO0D11858g);(ZYRO0D11858g);(ZYRO0D11858g);(ZYRO0D11858g);(ZYRO0D11858g);(ZYRO0D11858g);(ZYRO0D11858g);(ZYRO0D11858g);(ZYRO0D11858g);(ZYRO0D11858g);(ZYRO0D11858g);(ZYRO0D11858g);(ZYRO0D11858g);(ZYRO0D11858g)	AQZ12473	https://fungi.ensembl.org/Zygosaccharomyces_parabailii_gca_001984395/Gene/Summary?db=core;g=BZL39_D05360	https://fungi.ensembl.org/Zygosaccharomyces_parabailii_gca_001984395/Transcript/ProteinSummary?db=core;g=BZL39_D05360	https://www.uniprot.org/uniprot/A0A1S7HHC3
BZL39_E04350	25.784	1.32325	0.408399	3.24009	0.0011949	2.92267	0.00843559	851386	851586	protein_coding	AIM4 (YBR194W)	5	NA	NA	NA	NA	AQZ13096	https://fungi.ensembl.org/Zygosaccharomyces_parabailii_gca_001984395/Gene/Summary?db=core;g=BZL39_E04350	https://fungi.ensembl.org/Zygosaccharomyces_parabailii_gca_001984395/Transcript/ProteinSummary?db=core;g=BZL39_E04350	NA
BZL39_H02760	395.298	1.30564	0.123486	10.5732	3.97e-26	25.4012	6.84e-24	500092	501693	protein_coding	MKC7 (YDR144C) and YPS1 (YLR120C)	8	A0A1S7HPR4	GO:0004190;GO:0006508;GO:0006508;GO:0004190;GO:0016787;GO:0008233	aspartic-type endopeptidase activity;proteolysis;proteolysis;aspartic-type endopeptidase activity;hydrolase activity;peptidase activity	Peptidase A1 domain-containing protein;Peptidase A1 domain-containing protein;Peptidase A1 domain-containing protein;Peptidase A1 domain-containing protein;Peptidase A1 domain-containing protein;Peptidase A1 domain-containing protein	AQZ14900	https://fungi.ensembl.org/Zygosaccharomyces_parabailii_gca_001984395/Gene/Summary?db=core;g=BZL39_H02760	https://fungi.ensembl.org/Zygosaccharomyces_parabailii_gca_001984395/Transcript/ProteinSummary?db=core;g=BZL39_H02760	https://www.uniprot.org/uniprot/A0A1S7HPR4
BZL39_L02220	25.2061	1.30256	0.376085	3.46348	0.000533	3.27327	0.00430382	437593	438138	protein_coding	hypothetical protein	12	A0A1S7HVT6	GO:0016021;GO:0016020	integral component of membrane;membrane	Uncharacterized protein;Uncharacterized protein	AQZ17154	https://fungi.ensembl.org/Zygosaccharomyces_parabailii_gca_001984395/Gene/Summary?db=core;g=BZL39_L02220	https://fungi.ensembl.org/Zygosaccharomyces_parabailii_gca_001984395/Transcript/ProteinSummary?db=core;g=BZL39_L02220	https://www.uniprot.org/uniprot/A0A1S7HVT6
BZL39_C00740	411.25	1.29256	0.113583	11.3799	5.26e-30	29.279	1.03e-27	145212	147902	protein_coding	LHS1 (YKL073W)	3	A0A1S7HDR0	GO:0005524;GO:0000166	ATP binding;nucleotide binding	LHS1 (YKL073W);LHS1 (YKL073W)	AQZ11153	https://fungi.ensembl.org/Zygosaccharomyces_parabailii_gca_001984395/Gene/Summary?db=core;g=BZL39_C00740	https://fungi.ensembl.org/Zygosaccharomyces_parabailii_gca_001984395/Transcript/ProteinSummary?db=core;g=BZL39_C00740	https://www.uniprot.org/uniprot/A0A1S7HDR0
BZL39_C02670	1253.55	1.29242	0.105158	12.2903	1.02e-34	33.9914	3.05e-32	502677	503705	protein_coding	AHA1 (YDR214W)	3	A0A1S7HE56	GO:0001671;GO:0051087;GO:0051879;GO:0032781	ATPase activator activity;chaperone binding;Hsp90 protein binding;positive regulation of ATPase activity	Aha1_N domain-containing protein;Aha1_N domain-containing protein;Aha1_N domain-containing protein;Aha1_N domain-containing protein	AQZ11344	https://fungi.ensembl.org/Zygosaccharomyces_parabailii_gca_001984395/Gene/Summary?db=core;g=BZL39_C02670	https://fungi.ensembl.org/Zygosaccharomyces_parabailii_gca_001984395/Transcript/ProteinSummary?db=core;g=BZL39_C02670	https://www.uniprot.org/uniprot/A0A1S7HE56
BZL39_K05020	90.3249	1.29093	0.21436	6.02226	1.72e-09	8.76447	5.31e-08	994297	995988	protein_coding	hypothetical protein	11	A0A1S7HV12	GO:0000287;GO:0016831;GO:0030976;GO:0003824;GO:0016831;GO:0016829;GO:0046872	magnesium ion binding;carboxy-lyase activity;thiamine pyrophosphate binding;catalytic activity;carboxy-lyase activity;lyase activity;metal ion binding	Uncharacterized protein;Uncharacterized protein;Uncharacterized protein;Uncharacterized protein;Uncharacterized protein;Uncharacterized protein;Uncharacterized protein	AQZ16909	https://fungi.ensembl.org/Zygosaccharomyces_parabailii_gca_001984395/Gene/Summary?db=core;g=BZL39_K05020	https://fungi.ensembl.org/Zygosaccharomyces_parabailii_gca_001984395/Transcript/ProteinSummary?db=core;g=BZL39_K05020	https://www.uniprot.org/uniprot/A0A1S7HV12
BZL39_B02970	776.628	1.29042	0.101258	12.7439	3.37e-37	36.4724	1.16e-34	574883	575989	protein_coding	LYS12 (YIL094C)	2	A0A1S7HBE0	GO:0000287;GO:0055114;GO:0016616;GO:0051287;GO:0046872	magnesium ion binding;oxidation-reduction process;oxidoreductase activity, acting on the CH-OH group of donors, NAD or NADP as acceptor;NAD binding;metal ion binding	Iso_dh domain-containing protein;Iso_dh domain-containing protein;Iso_dh domain-containing protein;Iso_dh domain-containing protein;Iso_dh domain-containing protein	AQZ10372	https://fungi.ensembl.org/Zygosaccharomyces_parabailii_gca_001984395/Gene/Summary?db=core;g=BZL39_B02970	https://fungi.ensembl.org/Zygosaccharomyces_parabailii_gca_001984395/Transcript/ProteinSummary?db=core;g=BZL39_B02970	https://www.uniprot.org/uniprot/A0A1S7HBE0
BZL39_E05680	379.387	1.28641	0.137324	9.36772	7.41e-21	20.1302	8.4e-19	1143450	1144097	protein_coding	(ZYRO0D01452g)	5	A0A1S7HJS9	GO:0003924;GO:0005525;GO:0007264	GTPase activity;GTP binding;small GTPase mediated signal transduction	(ZYRO0D01452g);(ZYRO0D01452g);(ZYRO0D01452g)	AQZ13228	https://fungi.ensembl.org/Zygosaccharomyces_parabailii_gca_001984395/Gene/Summary?db=core;g=BZL39_E05680	https://fungi.ensembl.org/Zygosaccharomyces_parabailii_gca_001984395/Transcript/ProteinSummary?db=core;g=BZL39_E05680	https://www.uniprot.org/uniprot/A0A1S7HJS9
BZL39_E01250	30.7454	1.28051	0.349371	3.66518	0.000247	3.6073	0.00220991	242595	244145	protein_coding	(ZYRO0F12364g)	5	A0A1S7HIC3	GO:0016787;GO:0016810;GO:0005737	hydrolase activity;hydrolase activity, acting on carbon-nitrogen (but not peptide) bonds;cytoplasm	Amidohydro-rel domain-containing protein;Amidohydro-rel domain-containing protein;Amidohydro-rel domain-containing protein	AQZ12785	https://fungi.ensembl.org/Zygosaccharomyces_parabailii_gca_001984395/Gene/Summary?db=core;g=BZL39_E01250	https://fungi.ensembl.org/Zygosaccharomyces_parabailii_gca_001984395/Transcript/ProteinSummary?db=core;g=BZL39_E01250	https://www.uniprot.org/uniprot/A0A1S7HIC3
BZL39_I00280	44.4636	1.27858	0.294554	4.34075	1.42e-05	4.84771	0.000177	57511	57693	protein_coding	YKL068W-A	9	NA	NA	NA	NA	AQZ15286	https://fungi.ensembl.org/Zygosaccharomyces_parabailii_gca_001984395/Gene/Summary?db=core;g=BZL39_I00280	https://fungi.ensembl.org/Zygosaccharomyces_parabailii_gca_001984395/Transcript/ProteinSummary?db=core;g=BZL39_I00280	NA
BZL39_C03780	582.45	1.27508	0.110002	11.5914	4.55e-31	30.342	1.02e-28	718043	718477	protein_coding	HCH1 (YNL281W)	3	A0A1S7HEH5	GO:0001671;GO:0051087;GO:0051879;GO:0032781	ATPase activator activity;chaperone binding;Hsp90 protein binding;positive regulation of ATPase activity	Aha1_N domain-containing protein;Aha1_N domain-containing protein;Aha1_N domain-containing protein;Aha1_N domain-containing protein	AQZ11451	https://fungi.ensembl.org/Zygosaccharomyces_parabailii_gca_001984395/Gene/Summary?db=core;g=BZL39_C03780	https://fungi.ensembl.org/Zygosaccharomyces_parabailii_gca_001984395/Transcript/ProteinSummary?db=core;g=BZL39_C03780	https://www.uniprot.org/uniprot/A0A1S7HEH5
BZL39_F00850	6413.42	1.27491	0.0883501	14.4302	3.34e-47	46.4763	1.42e-44	171940	172461	protein_coding	AHP1 (YLR109W)	6	NA	NA	NA	NA	AQZ13458	https://fungi.ensembl.org/Zygosaccharomyces_parabailii_gca_001984395/Gene/Summary?db=core;g=BZL39_F00850	https://fungi.ensembl.org/Zygosaccharomyces_parabailii_gca_001984395/Transcript/ProteinSummary?db=core;g=BZL39_F00850	NA
BZL39_B05760	210.103	1.27336	0.150683	8.45058	2.9e-17	16.5376	2.47e-15	1103381	1103767	protein_coding	POC4 (YPL144W)	2	NA	NA	NA	NA	AQZ10652	https://fungi.ensembl.org/Zygosaccharomyces_parabailii_gca_001984395/Gene/Summary?db=core;g=BZL39_B05760	https://fungi.ensembl.org/Zygosaccharomyces_parabailii_gca_001984395/Transcript/ProteinSummary?db=core;g=BZL39_B05760	NA
BZL39_B07230	345.013	1.27233	0.138875	9.16172	5.11e-20	19.2916	5.26e-18	1371805	1373403	protein_coding	(ZYRO0F10274g)	2	A0A1S7HCR8	GO:0004190;GO:0006508;GO:0016787;GO:0006508;GO:0008233;GO:0004190	aspartic-type endopeptidase activity;proteolysis;hydrolase activity;proteolysis;peptidase activity;aspartic-type endopeptidase activity	Peptidase A1 domain-containing protein;Peptidase A1 domain-containing protein;Peptidase A1 domain-containing protein;Peptidase A1 domain-containing protein;Peptidase A1 domain-containing protein;Peptidase A1 domain-containing protein	AQZ10797	https://fungi.ensembl.org/Zygosaccharomyces_parabailii_gca_001984395/Gene/Summary?db=core;g=BZL39_B07230	https://fungi.ensembl.org/Zygosaccharomyces_parabailii_gca_001984395/Transcript/ProteinSummary?db=core;g=BZL39_B07230	https://www.uniprot.org/uniprot/A0A1S7HCR8
BZL39_A06460	1425.25	1.26904	0.0964886	13.1522	1.65e-39	38.7825	5.92e-37	1315146	1319537	protein_coding	YOR1 (YGR281W)	1	A0A1S7H9M2	GO:0008559;GO:0042626;GO:0042908;GO:0005524;GO:0016021;GO:0016887;GO:0055085;GO:0016020;GO:0005524;GO:0000166;GO:0016021;GO:0016020;GO:0000166;GO:0005524	ATPase-coupled xenobiotic transmembrane transporter activity;ATPase-coupled transmembrane transporter activity;xenobiotic transport;ATP binding;integral component of membrane;ATPase activity;transmembrane transport;membrane;ATP binding;nucleotide binding;integral component of membrane;membrane;nucleotide binding;ATP binding	YOR1 (YGR281W);YOR1 (YGR281W);YOR1 (YGR281W);YOR1 (YGR281W);YOR1 (YGR281W);YOR1 (YGR281W);YOR1 (YGR281W);YOR1 (YGR281W);YOR1 (YGR281W);YOR1 (YGR281W);YOR1 (YGR281W);YOR1 (YGR281W);YOR1 (YGR281W);YOR1 (YGR281W)	AQZ09711	https://fungi.ensembl.org/Zygosaccharomyces_parabailii_gca_001984395/Gene/Summary?db=core;g=BZL39_A06460	https://fungi.ensembl.org/Zygosaccharomyces_parabailii_gca_001984395/Transcript/ProteinSummary?db=core;g=BZL39_A06460	https://www.uniprot.org/uniprot/A0A1S7H9M2
BZL39_J05410	129.561	1.25049	0.193465	6.46364	1.02e-10	9.9914	4.11e-09	1068691	1071246	protein_coding	hypothetical protein	10	A0A1S7HTM8	GO:0015116;GO:0008271;GO:0008272;GO:0016020;GO:0016021;GO:0055085;GO:0016021;GO:0016020;GO:0016020;GO:1902358;GO:1902358	sulfate transmembrane transporter activity;secondary active sulfate transmembrane transporter activity;sulfate transport;membrane;integral component of membrane;transmembrane transport;integral component of membrane;membrane;membrane;sulfate transmembrane transport;sulfate transmembrane transport	Sulfate_transp domain-containing protein;Sulfate_transp domain-containing protein;Sulfate_transp domain-containing protein;Sulfate_transp domain-containing protein;Sulfate_transp domain-containing protein;Sulfate_transp domain-containing protein;Sulfate_transp domain-containing protein;Sulfate_transp domain-containing protein;Sulfate_transp domain-containing protein;Sulfate_transp domain-containi…	AQZ16372	https://fungi.ensembl.org/Zygosaccharomyces_parabailii_gca_001984395/Gene/Summary?db=core;g=BZL39_J05410	https://fungi.ensembl.org/Zygosaccharomyces_parabailii_gca_001984395/Transcript/ProteinSummary?db=core;g=BZL39_J05410	https://www.uniprot.org/uniprot/A0A1S7HTM8
BZL39_C00280	144.251	1.25014	0.180991	6.90719	4.94e-12	11.3063	2.39e-10	57907	59790	protein_coding	hypothetical protein	3	NA	NA	NA	NA	AQZ11108	https://fungi.ensembl.org/Zygosaccharomyces_parabailii_gca_001984395/Gene/Summary?db=core;g=BZL39_C00280	https://fungi.ensembl.org/Zygosaccharomyces_parabailii_gca_001984395/Transcript/ProteinSummary?db=core;g=BZL39_C00280	NA
BZL39_E01620	110.065	1.24896	0.195049	6.40333	1.52e-10	9.81816	5.8e-09	314998	316113	protein_coding	SCS3 (YGL126W)	5	A0A1S7HIE7	GO:0005789;GO:0019915;GO:0016020;GO:0016021;GO:0016020	endoplasmic reticulum membrane;lipid storage;membrane;integral component of membrane;membrane	SCS3 (YGL126W);SCS3 (YGL126W);SCS3 (YGL126W);SCS3 (YGL126W);SCS3 (YGL126W)	AQZ12823	https://fungi.ensembl.org/Zygosaccharomyces_parabailii_gca_001984395/Gene/Summary?db=core;g=BZL39_E01620	https://fungi.ensembl.org/Zygosaccharomyces_parabailii_gca_001984395/Transcript/ProteinSummary?db=core;g=BZL39_E01620	https://www.uniprot.org/uniprot/A0A1S7HIE7
BZL39_K01410	55.2174	1.24819	0.261374	4.77549	1.79e-06	5.74715	2.8e-05	239566	240684	protein_coding	YGL081W	11	A0A1S7HUI8	GO:0016021;GO:0016020	integral component of membrane;membrane	FHA domain-containing protein;FHA domain-containing protein	AQZ16550	https://fungi.ensembl.org/Zygosaccharomyces_parabailii_gca_001984395/Gene/Summary?db=core;g=BZL39_K01410	https://fungi.ensembl.org/Zygosaccharomyces_parabailii_gca_001984395/Transcript/ProteinSummary?db=core;g=BZL39_K01410	https://www.uniprot.org/uniprot/A0A1S7HUI8
BZL39_G00890	87.2387	1.24697	0.220372	5.65848	1.53e-08	7.81531	3.78e-07	170710	172818	protein_coding	LCD1 (YDR499W)	7	A0A1S7HMB8	GO:0000077;GO:0005634;GO:0005634	DNA damage checkpoint;nucleus;nucleus	LCD1 (YDR499W);LCD1 (YDR499W);LCD1 (YDR499W)	AQZ14070	https://fungi.ensembl.org/Zygosaccharomyces_parabailii_gca_001984395/Gene/Summary?db=core;g=BZL39_G00890	https://fungi.ensembl.org/Zygosaccharomyces_parabailii_gca_001984395/Transcript/ProteinSummary?db=core;g=BZL39_G00890	https://www.uniprot.org/uniprot/A0A1S7HMB8
BZL39_M01510	2116.22	1.24634	0.105571	11.8058	3.64e-32	31.4389	8.59e-30	318628	321048	protein_coding	HSP78 (YDR258C)	13	A0A1S7HX80	GO:0005524;GO:0016887;GO:0005524;GO:0000166	ATP binding;ATPase activity;ATP binding;nucleotide binding	HSP78 (YDR258C);HSP78 (YDR258C);HSP78 (YDR258C);HSP78 (YDR258C)	AQZ17595	https://fungi.ensembl.org/Zygosaccharomyces_parabailii_gca_001984395/Gene/Summary?db=core;g=BZL39_M01510	https://fungi.ensembl.org/Zygosaccharomyces_parabailii_gca_001984395/Transcript/ProteinSummary?db=core;g=BZL39_M01510	https://www.uniprot.org/uniprot/A0A1S7HX80
BZL39_M00390	56.3477	1.24589	0.264442	4.71139	2.46e-06	5.60906	3.74e-05	88900	89793	protein_coding	hypothetical protein	13	NA	NA	NA	NA	AQZ17488	https://fungi.ensembl.org/Zygosaccharomyces_parabailii_gca_001984395/Gene/Summary?db=core;g=BZL39_M00390	https://fungi.ensembl.org/Zygosaccharomyces_parabailii_gca_001984395/Transcript/ProteinSummary?db=core;g=BZL39_M00390	NA
BZL39_A07190	194.044	1.24176	0.174512	7.1156	1.11e-12	11.9547	5.87e-11	1450075	1450500	protein_coding	YBR285W	1	NA	NA	NA	NA	AQZ09784	https://fungi.ensembl.org/Zygosaccharomyces_parabailii_gca_001984395/Gene/Summary?db=core;g=BZL39_A07190	https://fungi.ensembl.org/Zygosaccharomyces_parabailii_gca_001984395/Transcript/ProteinSummary?db=core;g=BZL39_A07190	NA
BZL39_B05320	660.588	1.24003	0.124947	9.92444	3.26e-23	22.4868	4.42e-21	1021976	1023088	protein_coding	CPR6 (YLR216C)	2	A0A1S7HCB9	GO:0000413;GO:0003755;GO:0006457	protein peptidyl-prolyl isomerization;peptidyl-prolyl cis-trans isomerase activity;protein folding	CPR6 (YLR216C);CPR6 (YLR216C);CPR6 (YLR216C)	AQZ10608	https://fungi.ensembl.org/Zygosaccharomyces_parabailii_gca_001984395/Gene/Summary?db=core;g=BZL39_B05320	https://fungi.ensembl.org/Zygosaccharomyces_parabailii_gca_001984395/Transcript/ProteinSummary?db=core;g=BZL39_B05320	https://www.uniprot.org/uniprot/A0A1S7HCB9
BZL39_K02750	34.4587	1.23795	0.333719	3.70955	0.000208	3.68194	0.00189613	515813	516415	protein_coding	SPP2 (YOR148C)	11	A0A1S7HUF7	GO:0005634;GO:0005634	nucleus;nucleus	Pre-mRNA-splicing factor SPP2;Pre-mRNA-splicing factor SPP2	AQZ16684	https://fungi.ensembl.org/Zygosaccharomyces_parabailii_gca_001984395/Gene/Summary?db=core;g=BZL39_K02750	https://fungi.ensembl.org/Zygosaccharomyces_parabailii_gca_001984395/Transcript/ProteinSummary?db=core;g=BZL39_K02750	https://www.uniprot.org/uniprot/A0A1S7HUF7
BZL39_A02930	623.202	1.23364	0.127758	9.65608	4.63e-22	21.3344	5.76e-20	607598	608032	protein_coding	HCH1 (YNL281W)	1	A0A1S7H8L4	GO:0001671;GO:0051087;GO:0051879;GO:0032781	ATPase activator activity;chaperone binding;Hsp90 protein binding;positive regulation of ATPase activity	Aha1_N domain-containing protein;Aha1_N domain-containing protein;Aha1_N domain-containing protein;Aha1_N domain-containing protein	AQZ09358	https://fungi.ensembl.org/Zygosaccharomyces_parabailii_gca_001984395/Gene/Summary?db=core;g=BZL39_A02930	https://fungi.ensembl.org/Zygosaccharomyces_parabailii_gca_001984395/Transcript/ProteinSummary?db=core;g=BZL39_A02930	https://www.uniprot.org/uniprot/A0A1S7H8L4
BZL39_A04270	1160.12	1.23032	0.0979718	12.5579	3.6e-36	35.4437	1.19e-33	888713	890191	protein_coding	YBR056W	1	NA	NA	NA	NA	AQZ09492	https://fungi.ensembl.org/Zygosaccharomyces_parabailii_gca_001984395/Gene/Summary?db=core;g=BZL39_A04270	https://fungi.ensembl.org/Zygosaccharomyces_parabailii_gca_001984395/Transcript/ProteinSummary?db=core;g=BZL39_A04270	NA
BZL39_C01500	63.2395	1.22039	0.253167	4.82049	1.43e-06	5.84466	2.3e-05	269152	270270	protein_coding	YGL081W	3	A0A1S7HDX7	GO:0016020;GO:0016021	membrane;integral component of membrane	FHA domain-containing protein;FHA domain-containing protein	AQZ11229	https://fungi.ensembl.org/Zygosaccharomyces_parabailii_gca_001984395/Gene/Summary?db=core;g=BZL39_C01500	https://fungi.ensembl.org/Zygosaccharomyces_parabailii_gca_001984395/Transcript/ProteinSummary?db=core;g=BZL39_C01500	https://www.uniprot.org/uniprot/A0A1S7HDX7
BZL39_H02250	3435.1	1.21834	0.11819	10.3083	6.46e-25	24.1898	1.03e-22	401479	403413	protein_coding	SSA3 (YBL075C) and SSA4 (YER103W)	8	A0A1S7HP96	GO:0005829;GO:0006457;GO:0051082;GO:0006515;GO:0006616;GO:0016887;GO:0000166;GO:0005524	cytosol;protein folding;unfolded protein binding;protein quality control for misfolded or incompletely synthesized proteins;SRP-dependent cotranslational protein targeting to membrane, translocation;ATPase activity;nucleotide binding;ATP binding	SSA3 (YBL075C) and SSA4 (YER103W);SSA3 (YBL075C) and SSA4 (YER103W);SSA3 (YBL075C) and SSA4 (YER103W);SSA3 (YBL075C) and SSA4 (YER103W);SSA3 (YBL075C) and SSA4 (YER103W);SSA3 (YBL075C) and SSA4 (YER103W);SSA3 (YBL075C) and SSA4 (YER103W);SSA3 (YBL075C) and SSA4 (YER103W)	AQZ14851	https://fungi.ensembl.org/Zygosaccharomyces_parabailii_gca_001984395/Gene/Summary?db=core;g=BZL39_H02250	https://fungi.ensembl.org/Zygosaccharomyces_parabailii_gca_001984395/Transcript/ProteinSummary?db=core;g=BZL39_H02250	https://www.uniprot.org/uniprot/A0A1S7HP96
BZL39_E05130	221.604	1.20039	0.163987	7.32003	2.48e-13	12.6055	1.44e-11	1017000	1017608	protein_coding	(ZYRO0E07744g)	5	NA	NA	NA	NA	AQZ13174	https://fungi.ensembl.org/Zygosaccharomyces_parabailii_gca_001984395/Gene/Summary?db=core;g=BZL39_E05130	https://fungi.ensembl.org/Zygosaccharomyces_parabailii_gca_001984395/Transcript/ProteinSummary?db=core;g=BZL39_E05130	NA
BZL39_B02310	67.8495	1.19599	0.223547	5.35006	8.79e-08	7.05601	1.86e-06	439779	441032	protein_coding	CHO2 (YGR157W)	2	A0A1S7HB71	GO:0005783;GO:0016021;GO:0006629;GO:0008654;GO:0016020;GO:0016020;GO:0006656	endoplasmic reticulum;integral component of membrane;lipid metabolic process;phospholipid biosynthetic process;membrane;membrane;phosphatidylcholine biosynthetic process	CHO2 (YGR157W);CHO2 (YGR157W);CHO2 (YGR157W);CHO2 (YGR157W);CHO2 (YGR157W);CHO2 (YGR157W);CHO2 (YGR157W)	AQZ10306	https://fungi.ensembl.org/Zygosaccharomyces_parabailii_gca_001984395/Gene/Summary?db=core;g=BZL39_B02310	https://fungi.ensembl.org/Zygosaccharomyces_parabailii_gca_001984395/Transcript/ProteinSummary?db=core;g=BZL39_B02310	https://www.uniprot.org/uniprot/A0A1S7HB71
BZL39_B07310	74.849	1.19346	0.21579	5.53062	3.19e-08	7.49621	7.41e-07	1387970	1389748	protein_coding	EKI1 (YDR147W) and CKI1 (YLR133W)	2	A0A1S7HCM4	GO:0016773	phosphotransferase activity, alcohol group as acceptor	Choline_kin_N domain-containing protein	AQZ10804	https://fungi.ensembl.org/Zygosaccharomyces_parabailii_gca_001984395/Gene/Summary?db=core;g=BZL39_B07310	https://fungi.ensembl.org/Zygosaccharomyces_parabailii_gca_001984395/Transcript/ProteinSummary?db=core;g=BZL39_B07310	https://www.uniprot.org/uniprot/A0A1S7HCM4
BZL39_D00840	1403.14	1.17451	0.0948575	12.3818	3.28e-35	34.4841	1.01e-32	150635	151687	protein_coding	ADH5 (YBR145W) and ADH1 (YOL086C)	4	A0A1S7HG67	GO:0008270;GO:0055114;GO:0016491;GO:0046872;GO:0055114;GO:0016491	zinc ion binding;oxidation-reduction process;oxidoreductase activity;metal ion binding;oxidation-reduction process;oxidoreductase activity	PKS_ER domain-containing protein;PKS_ER domain-containing protein;PKS_ER domain-containing protein;PKS_ER domain-containing protein;PKS_ER domain-containing protein;PKS_ER domain-containing protein	AQZ12029	https://fungi.ensembl.org/Zygosaccharomyces_parabailii_gca_001984395/Gene/Summary?db=core;g=BZL39_D00840	https://fungi.ensembl.org/Zygosaccharomyces_parabailii_gca_001984395/Transcript/ProteinSummary?db=core;g=BZL39_D00840	https://www.uniprot.org/uniprot/A0A1S7HG67
BZL39_H03330	501.569	1.1633	0.134236	8.66608	4.47e-18	17.3497	4.05e-16	600557	606058	protein_coding	DUR1,2 (YBR208C)	8	A0A1S7HPH2	GO:0046872;GO:0005524;GO:0016787;GO:0005524;GO:0016874;GO:0000166;GO:0000166;GO:0005524	metal ion binding;ATP binding;hydrolase activity;ATP binding;ligase activity;nucleotide binding;nucleotide binding;ATP binding	DUR1,2 (YBR208C);DUR1,2 (YBR208C);DUR1,2 (YBR208C);DUR1,2 (YBR208C);DUR1,2 (YBR208C);DUR1,2 (YBR208C);DUR1,2 (YBR208C);DUR1,2 (YBR208C)	AQZ14957	https://fungi.ensembl.org/Zygosaccharomyces_parabailii_gca_001984395/Gene/Summary?db=core;g=BZL39_H03330	https://fungi.ensembl.org/Zygosaccharomyces_parabailii_gca_001984395/Transcript/ProteinSummary?db=core;g=BZL39_H03330	https://www.uniprot.org/uniprot/A0A1S7HPH2
BZL39_A02960	45.7298	1.16073	0.278397	4.16935	3.05e-05	4.5157	0.000351	610757	611818	protein_coding	SEC20 (YDR498C)	1	A0A1S7H8L8	GO:0005484;GO:0006890;GO:0016021;GO:0016020;GO:0016020;GO:0061025	SNAP receptor activity;retrograde vesicle-mediated transport, Golgi to endoplasmic reticulum;integral component of membrane;membrane;membrane;membrane fusion	SEC20 (YDR498C);SEC20 (YDR498C);SEC20 (YDR498C);SEC20 (YDR498C);SEC20 (YDR498C);SEC20 (YDR498C)	AQZ09361	https://fungi.ensembl.org/Zygosaccharomyces_parabailii_gca_001984395/Gene/Summary?db=core;g=BZL39_A02960	https://fungi.ensembl.org/Zygosaccharomyces_parabailii_gca_001984395/Transcript/ProteinSummary?db=core;g=BZL39_A02960	https://www.uniprot.org/uniprot/A0A1S7H8L8
BZL39_B05600	87.2854	1.15482	0.239259	4.82667	1.39e-06	5.85699	2.24e-05	1077891	1078430	protein_coding	RCN2 (YOR220W)	2	NA	NA	NA	NA	AQZ10636	https://fungi.ensembl.org/Zygosaccharomyces_parabailii_gca_001984395/Gene/Summary?db=core;g=BZL39_B05600	https://fungi.ensembl.org/Zygosaccharomyces_parabailii_gca_001984395/Transcript/ProteinSummary?db=core;g=BZL39_B05600	NA
BZL39_H04670	471.656	1.15264	0.128735	8.95361	3.44e-19	18.4634	3.31e-17	851078	852190	protein_coding	CPR6 (YLR216C)	8	A0A1S7HPX3	GO:0000413;GO:0003755;GO:0006457	protein peptidyl-prolyl isomerization;peptidyl-prolyl cis-trans isomerase activity;protein folding	CPR6 (YLR216C);CPR6 (YLR216C);CPR6 (YLR216C)	AQZ15089	https://fungi.ensembl.org/Zygosaccharomyces_parabailii_gca_001984395/Gene/Summary?db=core;g=BZL39_H04670	https://fungi.ensembl.org/Zygosaccharomyces_parabailii_gca_001984395/Transcript/ProteinSummary?db=core;g=BZL39_H04670	https://www.uniprot.org/uniprot/A0A1S7HPX3
BZL39_C05460	2712.79	1.14988	0.100879	11.3986	4.25e-30	29.3716	8.65e-28	1035107	1035379	protein_coding	STF2 (YGR008C) and TMA10 (YLR327C)	3	NA	NA	NA	NA	AQZ11618	https://fungi.ensembl.org/Zygosaccharomyces_parabailii_gca_001984395/Gene/Summary?db=core;g=BZL39_C05460	https://fungi.ensembl.org/Zygosaccharomyces_parabailii_gca_001984395/Transcript/ProteinSummary?db=core;g=BZL39_C05460	NA
BZL39_A03770	403.487	1.14836	0.231818	4.95372	7.28e-07	6.13787	1.25e-05	785754	786368	protein_coding	(ZYRO0E07744g)	1	NA	NA	NA	NA	AQZ09442	https://fungi.ensembl.org/Zygosaccharomyces_parabailii_gca_001984395/Gene/Summary?db=core;g=BZL39_A03770	https://fungi.ensembl.org/Zygosaccharomyces_parabailii_gca_001984395/Transcript/ProteinSummary?db=core;g=BZL39_A03770	NA
BZL39_K03870	221.975	1.14646	0.150214	7.63214	2.31e-14	13.6364	1.5e-12	737548	739812	protein_coding	PDR8 (YLR266C) and YRR1 (YOR162C)	11	A0A1S7HV03	GO:0008270;GO:0000981;GO:0006355;GO:0006357	zinc ion binding;DNA-binding transcription factor activity, RNA polymerase II-specific;regulation of transcription, DNA-templated;regulation of transcription by RNA polymerase II	Zn(2)-C6 fungal-type domain-containing protein;Zn(2)-C6 fungal-type domain-containing protein;Zn(2)-C6 fungal-type domain-containing protein;Zn(2)-C6 fungal-type domain-containing protein	AQZ16796	https://fungi.ensembl.org/Zygosaccharomyces_parabailii_gca_001984395/Gene/Summary?db=core;g=BZL39_K03870	https://fungi.ensembl.org/Zygosaccharomyces_parabailii_gca_001984395/Transcript/ProteinSummary?db=core;g=BZL39_K03870	https://www.uniprot.org/uniprot/A0A1S7HV03
BZL39_E01650	252.822	1.12562	0.152444	7.38381	1.54e-13	12.8125	9.01e-12	320411	322018	protein_coding	PCS60 (YBR222C)	5	NA	NA	NA	NA	AQZ12826	https://fungi.ensembl.org/Zygosaccharomyces_parabailii_gca_001984395/Gene/Summary?db=core;g=BZL39_E01650	https://fungi.ensembl.org/Zygosaccharomyces_parabailii_gca_001984395/Transcript/ProteinSummary?db=core;g=BZL39_E01650	NA
BZL39_B02580	1639.39	1.11997	0.0978228	11.4489	2.38e-30	29.6234	5.08e-28	502160	503533	protein_coding	UBI4 (YLL039C)	2	A0A1S7HBH2	GO:0004857;GO:0051321;GO:0031386;GO:0005777;GO:0016567;GO:0043086	enzyme inhibitor activity;meiotic cell cycle;protein tag;peroxisome;protein ubiquitination;negative regulation of catalytic activity	UBI4 (YLL039C);UBI4 (YLL039C);UBI4 (YLL039C);UBI4 (YLL039C);UBI4 (YLL039C);UBI4 (YLL039C)	AQZ10333	https://fungi.ensembl.org/Zygosaccharomyces_parabailii_gca_001984395/Gene/Summary?db=core;g=BZL39_B02580	https://fungi.ensembl.org/Zygosaccharomyces_parabailii_gca_001984395/Transcript/ProteinSummary?db=core;g=BZL39_B02580	https://www.uniprot.org/uniprot/A0A1S7HBH2
BZL39_P02520	157.26	1.11924	0.171428	6.52893	6.62e-11	10.1791	2.75e-09	493830	494609	protein_coding	PER33 (YLR064W)	16	A0A1S7I1E2	GO:0016021;GO:0016021;GO:0016020;GO:0016020	integral component of membrane;integral component of membrane;membrane;membrane	PER33 (YLR064W);PER33 (YLR064W);PER33 (YLR064W);PER33 (YLR064W)	AQZ19114	https://fungi.ensembl.org/Zygosaccharomyces_parabailii_gca_001984395/Gene/Summary?db=core;g=BZL39_P02520	https://fungi.ensembl.org/Zygosaccharomyces_parabailii_gca_001984395/Transcript/ProteinSummary?db=core;g=BZL39_P02520	https://www.uniprot.org/uniprot/A0A1S7I1E2
BZL39_I01660	1533.9	1.11705	0.0934775	11.9499	6.5e-33	32.1871	1.66e-30	366811	368061	protein_coding	PGK1 (YCR012W)	9	A0A1S7HQW7	GO:0004618;GO:0006096;GO:0016740;GO:0016301;GO:0005524;GO:0016310;GO:0000166;GO:0004618	phosphoglycerate kinase activity;glycolytic process;transferase activity;kinase activity;ATP binding;phosphorylation;nucleotide binding;phosphoglycerate kinase activity	Phosphoglycerate kinase;Phosphoglycerate kinase;Phosphoglycerate kinase;Phosphoglycerate kinase;Phosphoglycerate kinase;Phosphoglycerate kinase;Phosphoglycerate kinase;Phosphoglycerate kinase	AQZ15421	https://fungi.ensembl.org/Zygosaccharomyces_parabailii_gca_001984395/Gene/Summary?db=core;g=BZL39_I01660	https://fungi.ensembl.org/Zygosaccharomyces_parabailii_gca_001984395/Transcript/ProteinSummary?db=core;g=BZL39_I01660	https://www.uniprot.org/uniprot/A0A1S7HQW7
BZL39_J00800	31.064	1.11552	0.336884	3.31128	0.000929	3.03198	0.00686037	170123	172456	protein_coding	IME2 (YJL106W)	10	A0A1S7HSA0	GO:0004672;GO:0005524;GO:0006468	protein kinase activity;ATP binding;protein phosphorylation	Protein kinase domain-containing protein;Protein kinase domain-containing protein;Protein kinase domain-containing protein	AQZ15914	https://fungi.ensembl.org/Zygosaccharomyces_parabailii_gca_001984395/Gene/Summary?db=core;g=BZL39_J00800	https://fungi.ensembl.org/Zygosaccharomyces_parabailii_gca_001984395/Transcript/ProteinSummary?db=core;g=BZL39_J00800	https://www.uniprot.org/uniprot/A0A1S7HSA0
BZL39_K00650	445.158	1.1141	0.111079	10.0298	1.13e-23	22.9469	1.6e-21	115462	118152	protein_coding	LHS1 (YKL073W)	11	A0A1S7HTV7	GO:0005524;GO:0000166	ATP binding;nucleotide binding	LHS1 (YKL073W);LHS1 (YKL073W)	AQZ16474	https://fungi.ensembl.org/Zygosaccharomyces_parabailii_gca_001984395/Gene/Summary?db=core;g=BZL39_K00650	https://fungi.ensembl.org/Zygosaccharomyces_parabailii_gca_001984395/Transcript/ProteinSummary?db=core;g=BZL39_K00650	https://www.uniprot.org/uniprot/A0A1S7HTV7
BZL39_J01370	1881.33	1.11309	0.109139	10.1989	2.01e-24	23.6968	3.1e-22	278773	281196	protein_coding	HSP78 (YDR258C)	10	A0A1S7HSF1	GO:0034605;GO:0050821;GO:0051787;GO:0000002;GO:0005759;GO:0016887;GO:0042026;GO:0043335;GO:0005524;GO:0016887;GO:0005524;GO:0000166	cellular response to heat;protein stabilization;misfolded protein binding;mitochondrial genome maintenance;mitochondrial matrix;ATPase activity;protein refolding;protein unfolding;ATP binding;ATPase activity;ATP binding;nucleotide binding	HSP78 (YDR258C);HSP78 (YDR258C);HSP78 (YDR258C);HSP78 (YDR258C);HSP78 (YDR258C);HSP78 (YDR258C);HSP78 (YDR258C);HSP78 (YDR258C);HSP78 (YDR258C);HSP78 (YDR258C);HSP78 (YDR258C);HSP78 (YDR258C)	AQZ15969	https://fungi.ensembl.org/Zygosaccharomyces_parabailii_gca_001984395/Gene/Summary?db=core;g=BZL39_J01370	https://fungi.ensembl.org/Zygosaccharomyces_parabailii_gca_001984395/Transcript/ProteinSummary?db=core;g=BZL39_J01370	https://www.uniprot.org/uniprot/A0A1S7HSF1
BZL39_A07690	2207.26	1.11249	0.185281	6.00435	1.92e-09	8.7167	5.89e-08	1547737	1549263	protein_coding	BTN2 (YGR142W) and CUR1 (YPR158W)	1	NA	NA	NA	NA	AQZ09834	https://fungi.ensembl.org/Zygosaccharomyces_parabailii_gca_001984395/Gene/Summary?db=core;g=BZL39_A07690	https://fungi.ensembl.org/Zygosaccharomyces_parabailii_gca_001984395/Transcript/ProteinSummary?db=core;g=BZL39_A07690	NA
BZL39_B07710	3644.87	1.11072	0.168032	6.61017	3.84e-11	10.4157	1.66e-09	1470774	1472708	protein_coding	SSA3 (YBL075C) and SSA4 (YER103W)	2	A0A1S7HCQ4	GO:0006457;GO:0051082;GO:0005634;GO:0005737;GO:0006616;GO:0000166;GO:0005524	protein folding;unfolded protein binding;nucleus;cytoplasm;SRP-dependent cotranslational protein targeting to membrane, translocation;nucleotide binding;ATP binding	SSA3 (YBL075C) and SSA4 (YER103W);SSA3 (YBL075C) and SSA4 (YER103W);SSA3 (YBL075C) and SSA4 (YER103W);SSA3 (YBL075C) and SSA4 (YER103W);SSA3 (YBL075C) and SSA4 (YER103W);SSA3 (YBL075C) and SSA4 (YER103W);SSA3 (YBL075C) and SSA4 (YER103W)	AQZ10844	https://fungi.ensembl.org/Zygosaccharomyces_parabailii_gca_001984395/Gene/Summary?db=core;g=BZL39_B07710	https://fungi.ensembl.org/Zygosaccharomyces_parabailii_gca_001984395/Transcript/ProteinSummary?db=core;g=BZL39_B07710	https://www.uniprot.org/uniprot/A0A1S7HCQ4
BZL39_L02760	148.019	1.10559	0.165816	6.66754	2.6e-11	10.585	1.15e-09	525125	527332	protein_coding	GCR1 (YPL075W)	12	NA	NA	NA	NA	AQZ17206	https://fungi.ensembl.org/Zygosaccharomyces_parabailii_gca_001984395/Gene/Summary?db=core;g=BZL39_L02760	https://fungi.ensembl.org/Zygosaccharomyces_parabailii_gca_001984395/Transcript/ProteinSummary?db=core;g=BZL39_L02760	NA
BZL39_H04190	22.2953	1.10251	0.390096	2.82625	0.00470968	2.32701	0.0264705	763833	764726	protein_coding	YOR238W	8	NA	NA	NA	NA	AQZ15041	https://fungi.ensembl.org/Zygosaccharomyces_parabailii_gca_001984395/Gene/Summary?db=core;g=BZL39_H04190	https://fungi.ensembl.org/Zygosaccharomyces_parabailii_gca_001984395/Transcript/ProteinSummary?db=core;g=BZL39_H04190	NA
BZL39_I05110	759.082	1.0998	0.108464	10.1397	3.68e-24	23.4342	5.5e-22	1041693	1043795	protein_coding	YIL108W	9	NA	NA	NA	NA	AQZ15763	https://fungi.ensembl.org/Zygosaccharomyces_parabailii_gca_001984395/Gene/Summary?db=core;g=BZL39_I05110	https://fungi.ensembl.org/Zygosaccharomyces_parabailii_gca_001984395/Transcript/ProteinSummary?db=core;g=BZL39_I05110	NA
BZL39_J03380	412.768	1.08355	0.120868	8.96477	3.11e-19	18.5072	3.03e-17	651631	652599	protein_coding	MPM1 (YJL066C)	10	NA	NA	NA	NA	AQZ16170	https://fungi.ensembl.org/Zygosaccharomyces_parabailii_gca_001984395/Gene/Summary?db=core;g=BZL39_J03380	https://fungi.ensembl.org/Zygosaccharomyces_parabailii_gca_001984395/Transcript/ProteinSummary?db=core;g=BZL39_J03380	NA
BZL39_N01810	1030.59	1.08343	0.102731	10.5462	5.29e-26	25.2765	8.94e-24	363610	364356	protein_coding	TPI1 (YDR050C)	14	A0A1S7HYL2	GO:0004807;GO:0003824;GO:0006096;GO:0006094;GO:0016853;GO:0006096;GO:0004807;GO:0006094;GO:0006096	triose-phosphate isomerase activity;catalytic activity;glycolytic process;gluconeogenesis;isomerase activity;glycolytic process;triose-phosphate isomerase activity;gluconeogenesis;glycolytic process	Triosephosphate isomerase;Triosephosphate isomerase;Triosephosphate isomerase;Triosephosphate isomerase;Triosephosphate isomerase;Triosephosphate isomerase;Triosephosphate isomerase;Triosephosphate isomerase;Triosephosphate isomerase	AQZ18148	https://fungi.ensembl.org/Zygosaccharomyces_parabailii_gca_001984395/Gene/Summary?db=core;g=BZL39_N01810	https://fungi.ensembl.org/Zygosaccharomyces_parabailii_gca_001984395/Transcript/ProteinSummary?db=core;g=BZL39_N01810	https://www.uniprot.org/uniprot/A0A1S7HYL2
BZL39_M04190	150.043	1.08025	0.168688	6.40381	1.52e-10	9.81816	5.8e-09	816188	817303	protein_coding	SCS3 (YGL126W)	13	A0A1S7HXS6	GO:0005789;GO:0019915;GO:0016021;GO:0016020;GO:0016020	endoplasmic reticulum membrane;lipid storage;integral component of membrane;membrane;membrane	SCS3 (YGL126W);SCS3 (YGL126W);SCS3 (YGL126W);SCS3 (YGL126W);SCS3 (YGL126W)	AQZ17861	https://fungi.ensembl.org/Zygosaccharomyces_parabailii_gca_001984395/Gene/Summary?db=core;g=BZL39_M04190	https://fungi.ensembl.org/Zygosaccharomyces_parabailii_gca_001984395/Transcript/ProteinSummary?db=core;g=BZL39_M04190	https://www.uniprot.org/uniprot/A0A1S7HXS6
BZL39_J03990	1367.59	1.06711	0.125115	8.52904	1.48e-17	16.8297	1.28e-15	769283	770776	protein_coding	BTN2 (YGR142W) and CUR1 (YPR158W)	10	NA	NA	NA	NA	AQZ16230	https://fungi.ensembl.org/Zygosaccharomyces_parabailii_gca_001984395/Gene/Summary?db=core;g=BZL39_J03990	https://fungi.ensembl.org/Zygosaccharomyces_parabailii_gca_001984395/Transcript/ProteinSummary?db=core;g=BZL39_J03990	NA
BZL39_C05430	16.444	1.06587	0.460546	2.31436	0.0206479	1.68512	0.0852194	1032074	1032853	protein_coding	PRP18 (YGR006W)	3	A0A1S7HF16	GO:0005681;GO:0008380;GO:0005681;GO:0006397;GO:0008380;GO:0005634	spliceosomal complex;RNA splicing;spliceosomal complex;mRNA processing;RNA splicing;nucleus	Pre-mRNA-splicing factor 18;Pre-mRNA-splicing factor 18;Pre-mRNA-splicing factor 18;Pre-mRNA-splicing factor 18;Pre-mRNA-splicing factor 18;Pre-mRNA-splicing factor 18	AQZ11615	https://fungi.ensembl.org/Zygosaccharomyces_parabailii_gca_001984395/Gene/Summary?db=core;g=BZL39_C05430	https://fungi.ensembl.org/Zygosaccharomyces_parabailii_gca_001984395/Transcript/ProteinSummary?db=core;g=BZL39_C05430	https://www.uniprot.org/uniprot/A0A1S7HF16
BZL39_B00680	2894.34	1.06548	0.0933531	11.4134	3.58e-30	29.4461	7.47e-28	138530	139192	protein_coding	YNL208W	2	A0A1S7HB08	GO:0019867	outer membrane	Rick_17kDa_Anti domain-containing protein	AQZ10143	https://fungi.ensembl.org/Zygosaccharomyces_parabailii_gca_001984395/Gene/Summary?db=core;g=BZL39_B00680	https://fungi.ensembl.org/Zygosaccharomyces_parabailii_gca_001984395/Transcript/ProteinSummary?db=core;g=BZL39_B00680	https://www.uniprot.org/uniprot/A0A1S7HB08
BZL39_M01640	3693.01	1.05983	0.088878	11.9246	8.81e-33	32.055	2.13e-30	341533	341850	protein_coding	HSP10 (YOR020C)	13	A0A1S7HX23	GO:0006457;GO:0005524	protein folding;ATP binding	HSP10 (YOR020C);HSP10 (YOR020C)	AQZ17608	https://fungi.ensembl.org/Zygosaccharomyces_parabailii_gca_001984395/Gene/Summary?db=core;g=BZL39_M01640	https://fungi.ensembl.org/Zygosaccharomyces_parabailii_gca_001984395/Transcript/ProteinSummary?db=core;g=BZL39_M01640	https://www.uniprot.org/uniprot/A0A1S7HX23
BZL39_B06490	78.4002	1.05959	0.240108	4.41296	1.02e-05	4.9914	0.000133	1229064	1229859	protein_coding	OAZ1 (YPL052W)	2	A0A1S7HCJ2	GO:0008073;GO:0043086	ornithine decarboxylase inhibitor activity;negative regulation of catalytic activity	OAZ1 (YPL052W);OAZ1 (YPL052W)	NA	https://fungi.ensembl.org/Zygosaccharomyces_parabailii_gca_001984395/Gene/Summary?db=core;g=BZL39_B06490	https://fungi.ensembl.org/Zygosaccharomyces_parabailii_gca_001984395/Transcript/ProteinSummary?db=core;g=BZL39_B06490	https://www.uniprot.org/uniprot/A0A1S7HCJ2
BZL39_M00420	2719.43	1.05916	0.0914731	11.5789	5.27e-31	30.2782	1.15e-28	94394	95605	protein_coding	HSP42 (YDR171W)	13	NA	NA	NA	NA	AQZ17491	https://fungi.ensembl.org/Zygosaccharomyces_parabailii_gca_001984395/Gene/Summary?db=core;g=BZL39_M00420	https://fungi.ensembl.org/Zygosaccharomyces_parabailii_gca_001984395/Transcript/ProteinSummary?db=core;g=BZL39_M00420	NA
BZL39_E01610	26.577	1.0511	0.357687	2.93859	0.00329708	2.48187	0.0198804	314490	314873	protein_coding	SOH1 (YGL127C)	5	A0A1S7HIF0	GO:0016592;GO:0003712;GO:0006355;GO:0005634;GO:0005634	mediator complex;transcription coregulator activity;regulation of transcription, DNA-templated;nucleus;nucleus	Mediator of RNA polymerase II transcription subunit 31;Mediator of RNA polymerase II transcription subunit 31;Mediator of RNA polymerase II transcription subunit 31;Mediator of RNA polymerase II transcription subunit 31;Mediator of RNA polymerase II transcription subunit 31	AQZ12822	https://fungi.ensembl.org/Zygosaccharomyces_parabailii_gca_001984395/Gene/Summary?db=core;g=BZL39_E01610	https://fungi.ensembl.org/Zygosaccharomyces_parabailii_gca_001984395/Transcript/ProteinSummary?db=core;g=BZL39_E01610	https://www.uniprot.org/uniprot/A0A1S7HIF0
BZL39_E00720	242.479	1.04403	0.13834	7.54685	4.46e-14	13.3507	2.77e-12	154190	155662	protein_coding	PSD1 (YNL169C)	5	A0A1S7HI54	GO:0004609;GO:0005739;GO:0008654;GO:0016829;GO:0016831;GO:0008654;GO:0006629;GO:0005739;GO:0016020;GO:0016021;GO:0005743;GO:0004609;GO:0005743;GO:0016540;GO:0006646;GO:0031305;GO:0004609;GO:0006646	phosphatidylserine decarboxylase activity;mitochondrion;phospholipid biosynthetic process;lyase activity;carboxy-lyase activity;phospholipid biosynthetic process;lipid metabolic process;mitochondrion;membrane;integral component of membrane;mitochondrial inner membrane;phosphatidylserine decarboxylase activity;mitochondrial inner membrane;protein autoprocessing;phosphatidylethanolamine biosyntheti…	Phosphatidylserine decarboxylase proenzyme 1, mitochondrial;Phosphatidylserine decarboxylase proenzyme 1, mitochondrial;Phosphatidylserine decarboxylase proenzyme 1, mitochondrial;Phosphatidylserine decarboxylase proenzyme 1, mitochondrial;Phosphatidylserine decarboxylase proenzyme 1, mitochondrial;Phosphatidylserine decarboxylase proenzyme 1, mitochondrial;Phosphatidylserine decarboxylase proenz…	AQZ12732	https://fungi.ensembl.org/Zygosaccharomyces_parabailii_gca_001984395/Gene/Summary?db=core;g=BZL39_E00720	https://fungi.ensembl.org/Zygosaccharomyces_parabailii_gca_001984395/Transcript/ProteinSummary?db=core;g=BZL39_E00720	https://www.uniprot.org/uniprot/A0A1S7HI54
BZL39_E01380	920.713	1.04011	0.110502	9.4126	4.84e-21	20.3152	5.63e-19	266608	267693	protein_coding	(ZYRO0F12650g)	5	A0A1S7HIK2	GO:0005216;GO:0006811;GO:0016020;GO:0016020;GO:0016021;GO:0016020;GO:0034220	ion channel activity;ion transport;membrane;membrane;integral component of membrane;membrane;ion transmembrane transport	(ZYRO0F12650g);(ZYRO0F12650g);(ZYRO0F12650g);(ZYRO0F12650g);(ZYRO0F12650g);(ZYRO0F12650g);(ZYRO0F12650g)	AQZ12798	https://fungi.ensembl.org/Zygosaccharomyces_parabailii_gca_001984395/Gene/Summary?db=core;g=BZL39_E01380	https://fungi.ensembl.org/Zygosaccharomyces_parabailii_gca_001984395/Transcript/ProteinSummary?db=core;g=BZL39_E01380	https://www.uniprot.org/uniprot/A0A1S7HIK2
BZL39_E05030	109.539	1.0398	0.200556	5.18459	2.16e-07	6.66555	4.16e-06	995881	996105	protein_coding	PAI3 (YMR174C)	5	NA	NA	NA	NA	AQZ13164	https://fungi.ensembl.org/Zygosaccharomyces_parabailii_gca_001984395/Gene/Summary?db=core;g=BZL39_E05030	https://fungi.ensembl.org/Zygosaccharomyces_parabailii_gca_001984395/Transcript/ProteinSummary?db=core;g=BZL39_E05030	NA
BZL39_G04050	1798.82	1.03768	0.10036	10.3396	4.67e-25	24.3307	7.74e-23	778514	779431	protein_coding	UBI4 (YLL039C)	7	NA	NA	NA	NA	AQZ14390	https://fungi.ensembl.org/Zygosaccharomyces_parabailii_gca_001984395/Gene/Summary?db=core;g=BZL39_G04050	https://fungi.ensembl.org/Zygosaccharomyces_parabailii_gca_001984395/Transcript/ProteinSummary?db=core;g=BZL39_G04050	NA
BZL39_L04240	1859.8	1.0324	0.0970649	10.6361	2.02e-26	25.6946	3.63e-24	815295	816323	protein_coding	AHA1 (YDR214W)	12	A0A1S7HWB3	GO:0001671;GO:0051087;GO:0051879;GO:0032781	ATPase activator activity;chaperone binding;Hsp90 protein binding;positive regulation of ATPase activity	Aha1_N domain-containing protein;Aha1_N domain-containing protein;Aha1_N domain-containing protein;Aha1_N domain-containing protein	AQZ17351	https://fungi.ensembl.org/Zygosaccharomyces_parabailii_gca_001984395/Gene/Summary?db=core;g=BZL39_L04240	https://fungi.ensembl.org/Zygosaccharomyces_parabailii_gca_001984395/Transcript/ProteinSummary?db=core;g=BZL39_L04240	https://www.uniprot.org/uniprot/A0A1S7HWB3
BZL39_C04160	1659.63	1.02926	0.109019	9.44117	3.69e-21	20.433	4.35e-19	780656	781708	protein_coding	ADH5 (YBR145W) and ADH1 (YOL086C)	3	A0A1S7HEN0	GO:0008270;GO:0055114;GO:0016491;GO:0046872;GO:0055114;GO:0016491	zinc ion binding;oxidation-reduction process;oxidoreductase activity;metal ion binding;oxidation-reduction process;oxidoreductase activity	PKS_ER domain-containing protein;PKS_ER domain-containing protein;PKS_ER domain-containing protein;PKS_ER domain-containing protein;PKS_ER domain-containing protein;PKS_ER domain-containing protein	AQZ11489	https://fungi.ensembl.org/Zygosaccharomyces_parabailii_gca_001984395/Gene/Summary?db=core;g=BZL39_C04160	https://fungi.ensembl.org/Zygosaccharomyces_parabailii_gca_001984395/Transcript/ProteinSummary?db=core;g=BZL39_C04160	https://www.uniprot.org/uniprot/A0A1S7HEN0
BZL39_A06410	15.0788	1.02847	0.458608	2.24259	0.0249233	1.60339	0.0981918	1300453	1302039	protein_coding	APC4 (YDR118W)	1	A0A1S7H9M4	GO:0005680;GO:0030071;GO:0031145;GO:0051301;GO:0007049	anaphase-promoting complex;regulation of mitotic metaphase/anaphase transition;anaphase-promoting complex-dependent catabolic process;cell division;cell cycle	Anaphase-promoting complex subunit 4;Anaphase-promoting complex subunit 4;Anaphase-promoting complex subunit 4;Anaphase-promoting complex subunit 4;Anaphase-promoting complex subunit 4	AQZ09706	https://fungi.ensembl.org/Zygosaccharomyces_parabailii_gca_001984395/Gene/Summary?db=core;g=BZL39_A06410	https://fungi.ensembl.org/Zygosaccharomyces_parabailii_gca_001984395/Transcript/ProteinSummary?db=core;g=BZL39_A06410	https://www.uniprot.org/uniprot/A0A1S7H9M4
BZL39_A02130	1429.76	1.02716	0.096733	10.6185	2.44e-26	25.6126	4.29e-24	450284	451786	protein_coding	ALD2 (YMR170C)	1	A0A1S7H8E5	GO:0055114;GO:0016491;GO:0016620;GO:0055114;GO:0016491	oxidation-reduction process;oxidoreductase activity;oxidoreductase activity, acting on the aldehyde or oxo group of donors, NAD or NADP as acceptor;oxidation-reduction process;oxidoreductase activity	Aldedh domain-containing protein;Aldedh domain-containing protein;Aldedh domain-containing protein;Aldedh domain-containing protein;Aldedh domain-containing protein	AQZ09279	https://fungi.ensembl.org/Zygosaccharomyces_parabailii_gca_001984395/Gene/Summary?db=core;g=BZL39_A02130	https://fungi.ensembl.org/Zygosaccharomyces_parabailii_gca_001984395/Transcript/ProteinSummary?db=core;g=BZL39_A02130	https://www.uniprot.org/uniprot/A0A1S7H8E5
BZL39_F04060	27.7367	1.02497	0.366957	2.79317	0.00521945	2.28238	0.028723	838117	838695	protein_coding	hypothetical protein	6	A0A1S7HLG1	GO:0016491;GO:0055114	oxidoreductase activity;oxidation-reduction process	FMN_red domain-containing protein;FMN_red domain-containing protein	AQZ13776	https://fungi.ensembl.org/Zygosaccharomyces_parabailii_gca_001984395/Gene/Summary?db=core;g=BZL39_F04060	https://fungi.ensembl.org/Zygosaccharomyces_parabailii_gca_001984395/Transcript/ProteinSummary?db=core;g=BZL39_F04060	https://www.uniprot.org/uniprot/A0A1S7HLG1
BZL39_E05270	18011.3	1.0228	0.085721	11.9317	8.09e-33	32.0921	2.01e-30	1050781	1052925	protein_coding	HSC82 (YMR186W) and HSP82 (YPL240C)	5	A0A1S7HJN8	GO:0006457;GO:0051082;GO:0005524;GO:0005524;GO:0000166	protein folding;unfolded protein binding;ATP binding;ATP binding;nucleotide binding	HATPase_c domain-containing protein;HATPase_c domain-containing protein;HATPase_c domain-containing protein;HATPase_c domain-containing protein;HATPase_c domain-containing protein	AQZ13188	https://fungi.ensembl.org/Zygosaccharomyces_parabailii_gca_001984395/Gene/Summary?db=core;g=BZL39_E05270	https://fungi.ensembl.org/Zygosaccharomyces_parabailii_gca_001984395/Transcript/ProteinSummary?db=core;g=BZL39_E05270	https://www.uniprot.org/uniprot/A0A1S7HJN8
BZL39_D02100	6332.04	1.02059	0.0844986	12.0782	1.38e-33	32.8601	3.74e-31	413772	414293	protein_coding	AHP1 (YLR109W)	4	A0A1S7HKG3	GO:0016491;GO:0055114;GO:0004601;GO:0016491;GO:0016209;GO:0098869;GO:0098869	oxidoreductase activity;oxidation-reduction process;peroxidase activity;oxidoreductase activity;antioxidant activity;cellular oxidant detoxification;cellular oxidant detoxification	Thioredoxin domain-containing protein;Thioredoxin domain-containing protein;Thioredoxin domain-containing protein;Thioredoxin domain-containing protein;Thioredoxin domain-containing protein;Thioredoxin domain-containing protein;Thioredoxin domain-containing protein	AQZ12155	https://fungi.ensembl.org/Zygosaccharomyces_parabailii_gca_001984395/Gene/Summary?db=core;g=BZL39_D02100	https://fungi.ensembl.org/Zygosaccharomyces_parabailii_gca_001984395/Transcript/ProteinSummary?db=core;g=BZL39_D02100	https://www.uniprot.org/uniprot/A0A1S7HKG3
BZL39_M01530	1395	1.01866	0.103588	9.83377	8.05e-23	22.0942	1.06e-20	323468	325207	protein_coding	STI1 (YOR027W)	13	NA	NA	NA	NA	AQZ17597	https://fungi.ensembl.org/Zygosaccharomyces_parabailii_gca_001984395/Gene/Summary?db=core;g=BZL39_M01530	https://fungi.ensembl.org/Zygosaccharomyces_parabailii_gca_001984395/Transcript/ProteinSummary?db=core;g=BZL39_M01530	NA
BZL39_M02960	1978.3	1.01196	0.093186	10.8596	1.8e-27	26.7447	3.28e-25	598592	599095	protein_coding	SBA1 (YKL117W)	13	NA	NA	NA	NA	AQZ17739	https://fungi.ensembl.org/Zygosaccharomyces_parabailii_gca_001984395/Gene/Summary?db=core;g=BZL39_M02960	https://fungi.ensembl.org/Zygosaccharomyces_parabailii_gca_001984395/Transcript/ProteinSummary?db=core;g=BZL39_M02960	NA
BZL39_J05510	2745.28	1.00438	0.0881546	11.3934	4.51e-30	29.3458	8.98e-28	1086341	1088059	protein_coding	HSP60 (YLR259C)	10	A0A1S7HTN7	GO:0006457;GO:0005524;GO:0042026;GO:0005524;GO:0000166	protein folding;ATP binding;protein refolding;ATP binding;nucleotide binding	HSP60 (YLR259C);HSP60 (YLR259C);HSP60 (YLR259C);HSP60 (YLR259C);HSP60 (YLR259C)	AQZ16382	https://fungi.ensembl.org/Zygosaccharomyces_parabailii_gca_001984395/Gene/Summary?db=core;g=BZL39_J05510	https://fungi.ensembl.org/Zygosaccharomyces_parabailii_gca_001984395/Transcript/ProteinSummary?db=core;g=BZL39_J05510	https://www.uniprot.org/uniprot/A0A1S7HTN7
BZL39_P00500	123.828	0.994142	0.181855	5.46667	4.59e-08	7.33819	1.03e-06	83536	84735	protein_coding	MGR1 (YCL044C)	16	A0A1S7I0U4	GO:0016020	membrane	MGR1 (YCL044C)	AQZ18914	https://fungi.ensembl.org/Zygosaccharomyces_parabailii_gca_001984395/Gene/Summary?db=core;g=BZL39_P00500	https://fungi.ensembl.org/Zygosaccharomyces_parabailii_gca_001984395/Transcript/ProteinSummary?db=core;g=BZL39_P00500	https://www.uniprot.org/uniprot/A0A1S7I0U4
BZL39_C06920	55.3181	0.991496	0.266475	3.72079	0.000199	3.70115	0.00182304	1305906	1306874	protein_coding	PFA3 (YNL326C)	3	A0A1S7HFD7	GO:0016409;GO:0016746;GO:0016740;GO:0016020;GO:0016021;GO:0019706;GO:0016020;GO:0016746;GO:0018215	palmitoyltransferase activity;transferase activity, transferring acyl groups;transferase activity;membrane;integral component of membrane;protein-cysteine S-palmitoyltransferase activity;membrane;transferase activity, transferring acyl groups;protein phosphopantetheinylation	Palmitoyltransferase;Palmitoyltransferase;Palmitoyltransferase;Palmitoyltransferase;Palmitoyltransferase;Palmitoyltransferase;Palmitoyltransferase;Palmitoyltransferase;Palmitoyltransferase	AQZ11761	https://fungi.ensembl.org/Zygosaccharomyces_parabailii_gca_001984395/Gene/Summary?db=core;g=BZL39_C06920	https://fungi.ensembl.org/Zygosaccharomyces_parabailii_gca_001984395/Transcript/ProteinSummary?db=core;g=BZL39_C06920	https://www.uniprot.org/uniprot/A0A1S7HFD7
BZL39_E05230	761.391	0.990841	0.100249	9.88381	4.89e-23	22.3107	6.54e-21	1045197	1045796	protein_coding	ADD37 (YMR184W)	5	NA	NA	NA	NA	AQZ13184	https://fungi.ensembl.org/Zygosaccharomyces_parabailii_gca_001984395/Gene/Summary?db=core;g=BZL39_E05230	https://fungi.ensembl.org/Zygosaccharomyces_parabailii_gca_001984395/Transcript/ProteinSummary?db=core;g=BZL39_E05230	NA
BZL39_A08220	5514.43	0.986051	0.0868766	11.35	7.41e-30	29.1302	1.41e-27	1660933	1662246	protein_coding	ENO1 (YGR254W) and ENO2 (YHR174W)	1	A0A1S7HA22	GO:0000015;GO:0000287;GO:0004634;GO:0006096;GO:0016829;GO:0006096;GO:0004634;GO:0006096	phosphopyruvate hydratase complex;magnesium ion binding;phosphopyruvate hydratase activity;glycolytic process;lyase activity;glycolytic process;phosphopyruvate hydratase activity;glycolytic process	Phosphopyruvate hydratase;Phosphopyruvate hydratase;Phosphopyruvate hydratase;Phosphopyruvate hydratase;Phosphopyruvate hydratase;Phosphopyruvate hydratase;Phosphopyruvate hydratase;Phosphopyruvate hydratase	AQZ09886	https://fungi.ensembl.org/Zygosaccharomyces_parabailii_gca_001984395/Gene/Summary?db=core;g=BZL39_A08220	https://fungi.ensembl.org/Zygosaccharomyces_parabailii_gca_001984395/Transcript/ProteinSummary?db=core;g=BZL39_A08220	https://www.uniprot.org/uniprot/A0A1S7HA22
BZL39_F00870	47.4185	0.984912	0.270978	3.63466	0.000278	3.55596	0.00244481	175375	176955	protein_coding	YDR131C	6	NA	NA	NA	NA	AQZ13460	https://fungi.ensembl.org/Zygosaccharomyces_parabailii_gca_001984395/Gene/Summary?db=core;g=BZL39_F00870	https://fungi.ensembl.org/Zygosaccharomyces_parabailii_gca_001984395/Transcript/ProteinSummary?db=core;g=BZL39_F00870	NA
BZL39_J03500	223.392	0.966595	0.135696	7.12324	1.05e-12	11.9788	5.69e-11	673484	673909	protein_coding	YBR285W	10	NA	NA	NA	NA	AQZ16182	https://fungi.ensembl.org/Zygosaccharomyces_parabailii_gca_001984395/Gene/Summary?db=core;g=BZL39_J03500	https://fungi.ensembl.org/Zygosaccharomyces_parabailii_gca_001984395/Transcript/ProteinSummary?db=core;g=BZL39_J03500	NA
BZL39_C06090	126.293	0.965999	0.171824	5.62204	1.89e-08	7.72354	4.59e-07	1138678	1140906	protein_coding	GCR1 (YPL075W)	3	NA	NA	NA	NA	AQZ11681	https://fungi.ensembl.org/Zygosaccharomyces_parabailii_gca_001984395/Gene/Summary?db=core;g=BZL39_C06090	https://fungi.ensembl.org/Zygosaccharomyces_parabailii_gca_001984395/Transcript/ProteinSummary?db=core;g=BZL39_C06090	NA
BZL39_B00160	17.9396	0.955271	0.42567	2.24416	0.0248223	1.60516	0.0979229	28775	30454	protein_coding	hypothetical protein	2	A0A1S7HAV8	GO:0020037;GO:0055114;GO:0003824;GO:0016491;GO:0046872;GO:0055114;GO:0016020;GO:0016021;GO:0016491	heme binding;oxidation-reduction process;catalytic activity;oxidoreductase activity;metal ion binding;oxidation-reduction process;membrane;integral component of membrane;oxidoreductase activity	Uncharacterized protein;Uncharacterized protein;Uncharacterized protein;Uncharacterized protein;Uncharacterized protein;Uncharacterized protein;Uncharacterized protein;Uncharacterized protein;Uncharacterized protein	AQZ10093	https://fungi.ensembl.org/Zygosaccharomyces_parabailii_gca_001984395/Gene/Summary?db=core;g=BZL39_B00160	https://fungi.ensembl.org/Zygosaccharomyces_parabailii_gca_001984395/Transcript/ProteinSummary?db=core;g=BZL39_B00160	https://www.uniprot.org/uniprot/A0A1S7HAV8
BZL39_G04660	31.708	0.954487	0.331824	2.87649	0.00402126	2.39564	0.0233181	900640	901377	protein_coding	MDM12 (YOL009C)	7	A0A1S7HND0	GO:0007005;GO:0008289;GO:0032865;GO:0045040;GO:0008289;GO:0005739;GO:0005783;GO:0005741;GO:0016020;GO:0006869;GO:0005789;GO:0005741;GO:0005789;GO:0005741;GO:0032865;GO:0000002;GO:0045040	mitochondrion organization;lipid binding;ERMES complex;protein insertion into mitochondrial outer membrane;lipid binding;mitochondrion;endoplasmic reticulum;mitochondrial outer membrane;membrane;lipid transport;endoplasmic reticulum membrane;mitochondrial outer membrane;endoplasmic reticulum membrane;mitochondrial outer membrane;ERMES complex;mitochondrial genome maintenance;protein insertion int…	Mitochondrial distribution and morphology protein 12;Mitochondrial distribution and morphology protein 12;Mitochondrial distribution and morphology protein 12;Mitochondrial distribution and morphology protein 12;Mitochondrial distribution and morphology protein 12;Mitochondrial distribution and morphology protein 12;Mitochondrial distribution and morphology protein 12;Mitochondrial distribution a…	AQZ14448	https://fungi.ensembl.org/Zygosaccharomyces_parabailii_gca_001984395/Gene/Summary?db=core;g=BZL39_G04660	https://fungi.ensembl.org/Zygosaccharomyces_parabailii_gca_001984395/Transcript/ProteinSummary?db=core;g=BZL39_G04660	https://www.uniprot.org/uniprot/A0A1S7HND0
BZL39_K00180	62.4959	0.93187	0.242191	3.84767	0.000119	3.92445	0.00117271	24514	25530	protein_coding	hypothetical protein	11	NA	NA	NA	NA	AQZ16427	https://fungi.ensembl.org/Zygosaccharomyces_parabailii_gca_001984395/Gene/Summary?db=core;g=BZL39_K00180	https://fungi.ensembl.org/Zygosaccharomyces_parabailii_gca_001984395/Transcript/ProteinSummary?db=core;g=BZL39_K00180	NA
BZL39_O03040	70.4926	0.928671	0.282474	3.28764	0.00101031	2.99554	0.0073386	610945	612534	protein_coding	INO1 (YJL153C)	15	A0A1U7EPT4	GO:0006021;GO:0004512;GO:0008654;GO:0006021;GO:0016853;GO:0004512;GO:0006021	inositol biosynthetic process;inositol-3-phosphate synthase activity;phospholipid biosynthetic process;inositol biosynthetic process;isomerase activity;inositol-3-phosphate synthase activity;inositol biosynthetic process	Inositol-3-phosphate synthase;Inositol-3-phosphate synthase;Inositol-3-phosphate synthase;Inositol-3-phosphate synthase;Inositol-3-phosphate synthase;Inositol-3-phosphate synthase;Inositol-3-phosphate synthase	AQZ18763	https://fungi.ensembl.org/Zygosaccharomyces_parabailii_gca_001984395/Gene/Summary?db=core;g=BZL39_O03040	https://fungi.ensembl.org/Zygosaccharomyces_parabailii_gca_001984395/Transcript/ProteinSummary?db=core;g=BZL39_O03040	https://www.uniprot.org/uniprot/A0A1U7EPT4
BZL39_F05240	72.1936	0.919176	0.228105	4.02963	5.59e-05	4.25259	0.000594	1066960	1069266	protein_coding	CEX1 (YOR112W)	6	NA	NA	NA	NA	AQZ13890	https://fungi.ensembl.org/Zygosaccharomyces_parabailii_gca_001984395/Gene/Summary?db=core;g=BZL39_F05240	https://fungi.ensembl.org/Zygosaccharomyces_parabailii_gca_001984395/Transcript/ProteinSummary?db=core;g=BZL39_F05240	NA
BZL39_A02740	22.4615	0.917082	0.385264	2.3804	0.0172938	1.76211	0.0741315	568450	569016	protein_coding	YOL114C	1	A0A1S7H8I9	GO:0003747;GO:0006415	translation release factor activity;translational termination	RF_PROK_I domain-containing protein;RF_PROK_I domain-containing protein	AQZ09340	https://fungi.ensembl.org/Zygosaccharomyces_parabailii_gca_001984395/Gene/Summary?db=core;g=BZL39_A02740	https://fungi.ensembl.org/Zygosaccharomyces_parabailii_gca_001984395/Transcript/ProteinSummary?db=core;g=BZL39_A02740	https://www.uniprot.org/uniprot/A0A1S7H8I9
BZL39_H05980	133.736	0.907322	0.171213	5.29938	1.16e-07	6.93554	2.38e-06	1121242	1122021	protein_coding	PER33 (YLR064W)	8	A0A1S7HQC1	GO:0016021;GO:0016020;GO:0016021;GO:0016020	integral component of membrane;membrane;integral component of membrane;membrane	PER33 (YLR064W);PER33 (YLR064W);PER33 (YLR064W);PER33 (YLR064W)	AQZ15219	https://fungi.ensembl.org/Zygosaccharomyces_parabailii_gca_001984395/Gene/Summary?db=core;g=BZL39_H05980	https://fungi.ensembl.org/Zygosaccharomyces_parabailii_gca_001984395/Transcript/ProteinSummary?db=core;g=BZL39_H05980	https://www.uniprot.org/uniprot/A0A1S7HQC1
BZL39_J01500	2366.59	0.907216	0.101005	8.98185	2.66e-19	18.5751	2.62e-17	301615	301932	protein_coding	HSP10 (YOR020C)	10	A0A1S7HSH8	GO:0006457;GO:0005524	protein folding;ATP binding	HSP10 (YOR020C);HSP10 (YOR020C)	AQZ15982	https://fungi.ensembl.org/Zygosaccharomyces_parabailii_gca_001984395/Gene/Summary?db=core;g=BZL39_J01500	https://fungi.ensembl.org/Zygosaccharomyces_parabailii_gca_001984395/Transcript/ProteinSummary?db=core;g=BZL39_J01500	https://www.uniprot.org/uniprot/A0A1S7HSH8
BZL39_I01350	199.349	0.906282	0.163381	5.54704	2.91e-08	7.53611	6.8e-07	300132	300589	protein_coding	YCL012C	9	A0A1S7HQU0	GO:0016020;GO:0016021	membrane;integral component of membrane	YCL012C;YCL012C	NA	https://fungi.ensembl.org/Zygosaccharomyces_parabailii_gca_001984395/Gene/Summary?db=core;g=BZL39_I01350	https://fungi.ensembl.org/Zygosaccharomyces_parabailii_gca_001984395/Transcript/ProteinSummary?db=core;g=BZL39_I01350	https://www.uniprot.org/uniprot/A0A1S7HQU0
BZL39_D00390	695.017	0.902016	0.132216	6.82231	8.96e-12	11.0477	4.22e-10	70874	71989	protein_coding	LYS1 (YIR034C)	4	A0A1S7HFZ4	GO:0009085;GO:0004754;GO:0008652;GO:0009085;GO:0055114;GO:0016491;GO:0004754;GO:0019878	lysine biosynthetic process;saccharopine dehydrogenase (NAD+, L-lysine-forming) activity;cellular amino acid biosynthetic process;lysine biosynthetic process;oxidation-reduction process;oxidoreductase activity;saccharopine dehydrogenase (NAD+, L-lysine-forming) activity;lysine biosynthetic process via aminoadipic acid	Saccharopine dehydrogenase [NAD(+), L-lysine-forming];Saccharopine dehydrogenase [NAD(+), L-lysine-forming];Saccharopine dehydrogenase [NAD(+), L-lysine-forming];Saccharopine dehydrogenase [NAD(+), L-lysine-forming];Saccharopine dehydrogenase [NAD(+), L-lysine-forming];Saccharopine dehydrogenase [NAD(+), L-lysine-forming];Saccharopine dehydrogenase [NAD(+), L-lysine-forming];Saccharopine dehydrog…	AQZ11984	https://fungi.ensembl.org/Zygosaccharomyces_parabailii_gca_001984395/Gene/Summary?db=core;g=BZL39_D00390	https://fungi.ensembl.org/Zygosaccharomyces_parabailii_gca_001984395/Transcript/ProteinSummary?db=core;g=BZL39_D00390	https://www.uniprot.org/uniprot/A0A1S7HFZ4
BZL39_M02650	485.518	0.898662	0.109204	8.22921	1.88e-16	15.7258	1.51e-14	527908	531399	protein_coding	SNQ2 (YDR011W)	13	A0A1S7HXD4	GO:0042626;GO:0005524;GO:0016020;GO:0016021;GO:0055085;GO:0016020;GO:0016021;GO:0005524;GO:0000166;GO:0016020;GO:0000166;GO:0005524	ATPase-coupled transmembrane transporter activity;ATP binding;membrane;integral component of membrane;transmembrane transport;membrane;integral component of membrane;ATP binding;nucleotide binding;membrane;nucleotide binding;ATP binding	ABC transporter domain-containing protein;ABC transporter domain-containing protein;ABC transporter domain-containing protein;ABC transporter domain-containing protein;ABC transporter domain-containing protein;ABC transporter domain-containing protein;ABC transporter domain-containing protein;ABC transporter domain-containing protein;ABC transporter domain-containing protein;ABC transporter domai…	AQZ17708	https://fungi.ensembl.org/Zygosaccharomyces_parabailii_gca_001984395/Gene/Summary?db=core;g=BZL39_M02650	https://fungi.ensembl.org/Zygosaccharomyces_parabailii_gca_001984395/Transcript/ProteinSummary?db=core;g=BZL39_M02650	https://www.uniprot.org/uniprot/A0A1S7HXD4
BZL39_J03560	299.705	0.894041	0.126374	7.07455	1.5e-12	11.8239	7.68e-11	691169	691906	protein_coding	YKR011C	10	NA	NA	NA	NA	AQZ16188	https://fungi.ensembl.org/Zygosaccharomyces_parabailii_gca_001984395/Gene/Summary?db=core;g=BZL39_J03560	https://fungi.ensembl.org/Zygosaccharomyces_parabailii_gca_001984395/Transcript/ProteinSummary?db=core;g=BZL39_J03560	NA
BZL39_N02040	635.857	0.8938	0.110488	8.08956	5.99e-16	15.2226	4.55e-14	409184	410549	protein_coding	PMI40 (YER003C)	14	A0A1S7HYN2	GO:0004476;GO:0005975;GO:0008270;GO:0009298;GO:0046872;GO:0016853;GO:0004476;GO:0009298	mannose-6-phosphate isomerase activity;carbohydrate metabolic process;zinc ion binding;GDP-mannose biosynthetic process;metal ion binding;isomerase activity;mannose-6-phosphate isomerase activity;GDP-mannose biosynthetic process	Mannose-6-phosphate isomerase;Mannose-6-phosphate isomerase;Mannose-6-phosphate isomerase;Mannose-6-phosphate isomerase;Mannose-6-phosphate isomerase;Mannose-6-phosphate isomerase;Mannose-6-phosphate isomerase;Mannose-6-phosphate isomerase	NA	https://fungi.ensembl.org/Zygosaccharomyces_parabailii_gca_001984395/Gene/Summary?db=core;g=BZL39_N02040	https://fungi.ensembl.org/Zygosaccharomyces_parabailii_gca_001984395/Transcript/ProteinSummary?db=core;g=BZL39_N02040	https://www.uniprot.org/uniprot/A0A1S7HYN2
BZL39_K04780	49.9223	0.893329	0.277695	3.21694	0.00129565	2.88751	0.00905437	900521	901381	protein_coding	RMR1 (YGL250W)	11	NA	NA	NA	NA	AQZ16887	https://fungi.ensembl.org/Zygosaccharomyces_parabailii_gca_001984395/Gene/Summary?db=core;g=BZL39_K04780	https://fungi.ensembl.org/Zygosaccharomyces_parabailii_gca_001984395/Transcript/ProteinSummary?db=core;g=BZL39_K04780	NA
BZL39_M03870	140.752	0.893179	0.170466	5.23964	1.61e-07	6.79317	3.18e-06	751687	753123	protein_coding	SNU66 (YOR308C)	13	A0A1S7HXP6	GO:0000398;GO:0005634;GO:0005634	mRNA splicing, via spliceosome;nucleus;nucleus	SNU66 (YOR308C);SNU66 (YOR308C);SNU66 (YOR308C)	AQZ17829	https://fungi.ensembl.org/Zygosaccharomyces_parabailii_gca_001984395/Gene/Summary?db=core;g=BZL39_M03870	https://fungi.ensembl.org/Zygosaccharomyces_parabailii_gca_001984395/Transcript/ProteinSummary?db=core;g=BZL39_M03870	https://www.uniprot.org/uniprot/A0A1S7HXP6
BZL39_L05220	941.402	0.892764	0.194264	4.59563	4.31e-06	5.36552	6.17e-05	1040301	1041632	protein_coding	MET17 (YLR303W)	12	A0A1S7HWK1	GO:0030170;GO:0003824;GO:0006520;GO:0016765;GO:0019346	pyridoxal phosphate binding;catalytic activity;cellular amino acid metabolic process;transferase activity, transferring alkyl or aryl (other than methyl) groups;transsulfuration	MET17 (YLR303W);MET17 (YLR303W);MET17 (YLR303W);MET17 (YLR303W);MET17 (YLR303W)	AQZ17449	https://fungi.ensembl.org/Zygosaccharomyces_parabailii_gca_001984395/Gene/Summary?db=core;g=BZL39_L05220	https://fungi.ensembl.org/Zygosaccharomyces_parabailii_gca_001984395/Transcript/ProteinSummary?db=core;g=BZL39_L05220	https://www.uniprot.org/uniprot/A0A1S7HWK1
BZL39_H04480	35.3535	0.885747	0.303327	2.92011	0.00349911	2.45604	0.0208851	810108	811391	protein_coding	STE4 (YOR212W)	8	A0A1S7HQ78	GO:0007165;GO:0007165	signal transduction;signal transduction	WD_REPEATS_REGION domain-containing protein;WD_REPEATS_REGION domain-containing protein	AQZ15070	https://fungi.ensembl.org/Zygosaccharomyces_parabailii_gca_001984395/Gene/Summary?db=core;g=BZL39_H04480	https://fungi.ensembl.org/Zygosaccharomyces_parabailii_gca_001984395/Transcript/ProteinSummary?db=core;g=BZL39_H04480	https://www.uniprot.org/uniprot/A0A1S7HQ78
BZL39_J01390	1264.56	0.884704	0.0866638	10.2085	1.82e-24	23.7399	2.86e-22	283564	285303	protein_coding	STI1 (YOR027W)	10	NA	NA	NA	NA	AQZ15971	https://fungi.ensembl.org/Zygosaccharomyces_parabailii_gca_001984395/Gene/Summary?db=core;g=BZL39_J01390	https://fungi.ensembl.org/Zygosaccharomyces_parabailii_gca_001984395/Transcript/ProteinSummary?db=core;g=BZL39_J01390	NA
BZL39_L01470	3419.52	0.884643	0.0902161	9.80582	1.06e-22	21.9747	1.38e-20	285409	287127	protein_coding	HSP60 (YLR259C)	12	A0A1S7HW25	GO:0006457;GO:0005524;GO:0042026;GO:0000166;GO:0005524	protein folding;ATP binding;protein refolding;nucleotide binding;ATP binding	HSP60 (YLR259C);HSP60 (YLR259C);HSP60 (YLR259C);HSP60 (YLR259C);HSP60 (YLR259C)	AQZ17080	https://fungi.ensembl.org/Zygosaccharomyces_parabailii_gca_001984395/Gene/Summary?db=core;g=BZL39_L01470	https://fungi.ensembl.org/Zygosaccharomyces_parabailii_gca_001984395/Transcript/ProteinSummary?db=core;g=BZL39_L01470	https://www.uniprot.org/uniprot/A0A1S7HW25
BZL39_H03400	1331.87	0.884178	0.0930783	9.4993	2.11e-21	20.6757	2.56e-19	626030	627079	protein_coding	CSH1 (YBR161W) and SUR1 (YPL057C)	8	A0A1S7HPL8	GO:0016740;GO:0016021;GO:0016020	transferase activity;integral component of membrane;membrane	CSH1 (YBR161W) and SUR1 (YPL057C);CSH1 (YBR161W) and SUR1 (YPL057C);CSH1 (YBR161W) and SUR1 (YPL057C)	AQZ14964	https://fungi.ensembl.org/Zygosaccharomyces_parabailii_gca_001984395/Gene/Summary?db=core;g=BZL39_H03400	https://fungi.ensembl.org/Zygosaccharomyces_parabailii_gca_001984395/Transcript/ProteinSummary?db=core;g=BZL39_H03400	https://www.uniprot.org/uniprot/A0A1S7HPL8
BZL39_I01870	100.101	0.882755	0.217319	4.06203	4.86e-05	4.31336	0.000526	400868	401491	protein_coding	hypothetical protein	9	NA	NA	NA	NA	AQZ15442	https://fungi.ensembl.org/Zygosaccharomyces_parabailii_gca_001984395/Gene/Summary?db=core;g=BZL39_I01870	https://fungi.ensembl.org/Zygosaccharomyces_parabailii_gca_001984395/Transcript/ProteinSummary?db=core;g=BZL39_I01870	NA
BZL39_H05570	41717.4	0.87654	0.0752964	11.6412	2.54e-31	30.5952	5.85e-29	1035039	1035350	protein_coding	HSP12 (YFL014W)	8	NA	NA	NA	NA	AQZ15178	https://fungi.ensembl.org/Zygosaccharomyces_parabailii_gca_001984395/Gene/Summary?db=core;g=BZL39_H05570	https://fungi.ensembl.org/Zygosaccharomyces_parabailii_gca_001984395/Transcript/ProteinSummary?db=core;g=BZL39_H05570	NA
BZL39_D04220	18519.3	0.874287	0.0891804	9.80358	1.09e-22	21.9626	1.39e-20	874781	876709	protein_coding	SSA2 (YLL024C)	4	A0A1S7HGY9	GO:0005524;GO:0000166	ATP binding;nucleotide binding	SSA2 (YLL024C);SSA2 (YLL024C)	AQZ12361	https://fungi.ensembl.org/Zygosaccharomyces_parabailii_gca_001984395/Gene/Summary?db=core;g=BZL39_D04220	https://fungi.ensembl.org/Zygosaccharomyces_parabailii_gca_001984395/Transcript/ProteinSummary?db=core;g=BZL39_D04220	https://www.uniprot.org/uniprot/A0A1S7HGY9
BZL39_H04230	252.346	0.873337	0.127573	6.84578	7.61e-12	11.1186	3.62e-10	770374	770760	protein_coding	POC4 (YPL144W)	8	NA	NA	NA	NA	AQZ15045	https://fungi.ensembl.org/Zygosaccharomyces_parabailii_gca_001984395/Gene/Summary?db=core;g=BZL39_H04230	https://fungi.ensembl.org/Zygosaccharomyces_parabailii_gca_001984395/Transcript/ProteinSummary?db=core;g=BZL39_H04230	NA
BZL39_A01460	412.144	0.872464	0.122742	7.10809	1.18e-12	11.9281	6.15e-11	292050	292877	protein_coding	SWP1 (YMR149W)	1	A0A1S7H865	GO:0008250;GO:0006487;GO:0016021;GO:0005783;GO:0016021;GO:0016020;GO:0005789;GO:0016020;GO:0008250;GO:0006487;GO:0006486	oligosaccharyltransferase complex;protein N-linked glycosylation;integral component of membrane;endoplasmic reticulum;integral component of membrane;membrane;endoplasmic reticulum membrane;membrane;oligosaccharyltransferase complex;protein N-linked glycosylation;protein glycosylation	Dolichyl-diphosphooligosaccharide--protein glycosyltransferase subunit 2;Dolichyl-diphosphooligosaccharide--protein glycosyltransferase subunit 2;Dolichyl-diphosphooligosaccharide--protein glycosyltransferase subunit 2;Dolichyl-diphosphooligosaccharide--protein glycosyltransferase subunit 2;Dolichyl-diphosphooligosaccharide--protein glycosyltransferase subunit 2;Dolichyl-diphosphooligosaccharide-…	AQZ09212	https://fungi.ensembl.org/Zygosaccharomyces_parabailii_gca_001984395/Gene/Summary?db=core;g=BZL39_A01460	https://fungi.ensembl.org/Zygosaccharomyces_parabailii_gca_001984395/Transcript/ProteinSummary?db=core;g=BZL39_A01460	https://www.uniprot.org/uniprot/A0A1S7H865
BZL39_F04310	559.835	0.870025	0.114173	7.62023	2.53e-14	13.5969	1.63e-12	880593	881958	protein_coding	PMI40 (YER003C)	6	A0A1S7HL84	GO:0004476;GO:0005975;GO:0008270;GO:0009298;GO:0046872;GO:0016853;GO:0004476;GO:0009298	mannose-6-phosphate isomerase activity;carbohydrate metabolic process;zinc ion binding;GDP-mannose biosynthetic process;metal ion binding;isomerase activity;mannose-6-phosphate isomerase activity;GDP-mannose biosynthetic process	Mannose-6-phosphate isomerase;Mannose-6-phosphate isomerase;Mannose-6-phosphate isomerase;Mannose-6-phosphate isomerase;Mannose-6-phosphate isomerase;Mannose-6-phosphate isomerase;Mannose-6-phosphate isomerase;Mannose-6-phosphate isomerase	NA	https://fungi.ensembl.org/Zygosaccharomyces_parabailii_gca_001984395/Gene/Summary?db=core;g=BZL39_F04310	https://fungi.ensembl.org/Zygosaccharomyces_parabailii_gca_001984395/Transcript/ProteinSummary?db=core;g=BZL39_F04310	https://www.uniprot.org/uniprot/A0A1S7HL84
BZL39_J04180	125.137	0.867593	0.199836	4.34153	1.41e-05	4.85078	0.000177	813024	813683	protein_coding	PIS1 (YPR113W)	10	A0A1S7HT74	GO:0016780;GO:0008654;GO:0016020;GO:0016740;GO:0006629;GO:0016021;GO:0008654;GO:0016020;GO:0003881;GO:0016020;GO:0003881;GO:0016021	phosphotransferase activity, for other substituted phosphate groups;phospholipid biosynthetic process;membrane;transferase activity;lipid metabolic process;integral component of membrane;phospholipid biosynthetic process;membrane;CDP-diacylglycerol-inositol 3-phosphatidyltransferase activity;membrane;CDP-diacylglycerol-inositol 3-phosphatidyltransferase activity;integral component of membrane	CDP-diacylglycerol--inositol 3-phosphatidyltransferase;CDP-diacylglycerol--inositol 3-phosphatidyltransferase;CDP-diacylglycerol--inositol 3-phosphatidyltransferase;CDP-diacylglycerol--inositol 3-phosphatidyltransferase;CDP-diacylglycerol--inositol 3-phosphatidyltransferase;CDP-diacylglycerol--inositol 3-phosphatidyltransferase;CDP-diacylglycerol--inositol 3-phosphatidyltransferase;CDP-diacylglyc…	AQZ16249	https://fungi.ensembl.org/Zygosaccharomyces_parabailii_gca_001984395/Gene/Summary?db=core;g=BZL39_J04180	https://fungi.ensembl.org/Zygosaccharomyces_parabailii_gca_001984395/Transcript/ProteinSummary?db=core;g=BZL39_J04180	https://www.uniprot.org/uniprot/A0A1S7HT74
BZL39_P02790	518.288	0.865319	0.1193	7.25333	4.07e-13	12.3904	2.32e-11	544975	546075	protein_coding	YML131W	16	A0A1U7EQN1	GO:0055114;GO:0016491;GO:0016021;GO:0016020	oxidation-reduction process;oxidoreductase activity;integral component of membrane;membrane	PKS_ER domain-containing protein;PKS_ER domain-containing protein;PKS_ER domain-containing protein;PKS_ER domain-containing protein	AQZ19141	https://fungi.ensembl.org/Zygosaccharomyces_parabailii_gca_001984395/Gene/Summary?db=core;g=BZL39_P02790	https://fungi.ensembl.org/Zygosaccharomyces_parabailii_gca_001984395/Transcript/ProteinSummary?db=core;g=BZL39_P02790	https://www.uniprot.org/uniprot/A0A1U7EQN1
BZL39_C05850	10651	0.862677	0.0931928	9.25691	2.1e-20	19.6778	2.27e-18	1100762	1101760	protein_coding	TDH3 (YGR192C) and TDH2 (YJR009C)	3	A0A1S7HF75	GO:0006006;GO:0050661;GO:0055114;GO:0016620;GO:0051287;GO:0055114;GO:0016491;GO:0006096;GO:0000166;GO:0004365;GO:0051287;GO:0004365;GO:0006096	glucose metabolic process;NADP binding;oxidation-reduction process;oxidoreductase activity, acting on the aldehyde or oxo group of donors, NAD or NADP as acceptor;NAD binding;oxidation-reduction process;oxidoreductase activity;glycolytic process;nucleotide binding;glyceraldehyde-3-phosphate dehydrogenase (NAD+) (phosphorylating) activity;NAD binding;glyceraldehyde-3-phosphate dehydrogenase (NAD+)…	Glyceraldehyde-3-phosphate dehydrogenase;Glyceraldehyde-3-phosphate dehydrogenase;Glyceraldehyde-3-phosphate dehydrogenase;Glyceraldehyde-3-phosphate dehydrogenase;Glyceraldehyde-3-phosphate dehydrogenase;Glyceraldehyde-3-phosphate dehydrogenase;Glyceraldehyde-3-phosphate dehydrogenase;Glyceraldehyde-3-phosphate dehydrogenase;Glyceraldehyde-3-phosphate dehydrogenase;Glyceraldehyde-3-phosphate deh…	AQZ11657	https://fungi.ensembl.org/Zygosaccharomyces_parabailii_gca_001984395/Gene/Summary?db=core;g=BZL39_C05850	https://fungi.ensembl.org/Zygosaccharomyces_parabailii_gca_001984395/Transcript/ProteinSummary?db=core;g=BZL39_C05850	https://www.uniprot.org/uniprot/A0A1S7HF75
BZL39_D06300	144.161	0.861157	0.167156	5.15182	2.58e-07	6.58838	4.86e-06	1298769	1301033	protein_coding	PDR8 (YLR266C) and YRR1 (YOR162C)	4	A0A1S7HHX7	GO:0008270;GO:0000981;GO:0006355;GO:0006357	zinc ion binding;DNA-binding transcription factor activity, RNA polymerase II-specific;regulation of transcription, DNA-templated;regulation of transcription by RNA polymerase II	Zn(2)-C6 fungal-type domain-containing protein;Zn(2)-C6 fungal-type domain-containing protein;Zn(2)-C6 fungal-type domain-containing protein;Zn(2)-C6 fungal-type domain-containing protein	AQZ12568	https://fungi.ensembl.org/Zygosaccharomyces_parabailii_gca_001984395/Gene/Summary?db=core;g=BZL39_D06300	https://fungi.ensembl.org/Zygosaccharomyces_parabailii_gca_001984395/Transcript/ProteinSummary?db=core;g=BZL39_D06300	https://www.uniprot.org/uniprot/A0A1S7HHX7
BZL39_A03620	14692.6	0.860765	0.0861166	9.99534	1.6e-23	22.7959	2.24e-21	751613	753724	protein_coding	HSC82 (YMR186W) and HSP82 (YPL240C)	1	A0A1S7H8V0	GO:0006457;GO:0051082;GO:0005524;GO:0005524;GO:0000166	protein folding;unfolded protein binding;ATP binding;ATP binding;nucleotide binding	HATPase_c domain-containing protein;HATPase_c domain-containing protein;HATPase_c domain-containing protein;HATPase_c domain-containing protein;HATPase_c domain-containing protein	AQZ09427	https://fungi.ensembl.org/Zygosaccharomyces_parabailii_gca_001984395/Gene/Summary?db=core;g=BZL39_A03620	https://fungi.ensembl.org/Zygosaccharomyces_parabailii_gca_001984395/Transcript/ProteinSummary?db=core;g=BZL39_A03620	https://www.uniprot.org/uniprot/A0A1S7H8V0
BZL39_G00550	123.27	0.856915	0.180545	4.74628	2.07e-06	5.68403	3.22e-05	109842	111041	protein_coding	MGR1 (YCL044C)	7	A0A1S7HM68	GO:0016020	membrane	MGR1 (YCL044C)	AQZ14036	https://fungi.ensembl.org/Zygosaccharomyces_parabailii_gca_001984395/Gene/Summary?db=core;g=BZL39_G00550	https://fungi.ensembl.org/Zygosaccharomyces_parabailii_gca_001984395/Transcript/ProteinSummary?db=core;g=BZL39_G00550	https://www.uniprot.org/uniprot/A0A1S7HM68
BZL39_J02800	3345.65	0.854783	0.102639	8.32802	8.22e-17	16.0851	6.88e-15	558878	559381	protein_coding	SBA1 (YKL117W)	10	NA	NA	NA	NA	AQZ16112	https://fungi.ensembl.org/Zygosaccharomyces_parabailii_gca_001984395/Gene/Summary?db=core;g=BZL39_J02800	https://fungi.ensembl.org/Zygosaccharomyces_parabailii_gca_001984395/Transcript/ProteinSummary?db=core;g=BZL39_J02800	NA
BZL39_C02320	48.6169	0.853706	0.268851	3.17538	0.00149639	2.82496	0.0102808	431401	433074	protein_coding	PRP42 (YDR235W)	3	A0A1S7HE43	GO:0006396	RNA processing	PRP42 (YDR235W)	AQZ11311	https://fungi.ensembl.org/Zygosaccharomyces_parabailii_gca_001984395/Gene/Summary?db=core;g=BZL39_C02320	https://fungi.ensembl.org/Zygosaccharomyces_parabailii_gca_001984395/Transcript/ProteinSummary?db=core;g=BZL39_C02320	https://www.uniprot.org/uniprot/A0A1S7HE43
BZL39_C08040	89.8079	0.852929	0.20837	4.09334	4.25e-05	4.37161	0.000469	1544549	1545757	protein_coding	IDS2 (YJL146W)	3	NA	NA	NA	NA	AQZ11873	https://fungi.ensembl.org/Zygosaccharomyces_parabailii_gca_001984395/Gene/Summary?db=core;g=BZL39_C08040	https://fungi.ensembl.org/Zygosaccharomyces_parabailii_gca_001984395/Transcript/ProteinSummary?db=core;g=BZL39_C08040	NA
BZL39_D02180	133.419	0.850415	0.181407	4.68789	2.76e-06	5.55909	4.16e-05	438489	440390	protein_coding	CDC45 (YLR103C)	4	A0A1S7HGK8	GO:0006270;GO:0006260;GO:0005634;GO:0007049;GO:0005634	DNA replication initiation;DNA replication;nucleus;cell cycle;nucleus	CDC45 (YLR103C);CDC45 (YLR103C);CDC45 (YLR103C);CDC45 (YLR103C);CDC45 (YLR103C)	AQZ12163	https://fungi.ensembl.org/Zygosaccharomyces_parabailii_gca_001984395/Gene/Summary?db=core;g=BZL39_D02180	https://fungi.ensembl.org/Zygosaccharomyces_parabailii_gca_001984395/Transcript/ProteinSummary?db=core;g=BZL39_D02180	https://www.uniprot.org/uniprot/A0A1S7HGK8
BZL39_D02170	139.12	0.850396	0.176441	4.81972	1.44e-06	5.84164	2.3e-05	437631	438008	protein_coding	LCL2 (YLR104W)	4	NA	NA	NA	NA	AQZ12162	https://fungi.ensembl.org/Zygosaccharomyces_parabailii_gca_001984395/Gene/Summary?db=core;g=BZL39_D02170	https://fungi.ensembl.org/Zygosaccharomyces_parabailii_gca_001984395/Transcript/ProteinSummary?db=core;g=BZL39_D02170	NA
BZL39_D01210	184.485	0.850121	0.14809	5.74059	9.43e-09	8.02549	2.42e-07	222622	223845	protein_coding	MCA1 (YOR197W)	4	A0A1S7HGB9	GO:0006915;GO:0008234;GO:0006508	apoptotic process;cysteine-type peptidase activity;proteolysis	Metacaspase-1;Metacaspase-1;Metacaspase-1	AQZ12065	https://fungi.ensembl.org/Zygosaccharomyces_parabailii_gca_001984395/Gene/Summary?db=core;g=BZL39_D01210	https://fungi.ensembl.org/Zygosaccharomyces_parabailii_gca_001984395/Transcript/ProteinSummary?db=core;g=BZL39_D01210	https://www.uniprot.org/uniprot/A0A1S7HGB9
BZL39_A08200	49.1588	0.849928	0.267233	3.18048	0.00147033	2.83258	0.0101173	1658787	1660088	protein_coding	FMO1 (YHR176W)	1	A0A1S7HA66	GO:0004499;GO:0050660;GO:0050661;GO:0055114;GO:0055114;GO:0016491	N,N-dimethylaniline monooxygenase activity;flavin adenine dinucleotide binding;NADP binding;oxidation-reduction process;oxidation-reduction process;oxidoreductase activity	FMO1 (YHR176W);FMO1 (YHR176W);FMO1 (YHR176W);FMO1 (YHR176W);FMO1 (YHR176W);FMO1 (YHR176W)	AQZ09884	https://fungi.ensembl.org/Zygosaccharomyces_parabailii_gca_001984395/Gene/Summary?db=core;g=BZL39_A08200	https://fungi.ensembl.org/Zygosaccharomyces_parabailii_gca_001984395/Transcript/ProteinSummary?db=core;g=BZL39_A08200	https://www.uniprot.org/uniprot/A0A1S7HA66
BZL39_H02340	759.809	0.848198	0.111432	7.61177	2.7e-14	13.5686	1.73e-12	418509	419252	protein_coding	PRX1 (YBL064C)	8	A0A1S7HPN2	GO:0055114;GO:0016209;GO:0016491;GO:0051920;GO:0004601;GO:0055114;GO:0016209;GO:0016491;GO:0004601;GO:0098869;GO:0098869;GO:0098869;GO:0098869;GO:0098869	oxidation-reduction process;antioxidant activity;oxidoreductase activity;peroxiredoxin activity;peroxidase activity;oxidation-reduction process;antioxidant activity;oxidoreductase activity;peroxidase activity;cellular oxidant detoxification;cellular oxidant detoxification;cellular oxidant detoxification;cellular oxidant detoxification;cellular oxidant detoxification	Thioredoxin domain-containing protein;Thioredoxin domain-containing protein;Thioredoxin domain-containing protein;Thioredoxin domain-containing protein;Thioredoxin domain-containing protein;Thioredoxin domain-containing protein;Thioredoxin domain-containing protein;Thioredoxin domain-containing protein;Thioredoxin domain-containing protein;Thioredoxin domain-containing protein;Thioredoxin domain-…	AQZ14860	https://fungi.ensembl.org/Zygosaccharomyces_parabailii_gca_001984395/Gene/Summary?db=core;g=BZL39_H02340	https://fungi.ensembl.org/Zygosaccharomyces_parabailii_gca_001984395/Transcript/ProteinSummary?db=core;g=BZL39_H02340	https://www.uniprot.org/uniprot/A0A1S7HPN2
BZL39_A06770	242.971	0.845419	0.135549	6.23699	4.46e-10	9.35067	1.56e-08	1372491	1373921	protein_coding	UBX5 (YDR330W)	1	NA	NA	NA	NA	AQZ09742	https://fungi.ensembl.org/Zygosaccharomyces_parabailii_gca_001984395/Gene/Summary?db=core;g=BZL39_A06770	https://fungi.ensembl.org/Zygosaccharomyces_parabailii_gca_001984395/Transcript/ProteinSummary?db=core;g=BZL39_A06770	NA
BZL39_L05000	18874	0.844987	0.090355	9.35186	8.61e-21	20.065	9.53e-19	975177	977105	protein_coding	SSA2 (YLL024C)	12	A0A1S7HWN6	GO:0005524;GO:0000166	ATP binding;nucleotide binding	SSA2 (YLL024C);SSA2 (YLL024C)	AQZ17427	https://fungi.ensembl.org/Zygosaccharomyces_parabailii_gca_001984395/Gene/Summary?db=core;g=BZL39_L05000	https://fungi.ensembl.org/Zygosaccharomyces_parabailii_gca_001984395/Transcript/ProteinSummary?db=core;g=BZL39_L05000	https://www.uniprot.org/uniprot/A0A1S7HWN6
BZL39_J05380	1011.18	0.840908	0.106893	7.86683	3.64e-15	14.4389	2.57e-13	1056902	1061305	protein_coding	YOR1 (YGR281W)	10	A0A1S7HTJ6	GO:0008559;GO:0042626;GO:0042908;GO:0005524;GO:0016021;GO:0016887;GO:0055085;GO:0005524;GO:0016020;GO:0000166;GO:0016021;GO:0016020;GO:0005524;GO:0000166	ATPase-coupled xenobiotic transmembrane transporter activity;ATPase-coupled transmembrane transporter activity;xenobiotic transport;ATP binding;integral component of membrane;ATPase activity;transmembrane transport;ATP binding;membrane;nucleotide binding;integral component of membrane;membrane;ATP binding;nucleotide binding	YOR1 (YGR281W);YOR1 (YGR281W);YOR1 (YGR281W);YOR1 (YGR281W);YOR1 (YGR281W);YOR1 (YGR281W);YOR1 (YGR281W);YOR1 (YGR281W);YOR1 (YGR281W);YOR1 (YGR281W);YOR1 (YGR281W);YOR1 (YGR281W);YOR1 (YGR281W);YOR1 (YGR281W)	AQZ16369	https://fungi.ensembl.org/Zygosaccharomyces_parabailii_gca_001984395/Gene/Summary?db=core;g=BZL39_J05380	https://fungi.ensembl.org/Zygosaccharomyces_parabailii_gca_001984395/Transcript/ProteinSummary?db=core;g=BZL39_J05380	https://www.uniprot.org/uniprot/A0A1S7HTJ6
BZL39_L05020	207.605	0.838703	0.146098	5.74068	9.43e-09	8.02549	2.42e-07	978853	979986	protein_coding	HIF1 (YLL022C)	12	A0A1S7HWI6	GO:0005634;GO:0005634	nucleus;nucleus	HIF1 (YLL022C);HIF1 (YLL022C)	AQZ17429	https://fungi.ensembl.org/Zygosaccharomyces_parabailii_gca_001984395/Gene/Summary?db=core;g=BZL39_L05020	https://fungi.ensembl.org/Zygosaccharomyces_parabailii_gca_001984395/Transcript/ProteinSummary?db=core;g=BZL39_L05020	https://www.uniprot.org/uniprot/A0A1S7HWI6
BZL39_E01510	1186.72	0.834748	0.0829315	10.0655	7.85e-24	23.1051	1.15e-21	293597	295042	protein_coding	OLE1 (YGL055W)	5	A0A1S7HIE0	GO:0004768;GO:0006636;GO:0020037;GO:0055114;GO:0006629;GO:0016021;GO:0016717;GO:0055114;GO:0046872;GO:0006633;GO:0055114;GO:0016020;GO:0016021;GO:0006631;GO:0016491;GO:0006629;GO:0004768;GO:0016020;GO:0006636;GO:0046872;GO:0004768	stearoyl-CoA 9-desaturase activity;unsaturated fatty acid biosynthetic process;heme binding;oxidation-reduction process;lipid metabolic process;integral component of membrane;oxidoreductase activity, acting on paired donors, with oxidation of a pair of donors resulting in the reduction of molecular oxygen to two molecules of water;oxidation-reduction process;metal ion binding;fatty acid biosynthe…	Acyl-CoA desaturase;Acyl-CoA desaturase;Acyl-CoA desaturase;Acyl-CoA desaturase;Acyl-CoA desaturase;Acyl-CoA desaturase;Acyl-CoA desaturase;Acyl-CoA desaturase;Acyl-CoA desaturase;Acyl-CoA desaturase;Acyl-CoA desaturase;Acyl-CoA desaturase;Acyl-CoA desaturase;Acyl-CoA desaturase;Acyl-CoA desaturase;Acyl-CoA desaturase;Acyl-CoA desaturase;Acyl-CoA desaturase;Acyl-CoA desaturase;Acyl-CoA desaturase…	AQZ12812	https://fungi.ensembl.org/Zygosaccharomyces_parabailii_gca_001984395/Gene/Summary?db=core;g=BZL39_E01510	https://fungi.ensembl.org/Zygosaccharomyces_parabailii_gca_001984395/Transcript/ProteinSummary?db=core;g=BZL39_E01510	https://www.uniprot.org/uniprot/A0A1S7HIE0
BZL39_J02920	60.8507	0.834494	0.254219	3.28258	0.0010286	2.98775	0.00746176	579897	581663	protein_coding	YKU80 (YMR106C)	10	A0A1S7HSW0	GO:0000723;GO:0006303;GO:0003677;GO:0003684;GO:0005634;GO:0006310;GO:0042162;GO:0043564;GO:0016787;GO:0004386;GO:0006281;GO:0000781;GO:0005524;GO:0000166;GO:0003677;GO:0006310;GO:0005634;GO:0006974;GO:0003678;GO:0000781;GO:0005634;GO:0032508	telomere maintenance;double-strand break repair via nonhomologous end joining;DNA binding;damaged DNA binding;nucleus;DNA recombination;telomeric DNA binding;Ku70:Ku80 complex;hydrolase activity;helicase activity;DNA repair;chromosome, telomeric region;ATP binding;nucleotide binding;DNA binding;DNA recombination;nucleus;cellular response to DNA damage stimulus;DNA helicase activity;chromosome, te…	ATP-dependent DNA helicase II subunit 2;ATP-dependent DNA helicase II subunit 2;ATP-dependent DNA helicase II subunit 2;ATP-dependent DNA helicase II subunit 2;ATP-dependent DNA helicase II subunit 2;ATP-dependent DNA helicase II subunit 2;ATP-dependent DNA helicase II subunit 2;ATP-dependent DNA helicase II subunit 2;ATP-dependent DNA helicase II subunit 2;ATP-dependent DNA helicase II subunit 2…	AQZ16124	https://fungi.ensembl.org/Zygosaccharomyces_parabailii_gca_001984395/Gene/Summary?db=core;g=BZL39_J02920	https://fungi.ensembl.org/Zygosaccharomyces_parabailii_gca_001984395/Transcript/ProteinSummary?db=core;g=BZL39_J02920	https://www.uniprot.org/uniprot/A0A1S7HSW0
BZL39_L02600	152.308	0.834036	0.183256	4.5512	5.33e-06	5.27327	7.42e-05	501297	501806	protein_coding	SUE1 (YPR151C)	12	A0A1S7HWE0	GO:0005739;GO:0005739	mitochondrion;mitochondrion	SUE1 (YPR151C);SUE1 (YPR151C)	AQZ17190	https://fungi.ensembl.org/Zygosaccharomyces_parabailii_gca_001984395/Gene/Summary?db=core;g=BZL39_L02600	https://fungi.ensembl.org/Zygosaccharomyces_parabailii_gca_001984395/Transcript/ProteinSummary?db=core;g=BZL39_L02600	https://www.uniprot.org/uniprot/A0A1S7HWE0
BZL39_L02520	13040.1	0.833875	0.0902418	9.24046	2.45e-20	19.6108	2.62e-18	487109	488107	protein_coding	TDH3 (YGR192C) and TDH2 (YJR009C)	12	A0A1S7HVZ0	GO:0006006;GO:0050661;GO:0055114;GO:0016620;GO:0051287;GO:0055114;GO:0016491;GO:0000166;GO:0006096;GO:0004365;GO:0004365;GO:0051287;GO:0006096	glucose metabolic process;NADP binding;oxidation-reduction process;oxidoreductase activity, acting on the aldehyde or oxo group of donors, NAD or NADP as acceptor;NAD binding;oxidation-reduction process;oxidoreductase activity;nucleotide binding;glycolytic process;glyceraldehyde-3-phosphate dehydrogenase (NAD+) (phosphorylating) activity;glyceraldehyde-3-phosphate dehydrogenase (NAD+) (phosphoryl…	Glyceraldehyde-3-phosphate dehydrogenase;Glyceraldehyde-3-phosphate dehydrogenase;Glyceraldehyde-3-phosphate dehydrogenase;Glyceraldehyde-3-phosphate dehydrogenase;Glyceraldehyde-3-phosphate dehydrogenase;Glyceraldehyde-3-phosphate dehydrogenase;Glyceraldehyde-3-phosphate dehydrogenase;Glyceraldehyde-3-phosphate dehydrogenase;Glyceraldehyde-3-phosphate dehydrogenase;Glyceraldehyde-3-phosphate deh…	AQZ17182	https://fungi.ensembl.org/Zygosaccharomyces_parabailii_gca_001984395/Gene/Summary?db=core;g=BZL39_L02520	https://fungi.ensembl.org/Zygosaccharomyces_parabailii_gca_001984395/Transcript/ProteinSummary?db=core;g=BZL39_L02520	https://www.uniprot.org/uniprot/A0A1S7HVZ0
BZL39_F04320	396.233	0.831576	0.117062	7.10371	1.21e-12	11.9172	6.25e-11	882336	883013	protein_coding	FMP52 (YER004W)	6	A0A1S7HL83	GO:0005739;GO:0005741;GO:0016020	mitochondrion;mitochondrial outer membrane;membrane	FMP52 (YER004W);FMP52 (YER004W);FMP52 (YER004W)	AQZ13802	https://fungi.ensembl.org/Zygosaccharomyces_parabailii_gca_001984395/Gene/Summary?db=core;g=BZL39_F04320	https://fungi.ensembl.org/Zygosaccharomyces_parabailii_gca_001984395/Transcript/ProteinSummary?db=core;g=BZL39_F04320	https://www.uniprot.org/uniprot/A0A1S7HL83
BZL39_A02300	703.98	0.831111	0.109793	7.56981	3.74e-14	13.4271	2.34e-12	485493	486383	protein_coding	BUG1 (YDL099W)	1	NA	NA	NA	NA	AQZ09296	https://fungi.ensembl.org/Zygosaccharomyces_parabailii_gca_001984395/Gene/Summary?db=core;g=BZL39_A02300	https://fungi.ensembl.org/Zygosaccharomyces_parabailii_gca_001984395/Transcript/ProteinSummary?db=core;g=BZL39_A02300	NA
BZL39_D04250	2866.95	0.828911	0.0901665	9.19311	3.82e-20	19.4179	4.02e-18	885631	888366	protein_coding	HSP104 (YLL026W)	4	A0A1S7HH02	GO:0005524;GO:0000166;GO:0034399;GO:0051082;GO:0051085;GO:0070370;GO:0072380;GO:0005524;GO:0005634;GO:0005737;GO:0016887;GO:0034975;GO:0035617;GO:0042802;GO:0043335;GO:0043531;GO:0051087;GO:0070414;GO:0005524;GO:0006355;GO:0008134;GO:0016887	ATP binding;nucleotide binding;nuclear periphery;unfolded protein binding;chaperone cofactor-dependent protein refolding;cellular heat acclimation;TRC complex;ATP binding;nucleus;cytoplasm;ATPase activity;protein folding in endoplasmic reticulum;stress granule disassembly;identical protein binding;protein unfolding;ADP binding;chaperone binding;trehalose metabolism in response to heat stress;ATP …	HSP104 (YLL026W);HSP104 (YLL026W);HSP104 (YLL026W);HSP104 (YLL026W);HSP104 (YLL026W);HSP104 (YLL026W);HSP104 (YLL026W);HSP104 (YLL026W);HSP104 (YLL026W);HSP104 (YLL026W);HSP104 (YLL026W);HSP104 (YLL026W);HSP104 (YLL026W);HSP104 (YLL026W);HSP104 (YLL026W);HSP104 (YLL026W);HSP104 (YLL026W);HSP104 (YLL026W);HSP104 (YLL026W);HSP104 (YLL026W);HSP104 (YLL026W);HSP104 (YLL026W)	AQZ12364	https://fungi.ensembl.org/Zygosaccharomyces_parabailii_gca_001984395/Gene/Summary?db=core;g=BZL39_D04250	https://fungi.ensembl.org/Zygosaccharomyces_parabailii_gca_001984395/Transcript/ProteinSummary?db=core;g=BZL39_D04250	https://www.uniprot.org/uniprot/A0A1S7HH02
BZL39_A07260	246.858	0.828676	0.135132	6.13235	8.66e-10	9.06248	2.84e-08	1469662	1470399	protein_coding	YKR011C	1	NA	NA	NA	NA	AQZ09791	https://fungi.ensembl.org/Zygosaccharomyces_parabailii_gca_001984395/Gene/Summary?db=core;g=BZL39_A07260	https://fungi.ensembl.org/Zygosaccharomyces_parabailii_gca_001984395/Transcript/ProteinSummary?db=core;g=BZL39_A07260	NA
BZL39_I04380	805.18	0.826884	0.0949136	8.71197	2.99e-18	17.5243	2.76e-16	896184	898505	protein_coding	PMT4 (YJR143C)	9	A0A1S7HRX7	GO:0000030;GO:0006493;GO:0016020;GO:0016740;GO:0005783;GO:0016021;GO:0016757;GO:0016020;GO:0004169;GO:0005789;GO:0016020;GO:0004169;GO:0005789;GO:0016021;GO:0035269;GO:0035269;GO:0097502;GO:0006486	mannosyltransferase activity;protein O-linked glycosylation;membrane;transferase activity;endoplasmic reticulum;integral component of membrane;transferase activity, transferring glycosyl groups;membrane;dolichyl-phosphate-mannose-protein mannosyltransferase activity;endoplasmic reticulum membrane;membrane;dolichyl-phosphate-mannose-protein mannosyltransferase activity;endoplasmic reticulum membra…	Dolichyl-phosphate-mannose--protein mannosyltransferase;Dolichyl-phosphate-mannose--protein mannosyltransferase;Dolichyl-phosphate-mannose--protein mannosyltransferase;Dolichyl-phosphate-mannose--protein mannosyltransferase;Dolichyl-phosphate-mannose--protein mannosyltransferase;Dolichyl-phosphate-mannose--protein mannosyltransferase;Dolichyl-phosphate-mannose--protein mannosyltransferase;Dolichy…	AQZ15690	https://fungi.ensembl.org/Zygosaccharomyces_parabailii_gca_001984395/Gene/Summary?db=core;g=BZL39_I04380	https://fungi.ensembl.org/Zygosaccharomyces_parabailii_gca_001984395/Transcript/ProteinSummary?db=core;g=BZL39_I04380	https://www.uniprot.org/uniprot/A0A1S7HRX7
BZL39_O01610	2310.91	0.823953	0.0922256	8.93411	4.1e-19	18.3872	3.91e-17	341278	342528	protein_coding	PGK1 (YCR012W)	15	A0A1S7I027	GO:0004618;GO:0006096;GO:0016740;GO:0016301;GO:0005524;GO:0000166;GO:0016310;GO:0004618	phosphoglycerate kinase activity;glycolytic process;transferase activity;kinase activity;ATP binding;nucleotide binding;phosphorylation;phosphoglycerate kinase activity	Phosphoglycerate kinase;Phosphoglycerate kinase;Phosphoglycerate kinase;Phosphoglycerate kinase;Phosphoglycerate kinase;Phosphoglycerate kinase;Phosphoglycerate kinase;Phosphoglycerate kinase	AQZ18622	https://fungi.ensembl.org/Zygosaccharomyces_parabailii_gca_001984395/Gene/Summary?db=core;g=BZL39_O01610	https://fungi.ensembl.org/Zygosaccharomyces_parabailii_gca_001984395/Transcript/ProteinSummary?db=core;g=BZL39_O01610	https://www.uniprot.org/uniprot/A0A1S7I027
BZL39_I05770	98.8032	0.822611	0.208867	3.93844	8.2e-05	4.08619	0.000838	1179502	1180122	protein_coding	TAF13 (YML098W)	9	A0A1S7HS52	GO:0005669;GO:0006366;GO:0051123;GO:0006366;GO:0046982;GO:0005634	transcription factor TFIID complex;transcription by RNA polymerase II;RNA polymerase II preinitiation complex assembly;transcription by RNA polymerase II;protein heterodimerization activity;nucleus	TAF13 (YML098W);TAF13 (YML098W);TAF13 (YML098W);TAF13 (YML098W);TAF13 (YML098W);TAF13 (YML098W)	AQZ15828	https://fungi.ensembl.org/Zygosaccharomyces_parabailii_gca_001984395/Gene/Summary?db=core;g=BZL39_I05770	https://fungi.ensembl.org/Zygosaccharomyces_parabailii_gca_001984395/Transcript/ProteinSummary?db=core;g=BZL39_I05770	https://www.uniprot.org/uniprot/A0A1S7HS52
BZL39_M03080	62.4717	0.822594	0.248216	3.31402	0.00092	3.03621	0.00680913	619732	621498	protein_coding	YKU80 (YMR106C)	13	A0A1S7HXG7	GO:0000723;GO:0006303;GO:0003677;GO:0003684;GO:0005634;GO:0006310;GO:0042162;GO:0043564;GO:0000781;GO:0004386;GO:0006281;GO:0016787;GO:0000166;GO:0003677;GO:0005634;GO:0005524;GO:0006974;GO:0006310;GO:0003678;GO:0000781;GO:0005634;GO:0032508	telomere maintenance;double-strand break repair via nonhomologous end joining;DNA binding;damaged DNA binding;nucleus;DNA recombination;telomeric DNA binding;Ku70:Ku80 complex;chromosome, telomeric region;helicase activity;DNA repair;hydrolase activity;nucleotide binding;DNA binding;nucleus;ATP binding;cellular response to DNA damage stimulus;DNA recombination;DNA helicase activity;chromosome, te…	ATP-dependent DNA helicase II subunit 2;ATP-dependent DNA helicase II subunit 2;ATP-dependent DNA helicase II subunit 2;ATP-dependent DNA helicase II subunit 2;ATP-dependent DNA helicase II subunit 2;ATP-dependent DNA helicase II subunit 2;ATP-dependent DNA helicase II subunit 2;ATP-dependent DNA helicase II subunit 2;ATP-dependent DNA helicase II subunit 2;ATP-dependent DNA helicase II subunit 2…	AQZ17751	https://fungi.ensembl.org/Zygosaccharomyces_parabailii_gca_001984395/Gene/Summary?db=core;g=BZL39_M03080	https://fungi.ensembl.org/Zygosaccharomyces_parabailii_gca_001984395/Transcript/ProteinSummary?db=core;g=BZL39_M03080	https://www.uniprot.org/uniprot/A0A1S7HXG7
BZL39_D03700	2068.47	0.81483	0.0906617	8.98759	2.53e-19	18.5969	2.52e-17	756662	757036	protein_coding	FMP16 (YDR070C)	4	NA	NA	NA	NA	AQZ12311	https://fungi.ensembl.org/Zygosaccharomyces_parabailii_gca_001984395/Gene/Summary?db=core;g=BZL39_D03700	https://fungi.ensembl.org/Zygosaccharomyces_parabailii_gca_001984395/Transcript/ProteinSummary?db=core;g=BZL39_D03700	NA
BZL39_D05270	33.0416	0.814202	0.349414	2.3302	0.0197958	1.70343	0.0824885	1089551	1090570	protein_coding	URH1 (YDR400W)	4	A0A1S7HHB2	GO:0016799;GO:0016787;GO:0008152;GO:0016798	hydrolase activity, hydrolyzing N-glycosyl compounds;hydrolase activity;metabolic process;hydrolase activity, acting on glycosyl bonds	IU_nuc_hydro domain-containing protein;IU_nuc_hydro domain-containing protein;IU_nuc_hydro domain-containing protein;IU_nuc_hydro domain-containing protein	AQZ12464	https://fungi.ensembl.org/Zygosaccharomyces_parabailii_gca_001984395/Gene/Summary?db=core;g=BZL39_D05270	https://fungi.ensembl.org/Zygosaccharomyces_parabailii_gca_001984395/Transcript/ProteinSummary?db=core;g=BZL39_D05270	https://www.uniprot.org/uniprot/A0A1S7HHB2
BZL39_O00970	184.531	0.813709	0.147615	5.51236	3.54e-08	7.451	8.18e-07	206608	208896	protein_coding	TUL1 (YKL034W)	15	A0A1S7I060	GO:0008270;GO:0016020;GO:0016021;GO:0016567	zinc ion binding;membrane;integral component of membrane;protein ubiquitination	RING-type domain-containing protein;RING-type domain-containing protein;RING-type domain-containing protein;RING-type domain-containing protein	AQZ18560	https://fungi.ensembl.org/Zygosaccharomyces_parabailii_gca_001984395/Gene/Summary?db=core;g=BZL39_O00970	https://fungi.ensembl.org/Zygosaccharomyces_parabailii_gca_001984395/Transcript/ProteinSummary?db=core;g=BZL39_O00970	https://www.uniprot.org/uniprot/A0A1S7I060
BZL39_A01230	212.421	0.805357	0.139962	5.75411	8.71e-09	8.05998	2.27e-07	256638	257582	protein_coding	GID8 (YMR135C)	1	NA	NA	NA	NA	AQZ09189	https://fungi.ensembl.org/Zygosaccharomyces_parabailii_gca_001984395/Gene/Summary?db=core;g=BZL39_A01230	https://fungi.ensembl.org/Zygosaccharomyces_parabailii_gca_001984395/Transcript/ProteinSummary?db=core;g=BZL39_A01230	NA
BZL39_B07050	164.62	0.80072	0.16155	4.9565	7.18e-07	6.14388	1.24e-05	1343534	1343749	protein_coding	SEM1 (YDR363W-A)	2	A0A1S7HCM9	GO:0043248;GO:0006406;GO:0008541	proteasome assembly;mRNA export from nucleus;proteasome regulatory particle, lid subcomplex	SEM1 (YDR363W-A);SEM1 (YDR363W-A);SEM1 (YDR363W-A)	AQZ10779	https://fungi.ensembl.org/Zygosaccharomyces_parabailii_gca_001984395/Gene/Summary?db=core;g=BZL39_B07050	https://fungi.ensembl.org/Zygosaccharomyces_parabailii_gca_001984395/Transcript/ProteinSummary?db=core;g=BZL39_B07050	https://www.uniprot.org/uniprot/A0A1S7HCM9
BZL39_A03220	291.874	0.799628	0.12694	6.29925	2.99e-10	9.52433	1.09e-08	660186	660833	protein_coding	(ZYRO0D01452g)	1	A0A1S7H8Q3	GO:0003924;GO:0005525;GO:0007264	GTPase activity;GTP binding;small GTPase mediated signal transduction	(ZYRO0D01452g);(ZYRO0D01452g);(ZYRO0D01452g)	AQZ09387	https://fungi.ensembl.org/Zygosaccharomyces_parabailii_gca_001984395/Gene/Summary?db=core;g=BZL39_A03220	https://fungi.ensembl.org/Zygosaccharomyces_parabailii_gca_001984395/Transcript/ProteinSummary?db=core;g=BZL39_A03220	https://www.uniprot.org/uniprot/A0A1S7H8Q3
BZL39_N04310	853.357	0.799306	0.096573	8.2767	1.27e-16	15.8962	1.03e-14	859501	861822	protein_coding	PMT4 (YJR143C)	14	A0A1S7HZC1	GO:0000030;GO:0006493;GO:0016020;GO:0016740;GO:0005783;GO:0016021;GO:0016020;GO:0016757;GO:0004169;GO:0005789;GO:0016020;GO:0005789;GO:0004169;GO:0016021;GO:0035269;GO:0035269;GO:0097502;GO:0006486	mannosyltransferase activity;protein O-linked glycosylation;membrane;transferase activity;endoplasmic reticulum;integral component of membrane;membrane;transferase activity, transferring glycosyl groups;dolichyl-phosphate-mannose-protein mannosyltransferase activity;endoplasmic reticulum membrane;membrane;endoplasmic reticulum membrane;dolichyl-phosphate-mannose-protein mannosyltransferase activi…	Dolichyl-phosphate-mannose--protein mannosyltransferase;Dolichyl-phosphate-mannose--protein mannosyltransferase;Dolichyl-phosphate-mannose--protein mannosyltransferase;Dolichyl-phosphate-mannose--protein mannosyltransferase;Dolichyl-phosphate-mannose--protein mannosyltransferase;Dolichyl-phosphate-mannose--protein mannosyltransferase;Dolichyl-phosphate-mannose--protein mannosyltransferase;Dolichy…	AQZ18398	https://fungi.ensembl.org/Zygosaccharomyces_parabailii_gca_001984395/Gene/Summary?db=core;g=BZL39_N04310	https://fungi.ensembl.org/Zygosaccharomyces_parabailii_gca_001984395/Transcript/ProteinSummary?db=core;g=BZL39_N04310	https://www.uniprot.org/uniprot/A0A1S7HZC1
BZL39_J00380	610.346	0.799244	0.0992946	8.04922	8.33e-16	15.0794	6.27e-14	84623	86131	protein_coding	CDC37 (YDR168W)	10	A0A1S7HS79	GO:0019901;GO:0005737;GO:0005737	protein kinase binding;cytoplasm;cytoplasm	Hsp90 chaperone protein kinase-targeting subunit;Hsp90 chaperone protein kinase-targeting subunit;Hsp90 chaperone protein kinase-targeting subunit	AQZ15873	https://fungi.ensembl.org/Zygosaccharomyces_parabailii_gca_001984395/Gene/Summary?db=core;g=BZL39_J00380	https://fungi.ensembl.org/Zygosaccharomyces_parabailii_gca_001984395/Transcript/ProteinSummary?db=core;g=BZL39_J00380	https://www.uniprot.org/uniprot/A0A1S7HS79
BZL39_C03000	64.6772	0.797821	0.235572	3.38674	0.000707	3.15058	0.0054179	568665	569114	protein_coding	CDD1 (YLR245C)	3	A0A1S7HE84	GO:0008270;GO:0003824;GO:0004126;GO:0009972;GO:0016787;GO:0046872;GO:0004126;GO:0008270;GO:0004126	zinc ion binding;catalytic activity;cytidine deaminase activity;cytidine deamination;hydrolase activity;metal ion binding;cytidine deaminase activity;zinc ion binding;cytidine deaminase activity	Cytidine deaminase;Cytidine deaminase;Cytidine deaminase;Cytidine deaminase;Cytidine deaminase;Cytidine deaminase;Cytidine deaminase;Cytidine deaminase;Cytidine deaminase	AQZ11376	https://fungi.ensembl.org/Zygosaccharomyces_parabailii_gca_001984395/Gene/Summary?db=core;g=BZL39_C03000	https://fungi.ensembl.org/Zygosaccharomyces_parabailii_gca_001984395/Transcript/ProteinSummary?db=core;g=BZL39_C03000	https://www.uniprot.org/uniprot/A0A1S7HE84
BZL39_P02100	34179.7	0.797464	0.0842356	9.46707	2.88e-21	20.5406	3.44e-19	407137	407448	protein_coding	HSP12 (YFL014W)	16	NA	NA	NA	NA	AQZ19072	https://fungi.ensembl.org/Zygosaccharomyces_parabailii_gca_001984395/Gene/Summary?db=core;g=BZL39_P02100	https://fungi.ensembl.org/Zygosaccharomyces_parabailii_gca_001984395/Transcript/ProteinSummary?db=core;g=BZL39_P02100	NA
BZL39_K04170	75.7654	0.791601	0.225069	3.51714	0.000436	3.36051	0.00362193	795126	795701	protein_coding	SEC72 (YLR292C)	11	NA	NA	NA	NA	AQZ16826	https://fungi.ensembl.org/Zygosaccharomyces_parabailii_gca_001984395/Gene/Summary?db=core;g=BZL39_K04170	https://fungi.ensembl.org/Zygosaccharomyces_parabailii_gca_001984395/Transcript/ProteinSummary?db=core;g=BZL39_K04170	NA
BZL39_I05300	3076.75	0.790686	0.0862388	9.16857	4.79e-20	19.3197	4.99e-18	1078757	1079980	protein_coding	YDJ1 (YNL064C)	9	A0A1S7HRW9	GO:0005829;GO:0031048;GO:0034605;GO:0140453;GO:0005829;GO:0006458;GO:0006511;GO:0006626;GO:0048471;GO:0051082;GO:0051131;GO:0072380;GO:0140455;GO:0001671;GO:0030433;GO:0035719;GO:0042026;GO:0045047;GO:0006457;GO:0009408;GO:0051082;GO:0005524;GO:0031072;GO:0046872;GO:0032781	cytosol;heterochromatin assembly by small RNA;cellular response to heat;protein aggregate center;cytosol;'de novo' protein folding;ubiquitin-dependent protein catabolic process;protein targeting to mitochondrion;perinuclear region of cytoplasm;unfolded protein binding;chaperone-mediated protein complex assembly;TRC complex;cytoplasm protein quality control;ATPase activator activity;ubiquitin-depe…	YDJ1 (YNL064C);YDJ1 (YNL064C);YDJ1 (YNL064C);YDJ1 (YNL064C);YDJ1 (YNL064C);YDJ1 (YNL064C);YDJ1 (YNL064C);YDJ1 (YNL064C);YDJ1 (YNL064C);YDJ1 (YNL064C);YDJ1 (YNL064C);YDJ1 (YNL064C);YDJ1 (YNL064C);YDJ1 (YNL064C);YDJ1 (YNL064C);YDJ1 (YNL064C);YDJ1 (YNL064C);YDJ1 (YNL064C);YDJ1 (YNL064C);YDJ1 (YNL064C);YDJ1 (YNL064C);YDJ1 (YNL064C);YDJ1 (YNL064C);YDJ1 (YNL064C);YDJ1 (YNL064C)	AQZ15782	https://fungi.ensembl.org/Zygosaccharomyces_parabailii_gca_001984395/Gene/Summary?db=core;g=BZL39_I05300	https://fungi.ensembl.org/Zygosaccharomyces_parabailii_gca_001984395/Transcript/ProteinSummary?db=core;g=BZL39_I05300	https://www.uniprot.org/uniprot/A0A1S7HRW9
BZL39_M03960	886.644	0.789838	0.0917506	8.60853	7.4e-18	17.1308	6.63e-16	771567	773654	protein_coding	FAA4 (YMR246W) and FAA1 (YOR317W)	13	NA	NA	NA	NA	AQZ17838	https://fungi.ensembl.org/Zygosaccharomyces_parabailii_gca_001984395/Gene/Summary?db=core;g=BZL39_M03960	https://fungi.ensembl.org/Zygosaccharomyces_parabailii_gca_001984395/Transcript/ProteinSummary?db=core;g=BZL39_M03960	NA
BZL39_L00360	151.324	0.788702	0.165014	4.77961	1.76e-06	5.75449	2.75e-05	59742	61214	protein_coding	PSD1 (YNL169C)	12	A0A1S7HV73	GO:0004609;GO:0005739;GO:0008654;GO:0016831;GO:0016829;GO:0005739;GO:0005743;GO:0006629;GO:0016021;GO:0016020;GO:0008654;GO:0004609;GO:0005743;GO:0006646;GO:0016540;GO:0004609;GO:0031305;GO:0006646	phosphatidylserine decarboxylase activity;mitochondrion;phospholipid biosynthetic process;carboxy-lyase activity;lyase activity;mitochondrion;mitochondrial inner membrane;lipid metabolic process;integral component of membrane;membrane;phospholipid biosynthetic process;phosphatidylserine decarboxylase activity;mitochondrial inner membrane;phosphatidylethanolamine biosynthetic process;protein autop…	Phosphatidylserine decarboxylase proenzyme 1, mitochondrial;Phosphatidylserine decarboxylase proenzyme 1, mitochondrial;Phosphatidylserine decarboxylase proenzyme 1, mitochondrial;Phosphatidylserine decarboxylase proenzyme 1, mitochondrial;Phosphatidylserine decarboxylase proenzyme 1, mitochondrial;Phosphatidylserine decarboxylase proenzyme 1, mitochondrial;Phosphatidylserine decarboxylase proenz…	AQZ16968	https://fungi.ensembl.org/Zygosaccharomyces_parabailii_gca_001984395/Gene/Summary?db=core;g=BZL39_L00360	https://fungi.ensembl.org/Zygosaccharomyces_parabailii_gca_001984395/Transcript/ProteinSummary?db=core;g=BZL39_L00360	https://www.uniprot.org/uniprot/A0A1S7HV73
BZL39_E04500	172.898	0.788254	0.162306	4.8566	1.19e-06	5.92445	1.96e-05	883653	884600	protein_coding	YPC1 (YBR183W) and YDC1 (YPL087W)	5	A0A1S7HJ87	GO:0016811;GO:0006672;GO:0016021;GO:0016787;GO:0016021;GO:0016020;GO:0016020	hydrolase activity, acting on carbon-nitrogen (but not peptide) bonds, in linear amides;ceramide metabolic process;integral component of membrane;hydrolase activity;integral component of membrane;membrane;membrane	YPC1 (YBR183W) and YDC1 (YPL087W);YPC1 (YBR183W) and YDC1 (YPL087W);YPC1 (YBR183W) and YDC1 (YPL087W);YPC1 (YBR183W) and YDC1 (YPL087W);YPC1 (YBR183W) and YDC1 (YPL087W);YPC1 (YBR183W) and YDC1 (YPL087W);YPC1 (YBR183W) and YDC1 (YPL087W)	AQZ13111	https://fungi.ensembl.org/Zygosaccharomyces_parabailii_gca_001984395/Gene/Summary?db=core;g=BZL39_E04500	https://fungi.ensembl.org/Zygosaccharomyces_parabailii_gca_001984395/Transcript/ProteinSummary?db=core;g=BZL39_E04500	https://www.uniprot.org/uniprot/A0A1S7HJ87
BZL39_A03660	823.59	0.784604	0.095921	8.17969	2.85e-16	15.5452	2.26e-14	758721	759320	protein_coding	ADD37 (YMR184W)	1	NA	NA	NA	NA	AQZ09431	https://fungi.ensembl.org/Zygosaccharomyces_parabailii_gca_001984395/Gene/Summary?db=core;g=BZL39_A03660	https://fungi.ensembl.org/Zygosaccharomyces_parabailii_gca_001984395/Transcript/ProteinSummary?db=core;g=BZL39_A03660	NA
BZL39_J04480	92.984	0.783349	0.204719	3.82647	0.00013	3.88606	0.0012577	879639	880940	protein_coding	FMO1 (YHR176W)	10	A0A1S7HTA4	GO:0004499;GO:0050660;GO:0050661;GO:0055114;GO:0055114;GO:0016491	N,N-dimethylaniline monooxygenase activity;flavin adenine dinucleotide binding;NADP binding;oxidation-reduction process;oxidation-reduction process;oxidoreductase activity	FMO1 (YHR176W);FMO1 (YHR176W);FMO1 (YHR176W);FMO1 (YHR176W);FMO1 (YHR176W);FMO1 (YHR176W)	AQZ16279	https://fungi.ensembl.org/Zygosaccharomyces_parabailii_gca_001984395/Gene/Summary?db=core;g=BZL39_J04480	https://fungi.ensembl.org/Zygosaccharomyces_parabailii_gca_001984395/Transcript/ProteinSummary?db=core;g=BZL39_J04480	https://www.uniprot.org/uniprot/A0A1S7HTA4
BZL39_F06230	1186.3	0.78317	0.103872	7.53978	4.71e-14	13.327	2.91e-12	1273521	1275320	protein_coding	hypothetical protein	6	A0A1S7HLQ5	GO:0022857;GO:0055085;GO:0016020;GO:0016021	transmembrane transporter activity;transmembrane transport;membrane;integral component of membrane	Uncharacterized protein;Uncharacterized protein;Uncharacterized protein;Uncharacterized protein	AQZ13985	https://fungi.ensembl.org/Zygosaccharomyces_parabailii_gca_001984395/Gene/Summary?db=core;g=BZL39_F06230	https://fungi.ensembl.org/Zygosaccharomyces_parabailii_gca_001984395/Transcript/ProteinSummary?db=core;g=BZL39_F06230	https://www.uniprot.org/uniprot/A0A1S7HLQ5
BZL39_B08060	80.6724	0.782204	0.219555	3.56268	0.000367	3.43533	0.00311163	1546293	1547468	protein_coding	YGR122W	2	NA	NA	NA	NA	AQZ10879	https://fungi.ensembl.org/Zygosaccharomyces_parabailii_gca_001984395/Gene/Summary?db=core;g=BZL39_B08060	https://fungi.ensembl.org/Zygosaccharomyces_parabailii_gca_001984395/Transcript/ProteinSummary?db=core;g=BZL39_B08060	NA
BZL39_E02650	166.804	0.78114	0.156516	4.99081	6.01e-07	6.22113	1.05e-05	509688	510632	protein_coding	GID8 (YMR135C)	5	NA	NA	NA	NA	AQZ12926	https://fungi.ensembl.org/Zygosaccharomyces_parabailii_gca_001984395/Gene/Summary?db=core;g=BZL39_E02650	https://fungi.ensembl.org/Zygosaccharomyces_parabailii_gca_001984395/Transcript/ProteinSummary?db=core;g=BZL39_E02650	NA
BZL39_H06250	401.427	0.778266	0.122252	6.36609	1.94e-10	9.7122	7.21e-09	1172901	1174001	protein_coding	YML131W	8	A0A1S7HQG4	GO:0055114;GO:0016021;GO:0016020	oxidation-reduction process;integral component of membrane;membrane	YML131W;YML131W;YML131W	AQZ15246	https://fungi.ensembl.org/Zygosaccharomyces_parabailii_gca_001984395/Gene/Summary?db=core;g=BZL39_H06250	https://fungi.ensembl.org/Zygosaccharomyces_parabailii_gca_001984395/Transcript/ProteinSummary?db=core;g=BZL39_H06250	https://www.uniprot.org/uniprot/A0A1S7HQG4
BZL39_K01760	100.299	0.778107	0.204703	3.80114	0.000144	3.84164	0.00138452	307007	307246	protein_coding	YLR361C-A	11	NA	NA	NA	NA	AQZ16584	https://fungi.ensembl.org/Zygosaccharomyces_parabailii_gca_001984395/Gene/Summary?db=core;g=BZL39_K01760	https://fungi.ensembl.org/Zygosaccharomyces_parabailii_gca_001984395/Transcript/ProteinSummary?db=core;g=BZL39_K01760	NA
BZL39_F01580	739.376	0.777877	0.122894	6.32965	2.46e-10	9.60906	9.1e-09	331699	333138	protein_coding	SEC61 (YLR378C)	6	A0A1S7HKG1	GO:0015031;GO:0016020;GO:0015031;GO:0016020;GO:0016021;GO:0015031;GO:0016020	protein transport;membrane;protein transport;membrane;integral component of membrane;protein transport;membrane	Plug_translocon domain-containing protein;Plug_translocon domain-containing protein;Plug_translocon domain-containing protein;Plug_translocon domain-containing protein;Plug_translocon domain-containing protein;Plug_translocon domain-containing protein;Plug_translocon domain-containing protein	AQZ13531	https://fungi.ensembl.org/Zygosaccharomyces_parabailii_gca_001984395/Gene/Summary?db=core;g=BZL39_F01580	https://fungi.ensembl.org/Zygosaccharomyces_parabailii_gca_001984395/Transcript/ProteinSummary?db=core;g=BZL39_F01580	https://www.uniprot.org/uniprot/A0A1S7HKG1
BZL39_K01840	3436.02	0.777517	0.0952556	8.16244	3.28e-16	15.4841	2.58e-14	323311	326046	protein_coding	HSP104 (YLL026W)	11	A0A1S7HUC5	GO:0005524;GO:0006355;GO:0008134;GO:0016887;GO:0005524;GO:0000166	ATP binding;regulation of transcription, DNA-templated;transcription factor binding;ATPase activity;ATP binding;nucleotide binding	HSP104 (YLL026W);HSP104 (YLL026W);HSP104 (YLL026W);HSP104 (YLL026W);HSP104 (YLL026W);HSP104 (YLL026W)	AQZ16592	https://fungi.ensembl.org/Zygosaccharomyces_parabailii_gca_001984395/Gene/Summary?db=core;g=BZL39_K01840	https://fungi.ensembl.org/Zygosaccharomyces_parabailii_gca_001984395/Transcript/ProteinSummary?db=core;g=BZL39_K01840	https://www.uniprot.org/uniprot/A0A1S7HUC5
BZL39_F02440	157.76	0.77677	0.176706	4.39583	1.1e-05	4.95861	0.000143	510846	513404	protein_coding	DOA4 (YDR069C) and UBP5 (YER144C)	6	A0A1S7HKN6	GO:0004843;GO:0006511;GO:0016579;GO:0008233;GO:0016787;GO:0006508;GO:0008234;GO:0004843;GO:0016579;GO:0018215;GO:0018215	thiol-dependent ubiquitin-specific protease activity;ubiquitin-dependent protein catabolic process;protein deubiquitination;peptidase activity;hydrolase activity;proteolysis;cysteine-type peptidase activity;thiol-dependent ubiquitin-specific protease activity;protein deubiquitination;protein phosphopantetheinylation;protein phosphopantetheinylation	Ubiquitin carboxyl-terminal hydrolase;Ubiquitin carboxyl-terminal hydrolase;Ubiquitin carboxyl-terminal hydrolase;Ubiquitin carboxyl-terminal hydrolase;Ubiquitin carboxyl-terminal hydrolase;Ubiquitin carboxyl-terminal hydrolase;Ubiquitin carboxyl-terminal hydrolase;Ubiquitin carboxyl-terminal hydrolase;Ubiquitin carboxyl-terminal hydrolase;Ubiquitin carboxyl-terminal hydrolase;Ubiquitin carboxyl-…	AQZ13615	https://fungi.ensembl.org/Zygosaccharomyces_parabailii_gca_001984395/Gene/Summary?db=core;g=BZL39_F02440	https://fungi.ensembl.org/Zygosaccharomyces_parabailii_gca_001984395/Transcript/ProteinSummary?db=core;g=BZL39_F02440	https://www.uniprot.org/uniprot/A0A1S7HKN6
BZL39_I01440	1538.76	0.77625	0.098558	7.87607	3.38e-15	14.4711	2.4e-13	323938	325077	protein_coding	SIS1 (YNL007C)	9	A0A1S7HR52	GO:0006457;GO:0051082	protein folding;unfolded protein binding	J domain-containing protein;J domain-containing protein	AQZ15400	https://fungi.ensembl.org/Zygosaccharomyces_parabailii_gca_001984395/Gene/Summary?db=core;g=BZL39_I01440	https://fungi.ensembl.org/Zygosaccharomyces_parabailii_gca_001984395/Transcript/ProteinSummary?db=core;g=BZL39_I01440	https://www.uniprot.org/uniprot/A0A1S7HR52
BZL39_B02360	347.764	0.775911	0.120308	6.44939	1.12e-10	9.95078	4.43e-09	448705	449211	protein_coding	RTS3 (YGR161C)	2	NA	NA	NA	NA	AQZ10311	https://fungi.ensembl.org/Zygosaccharomyces_parabailii_gca_001984395/Gene/Summary?db=core;g=BZL39_B02360	https://fungi.ensembl.org/Zygosaccharomyces_parabailii_gca_001984395/Transcript/ProteinSummary?db=core;g=BZL39_B02360	NA
BZL39_J00290	3109.52	0.775198	0.0996383	7.78012	7.25e-15	14.1397	4.96e-13	57514	58719	protein_coding	HSP42 (YDR171W)	10	NA	NA	NA	NA	AQZ15864	https://fungi.ensembl.org/Zygosaccharomyces_parabailii_gca_001984395/Gene/Summary?db=core;g=BZL39_J00290	https://fungi.ensembl.org/Zygosaccharomyces_parabailii_gca_001984395/Transcript/ProteinSummary?db=core;g=BZL39_J00290	NA
BZL39_M04570	190.051	0.774311	0.145176	5.33359	9.63e-08	7.01637	2.01e-06	888763	889083	protein_coding	PET100 (YDR079W)	13	A0A1S7HXW9	GO:0005739;GO:0033617;GO:0016021;GO:0016020	mitochondrion;mitochondrial cytochrome c oxidase assembly;integral component of membrane;membrane	PET100 (YDR079W);PET100 (YDR079W);PET100 (YDR079W);PET100 (YDR079W)	AQZ17899	https://fungi.ensembl.org/Zygosaccharomyces_parabailii_gca_001984395/Gene/Summary?db=core;g=BZL39_M04570	https://fungi.ensembl.org/Zygosaccharomyces_parabailii_gca_001984395/Transcript/ProteinSummary?db=core;g=BZL39_M04570	https://www.uniprot.org/uniprot/A0A1S7HXW9
BZL39_P00710	50.6243	0.773943	0.260533	2.97062	0.00297199	2.52695	0.0182141	116976	117557	protein_coding	FRM2 (YCL026C-A)	16	A0A1U7EQ76	GO:0034599;GO:0016491;GO:0016657;GO:0055114;GO:0055114	cellular response to oxidative stress;oxidoreductase activity;oxidoreductase activity, acting on NAD(P)H, nitrogenous group as acceptor;oxidation-reduction process;oxidation-reduction process	Nitroreductase domain-containing protein;Nitroreductase domain-containing protein;Nitroreductase domain-containing protein;Nitroreductase domain-containing protein;Nitroreductase domain-containing protein	AQZ18935	https://fungi.ensembl.org/Zygosaccharomyces_parabailii_gca_001984395/Gene/Summary?db=core;g=BZL39_P00710	https://fungi.ensembl.org/Zygosaccharomyces_parabailii_gca_001984395/Transcript/ProteinSummary?db=core;g=BZL39_P00710	https://www.uniprot.org/uniprot/A0A1U7EQ76
BZL39_B09140	78.3739	0.772583	0.220888	3.49761	0.000469	3.32883	0.003862	1753331	1754032	protein_coding	YER010C	2	NA	NA	NA	NA	AQZ10986	https://fungi.ensembl.org/Zygosaccharomyces_parabailii_gca_001984395/Gene/Summary?db=core;g=BZL39_B09140	https://fungi.ensembl.org/Zygosaccharomyces_parabailii_gca_001984395/Transcript/ProteinSummary?db=core;g=BZL39_B09140	NA
BZL39_J01550	248.694	0.771579	0.149546	5.15947	2.48e-07	6.60555	4.69e-06	311852	312757	protein_coding	GPM2 (YDL021W) and GPM3 (YOL056W)	10	A0A1S7HSM1	GO:0003824;GO:0004619;GO:0006096;GO:0016868;GO:0006096;GO:0016853;GO:0006096	catalytic activity;phosphoglycerate mutase activity;glycolytic process;intramolecular transferase activity, phosphotransferases;glycolytic process;isomerase activity;glycolytic process	Phosphoglycerate mutase;Phosphoglycerate mutase;Phosphoglycerate mutase;Phosphoglycerate mutase;Phosphoglycerate mutase;Phosphoglycerate mutase;Phosphoglycerate mutase	AQZ15987	https://fungi.ensembl.org/Zygosaccharomyces_parabailii_gca_001984395/Gene/Summary?db=core;g=BZL39_J01550	https://fungi.ensembl.org/Zygosaccharomyces_parabailii_gca_001984395/Transcript/ProteinSummary?db=core;g=BZL39_J01550	https://www.uniprot.org/uniprot/A0A1S7HSM1
BZL39_G00440	63.4638	0.771538	0.264404	2.91803	0.00352254	2.45314	0.0209643	91952	93109	protein_coding	KRE28 (YDR532C)	7	A0A1S7HLU6	GO:0000775;GO:0000776;GO:0005694;GO:0005856;GO:0016020;GO:0005634;GO:0000775;GO:0005737;GO:0000777;GO:0031965;GO:0005816;GO:0031965;GO:0005737;GO:0005816	chromosome, centromeric region;kinetochore;chromosome;cytoskeleton;membrane;nucleus;chromosome, centromeric region;cytoplasm;condensed chromosome kinetochore;nuclear membrane;spindle pole body;nuclear membrane;cytoplasm;spindle pole body	Spindle pole body component KRE28;Spindle pole body component KRE28;Spindle pole body component KRE28;Spindle pole body component KRE28;Spindle pole body component KRE28;Spindle pole body component KRE28;Spindle pole body component KRE28;Spindle pole body component KRE28;Spindle pole body component KRE28;Spindle pole body component KRE28;Spindle pole body component KRE28;Spindle pole body compone…	AQZ14025	https://fungi.ensembl.org/Zygosaccharomyces_parabailii_gca_001984395/Gene/Summary?db=core;g=BZL39_G00440	https://fungi.ensembl.org/Zygosaccharomyces_parabailii_gca_001984395/Transcript/ProteinSummary?db=core;g=BZL39_G00440	https://www.uniprot.org/uniprot/A0A1S7HLU6
BZL39_E00300	286.835	0.771383	0.133552	5.77589	7.65e-09	8.11634	2.02e-07	67410	67946	protein_coding	MOG1 (YJR074W)	5	A0A1S7HHX3	GO:0005634;GO:0006606;GO:0031267;GO:0015031	nucleus;protein import into nucleus;small GTPase binding;protein transport	MOG1 (YJR074W);MOG1 (YJR074W);MOG1 (YJR074W);MOG1 (YJR074W)	AQZ12691	https://fungi.ensembl.org/Zygosaccharomyces_parabailii_gca_001984395/Gene/Summary?db=core;g=BZL39_E00300	https://fungi.ensembl.org/Zygosaccharomyces_parabailii_gca_001984395/Transcript/ProteinSummary?db=core;g=BZL39_E00300	https://www.uniprot.org/uniprot/A0A1S7HHX3
BZL39_A06350	237.29	0.768366	0.142748	5.38269	7.34e-08	7.1343	1.58e-06	1293807	1295102	protein_coding	XDJ1 (YLR090W)	1	A0A1S7H9L1	GO:0006457;GO:0051082;GO:0031072;GO:0046872	protein folding;unfolded protein binding;heat shock protein binding;metal ion binding	XDJ1 (YLR090W);XDJ1 (YLR090W);XDJ1 (YLR090W);XDJ1 (YLR090W)	AQZ09700	https://fungi.ensembl.org/Zygosaccharomyces_parabailii_gca_001984395/Gene/Summary?db=core;g=BZL39_A06350	https://fungi.ensembl.org/Zygosaccharomyces_parabailii_gca_001984395/Transcript/ProteinSummary?db=core;g=BZL39_A06350	https://www.uniprot.org/uniprot/A0A1S7H9L1
BZL39_C05900	396.036	0.766206	0.124081	6.17503	6.62e-10	9.17914	2.24e-08	1107657	1108427	protein_coding	PRE9 (YGR135W)	3	A0A1S7HF37	GO:0004298;GO:0006511;GO:0019773;GO:0051603;GO:0005839;GO:0005737;GO:0000502;GO:0005634;GO:0019773	threonine-type endopeptidase activity;ubiquitin-dependent protein catabolic process;proteasome core complex, alpha-subunit complex;proteolysis involved in cellular protein catabolic process;proteasome core complex;cytoplasm;proteasome complex;nucleus;proteasome core complex, alpha-subunit complex	PROTEASOME_ALPHA_1 domain-containing protein;PROTEASOME_ALPHA_1 domain-containing protein;PROTEASOME_ALPHA_1 domain-containing protein;PROTEASOME_ALPHA_1 domain-containing protein;PROTEASOME_ALPHA_1 domain-containing protein;PROTEASOME_ALPHA_1 domain-containing protein;PROTEASOME_ALPHA_1 domain-containing protein;PROTEASOME_ALPHA_1 domain-containing protein;PROTEASOME_ALPHA_1 domain-containing pr…	AQZ11662	https://fungi.ensembl.org/Zygosaccharomyces_parabailii_gca_001984395/Gene/Summary?db=core;g=BZL39_C05900	https://fungi.ensembl.org/Zygosaccharomyces_parabailii_gca_001984395/Transcript/ProteinSummary?db=core;g=BZL39_C05900	https://www.uniprot.org/uniprot/A0A1S7HF37
BZL39_P01240	110.405	0.765454	0.190015	4.02838	5.62e-05	4.25026	0.000597	237578	238741	protein_coding	TGL2 (YDR058C)	16	NA	NA	NA	NA	AQZ18988	https://fungi.ensembl.org/Zygosaccharomyces_parabailii_gca_001984395/Gene/Summary?db=core;g=BZL39_P01240	https://fungi.ensembl.org/Zygosaccharomyces_parabailii_gca_001984395/Transcript/ProteinSummary?db=core;g=BZL39_P01240	NA
BZL39_E02420	416.195	0.764207	0.130868	5.83953	5.23e-09	8.2815	1.43e-07	474624	475451	protein_coding	SWP1 (YMR149W)	5	A0A1S7HIR2	GO:0008250;GO:0006487;GO:0016021;GO:0005783;GO:0016020;GO:0016021;GO:0005789;GO:0016020;GO:0008250;GO:0006487;GO:0006486	oligosaccharyltransferase complex;protein N-linked glycosylation;integral component of membrane;endoplasmic reticulum;membrane;integral component of membrane;endoplasmic reticulum membrane;membrane;oligosaccharyltransferase complex;protein N-linked glycosylation;protein glycosylation	Dolichyl-diphosphooligosaccharide--protein glycosyltransferase subunit 2;Dolichyl-diphosphooligosaccharide--protein glycosyltransferase subunit 2;Dolichyl-diphosphooligosaccharide--protein glycosyltransferase subunit 2;Dolichyl-diphosphooligosaccharide--protein glycosyltransferase subunit 2;Dolichyl-diphosphooligosaccharide--protein glycosyltransferase subunit 2;Dolichyl-diphosphooligosaccharide-…	AQZ12903	https://fungi.ensembl.org/Zygosaccharomyces_parabailii_gca_001984395/Gene/Summary?db=core;g=BZL39_E02420	https://fungi.ensembl.org/Zygosaccharomyces_parabailii_gca_001984395/Transcript/ProteinSummary?db=core;g=BZL39_E02420	https://www.uniprot.org/uniprot/A0A1S7HIR2
BZL39_D01910	391.661	0.763574	0.117455	6.501	7.98e-11	10.098	3.25e-09	372269	372991	protein_coding	OPI10 (YOL032W)	4	NA	NA	NA	NA	AQZ12136	https://fungi.ensembl.org/Zygosaccharomyces_parabailii_gca_001984395/Gene/Summary?db=core;g=BZL39_D01910	https://fungi.ensembl.org/Zygosaccharomyces_parabailii_gca_001984395/Transcript/ProteinSummary?db=core;g=BZL39_D01910	NA
BZL39_M05220	95.6401	0.763435	0.213343	3.57844	0.000346	3.46092	0.00295202	1026997	1029069	protein_coding	hypothetical protein	13	A0A1S7HY91	GO:0008270;GO:0000981;GO:0003677;GO:0006351;GO:0006355;GO:0046872;GO:0006357	zinc ion binding;DNA-binding transcription factor activity, RNA polymerase II-specific;DNA binding;transcription, DNA-templated;regulation of transcription, DNA-templated;metal ion binding;regulation of transcription by RNA polymerase II	Zn(2)-C6 fungal-type domain-containing protein;Zn(2)-C6 fungal-type domain-containing protein;Zn(2)-C6 fungal-type domain-containing protein;Zn(2)-C6 fungal-type domain-containing protein;Zn(2)-C6 fungal-type domain-containing protein;Zn(2)-C6 fungal-type domain-containing protein;Zn(2)-C6 fungal-type domain-containing protein	AQZ17963	https://fungi.ensembl.org/Zygosaccharomyces_parabailii_gca_001984395/Gene/Summary?db=core;g=BZL39_M05220	https://fungi.ensembl.org/Zygosaccharomyces_parabailii_gca_001984395/Transcript/ProteinSummary?db=core;g=BZL39_M05220	https://www.uniprot.org/uniprot/A0A1S7HY91
BZL39_G03140	931.008	0.763034	0.115073	6.63087	3.34e-11	10.4763	1.46e-09	607602	609119	protein_coding	VAN1 (YML115C)	7	A0A1S7HMM8	GO:0016020;GO:0016021	membrane;integral component of membrane	VAN1 (YML115C);VAN1 (YML115C)	AQZ14299	https://fungi.ensembl.org/Zygosaccharomyces_parabailii_gca_001984395/Gene/Summary?db=core;g=BZL39_G03140	https://fungi.ensembl.org/Zygosaccharomyces_parabailii_gca_001984395/Transcript/ProteinSummary?db=core;g=BZL39_G03140	https://www.uniprot.org/uniprot/A0A1S7HMM8
BZL39_E04100	1711.78	0.760445	0.0960208	7.91958	2.38e-15	14.6234	1.71e-13	804364	805527	protein_coding	IMO32 (YGR031W)	5	NA	NA	NA	NA	AQZ13071	https://fungi.ensembl.org/Zygosaccharomyces_parabailii_gca_001984395/Gene/Summary?db=core;g=BZL39_E04100	https://fungi.ensembl.org/Zygosaccharomyces_parabailii_gca_001984395/Transcript/ProteinSummary?db=core;g=BZL39_E04100	NA
BZL39_O01400	1058.34	0.759952	0.109812	6.92049	4.5e-12	11.3468	2.2e-10	298250	299410	protein_coding	SIS1 (YNL007C)	15	A0A1S7HZW9	GO:0006457;GO:0051082	protein folding;unfolded protein binding	J domain-containing protein;J domain-containing protein	AQZ18601	https://fungi.ensembl.org/Zygosaccharomyces_parabailii_gca_001984395/Gene/Summary?db=core;g=BZL39_O01400	https://fungi.ensembl.org/Zygosaccharomyces_parabailii_gca_001984395/Transcript/ProteinSummary?db=core;g=BZL39_O01400	https://www.uniprot.org/uniprot/A0A1S7HZW9
BZL39_C04410	364.44	0.759043	0.142338	5.33268	9.68e-08	7.01412	2.02e-06	832095	832640	protein_coding	NPC2 (YDL046W)	3	A0A1S7HEP0	GO:0032366;GO:0006869	intracellular sterol transport;lipid transport	Phosphatidylglycerol/phosphatidylinositol transfer protein;Phosphatidylglycerol/phosphatidylinositol transfer protein	AQZ11514	https://fungi.ensembl.org/Zygosaccharomyces_parabailii_gca_001984395/Gene/Summary?db=core;g=BZL39_C04410	https://fungi.ensembl.org/Zygosaccharomyces_parabailii_gca_001984395/Transcript/ProteinSummary?db=core;g=BZL39_C04410	https://www.uniprot.org/uniprot/A0A1S7HEP0
BZL39_G03660	699.872	0.758429	0.0999956	7.58462	3.33e-14	13.4776	2.1e-12	706063	707169	protein_coding	LYS12 (YIL094C)	7	A0A1S7HMS2	GO:0000287;GO:0055114;GO:0016616;GO:0051287;GO:0046872	magnesium ion binding;oxidation-reduction process;oxidoreductase activity, acting on the CH-OH group of donors, NAD or NADP as acceptor;NAD binding;metal ion binding	Iso_dh domain-containing protein;Iso_dh domain-containing protein;Iso_dh domain-containing protein;Iso_dh domain-containing protein;Iso_dh domain-containing protein	AQZ14351	https://fungi.ensembl.org/Zygosaccharomyces_parabailii_gca_001984395/Gene/Summary?db=core;g=BZL39_G03660	https://fungi.ensembl.org/Zygosaccharomyces_parabailii_gca_001984395/Transcript/ProteinSummary?db=core;g=BZL39_G03660	https://www.uniprot.org/uniprot/A0A1S7HMS2
BZL39_M04220	261.349	0.754953	0.139587	5.40848	6.36e-08	7.19654	1.39e-06	821590	823281	protein_coding	PCS60 (YBR222C)	13	NA	NA	NA	NA	AQZ17864	https://fungi.ensembl.org/Zygosaccharomyces_parabailii_gca_001984395/Gene/Summary?db=core;g=BZL39_M04220	https://fungi.ensembl.org/Zygosaccharomyces_parabailii_gca_001984395/Transcript/ProteinSummary?db=core;g=BZL39_M04220	NA
BZL39_N04470	208.85	0.7541	0.143412	5.25828	1.45e-07	6.83863	2.9e-06	893669	894892	protein_coding	MCA1 (YOR197W)	14	A0A1S7HZE4	GO:0008234;GO:0006915;GO:0006508	cysteine-type peptidase activity;apoptotic process;proteolysis	Metacaspase-1;Metacaspase-1;Metacaspase-1	AQZ18414	https://fungi.ensembl.org/Zygosaccharomyces_parabailii_gca_001984395/Gene/Summary?db=core;g=BZL39_N04470	https://fungi.ensembl.org/Zygosaccharomyces_parabailii_gca_001984395/Transcript/ProteinSummary?db=core;g=BZL39_N04470	https://www.uniprot.org/uniprot/A0A1S7HZE4
BZL39_C07670	1157.49	0.75369	0.100014	7.53581	4.85e-14	13.3143	2.98e-12	1472132	1473115	protein_coding	GRE3 (YHR104W)	3	A0A1S7HFM0	GO:0055114;GO:0016491	oxidation-reduction process;oxidoreductase activity	Aldo_ket_red domain-containing protein;Aldo_ket_red domain-containing protein	AQZ11836	https://fungi.ensembl.org/Zygosaccharomyces_parabailii_gca_001984395/Gene/Summary?db=core;g=BZL39_C07670	https://fungi.ensembl.org/Zygosaccharomyces_parabailii_gca_001984395/Transcript/ProteinSummary?db=core;g=BZL39_C07670	https://www.uniprot.org/uniprot/A0A1S7HFM0
BZL39_C05230	609.758	0.753186	0.123814	6.08318	1.18e-09	8.92812	3.76e-08	993825	994481	protein_coding	ERP1 (YAR002C-A) and ERP6 (YGL002W)	3	A0A1S7HEX1	GO:0016020;GO:0016021;GO:0016020	membrane;integral component of membrane;membrane	GOLD domain-containing protein;GOLD domain-containing protein;GOLD domain-containing protein	AQZ11596	https://fungi.ensembl.org/Zygosaccharomyces_parabailii_gca_001984395/Gene/Summary?db=core;g=BZL39_C05230	https://fungi.ensembl.org/Zygosaccharomyces_parabailii_gca_001984395/Transcript/ProteinSummary?db=core;g=BZL39_C05230	https://www.uniprot.org/uniprot/A0A1S7HEX1
BZL39_B08870	87.1143	0.747607	0.210201	3.55662	0.000376	3.42481	0.00316834	1690073	1691128	protein_coding	PNG1 (YPL096W)	2	NA	NA	NA	NA	AQZ10960	https://fungi.ensembl.org/Zygosaccharomyces_parabailii_gca_001984395/Gene/Summary?db=core;g=BZL39_B08870	https://fungi.ensembl.org/Zygosaccharomyces_parabailii_gca_001984395/Transcript/ProteinSummary?db=core;g=BZL39_B08870	NA
BZL39_F04540	826.913	0.747254	0.102248	7.30824	2.71e-13	12.567	1.56e-11	926883	927629	protein_coding	TPI1 (YDR050C)	6	A0A1S7HLA7	GO:0004807;GO:0003824;GO:0006096;GO:0006094;GO:0016853;GO:0006096;GO:0004807;GO:0006094;GO:0006096	triose-phosphate isomerase activity;catalytic activity;glycolytic process;gluconeogenesis;isomerase activity;glycolytic process;triose-phosphate isomerase activity;gluconeogenesis;glycolytic process	Triosephosphate isomerase;Triosephosphate isomerase;Triosephosphate isomerase;Triosephosphate isomerase;Triosephosphate isomerase;Triosephosphate isomerase;Triosephosphate isomerase;Triosephosphate isomerase;Triosephosphate isomerase	AQZ13823	https://fungi.ensembl.org/Zygosaccharomyces_parabailii_gca_001984395/Gene/Summary?db=core;g=BZL39_F04540	https://fungi.ensembl.org/Zygosaccharomyces_parabailii_gca_001984395/Transcript/ProteinSummary?db=core;g=BZL39_F04540	https://www.uniprot.org/uniprot/A0A1S7HLA7
BZL39_M01310	838.876	0.746463	0.0978056	7.63211	2.31e-14	13.6364	1.5e-12	274324	277448	protein_coding	AAP1 (YHR047C) and APE2 (YKL157W)	13	A0A1S7HX66	GO:0006508;GO:0008270;GO:0008237;GO:0046872;GO:0016787;GO:0008233;GO:0006508;GO:0004177;GO:0008237;GO:0008270	proteolysis;zinc ion binding;metallopeptidase activity;metal ion binding;hydrolase activity;peptidase activity;proteolysis;aminopeptidase activity;metallopeptidase activity;zinc ion binding	Aminopeptidase;Aminopeptidase;Aminopeptidase;Aminopeptidase;Aminopeptidase;Aminopeptidase;Aminopeptidase;Aminopeptidase;Aminopeptidase;Aminopeptidase	NA	https://fungi.ensembl.org/Zygosaccharomyces_parabailii_gca_001984395/Gene/Summary?db=core;g=BZL39_M01310	https://fungi.ensembl.org/Zygosaccharomyces_parabailii_gca_001984395/Transcript/ProteinSummary?db=core;g=BZL39_M01310	https://www.uniprot.org/uniprot/A0A1S7HX66
BZL39_C03710	125.371	0.746461	0.205392	3.63432	0.000279	3.5544	0.00244565	704157	705242	protein_coding	CAF40 (YNL288W)	3	A0A1S7HEF8	GO:0030014;GO:0006402	CCR4-NOT complex;mRNA catabolic process	CAF40 (YNL288W);CAF40 (YNL288W)	AQZ11444	https://fungi.ensembl.org/Zygosaccharomyces_parabailii_gca_001984395/Gene/Summary?db=core;g=BZL39_C03710	https://fungi.ensembl.org/Zygosaccharomyces_parabailii_gca_001984395/Transcript/ProteinSummary?db=core;g=BZL39_C03710	https://www.uniprot.org/uniprot/A0A1S7HEF8
BZL39_B04330	449.788	0.746186	0.123434	6.04524	1.49e-09	8.82681	4.69e-08	831040	835164	protein_coding	LYS2 (YBR115C)	2	A0A1S7HC43	GO:0004043;GO:0009085;GO:0031177;GO:0008652;GO:0009085;GO:0004043;GO:0055114;GO:0055114;GO:0019878	L-aminoadipate-semialdehyde dehydrogenase activity;lysine biosynthetic process;phosphopantetheine binding;cellular amino acid biosynthetic process;lysine biosynthetic process;L-aminoadipate-semialdehyde dehydrogenase activity;oxidation-reduction process;oxidation-reduction process;lysine biosynthetic process via aminoadipic acid	Alpha-aminoadipate reductase;Alpha-aminoadipate reductase;Alpha-aminoadipate reductase;Alpha-aminoadipate reductase;Alpha-aminoadipate reductase;Alpha-aminoadipate reductase;Alpha-aminoadipate reductase;Alpha-aminoadipate reductase;Alpha-aminoadipate reductase	AQZ10508	https://fungi.ensembl.org/Zygosaccharomyces_parabailii_gca_001984395/Gene/Summary?db=core;g=BZL39_B04330	https://fungi.ensembl.org/Zygosaccharomyces_parabailii_gca_001984395/Transcript/ProteinSummary?db=core;g=BZL39_B04330	https://www.uniprot.org/uniprot/A0A1S7HC43
BZL39_B00690	562.311	0.744825	0.122903	6.06028	1.36e-09	8.86646	4.29e-08	140155	140577	protein_coding	(ZYRO0C10362g)	2	NA	NA	NA	NA	AQZ10144	https://fungi.ensembl.org/Zygosaccharomyces_parabailii_gca_001984395/Gene/Summary?db=core;g=BZL39_B00690	https://fungi.ensembl.org/Zygosaccharomyces_parabailii_gca_001984395/Transcript/ProteinSummary?db=core;g=BZL39_B00690	NA
BZL39_E05410	507.661	0.744649	0.110947	6.71175	1.92e-11	10.7167	8.88e-10	1081090	1082145	protein_coding	SPG5 (YMR191W)	5	A0A1S7HJI2	GO:0070628	proteasome binding	SPG5 (YMR191W)	AQZ13202	https://fungi.ensembl.org/Zygosaccharomyces_parabailii_gca_001984395/Gene/Summary?db=core;g=BZL39_E05410	https://fungi.ensembl.org/Zygosaccharomyces_parabailii_gca_001984395/Transcript/ProteinSummary?db=core;g=BZL39_E05410	https://www.uniprot.org/uniprot/A0A1S7HJI2
BZL39_H00340	125.556	0.743744	0.181246	4.10352	4.07e-05	4.39041	0.000452	59250	60507	protein_coding	MVD1 (YNR043W)	8	A0A1S7HP09	GO:0004163;GO:0005829;GO:0008299;GO:0016831;GO:0019287;GO:0005524;GO:0016829;GO:0006694;GO:0005524;GO:0006629;GO:0000166;GO:0016126;GO:0008202;GO:0004163;GO:0019287;GO:0004163;GO:0005524;GO:0019287	diphosphomevalonate decarboxylase activity;cytosol;isoprenoid biosynthetic process;carboxy-lyase activity;isopentenyl diphosphate biosynthetic process, mevalonate pathway;ATP binding;lyase activity;steroid biosynthetic process;ATP binding;lipid metabolic process;nucleotide binding;sterol biosynthetic process;steroid metabolic process;diphosphomevalonate decarboxylase activity;isopentenyl diphosph…	Diphosphomevalonate decarboxylase;Diphosphomevalonate decarboxylase;Diphosphomevalonate decarboxylase;Diphosphomevalonate decarboxylase;Diphosphomevalonate decarboxylase;Diphosphomevalonate decarboxylase;Diphosphomevalonate decarboxylase;Diphosphomevalonate decarboxylase;Diphosphomevalonate decarboxylase;Diphosphomevalonate decarboxylase;Diphosphomevalonate decarboxylase;Diphosphomevalonate decar…	NA	https://fungi.ensembl.org/Zygosaccharomyces_parabailii_gca_001984395/Gene/Summary?db=core;g=BZL39_H00340	https://fungi.ensembl.org/Zygosaccharomyces_parabailii_gca_001984395/Transcript/ProteinSummary?db=core;g=BZL39_H00340	https://www.uniprot.org/uniprot/A0A1S7HP09
BZL39_A04700	349.546	0.74366	0.119748	6.21021	5.29e-10	9.27654	1.82e-08	977625	978293	protein_coding	ORM1 (YGR038W) and ORM2 (YLR350W)	1	A0A1S7H945	GO:0016020;GO:0005789;GO:0016021;GO:0016021;GO:0016020	membrane;endoplasmic reticulum membrane;integral component of membrane;integral component of membrane;membrane	ORM1 (YGR038W) and ORM2 (YLR350W);ORM1 (YGR038W) and ORM2 (YLR350W);ORM1 (YGR038W) and ORM2 (YLR350W);ORM1 (YGR038W) and ORM2 (YLR350W);ORM1 (YGR038W) and ORM2 (YLR350W)	AQZ09535	https://fungi.ensembl.org/Zygosaccharomyces_parabailii_gca_001984395/Gene/Summary?db=core;g=BZL39_A04700	https://fungi.ensembl.org/Zygosaccharomyces_parabailii_gca_001984395/Transcript/ProteinSummary?db=core;g=BZL39_A04700	https://www.uniprot.org/uniprot/A0A1S7H945
BZL39_O00650	43.1895	0.742411	0.298258	2.48916	0.0128046	1.89263	0.0587688	141319	142464	protein_coding	PEX12 (YMR026C)	15	A0A1S7HZQ1	GO:0006625;GO:0008022;GO:0008270;GO:0005779;GO:0046872	protein targeting to peroxisome;protein C-terminus binding;zinc ion binding;integral component of peroxisomal membrane;metal ion binding	Peroxin-12;Peroxin-12;Peroxin-12;Peroxin-12;Peroxin-12	AQZ18528	https://fungi.ensembl.org/Zygosaccharomyces_parabailii_gca_001984395/Gene/Summary?db=core;g=BZL39_O00650	https://fungi.ensembl.org/Zygosaccharomyces_parabailii_gca_001984395/Transcript/ProteinSummary?db=core;g=BZL39_O00650	https://www.uniprot.org/uniprot/A0A1S7HZQ1
BZL39_E01260	33.5496	0.742081	0.314543	2.35924	0.0183125	1.73725	0.0775353	244168	245616	protein_coding	CUS1 (YMR240C)	5	A0A1S7HIK6	GO:0005634	nucleus	PSP domain-containing protein	AQZ12786	https://fungi.ensembl.org/Zygosaccharomyces_parabailii_gca_001984395/Gene/Summary?db=core;g=BZL39_E01260	https://fungi.ensembl.org/Zygosaccharomyces_parabailii_gca_001984395/Transcript/ProteinSummary?db=core;g=BZL39_E01260	https://www.uniprot.org/uniprot/A0A1S7HIK6
BZL39_H03500	82.993	0.741367	0.209057	3.54624	0.000391	3.40782	0.00327491	643425	644220	protein_coding	OAZ1 (YPL052W)	8	A0A1S7HPK1	GO:0008073;GO:0043086	ornithine decarboxylase inhibitor activity;negative regulation of catalytic activity	OAZ1 (YPL052W);OAZ1 (YPL052W)	NA	https://fungi.ensembl.org/Zygosaccharomyces_parabailii_gca_001984395/Gene/Summary?db=core;g=BZL39_H03500	https://fungi.ensembl.org/Zygosaccharomyces_parabailii_gca_001984395/Transcript/ProteinSummary?db=core;g=BZL39_H03500	https://www.uniprot.org/uniprot/A0A1S7HPK1
BZL39_I05120	566.054	0.740969	0.111912	6.62098	3.57e-11	10.4473	1.55e-09	1044286	1047042	protein_coding	SEC24 (YIL109C) and SFB2 (YNL049C)	9	A0A1S7HRV2	GO:0005048;GO:0090110;GO:0016236;GO:0030127;GO:0008270;GO:0006886;GO:0006888;GO:0030127;GO:0005794;GO:0005783;GO:0016192;GO:0016020;GO:0005737;GO:0015031;GO:0005737;GO:0000139	signal sequence binding;COPII-coated vesicle cargo loading;macroautophagy;COPII vesicle coat;zinc ion binding;intracellular protein transport;endoplasmic reticulum to Golgi vesicle-mediated transport;COPII vesicle coat;Golgi apparatus;endoplasmic reticulum;vesicle-mediated transport;membrane;cytoplasm;protein transport;cytoplasm;Golgi membrane	SEC24 (YIL109C) and SFB2 (YNL049C);SEC24 (YIL109C) and SFB2 (YNL049C);SEC24 (YIL109C) and SFB2 (YNL049C);SEC24 (YIL109C) and SFB2 (YNL049C);SEC24 (YIL109C) and SFB2 (YNL049C);SEC24 (YIL109C) and SFB2 (YNL049C);SEC24 (YIL109C) and SFB2 (YNL049C);SEC24 (YIL109C) and SFB2 (YNL049C);SEC24 (YIL109C) and SFB2 (YNL049C);SEC24 (YIL109C) and SFB2 (YNL049C);SEC24 (YIL109C) and SFB2 (YNL049C);SEC24 (YIL109C…	AQZ15764	https://fungi.ensembl.org/Zygosaccharomyces_parabailii_gca_001984395/Gene/Summary?db=core;g=BZL39_I05120	https://fungi.ensembl.org/Zygosaccharomyces_parabailii_gca_001984395/Transcript/ProteinSummary?db=core;g=BZL39_I05120	https://www.uniprot.org/uniprot/A0A1S7HRV2
BZL39_B06750	327.976	0.740144	0.133695	5.53608	3.09e-08	7.51004	7.21e-07	1286198	1287706	protein_coding	(ZYRO0F09174g)	2	A0A1S7HCJ9	GO:0004672;GO:0005524;GO:0006468	protein kinase activity;ATP binding;protein phosphorylation	Protein kinase domain-containing protein;Protein kinase domain-containing protein;Protein kinase domain-containing protein	AQZ10749	https://fungi.ensembl.org/Zygosaccharomyces_parabailii_gca_001984395/Gene/Summary?db=core;g=BZL39_B06750	https://fungi.ensembl.org/Zygosaccharomyces_parabailii_gca_001984395/Transcript/ProteinSummary?db=core;g=BZL39_B06750	https://www.uniprot.org/uniprot/A0A1S7HCJ9
BZL39_C02080	100.235	0.739319	0.196735	3.75795	0.000171	3.767	0.00160711	385091	385771	protein_coding	NAS6 (YGR232W)	3	NA	NA	NA	NA	AQZ11287	https://fungi.ensembl.org/Zygosaccharomyces_parabailii_gca_001984395/Gene/Summary?db=core;g=BZL39_C02080	https://fungi.ensembl.org/Zygosaccharomyces_parabailii_gca_001984395/Transcript/ProteinSummary?db=core;g=BZL39_C02080	NA
BZL39_D06600	57.8884	0.736179	0.263925	2.78935	0.00528142	2.27725	0.0290106	1356162	1356737	protein_coding	SEC72 (YLR292C)	4	NA	NA	NA	NA	AQZ12598	https://fungi.ensembl.org/Zygosaccharomyces_parabailii_gca_001984395/Gene/Summary?db=core;g=BZL39_D06600	https://fungi.ensembl.org/Zygosaccharomyces_parabailii_gca_001984395/Transcript/ProteinSummary?db=core;g=BZL39_D06600	NA
BZL39_E05670	70.3173	0.735131	0.24025	3.05985	0.00221445	2.65473	0.0142626	1138866	1142273	protein_coding	hypothetical protein	5	A0A1S7HJK1	GO:0003777;GO:0007018;GO:0008017;GO:0005524;GO:0000166;GO:0005524;GO:0003774;GO:0000166;GO:0005524	microtubule motor activity;microtubule-based movement;microtubule binding;ATP binding;nucleotide binding;ATP binding;motor activity;nucleotide binding;ATP binding	Kinesin motor domain-containing protein;Kinesin motor domain-containing protein;Kinesin motor domain-containing protein;Kinesin motor domain-containing protein;Kinesin motor domain-containing protein;Kinesin motor domain-containing protein;Kinesin motor domain-containing protein;Kinesin motor domain-containing protein;Kinesin motor domain-containing protein	AQZ13227	https://fungi.ensembl.org/Zygosaccharomyces_parabailii_gca_001984395/Gene/Summary?db=core;g=BZL39_E05670	https://fungi.ensembl.org/Zygosaccharomyces_parabailii_gca_001984395/Transcript/ProteinSummary?db=core;g=BZL39_E05670	https://www.uniprot.org/uniprot/A0A1S7HJK1
BZL39_G02980	438.726	0.734881	0.111763	6.57534	4.85e-11	10.3143	2.08e-09	572513	573961	protein_coding	APJ1 (YNL077W)	7	A0A1S7HMK4	GO:0006457;GO:0051082;GO:0031072;GO:0046872	protein folding;unfolded protein binding;heat shock protein binding;metal ion binding	APJ1 (YNL077W);APJ1 (YNL077W);APJ1 (YNL077W);APJ1 (YNL077W)	AQZ14283	https://fungi.ensembl.org/Zygosaccharomyces_parabailii_gca_001984395/Gene/Summary?db=core;g=BZL39_G02980	https://fungi.ensembl.org/Zygosaccharomyces_parabailii_gca_001984395/Transcript/ProteinSummary?db=core;g=BZL39_G02980	https://www.uniprot.org/uniprot/A0A1S7HMK4
BZL39_B06660	621.782	0.733622	0.129911	5.6471	1.63e-08	7.78781	4.02e-07	1266936	1272437	protein_coding	DUR1,2 (YBR208C)	2	A0A1S7HCU2	GO:0046872;GO:0005524;GO:0016787;GO:0000166;GO:0005524;GO:0016874;GO:0000166;GO:0005524	metal ion binding;ATP binding;hydrolase activity;nucleotide binding;ATP binding;ligase activity;nucleotide binding;ATP binding	DUR1,2 (YBR208C);DUR1,2 (YBR208C);DUR1,2 (YBR208C);DUR1,2 (YBR208C);DUR1,2 (YBR208C);DUR1,2 (YBR208C);DUR1,2 (YBR208C);DUR1,2 (YBR208C)	AQZ10740	https://fungi.ensembl.org/Zygosaccharomyces_parabailii_gca_001984395/Gene/Summary?db=core;g=BZL39_B06660	https://fungi.ensembl.org/Zygosaccharomyces_parabailii_gca_001984395/Transcript/ProteinSummary?db=core;g=BZL39_B06660	https://www.uniprot.org/uniprot/A0A1S7HCU2
BZL39_B04050	587.208	0.733467	0.11405	6.4311	1.27e-10	9.8962	4.93e-09	789923	790789	protein_coding	FES1 (YBR101C)	2	NA	NA	NA	NA	AQZ10480	https://fungi.ensembl.org/Zygosaccharomyces_parabailii_gca_001984395/Gene/Summary?db=core;g=BZL39_B04050	https://fungi.ensembl.org/Zygosaccharomyces_parabailii_gca_001984395/Transcript/ProteinSummary?db=core;g=BZL39_B04050	NA
BZL39_A08660	2006.61	0.733037	0.0904175	8.10724	5.18e-16	15.2857	3.96e-14	1761635	1762378	protein_coding	GPM1 (YKL152C)	1	A0A1S7HA95	GO:0003824;GO:0004619;GO:0006096;GO:0016868;GO:0006096;GO:0016853;GO:0006096	catalytic activity;phosphoglycerate mutase activity;glycolytic process;intramolecular transferase activity, phosphotransferases;glycolytic process;isomerase activity;glycolytic process	Phosphoglycerate mutase;Phosphoglycerate mutase;Phosphoglycerate mutase;Phosphoglycerate mutase;Phosphoglycerate mutase;Phosphoglycerate mutase;Phosphoglycerate mutase	AQZ09930	https://fungi.ensembl.org/Zygosaccharomyces_parabailii_gca_001984395/Gene/Summary?db=core;g=BZL39_A08660	https://fungi.ensembl.org/Zygosaccharomyces_parabailii_gca_001984395/Transcript/ProteinSummary?db=core;g=BZL39_A08660	https://www.uniprot.org/uniprot/A0A1S7HA95
BZL39_M02690	406.792	0.731439	0.140527	5.20498	1.94e-07	6.7122	3.78e-06	544212	545591	protein_coding	PPQ1 (YPL179W)	13	A0A1S7HXE9	GO:0016787;GO:0016787;GO:0004722;GO:0106307;GO:0106306;GO:0006470	hydrolase activity;hydrolase activity;protein serine/threonine phosphatase activity;protein threonine phosphatase activity;protein serine phosphatase activity;protein dephosphorylation	Serine/threonine-protein phosphatase;Serine/threonine-protein phosphatase;Serine/threonine-protein phosphatase;Serine/threonine-protein phosphatase;Serine/threonine-protein phosphatase;Serine/threonine-protein phosphatase	AQZ17712	https://fungi.ensembl.org/Zygosaccharomyces_parabailii_gca_001984395/Gene/Summary?db=core;g=BZL39_M02690	https://fungi.ensembl.org/Zygosaccharomyces_parabailii_gca_001984395/Transcript/ProteinSummary?db=core;g=BZL39_M02690	https://www.uniprot.org/uniprot/A0A1S7HXE9
BZL39_E01400	866.641	0.730725	0.0908353	8.04451	8.66e-16	15.0625	6.46e-14	270449	272536	protein_coding	FAA4 (YMR246W) and FAA1 (YOR317W)	5	NA	NA	NA	NA	AQZ12800	https://fungi.ensembl.org/Zygosaccharomyces_parabailii_gca_001984395/Gene/Summary?db=core;g=BZL39_E01400	https://fungi.ensembl.org/Zygosaccharomyces_parabailii_gca_001984395/Transcript/ProteinSummary?db=core;g=BZL39_E01400	NA
BZL39_H00690	83.3183	0.729594	0.22193	3.2875	0.00101081	2.99533	0.0073386	117011	117463	protein_coding	APQ12 (YIL040W)	8	A0A1S7HP01	GO:0016020;GO:0016021	membrane;integral component of membrane	APQ12 (YIL040W);APQ12 (YIL040W)	AQZ14696	https://fungi.ensembl.org/Zygosaccharomyces_parabailii_gca_001984395/Gene/Summary?db=core;g=BZL39_H00690	https://fungi.ensembl.org/Zygosaccharomyces_parabailii_gca_001984395/Transcript/ProteinSummary?db=core;g=BZL39_H00690	https://www.uniprot.org/uniprot/A0A1S7HP01
BZL39_M00950	145.127	0.727781	0.186663	3.8989	9.66e-05	4.01502	0.000971	203771	206683	protein_coding	PRM10 (YJL108C)	13	A0A1S7HWU2	GO:0016020;GO:0016021;GO:0016020	membrane;integral component of membrane;membrane	Pheromone-regulated membrane protein 10;Pheromone-regulated membrane protein 10;Pheromone-regulated membrane protein 10	AQZ17539	https://fungi.ensembl.org/Zygosaccharomyces_parabailii_gca_001984395/Gene/Summary?db=core;g=BZL39_M00950	https://fungi.ensembl.org/Zygosaccharomyces_parabailii_gca_001984395/Transcript/ProteinSummary?db=core;g=BZL39_M00950	https://www.uniprot.org/uniprot/A0A1S7HWU2
BZL39_A06750	265.903	0.727702	0.130025	5.59663	2.19e-08	7.65956	5.25e-07	1368269	1370902	protein_coding	KSP1 (YHR082C)	1	A0A1S7H9P9	GO:0004672;GO:0005524;GO:0006468	protein kinase activity;ATP binding;protein phosphorylation	Protein kinase domain-containing protein;Protein kinase domain-containing protein;Protein kinase domain-containing protein	AQZ09740	https://fungi.ensembl.org/Zygosaccharomyces_parabailii_gca_001984395/Gene/Summary?db=core;g=BZL39_A06750	https://fungi.ensembl.org/Zygosaccharomyces_parabailii_gca_001984395/Transcript/ProteinSummary?db=core;g=BZL39_A06750	https://www.uniprot.org/uniprot/A0A1S7H9P9
BZL39_J05090	532.94	0.722752	0.105624	6.84266	7.77e-12	11.1096	3.68e-10	1005166	1007799	protein_coding	KSP1 (YHR082C)	10	A0A1S7HTU9	GO:0004672;GO:0005524;GO:0006468	protein kinase activity;ATP binding;protein phosphorylation	Protein kinase domain-containing protein;Protein kinase domain-containing protein;Protein kinase domain-containing protein	AQZ16340	https://fungi.ensembl.org/Zygosaccharomyces_parabailii_gca_001984395/Gene/Summary?db=core;g=BZL39_J05090	https://fungi.ensembl.org/Zygosaccharomyces_parabailii_gca_001984395/Transcript/ProteinSummary?db=core;g=BZL39_J05090	https://www.uniprot.org/uniprot/A0A1S7HTU9
BZL39_C00270	397.184	0.7224	0.112201	6.43843	1.21e-10	9.91721	4.72e-09	54059	55075	protein_coding	hypothetical protein	3	NA	NA	NA	NA	AQZ11107	https://fungi.ensembl.org/Zygosaccharomyces_parabailii_gca_001984395/Gene/Summary?db=core;g=BZL39_C00270	https://fungi.ensembl.org/Zygosaccharomyces_parabailii_gca_001984395/Transcript/ProteinSummary?db=core;g=BZL39_C00270	NA
BZL39_F00670	411.079	0.722057	0.128764	5.60758	2.05e-08	7.68825	4.94e-07	129914	130636	protein_coding	OPI10 (YOL032W)	6	NA	NA	NA	NA	AQZ13440	https://fungi.ensembl.org/Zygosaccharomyces_parabailii_gca_001984395/Gene/Summary?db=core;g=BZL39_F00670	https://fungi.ensembl.org/Zygosaccharomyces_parabailii_gca_001984395/Transcript/ProteinSummary?db=core;g=BZL39_F00670	NA
BZL39_A04400	314.786	0.718721	0.125136	5.74351	9.27e-09	8.03292	2.39e-07	918873	919820	protein_coding	YPC1 (YBR183W) and YDC1 (YPL087W)	1	A0A1S7H908	GO:0016811;GO:0006672;GO:0016021;GO:0016787;GO:0016021;GO:0016020;GO:0016020	hydrolase activity, acting on carbon-nitrogen (but not peptide) bonds, in linear amides;ceramide metabolic process;integral component of membrane;hydrolase activity;integral component of membrane;membrane;membrane	YPC1 (YBR183W) and YDC1 (YPL087W);YPC1 (YBR183W) and YDC1 (YPL087W);YPC1 (YBR183W) and YDC1 (YPL087W);YPC1 (YBR183W) and YDC1 (YPL087W);YPC1 (YBR183W) and YDC1 (YPL087W);YPC1 (YBR183W) and YDC1 (YPL087W);YPC1 (YBR183W) and YDC1 (YPL087W)	AQZ09505	https://fungi.ensembl.org/Zygosaccharomyces_parabailii_gca_001984395/Gene/Summary?db=core;g=BZL39_A04400	https://fungi.ensembl.org/Zygosaccharomyces_parabailii_gca_001984395/Transcript/ProteinSummary?db=core;g=BZL39_A04400	https://www.uniprot.org/uniprot/A0A1S7H908
BZL39_O01820	819.231	0.717988	0.130791	5.4896	4.03e-08	7.39469	9.21e-07	375146	375868	protein_coding	hypothetical protein	15	NA	NA	NA	NA	AQZ18643	https://fungi.ensembl.org/Zygosaccharomyces_parabailii_gca_001984395/Gene/Summary?db=core;g=BZL39_O01820	https://fungi.ensembl.org/Zygosaccharomyces_parabailii_gca_001984395/Transcript/ProteinSummary?db=core;g=BZL39_O01820	NA
BZL39_F05850	57.5644	0.716787	0.238991	2.99922	0.00270674	2.56755	0.016887	1183794	1185287	protein_coding	ATG32 (YIL146C)	6	NA	NA	NA	NA	AQZ13951	https://fungi.ensembl.org/Zygosaccharomyces_parabailii_gca_001984395/Gene/Summary?db=core;g=BZL39_F05850	https://fungi.ensembl.org/Zygosaccharomyces_parabailii_gca_001984395/Transcript/ProteinSummary?db=core;g=BZL39_F05850	NA
BZL39_I04390	95.0858	0.713961	0.207153	3.44654	0.000568	3.24565	0.00452984	899440	900177	protein_coding	MGM101 (YJR144W)	9	A0A1S7HRN5	GO:0000262;GO:0006281;GO:0000002;GO:0003697;GO:0042645;GO:0005739;GO:0042645	mitochondrial chromosome;DNA repair;mitochondrial genome maintenance;single-stranded DNA binding;mitochondrial nucleoid;mitochondrion;mitochondrial nucleoid	Mitochondrial genome maintenance protein MGM101;Mitochondrial genome maintenance protein MGM101;Mitochondrial genome maintenance protein MGM101;Mitochondrial genome maintenance protein MGM101;Mitochondrial genome maintenance protein MGM101;Mitochondrial genome maintenance protein MGM101;Mitochondrial genome maintenance protein MGM101	AQZ15691	https://fungi.ensembl.org/Zygosaccharomyces_parabailii_gca_001984395/Gene/Summary?db=core;g=BZL39_I04390	https://fungi.ensembl.org/Zygosaccharomyces_parabailii_gca_001984395/Transcript/ProteinSummary?db=core;g=BZL39_I04390	https://www.uniprot.org/uniprot/A0A1S7HRN5
BZL39_L00530	191.094	0.709668	0.16301	4.35351	1.34e-05	4.8729	0.000169	90209	90514	protein_coding	YHR138C	12	NA	NA	NA	NA	AQZ16985	https://fungi.ensembl.org/Zygosaccharomyces_parabailii_gca_001984395/Gene/Summary?db=core;g=BZL39_L00530	https://fungi.ensembl.org/Zygosaccharomyces_parabailii_gca_001984395/Transcript/ProteinSummary?db=core;g=BZL39_L00530	NA
BZL39_A03850	75.548	0.70665	0.220105	3.21052	0.00132496	2.8778	0.00923039	800100	801623	protein_coding	MMT1 (YMR177W) and MMT2 (YPL224C)	1	A0A1S7H8W1	GO:0006812;GO:0008324;GO:0016021;GO:0055085;GO:0016021;GO:0016020;GO:0016020;GO:0098655	cation transport;cation transmembrane transporter activity;integral component of membrane;transmembrane transport;integral component of membrane;membrane;membrane;cation transmembrane transport	MMT1 (YMR177W) and MMT2 (YPL224C);MMT1 (YMR177W) and MMT2 (YPL224C);MMT1 (YMR177W) and MMT2 (YPL224C);MMT1 (YMR177W) and MMT2 (YPL224C);MMT1 (YMR177W) and MMT2 (YPL224C);MMT1 (YMR177W) and MMT2 (YPL224C);MMT1 (YMR177W) and MMT2 (YPL224C);MMT1 (YMR177W) and MMT2 (YPL224C)	AQZ09450	https://fungi.ensembl.org/Zygosaccharomyces_parabailii_gca_001984395/Gene/Summary?db=core;g=BZL39_A03850	https://fungi.ensembl.org/Zygosaccharomyces_parabailii_gca_001984395/Transcript/ProteinSummary?db=core;g=BZL39_A03850	https://www.uniprot.org/uniprot/A0A1S7H8W1
BZL39_M05280	279.927	0.704941	0.139356	5.05856	4.22e-07	6.37469	7.66e-06	1045473	1046504	protein_coding	hypothetical protein	13	A0A1S7HY38	GO:0004601;GO:0020037;GO:0055114;GO:0006979;GO:0055114;GO:0004601;GO:0046872;GO:0016491;GO:0020037;GO:0046872;GO:0098869;GO:0098869	peroxidase activity;heme binding;oxidation-reduction process;response to oxidative stress;oxidation-reduction process;peroxidase activity;metal ion binding;oxidoreductase activity;heme binding;metal ion binding;cellular oxidant detoxification;cellular oxidant detoxification	Peroxidase;Peroxidase;Peroxidase;Peroxidase;Peroxidase;Peroxidase;Peroxidase;Peroxidase;Peroxidase;Peroxidase;Peroxidase;Peroxidase	AQZ17969	https://fungi.ensembl.org/Zygosaccharomyces_parabailii_gca_001984395/Gene/Summary?db=core;g=BZL39_M05280	https://fungi.ensembl.org/Zygosaccharomyces_parabailii_gca_001984395/Transcript/ProteinSummary?db=core;g=BZL39_M05280	https://www.uniprot.org/uniprot/A0A1S7HY38
BZL39_C06750	358.703	0.704844	0.126346	5.57866	2.42e-08	7.61618	5.78e-07	1274258	1275226	protein_coding	ATP11 (YNL315C)	3	A0A1S7HFB7	GO:0005739;GO:0065003;GO:0005739;GO:0005739	mitochondrion;protein-containing complex assembly;mitochondrion;mitochondrion	ATP11 (YNL315C);ATP11 (YNL315C);ATP11 (YNL315C);ATP11 (YNL315C)	AQZ11744	https://fungi.ensembl.org/Zygosaccharomyces_parabailii_gca_001984395/Gene/Summary?db=core;g=BZL39_C06750	https://fungi.ensembl.org/Zygosaccharomyces_parabailii_gca_001984395/Transcript/ProteinSummary?db=core;g=BZL39_C06750	https://www.uniprot.org/uniprot/A0A1S7HFB7
BZL39_A02420	102.49	0.704371	0.204949	3.43682	0.000589	3.22988	0.0046624	507485	508371	protein_coding	RFA2 (YNL312W)	1	A0A1S7H8H3	GO:0005634;GO:0006260;GO:0006281;GO:0003676;GO:0003677;GO:0005634;GO:0006310;GO:0005634;GO:0003677	nucleus;DNA replication;DNA repair;nucleic acid binding;DNA binding;nucleus;DNA recombination;nucleus;DNA binding	OB domain-containing protein;OB domain-containing protein;OB domain-containing protein;OB domain-containing protein;OB domain-containing protein;OB domain-containing protein;OB domain-containing protein;OB domain-containing protein;OB domain-containing protein	NA	https://fungi.ensembl.org/Zygosaccharomyces_parabailii_gca_001984395/Gene/Summary?db=core;g=BZL39_A02420	https://fungi.ensembl.org/Zygosaccharomyces_parabailii_gca_001984395/Transcript/ProteinSummary?db=core;g=BZL39_A02420	https://www.uniprot.org/uniprot/A0A1S7H8H3
BZL39_L02570	300.836	0.702523	0.127226	5.52185	3.35e-08	7.47496	7.77e-07	494174	494944	protein_coding	PRE9 (YGR135W)	12	A0A1S7HW02	GO:0004298;GO:0006511;GO:0019773;GO:0051603;GO:0005839;GO:0005737;GO:0000502;GO:0005634;GO:0019773	threonine-type endopeptidase activity;ubiquitin-dependent protein catabolic process;proteasome core complex, alpha-subunit complex;proteolysis involved in cellular protein catabolic process;proteasome core complex;cytoplasm;proteasome complex;nucleus;proteasome core complex, alpha-subunit complex	PROTEASOME_ALPHA_1 domain-containing protein;PROTEASOME_ALPHA_1 domain-containing protein;PROTEASOME_ALPHA_1 domain-containing protein;PROTEASOME_ALPHA_1 domain-containing protein;PROTEASOME_ALPHA_1 domain-containing protein;PROTEASOME_ALPHA_1 domain-containing protein;PROTEASOME_ALPHA_1 domain-containing protein;PROTEASOME_ALPHA_1 domain-containing protein;PROTEASOME_ALPHA_1 domain-containing pr…	AQZ17187	https://fungi.ensembl.org/Zygosaccharomyces_parabailii_gca_001984395/Gene/Summary?db=core;g=BZL39_L02570	https://fungi.ensembl.org/Zygosaccharomyces_parabailii_gca_001984395/Transcript/ProteinSummary?db=core;g=BZL39_L02570	https://www.uniprot.org/uniprot/A0A1S7HW02
BZL39_O03950	349.982	0.702255	0.131342	5.34677	8.95e-08	7.04818	1.89e-06	795956	797071	protein_coding	LYS1 (YIR034C)	15	A0A1S7I0N5	GO:0009085;GO:0004754;GO:0008652;GO:0055114;GO:0009085;GO:0016491;GO:0004754;GO:0019878	lysine biosynthetic process;saccharopine dehydrogenase (NAD+, L-lysine-forming) activity;cellular amino acid biosynthetic process;oxidation-reduction process;lysine biosynthetic process;oxidoreductase activity;saccharopine dehydrogenase (NAD+, L-lysine-forming) activity;lysine biosynthetic process via aminoadipic acid	Saccharopine dehydrogenase [NAD(+), L-lysine-forming];Saccharopine dehydrogenase [NAD(+), L-lysine-forming];Saccharopine dehydrogenase [NAD(+), L-lysine-forming];Saccharopine dehydrogenase [NAD(+), L-lysine-forming];Saccharopine dehydrogenase [NAD(+), L-lysine-forming];Saccharopine dehydrogenase [NAD(+), L-lysine-forming];Saccharopine dehydrogenase [NAD(+), L-lysine-forming];Saccharopine dehydrog…	AQZ18854	https://fungi.ensembl.org/Zygosaccharomyces_parabailii_gca_001984395/Gene/Summary?db=core;g=BZL39_O03950	https://fungi.ensembl.org/Zygosaccharomyces_parabailii_gca_001984395/Transcript/ProteinSummary?db=core;g=BZL39_O03950	https://www.uniprot.org/uniprot/A0A1S7I0N5
BZL39_J04500	6853.17	0.700512	0.0845705	8.28317	1.2e-16	15.9208	9.86e-15	881785	883098	protein_coding	ENO1 (YGR254W) and ENO2 (YHR174W)	10	A0A1S7HTC2	GO:0000015;GO:0000287;GO:0004634;GO:0006096;GO:0016829;GO:0006096;GO:0004634;GO:0006096	phosphopyruvate hydratase complex;magnesium ion binding;phosphopyruvate hydratase activity;glycolytic process;lyase activity;glycolytic process;phosphopyruvate hydratase activity;glycolytic process	Phosphopyruvate hydratase;Phosphopyruvate hydratase;Phosphopyruvate hydratase;Phosphopyruvate hydratase;Phosphopyruvate hydratase;Phosphopyruvate hydratase;Phosphopyruvate hydratase;Phosphopyruvate hydratase	AQZ16281	https://fungi.ensembl.org/Zygosaccharomyces_parabailii_gca_001984395/Gene/Summary?db=core;g=BZL39_J04500	https://fungi.ensembl.org/Zygosaccharomyces_parabailii_gca_001984395/Transcript/ProteinSummary?db=core;g=BZL39_J04500	https://www.uniprot.org/uniprot/A0A1S7HTC2
BZL39_M04080	1368.43	0.700081	0.0815316	8.58663	8.96e-18	17.0477	7.87e-16	794769	796214	protein_coding	OLE1 (YGL055W)	13	A0A1S7HY79	GO:0004768;GO:0006636;GO:0020037;GO:0055114;GO:0006629;GO:0016021;GO:0016717;GO:0055114;GO:0046872;GO:0006633;GO:0055114;GO:0006629;GO:0016020;GO:0006631;GO:0016021;GO:0016491;GO:0004768;GO:0016020;GO:0004768;GO:0046872;GO:0006636	stearoyl-CoA 9-desaturase activity;unsaturated fatty acid biosynthetic process;heme binding;oxidation-reduction process;lipid metabolic process;integral component of membrane;oxidoreductase activity, acting on paired donors, with oxidation of a pair of donors resulting in the reduction of molecular oxygen to two molecules of water;oxidation-reduction process;metal ion binding;fatty acid biosynthe…	Acyl-CoA desaturase;Acyl-CoA desaturase;Acyl-CoA desaturase;Acyl-CoA desaturase;Acyl-CoA desaturase;Acyl-CoA desaturase;Acyl-CoA desaturase;Acyl-CoA desaturase;Acyl-CoA desaturase;Acyl-CoA desaturase;Acyl-CoA desaturase;Acyl-CoA desaturase;Acyl-CoA desaturase;Acyl-CoA desaturase;Acyl-CoA desaturase;Acyl-CoA desaturase;Acyl-CoA desaturase;Acyl-CoA desaturase;Acyl-CoA desaturase;Acyl-CoA desaturase…	AQZ17850	https://fungi.ensembl.org/Zygosaccharomyces_parabailii_gca_001984395/Gene/Summary?db=core;g=BZL39_M04080	https://fungi.ensembl.org/Zygosaccharomyces_parabailii_gca_001984395/Transcript/ProteinSummary?db=core;g=BZL39_M04080	https://www.uniprot.org/uniprot/A0A1S7HY79
BZL39_A05110	109.533	0.699796	0.188617	3.71015	0.000207	3.68403	0.00189362	1058162	1063672	protein_coding	UBR2 (YLR024C)	1	A0A1S7H995	GO:0008270;GO:0061630;GO:0071596;GO:0046872;GO:0016740;GO:0071596;GO:0061630;GO:0008270;GO:0016567;GO:0016567	zinc ion binding;ubiquitin protein ligase activity;ubiquitin-dependent protein catabolic process via the N-end rule pathway;metal ion binding;transferase activity;ubiquitin-dependent protein catabolic process via the N-end rule pathway;ubiquitin protein ligase activity;zinc ion binding;protein ubiquitination;protein ubiquitination	E3 ubiquitin-protein ligase;E3 ubiquitin-protein ligase;E3 ubiquitin-protein ligase;E3 ubiquitin-protein ligase;E3 ubiquitin-protein ligase;E3 ubiquitin-protein ligase;E3 ubiquitin-protein ligase;E3 ubiquitin-protein ligase;E3 ubiquitin-protein ligase;E3 ubiquitin-protein ligase	AQZ09576	https://fungi.ensembl.org/Zygosaccharomyces_parabailii_gca_001984395/Gene/Summary?db=core;g=BZL39_A05110	https://fungi.ensembl.org/Zygosaccharomyces_parabailii_gca_001984395/Transcript/ProteinSummary?db=core;g=BZL39_A05110	https://www.uniprot.org/uniprot/A0A1S7H995
BZL39_C01410	39.4994	0.69899	0.296279	2.35923	0.0183128	1.73724	0.0775353	256463	258154	protein_coding	HNM1 (YGL077C)	3	A0A1S7HE79	GO:0006865;GO:0022857;GO:0016020;GO:0016021;GO:0055085;GO:0006865;GO:0016020;GO:0016021;GO:0016020	amino acid transport;transmembrane transporter activity;membrane;integral component of membrane;transmembrane transport;amino acid transport;membrane;integral component of membrane;membrane	HNM1 (YGL077C);HNM1 (YGL077C);HNM1 (YGL077C);HNM1 (YGL077C);HNM1 (YGL077C);HNM1 (YGL077C);HNM1 (YGL077C);HNM1 (YGL077C);HNM1 (YGL077C)	AQZ11220	https://fungi.ensembl.org/Zygosaccharomyces_parabailii_gca_001984395/Gene/Summary?db=core;g=BZL39_C01410	https://fungi.ensembl.org/Zygosaccharomyces_parabailii_gca_001984395/Transcript/ProteinSummary?db=core;g=BZL39_C01410	https://www.uniprot.org/uniprot/A0A1S7HE79
BZL39_D01400	478.225	0.697586	0.128605	5.42426	5.82e-08	7.23508	1.28e-06	259319	260653	protein_coding	RPN5 (YDL147W)	4	NA	NA	NA	NA	AQZ12084	https://fungi.ensembl.org/Zygosaccharomyces_parabailii_gca_001984395/Gene/Summary?db=core;g=BZL39_D01400	https://fungi.ensembl.org/Zygosaccharomyces_parabailii_gca_001984395/Transcript/ProteinSummary?db=core;g=BZL39_D01400	NA
BZL39_O03770	153.159	0.696514	0.157442	4.42393	9.69e-06	5.01368	0.000127	760648	761829	protein_coding	GAB1 (YLR459W)	15	A0A1U7EPZ5	GO:0016021;GO:0016255;GO:0042765;GO:0006506;GO:0005783;GO:0016021;GO:0016020;GO:0005789;GO:0016020;GO:0006506	integral component of membrane;attachment of GPI anchor to protein;GPI-anchor transamidase complex;GPI anchor biosynthetic process;endoplasmic reticulum;integral component of membrane;membrane;endoplasmic reticulum membrane;membrane;GPI anchor biosynthetic process	GAB1 (YLR459W);GAB1 (YLR459W);GAB1 (YLR459W);GAB1 (YLR459W);GAB1 (YLR459W);GAB1 (YLR459W);GAB1 (YLR459W);GAB1 (YLR459W);GAB1 (YLR459W);GAB1 (YLR459W)	AQZ18836	https://fungi.ensembl.org/Zygosaccharomyces_parabailii_gca_001984395/Gene/Summary?db=core;g=BZL39_O03770	https://fungi.ensembl.org/Zygosaccharomyces_parabailii_gca_001984395/Transcript/ProteinSummary?db=core;g=BZL39_O03770	https://www.uniprot.org/uniprot/A0A1U7EPZ5
BZL39_A04710	387.476	0.695437	0.114557	6.07069	1.27e-09	8.8962	4.05e-08	979299	979562	protein_coding	ACB1 (YGR037C)	1	A0A1S7H953	GO:0000062	fatty-acyl-CoA binding	ACB domain-containing protein	AQZ09536	https://fungi.ensembl.org/Zygosaccharomyces_parabailii_gca_001984395/Gene/Summary?db=core;g=BZL39_A04710	https://fungi.ensembl.org/Zygosaccharomyces_parabailii_gca_001984395/Transcript/ProteinSummary?db=core;g=BZL39_A04710	https://www.uniprot.org/uniprot/A0A1S7H953
BZL39_K02500	915.245	0.694951	0.110555	6.28601	3.26e-10	9.48678	1.17e-08	460600	461526	protein_coding	(ZYRO0B02354g)	11	A0A1S7HUB6	GO:0016021;GO:0016020;GO:0016020;GO:0016021;GO:0016020	integral component of membrane;membrane;membrane;integral component of membrane;membrane	(ZYRO0B02354g);(ZYRO0B02354g);(ZYRO0B02354g);(ZYRO0B02354g);(ZYRO0B02354g)	AQZ16659	https://fungi.ensembl.org/Zygosaccharomyces_parabailii_gca_001984395/Gene/Summary?db=core;g=BZL39_K02500	https://fungi.ensembl.org/Zygosaccharomyces_parabailii_gca_001984395/Transcript/ProteinSummary?db=core;g=BZL39_K02500	https://www.uniprot.org/uniprot/A0A1S7HUB6
BZL39_A05640	38.4265	0.693394	0.29319	2.36499	0.0180303	1.744	0.0766289	1165104	1166126	protein_coding	(ZYRO0A11000g)	1	A0A1S7H9D7	GO:0009228;GO:0009228;GO:0009228;GO:0009229;GO:0009229	thiamine biosynthetic process;thiamine biosynthetic process;thiamine biosynthetic process;thiamine diphosphate biosynthetic process;thiamine diphosphate biosynthetic process	4-amino-5-hydroxymethyl-2-methylpyrimidine phosphate synthase;4-amino-5-hydroxymethyl-2-methylpyrimidine phosphate synthase;4-amino-5-hydroxymethyl-2-methylpyrimidine phosphate synthase;4-amino-5-hydroxymethyl-2-methylpyrimidine phosphate synthase;4-amino-5-hydroxymethyl-2-methylpyrimidine phosphate synthase	AQZ09629	https://fungi.ensembl.org/Zygosaccharomyces_parabailii_gca_001984395/Gene/Summary?db=core;g=BZL39_A05640	https://fungi.ensembl.org/Zygosaccharomyces_parabailii_gca_001984395/Transcript/ProteinSummary?db=core;g=BZL39_A05640	https://www.uniprot.org/uniprot/A0A1S7H9D7
BZL39_G03190	557.775	0.692155	0.100196	6.908	4.92e-12	11.308	2.39e-10	616850	617992	protein_coding	DSK2 (YMR276W)	7	NA	NA	NA	NA	AQZ14304	https://fungi.ensembl.org/Zygosaccharomyces_parabailii_gca_001984395/Gene/Summary?db=core;g=BZL39_G03190	https://fungi.ensembl.org/Zygosaccharomyces_parabailii_gca_001984395/Transcript/ProteinSummary?db=core;g=BZL39_G03190	NA
BZL39_H01900	94.2058	0.68957	0.204133	3.37804	0.00073	3.13668	0.00556637	326331	327506	protein_coding	YGR122W	8	NA	NA	NA	NA	AQZ14816	https://fungi.ensembl.org/Zygosaccharomyces_parabailii_gca_001984395/Gene/Summary?db=core;g=BZL39_H01900	https://fungi.ensembl.org/Zygosaccharomyces_parabailii_gca_001984395/Transcript/ProteinSummary?db=core;g=BZL39_H01900	NA
BZL39_N00750	511.7	0.687387	0.115895	5.93111	3.01e-09	8.52143	8.75e-08	149453	151066	protein_coding	SRV2 (YNL138W)	14	A0A1S7HYD5	GO:0000902;GO:0003779;GO:0007010;GO:0007015	cell morphogenesis;actin binding;cytoskeleton organization;actin filament organization	Adenylyl cyclase-associated protein;Adenylyl cyclase-associated protein;Adenylyl cyclase-associated protein;Adenylyl cyclase-associated protein	AQZ18044	https://fungi.ensembl.org/Zygosaccharomyces_parabailii_gca_001984395/Gene/Summary?db=core;g=BZL39_N00750	https://fungi.ensembl.org/Zygosaccharomyces_parabailii_gca_001984395/Transcript/ProteinSummary?db=core;g=BZL39_N00750	https://www.uniprot.org/uniprot/A0A1S7HYD5
BZL39_F03090	790.822	0.685434	0.102724	6.67256	2.51e-11	10.6003	1.13e-09	642994	649164	protein_coding	FAS1 (YKL182W)	6	A0A1S7HKV7	GO:0004312;GO:0004313;GO:0004314;GO:0005835;GO:0006633;GO:0016740;GO:0055114;GO:0003824;GO:0004317;GO:0004318;GO:0016740;GO:0055114;GO:0016787;GO:0006633;GO:0016829;GO:0008152;GO:0006631;GO:0006629;GO:0016491;GO:0003824;GO:0004317;GO:0004320;GO:0047451;GO:0004321;GO:0016631;GO:0004314;GO:0004313;GO:0004318;GO:0016297;GO:0019171;GO:0016419;GO:0008659;GO:0016296;GO:0016295;GO:0016418;GO:0008693;GO:…	fatty acid synthase activity;[acyl-carrier-protein] S-acetyltransferase activity;[acyl-carrier-protein] S-malonyltransferase activity;fatty acid synthase complex;fatty acid biosynthetic process;transferase activity;oxidation-reduction process;catalytic activity;3-hydroxypalmitoyl-[acyl-carrier-protein] dehydratase activity;enoyl-[acyl-carrier-protein] reductase (NADH) activity;transferase activit…	Fatty acid synthase subunit beta;Fatty acid synthase subunit beta;Fatty acid synthase subunit beta;Fatty acid synthase subunit beta;Fatty acid synthase subunit beta;Fatty acid synthase subunit beta;Fatty acid synthase subunit beta;Fatty acid synthase subunit beta;Fatty acid synthase subunit beta;Fatty acid synthase subunit beta;Fatty acid synthase subunit beta;Fatty acid synthase subunit beta;Fat…	AQZ13679	https://fungi.ensembl.org/Zygosaccharomyces_parabailii_gca_001984395/Gene/Summary?db=core;g=BZL39_F03090	https://fungi.ensembl.org/Zygosaccharomyces_parabailii_gca_001984395/Transcript/ProteinSummary?db=core;g=BZL39_F03090	https://www.uniprot.org/uniprot/A0A1S7HKV7
BZL39_A09070	67.4883	0.684862	0.235223	2.91154	0.00359647	2.44412	0.0213241	1829919	1832978	protein_coding	BUD2 (YKL092C)	1	A0A1S7HA79	GO:0007165;GO:0043087;GO:0005096;GO:0043547	signal transduction;regulation of GTPase activity;GTPase activator activity;positive regulation of GTPase activity	BUD2 (YKL092C);BUD2 (YKL092C);BUD2 (YKL092C);BUD2 (YKL092C)	AQZ09971	https://fungi.ensembl.org/Zygosaccharomyces_parabailii_gca_001984395/Gene/Summary?db=core;g=BZL39_A09070	https://fungi.ensembl.org/Zygosaccharomyces_parabailii_gca_001984395/Transcript/ProteinSummary?db=core;g=BZL39_A09070	https://www.uniprot.org/uniprot/A0A1S7HA79
BZL39_H05040	3508.05	0.684546	0.089577	7.64199	2.14e-14	13.6696	1.41e-12	928112	930049	protein_coding	ECM10 (YEL030W) and SSC1 (YJR045C)	8	A0A1S7HQ45	GO:0006457;GO:0051082;GO:0005524;GO:0005524;GO:0000166	protein folding;unfolded protein binding;ATP binding;ATP binding;nucleotide binding	ECM10 (YEL030W) and SSC1 (YJR045C);ECM10 (YEL030W) and SSC1 (YJR045C);ECM10 (YEL030W) and SSC1 (YJR045C);ECM10 (YEL030W) and SSC1 (YJR045C);ECM10 (YEL030W) and SSC1 (YJR045C)	AQZ15126	https://fungi.ensembl.org/Zygosaccharomyces_parabailii_gca_001984395/Gene/Summary?db=core;g=BZL39_H05040	https://fungi.ensembl.org/Zygosaccharomyces_parabailii_gca_001984395/Transcript/ProteinSummary?db=core;g=BZL39_H05040	https://www.uniprot.org/uniprot/A0A1S7HQ45
BZL39_H06350	41.0709	0.684091	0.287655	2.37817	0.0173989	1.75948	0.0745109	1198184	1199734	protein_coding	ATR1 (YML116W) and YMR279C	8	A0A1S7HQH4	GO:0008519;GO:0015696;GO:0005886;GO:0022857;GO:0055085;GO:0016020;GO:0016021;GO:0072488	ammonium transmembrane transporter activity;ammonium transport;plasma membrane;transmembrane transporter activity;transmembrane transport;membrane;integral component of membrane;ammonium transmembrane transport	MFS domain-containing protein;MFS domain-containing protein;MFS domain-containing protein;MFS domain-containing protein;MFS domain-containing protein;MFS domain-containing protein;MFS domain-containing protein;MFS domain-containing protein	AQZ15256	https://fungi.ensembl.org/Zygosaccharomyces_parabailii_gca_001984395/Gene/Summary?db=core;g=BZL39_H06350	https://fungi.ensembl.org/Zygosaccharomyces_parabailii_gca_001984395/Transcript/ProteinSummary?db=core;g=BZL39_H06350	https://www.uniprot.org/uniprot/A0A1S7HQH4
BZL39_M04770	45.0704	0.683428	0.290588	2.35188	0.0186787	1.72865	0.0786755	923318	924439	protein_coding	SCJ1 (YMR214W)	13	A0A1S7HXY9	GO:0006457;GO:0051082;GO:0031072;GO:0046872	protein folding;unfolded protein binding;heat shock protein binding;metal ion binding	SCJ1 (YMR214W);SCJ1 (YMR214W);SCJ1 (YMR214W);SCJ1 (YMR214W)	AQZ17919	https://fungi.ensembl.org/Zygosaccharomyces_parabailii_gca_001984395/Gene/Summary?db=core;g=BZL39_M04770	https://fungi.ensembl.org/Zygosaccharomyces_parabailii_gca_001984395/Transcript/ProteinSummary?db=core;g=BZL39_M04770	https://www.uniprot.org/uniprot/A0A1S7HXY9
BZL39_M00510	915.179	0.683136	0.102395	6.6716	2.53e-11	10.5969	1.13e-09	121495	123003	protein_coding	CDC37 (YDR168W)	13	A0A1S7HX81	GO:0019901;GO:0005737;GO:0005737	protein kinase binding;cytoplasm;cytoplasm	Hsp90 chaperone protein kinase-targeting subunit;Hsp90 chaperone protein kinase-targeting subunit;Hsp90 chaperone protein kinase-targeting subunit	AQZ17500	https://fungi.ensembl.org/Zygosaccharomyces_parabailii_gca_001984395/Gene/Summary?db=core;g=BZL39_M00510	https://fungi.ensembl.org/Zygosaccharomyces_parabailii_gca_001984395/Transcript/ProteinSummary?db=core;g=BZL39_M00510	https://www.uniprot.org/uniprot/A0A1S7HX81
BZL39_C07100	447.39	0.681882	0.11302	6.03329	1.61e-09	8.79317	5.03e-08	1339831	1340724	protein_coding	BUG1 (YDL099W)	3	NA	NA	NA	NA	AQZ11779	https://fungi.ensembl.org/Zygosaccharomyces_parabailii_gca_001984395/Gene/Summary?db=core;g=BZL39_C07100	https://fungi.ensembl.org/Zygosaccharomyces_parabailii_gca_001984395/Transcript/ProteinSummary?db=core;g=BZL39_C07100	NA
BZL39_B03640	283.902	0.681596	0.160037	4.25899	2.05e-05	4.68825	0.000248	707751	709199	protein_coding	APJ1 (YNL077W)	2	A0A1S7HBS0	GO:0006457;GO:0051082;GO:0031072;GO:0046872	protein folding;unfolded protein binding;heat shock protein binding;metal ion binding	APJ1 (YNL077W);APJ1 (YNL077W);APJ1 (YNL077W);APJ1 (YNL077W)	AQZ10439	https://fungi.ensembl.org/Zygosaccharomyces_parabailii_gca_001984395/Gene/Summary?db=core;g=BZL39_B03640	https://fungi.ensembl.org/Zygosaccharomyces_parabailii_gca_001984395/Transcript/ProteinSummary?db=core;g=BZL39_B03640	https://www.uniprot.org/uniprot/A0A1S7HBS0
BZL39_A03510	40.963	0.681473	0.275978	2.46931	0.0135376	1.86846	0.0611614	730403	732271	protein_coding	(ZYRO0E08228g)	1	A0A1S7H8S7	GO:0022857;GO:0055085;GO:0016020;GO:0016021	transmembrane transporter activity;transmembrane transport;membrane;integral component of membrane	(ZYRO0E08228g);(ZYRO0E08228g);(ZYRO0E08228g);(ZYRO0E08228g)	AQZ09416	https://fungi.ensembl.org/Zygosaccharomyces_parabailii_gca_001984395/Gene/Summary?db=core;g=BZL39_A03510	https://fungi.ensembl.org/Zygosaccharomyces_parabailii_gca_001984395/Transcript/ProteinSummary?db=core;g=BZL39_A03510	https://www.uniprot.org/uniprot/A0A1S7H8S7
BZL39_J02540	777.852	0.680338	0.0950133	7.16046	8.04e-13	12.0947	4.45e-11	506903	508147	protein_coding	ADH3 (YMR083W)	10	A0A1S7HSR8	GO:0008270;GO:0055114;GO:0016491;GO:0046872;GO:0055114;GO:0016491	zinc ion binding;oxidation-reduction process;oxidoreductase activity;metal ion binding;oxidation-reduction process;oxidoreductase activity	PKS_ER domain-containing protein;PKS_ER domain-containing protein;PKS_ER domain-containing protein;PKS_ER domain-containing protein;PKS_ER domain-containing protein;PKS_ER domain-containing protein	AQZ16086	https://fungi.ensembl.org/Zygosaccharomyces_parabailii_gca_001984395/Gene/Summary?db=core;g=BZL39_J02540	https://fungi.ensembl.org/Zygosaccharomyces_parabailii_gca_001984395/Transcript/ProteinSummary?db=core;g=BZL39_J02540	https://www.uniprot.org/uniprot/A0A1S7HSR8
BZL39_F01080	147.131	0.679836	0.172115	3.94989	7.82e-05	4.10679	0.000801	228766	229743	protein_coding	GIS3 (YLR094C)	6	NA	NA	NA	NA	AQZ13481	https://fungi.ensembl.org/Zygosaccharomyces_parabailii_gca_001984395/Gene/Summary?db=core;g=BZL39_F01080	https://fungi.ensembl.org/Zygosaccharomyces_parabailii_gca_001984395/Transcript/ProteinSummary?db=core;g=BZL39_F01080	NA
BZL39_O03210	221.279	0.678728	0.139145	4.87785	1.07e-06	5.97062	1.78e-05	646054	648417	protein_coding	HAL5 (YJL165C) and KKQ8 (YKL168C)	15	A0A1U7EPU5	GO:0004672;GO:0005524;GO:0006468	protein kinase activity;ATP binding;protein phosphorylation	Protein kinase domain-containing protein;Protein kinase domain-containing protein;Protein kinase domain-containing protein	AQZ18780	https://fungi.ensembl.org/Zygosaccharomyces_parabailii_gca_001984395/Gene/Summary?db=core;g=BZL39_O03210	https://fungi.ensembl.org/Zygosaccharomyces_parabailii_gca_001984395/Transcript/ProteinSummary?db=core;g=BZL39_O03210	https://www.uniprot.org/uniprot/A0A1U7EPU5
BZL39_B06610	310.784	0.678601	0.122584	5.53579	3.1e-08	7.50864	7.21e-07	1250052	1250249	protein_coding	YSY6 (YBR162W-A)	2	A0A1S7HCK5	GO:0005783;GO:0005783;GO:0015031;GO:0016021;GO:0015031;GO:0016020;GO:0005789	endoplasmic reticulum;endoplasmic reticulum;protein transport;integral component of membrane;protein transport;membrane;endoplasmic reticulum membrane	Stress-associated endoplasmic reticulum protein;Stress-associated endoplasmic reticulum protein;Stress-associated endoplasmic reticulum protein;Stress-associated endoplasmic reticulum protein;Stress-associated endoplasmic reticulum protein;Stress-associated endoplasmic reticulum protein;Stress-associated endoplasmic reticulum protein	AQZ10735	https://fungi.ensembl.org/Zygosaccharomyces_parabailii_gca_001984395/Gene/Summary?db=core;g=BZL39_B06610	https://fungi.ensembl.org/Zygosaccharomyces_parabailii_gca_001984395/Transcript/ProteinSummary?db=core;g=BZL39_B06610	https://www.uniprot.org/uniprot/A0A1S7HCK5
BZL39_B06590	915.253	0.678249	0.10879	6.23447	4.53e-10	9.3439	1.58e-08	1246064	1247110	protein_coding	CSH1 (YBR161W) and SUR1 (YPL057C)	2	A0A1S7HCK2	GO:0016740;GO:0016021;GO:0016020	transferase activity;integral component of membrane;membrane	CSH1 (YBR161W) and SUR1 (YPL057C);CSH1 (YBR161W) and SUR1 (YPL057C);CSH1 (YBR161W) and SUR1 (YPL057C)	AQZ10733	https://fungi.ensembl.org/Zygosaccharomyces_parabailii_gca_001984395/Gene/Summary?db=core;g=BZL39_B06590	https://fungi.ensembl.org/Zygosaccharomyces_parabailii_gca_001984395/Transcript/ProteinSummary?db=core;g=BZL39_B06590	https://www.uniprot.org/uniprot/A0A1S7HCK2
BZL39_E02020	55.8782	0.677685	0.271477	2.49629	0.0125499	1.90136	0.0578962	390818	393493	protein_coding	VPS41 (YDR080W)	5	A0A1S7HII2	GO:0016192;GO:0046907;GO:0006886;GO:0005773;GO:0015031;GO:0005773;GO:0034058;GO:0007034;GO:0000329;GO:0005770;GO:0006886;GO:0030897	vesicle-mediated transport;intracellular transport;intracellular protein transport;vacuole;protein transport;vacuole;endosomal vesicle fusion;vacuolar transport;fungal-type vacuole membrane;late endosome;intracellular protein transport;HOPS complex	Vacuolar protein sorting-associated protein 41;Vacuolar protein sorting-associated protein 41;Vacuolar protein sorting-associated protein 41;Vacuolar protein sorting-associated protein 41;Vacuolar protein sorting-associated protein 41;Vacuolar protein sorting-associated protein 41;Vacuolar protein sorting-associated protein 41;Vacuolar protein sorting-associated protein 41;Vacuolar protein sortin…	AQZ12863	https://fungi.ensembl.org/Zygosaccharomyces_parabailii_gca_001984395/Gene/Summary?db=core;g=BZL39_E02020	https://fungi.ensembl.org/Zygosaccharomyces_parabailii_gca_001984395/Transcript/ProteinSummary?db=core;g=BZL39_E02020	https://www.uniprot.org/uniprot/A0A1S7HII2
BZL39_K04070	81.7116	0.677532	0.207862	3.25953	0.00111597	2.95235	0.00797289	778596	779384	protein_coding	NNT1 (YLR285W)	11	A0A1S7HV23	GO:0032259;GO:0016740;GO:0008168;GO:0005737;GO:0005737;GO:0016279;GO:0018027;GO:0071885;GO:0005737;GO:0018013	methylation;transferase activity;methyltransferase activity;cytoplasm;cytoplasm;protein-lysine N-methyltransferase activity;peptidyl-lysine dimethylation;N-terminal protein N-methyltransferase activity;cytoplasm;N-terminal peptidyl-glycine methylation	Protein N-terminal and lysine N-methyltransferase EFM7;Protein N-terminal and lysine N-methyltransferase EFM7;Protein N-terminal and lysine N-methyltransferase EFM7;Protein N-terminal and lysine N-methyltransferase EFM7;Protein N-terminal and lysine N-methyltransferase EFM7;Protein N-terminal and lysine N-methyltransferase EFM7;Protein N-terminal and lysine N-methyltransferase EFM7;Protein N-term…	AQZ16816	https://fungi.ensembl.org/Zygosaccharomyces_parabailii_gca_001984395/Gene/Summary?db=core;g=BZL39_K04070	https://fungi.ensembl.org/Zygosaccharomyces_parabailii_gca_001984395/Transcript/ProteinSummary?db=core;g=BZL39_K04070	https://www.uniprot.org/uniprot/A0A1S7HV23
BZL39_P01570	3786.36	0.676658	0.0846404	7.99451	1.3e-15	14.8861	9.63e-14	300528	302465	protein_coding	ECM10 (YEL030W) and SSC1 (YJR045C)	16	A0A1U7EQD5	GO:0006457;GO:0051082;GO:0005524;GO:0000166;GO:0005524	protein folding;unfolded protein binding;ATP binding;nucleotide binding;ATP binding	ECM10 (YEL030W) and SSC1 (YJR045C);ECM10 (YEL030W) and SSC1 (YJR045C);ECM10 (YEL030W) and SSC1 (YJR045C);ECM10 (YEL030W) and SSC1 (YJR045C);ECM10 (YEL030W) and SSC1 (YJR045C)	AQZ19020	https://fungi.ensembl.org/Zygosaccharomyces_parabailii_gca_001984395/Gene/Summary?db=core;g=BZL39_P01570	https://fungi.ensembl.org/Zygosaccharomyces_parabailii_gca_001984395/Transcript/ProteinSummary?db=core;g=BZL39_P01570	https://www.uniprot.org/uniprot/A0A1U7EQD5
BZL39_J05290	262.057	0.676593	0.127422	5.30987	1.1e-07	6.95861	2.25e-06	1041628	1042329	protein_coding	PRE5 (YMR314W)	10	A0A1S7HTW7	GO:0006511;GO:0019773;GO:0051603;GO:0005839;GO:0000502;GO:0019773	ubiquitin-dependent protein catabolic process;proteasome core complex, alpha-subunit complex;proteolysis involved in cellular protein catabolic process;proteasome core complex;proteasome complex;proteasome core complex, alpha-subunit complex	PROTEASOME_ALPHA_1 domain-containing protein;PROTEASOME_ALPHA_1 domain-containing protein;PROTEASOME_ALPHA_1 domain-containing protein;PROTEASOME_ALPHA_1 domain-containing protein;PROTEASOME_ALPHA_1 domain-containing protein;PROTEASOME_ALPHA_1 domain-containing protein	AQZ16360	https://fungi.ensembl.org/Zygosaccharomyces_parabailii_gca_001984395/Gene/Summary?db=core;g=BZL39_J05290	https://fungi.ensembl.org/Zygosaccharomyces_parabailii_gca_001984395/Transcript/ProteinSummary?db=core;g=BZL39_J05290	https://www.uniprot.org/uniprot/A0A1S7HTW7
BZL39_A01840	202.151	0.6764	0.146355	4.62165	3.81e-06	5.41908	5.54e-05	386102	388912	protein_coding	SFB3 (YHR098C)	1	A0A1S7H8B0	GO:0008270;GO:0006886;GO:0006888;GO:0030127;GO:0005783;GO:0016192;GO:0005794;GO:0016020;GO:0005737;GO:0015031;GO:0005737	zinc ion binding;intracellular protein transport;endoplasmic reticulum to Golgi vesicle-mediated transport;COPII vesicle coat;endoplasmic reticulum;vesicle-mediated transport;Golgi apparatus;membrane;cytoplasm;protein transport;cytoplasm	SFB3 (YHR098C);SFB3 (YHR098C);SFB3 (YHR098C);SFB3 (YHR098C);SFB3 (YHR098C);SFB3 (YHR098C);SFB3 (YHR098C);SFB3 (YHR098C);SFB3 (YHR098C);SFB3 (YHR098C);SFB3 (YHR098C)	AQZ09250	https://fungi.ensembl.org/Zygosaccharomyces_parabailii_gca_001984395/Gene/Summary?db=core;g=BZL39_A01840	https://fungi.ensembl.org/Zygosaccharomyces_parabailii_gca_001984395/Transcript/ProteinSummary?db=core;g=BZL39_A01840	https://www.uniprot.org/uniprot/A0A1S7H8B0
BZL39_B03680	57.61	0.675966	0.245826	2.74978	0.00596358	2.22449	0.0318211	715843	716637	protein_coding	EOS1 (YNL080C)	2	A0A1S7HBT4	GO:0005789;GO:0034599;GO:0016021;GO:0016020	endoplasmic reticulum membrane;cellular response to oxidative stress;integral component of membrane;membrane	EOS1 (YNL080C);EOS1 (YNL080C);EOS1 (YNL080C);EOS1 (YNL080C)	AQZ10443	https://fungi.ensembl.org/Zygosaccharomyces_parabailii_gca_001984395/Gene/Summary?db=core;g=BZL39_B03680	https://fungi.ensembl.org/Zygosaccharomyces_parabailii_gca_001984395/Transcript/ProteinSummary?db=core;g=BZL39_B03680	https://www.uniprot.org/uniprot/A0A1S7HBT4
BZL39_J04460	583.259	0.672957	0.113963	5.90503	3.53e-09	8.45223	1e-07	875799	876998	protein_coding	OYE2 (YHR179W)	10	A0A1S7HTG3	GO:0010181;GO:0055114;GO:0003824;GO:0016491	FMN binding;oxidation-reduction process;catalytic activity;oxidoreductase activity	Oxidored_FMN domain-containing protein;Oxidored_FMN domain-containing protein;Oxidored_FMN domain-containing protein;Oxidored_FMN domain-containing protein	AQZ16277	https://fungi.ensembl.org/Zygosaccharomyces_parabailii_gca_001984395/Gene/Summary?db=core;g=BZL39_J04460	https://fungi.ensembl.org/Zygosaccharomyces_parabailii_gca_001984395/Transcript/ProteinSummary?db=core;g=BZL39_J04460	https://www.uniprot.org/uniprot/A0A1S7HTG3
BZL39_G03790	179.593	0.672692	0.148314	4.53558	5.74e-06	5.24109	7.95e-05	727471	729039	protein_coding	CRZ1 (YNL027W)	7	NA	NA	NA	NA	AQZ14364	https://fungi.ensembl.org/Zygosaccharomyces_parabailii_gca_001984395/Gene/Summary?db=core;g=BZL39_G03790	https://fungi.ensembl.org/Zygosaccharomyces_parabailii_gca_001984395/Transcript/ProteinSummary?db=core;g=BZL39_G03790	NA
BZL39_J03520	100.027	0.671439	0.187191	3.58692	0.000335	3.47496	0.00287416	677103	678845	protein_coding	JEM1 (YJL073W)	10	NA	NA	NA	NA	AQZ16184	https://fungi.ensembl.org/Zygosaccharomyces_parabailii_gca_001984395/Gene/Summary?db=core;g=BZL39_J03520	https://fungi.ensembl.org/Zygosaccharomyces_parabailii_gca_001984395/Transcript/ProteinSummary?db=core;g=BZL39_J03520	NA
BZL39_B08680	2589.71	0.670845	0.10188	6.58464	4.56e-11	10.341	1.96e-09	1663283	1664026	protein_coding	GPM1 (YKL152C)	2	A0A1S7HD49	GO:0003824;GO:0004619;GO:0006096;GO:0016868;GO:0016853;GO:0006096;GO:0006096	catalytic activity;phosphoglycerate mutase activity;glycolytic process;intramolecular transferase activity, phosphotransferases;isomerase activity;glycolytic process;glycolytic process	Phosphoglycerate mutase;Phosphoglycerate mutase;Phosphoglycerate mutase;Phosphoglycerate mutase;Phosphoglycerate mutase;Phosphoglycerate mutase;Phosphoglycerate mutase	AQZ10941	https://fungi.ensembl.org/Zygosaccharomyces_parabailii_gca_001984395/Gene/Summary?db=core;g=BZL39_B08680	https://fungi.ensembl.org/Zygosaccharomyces_parabailii_gca_001984395/Transcript/ProteinSummary?db=core;g=BZL39_B08680	https://www.uniprot.org/uniprot/A0A1S7HD49
BZL39_N00920	104.379	0.670061	0.188408	3.55643	0.000376	3.42481	0.00316834	182906	184645	protein_coding	ESBP6 (YNL125C)	14	A0A1S7HYC1	GO:0022857;GO:0055085;GO:0016020;GO:0016021	transmembrane transporter activity;transmembrane transport;membrane;integral component of membrane	ESBP6 (YNL125C);ESBP6 (YNL125C);ESBP6 (YNL125C);ESBP6 (YNL125C)	AQZ18061	https://fungi.ensembl.org/Zygosaccharomyces_parabailii_gca_001984395/Gene/Summary?db=core;g=BZL39_N00920	https://fungi.ensembl.org/Zygosaccharomyces_parabailii_gca_001984395/Transcript/ProteinSummary?db=core;g=BZL39_N00920	https://www.uniprot.org/uniprot/A0A1S7HYC1
BZL39_D01010	1865.84	0.666378	0.116554	5.71734	1.08e-08	7.96658	2.74e-07	186072	188156	protein_coding	SSE2 (YBR169C) and SSE1 (YPL106C)	4	A0A1S7HG90	GO:0000166;GO:0005524	nucleotide binding;ATP binding	SSE2 (YBR169C) and SSE1 (YPL106C);SSE2 (YBR169C) and SSE1 (YPL106C)	AQZ12045	https://fungi.ensembl.org/Zygosaccharomyces_parabailii_gca_001984395/Gene/Summary?db=core;g=BZL39_D01010	https://fungi.ensembl.org/Zygosaccharomyces_parabailii_gca_001984395/Transcript/ProteinSummary?db=core;g=BZL39_D01010	https://www.uniprot.org/uniprot/A0A1S7HG90
BZL39_J04710	109.106	0.665996	0.193989	3.43317	0.000597	3.22403	0.00471311	929196	930035	protein_coding	GLO2 (YDR272W) and GLO4 (YOR040W)	10	A0A1S7HTF7	GO:0046872;GO:0016787;GO:0004416	metal ion binding;hydrolase activity;hydroxyacylglutathione hydrolase activity	Glyoxalase II;Glyoxalase II;Glyoxalase II	AQZ16302	https://fungi.ensembl.org/Zygosaccharomyces_parabailii_gca_001984395/Gene/Summary?db=core;g=BZL39_J04710	https://fungi.ensembl.org/Zygosaccharomyces_parabailii_gca_001984395/Transcript/ProteinSummary?db=core;g=BZL39_J04710	https://www.uniprot.org/uniprot/A0A1S7HTF7
BZL39_H02770	112.178	0.663631	0.193389	3.43158	0.0006	3.22185	0.00473243	502324	504033	protein_coding	(ZYRO0F10252g)	8	A0A1S7HPE6	GO:0004190;GO:0006508;GO:0008233;GO:0006508;GO:0004190;GO:0016787	aspartic-type endopeptidase activity;proteolysis;peptidase activity;proteolysis;aspartic-type endopeptidase activity;hydrolase activity	Peptidase A1 domain-containing protein;Peptidase A1 domain-containing protein;Peptidase A1 domain-containing protein;Peptidase A1 domain-containing protein;Peptidase A1 domain-containing protein;Peptidase A1 domain-containing protein	AQZ14901	https://fungi.ensembl.org/Zygosaccharomyces_parabailii_gca_001984395/Gene/Summary?db=core;g=BZL39_H02770	https://fungi.ensembl.org/Zygosaccharomyces_parabailii_gca_001984395/Transcript/ProteinSummary?db=core;g=BZL39_H02770	https://www.uniprot.org/uniprot/A0A1S7HPE6
BZL39_D04900	182.511	0.662212	0.152472	4.34317	1.4e-05	4.85387	0.000176	1019897	1020671	protein_coding	YKL033W-A	4	A0A1S7HHJ0	GO:0016787	hydrolase activity	YKL033W-A	NA	https://fungi.ensembl.org/Zygosaccharomyces_parabailii_gca_001984395/Gene/Summary?db=core;g=BZL39_D04900	https://fungi.ensembl.org/Zygosaccharomyces_parabailii_gca_001984395/Transcript/ProteinSummary?db=core;g=BZL39_D04900	https://www.uniprot.org/uniprot/A0A1S7HHJ0
BZL39_D04010	1740.62	0.661345	0.113103	5.84727	5e-09	8.30103	1.37e-07	810234	811571	protein_coding	hypothetical protein	4	A0A1S7HHI8	GO:0030170;GO:0003824;GO:0006520;GO:0016765;GO:0019346	pyridoxal phosphate binding;catalytic activity;cellular amino acid metabolic process;transferase activity, transferring alkyl or aryl (other than methyl) groups;transsulfuration	Uncharacterized protein;Uncharacterized protein;Uncharacterized protein;Uncharacterized protein;Uncharacterized protein	AQZ12340	https://fungi.ensembl.org/Zygosaccharomyces_parabailii_gca_001984395/Gene/Summary?db=core;g=BZL39_D04010	https://fungi.ensembl.org/Zygosaccharomyces_parabailii_gca_001984395/Transcript/ProteinSummary?db=core;g=BZL39_D04010	https://www.uniprot.org/uniprot/A0A1S7HHI8
BZL39_H01740	93.1069	0.660437	0.197443	3.34495	0.000823	3.0846	0.00614921	301475	302716	protein_coding	YLH47 (YPR125W)	8	A0A1S7HPG3	GO:0043022;GO:0016021;GO:0005739;GO:0016020;GO:0016020	ribosome binding;integral component of membrane;mitochondrion;membrane;membrane	Letm1 RBD domain-containing protein;Letm1 RBD domain-containing protein;Letm1 RBD domain-containing protein;Letm1 RBD domain-containing protein;Letm1 RBD domain-containing protein	AQZ14800	https://fungi.ensembl.org/Zygosaccharomyces_parabailii_gca_001984395/Gene/Summary?db=core;g=BZL39_H01740	https://fungi.ensembl.org/Zygosaccharomyces_parabailii_gca_001984395/Transcript/ProteinSummary?db=core;g=BZL39_H01740	https://www.uniprot.org/uniprot/A0A1S7HPG3
BZL39_F06050	201.225	0.66019	0.157765	4.18464	2.86e-05	4.54363	0.000331	1231166	1232401	protein_coding	POT1 (YIL160C)	6	A0A1S7HLR1	GO:0016746;GO:0016747;GO:0016740;GO:0016746;GO:0003988	transferase activity, transferring acyl groups;transferase activity, transferring acyl groups other than amino-acyl groups;transferase activity;transferase activity, transferring acyl groups;acetyl-CoA C-acyltransferase activity	POT1 (YIL160C);POT1 (YIL160C);POT1 (YIL160C);POT1 (YIL160C);POT1 (YIL160C)	AQZ13971	https://fungi.ensembl.org/Zygosaccharomyces_parabailii_gca_001984395/Gene/Summary?db=core;g=BZL39_F06050	https://fungi.ensembl.org/Zygosaccharomyces_parabailii_gca_001984395/Transcript/ProteinSummary?db=core;g=BZL39_F06050	https://www.uniprot.org/uniprot/A0A1S7HLR1
BZL39_A06790	90.1309	0.659626	0.210277	3.13693	0.00170725	2.7677	0.0115002	1375160	1376461	protein_coding	PEX3 (YDR329C)	1	A0A1S7H9Q6	GO:0007031;GO:0005779;GO:0016021;GO:0016020;GO:0005778	peroxisome organization;integral component of peroxisomal membrane;integral component of membrane;membrane;peroxisomal membrane	Peroxin-3;Peroxin-3;Peroxin-3;Peroxin-3;Peroxin-3	AQZ09744	https://fungi.ensembl.org/Zygosaccharomyces_parabailii_gca_001984395/Gene/Summary?db=core;g=BZL39_A06790	https://fungi.ensembl.org/Zygosaccharomyces_parabailii_gca_001984395/Transcript/ProteinSummary?db=core;g=BZL39_A06790	https://www.uniprot.org/uniprot/A0A1S7H9Q6
BZL39_C00730	129.553	0.657878	0.198681	3.31123	0.000929	3.03198	0.00686037	143479	144987	protein_coding	MUD2 (YKL074C)	3	A0A1S7HDM1	GO:0003676	nucleic acid binding	RRM_1 domain-containing protein	AQZ11152	https://fungi.ensembl.org/Zygosaccharomyces_parabailii_gca_001984395/Gene/Summary?db=core;g=BZL39_C00730	https://fungi.ensembl.org/Zygosaccharomyces_parabailii_gca_001984395/Transcript/ProteinSummary?db=core;g=BZL39_C00730	https://www.uniprot.org/uniprot/A0A1S7HDM1
BZL39_B04800	674.669	0.656201	0.101296	6.47803	9.29e-11	10.032	3.75e-09	921369	922232	protein_coding	PRE2 (YPR103W)	2	A0A1S7HC84	GO:0004298;GO:0051603;GO:0000502;GO:0005839;GO:0043161;GO:0016787;GO:0006508;GO:0008233;GO:0000502;GO:0005737;GO:0005634	threonine-type endopeptidase activity;proteolysis involved in cellular protein catabolic process;proteasome complex;proteasome core complex;proteasome-mediated ubiquitin-dependent protein catabolic process;hydrolase activity;proteolysis;peptidase activity;proteasome complex;cytoplasm;nucleus	Proteasome endopeptidase complex;Proteasome endopeptidase complex;Proteasome endopeptidase complex;Proteasome endopeptidase complex;Proteasome endopeptidase complex;Proteasome endopeptidase complex;Proteasome endopeptidase complex;Proteasome endopeptidase complex;Proteasome endopeptidase complex;Proteasome endopeptidase complex;Proteasome endopeptidase complex	AQZ10558	https://fungi.ensembl.org/Zygosaccharomyces_parabailii_gca_001984395/Gene/Summary?db=core;g=BZL39_B04800	https://fungi.ensembl.org/Zygosaccharomyces_parabailii_gca_001984395/Transcript/ProteinSummary?db=core;g=BZL39_B04800	https://www.uniprot.org/uniprot/A0A1S7HC84
BZL39_N01220	60.8569	0.655773	0.248814	2.6356	0.00839887	2.07578	0.0416872	239518	240360	protein_coding	VAM3 (YOR106W)	14	A0A1S7HYF1	GO:0016192;GO:0005484;GO:0006886;GO:0016020;GO:0016020;GO:0016021;GO:0061025	vesicle-mediated transport;SNAP receptor activity;intracellular protein transport;membrane;membrane;integral component of membrane;membrane fusion	t-SNARE coiled-coil homology domain-containing protein;t-SNARE coiled-coil homology domain-containing protein;t-SNARE coiled-coil homology domain-containing protein;t-SNARE coiled-coil homology domain-containing protein;t-SNARE coiled-coil homology domain-containing protein;t-SNARE coiled-coil homology domain-containing protein;t-SNARE coiled-coil homology domain-containing protein	AQZ18091	https://fungi.ensembl.org/Zygosaccharomyces_parabailii_gca_001984395/Gene/Summary?db=core;g=BZL39_N01220	https://fungi.ensembl.org/Zygosaccharomyces_parabailii_gca_001984395/Transcript/ProteinSummary?db=core;g=BZL39_N01220	https://www.uniprot.org/uniprot/A0A1S7HYF1
BZL39_O02290	59.8101	0.655445	0.247069	2.65288	0.00798086	2.09795	0.0400115	473262	474902	protein_coding	YEL020C	15	A0A1S7I0I7	GO:0000287;GO:0030976;GO:0003824	magnesium ion binding;thiamine pyrophosphate binding;catalytic activity	YEL020C;YEL020C;YEL020C	AQZ18690	https://fungi.ensembl.org/Zygosaccharomyces_parabailii_gca_001984395/Gene/Summary?db=core;g=BZL39_O02290	https://fungi.ensembl.org/Zygosaccharomyces_parabailii_gca_001984395/Transcript/ProteinSummary?db=core;g=BZL39_O02290	https://www.uniprot.org/uniprot/A0A1S7I0I7
BZL39_A07290	327.649	0.654222	0.121799	5.37134	7.82e-08	7.10679	1.68e-06	1477717	1478361	protein_coding	YPT52 (YKR014C)	1	A0A1S7H9T9	GO:0003924;GO:0005525	GTPase activity;GTP binding	YPT52 (YKR014C);YPT52 (YKR014C)	AQZ09794	https://fungi.ensembl.org/Zygosaccharomyces_parabailii_gca_001984395/Gene/Summary?db=core;g=BZL39_A07290	https://fungi.ensembl.org/Zygosaccharomyces_parabailii_gca_001984395/Transcript/ProteinSummary?db=core;g=BZL39_A07290	https://www.uniprot.org/uniprot/A0A1S7H9T9
BZL39_C06710	319.936	0.654193	0.130556	5.0108	5.42e-07	6.266	9.64e-06	1265070	1265876	protein_coding	BMH2 (YDR099W) and BMH1 (YER177W)	3	NA	NA	NA	NA	AQZ11741	https://fungi.ensembl.org/Zygosaccharomyces_parabailii_gca_001984395/Gene/Summary?db=core;g=BZL39_C06710	https://fungi.ensembl.org/Zygosaccharomyces_parabailii_gca_001984395/Transcript/ProteinSummary?db=core;g=BZL39_C06710	NA
BZL39_C04300	313.443	0.652951	0.131277	4.97385	6.56e-07	6.1831	1.14e-05	817504	818058	protein_coding	YBR137W	3	NA	NA	NA	NA	AQZ11503	https://fungi.ensembl.org/Zygosaccharomyces_parabailii_gca_001984395/Gene/Summary?db=core;g=BZL39_C04300	https://fungi.ensembl.org/Zygosaccharomyces_parabailii_gca_001984395/Transcript/ProteinSummary?db=core;g=BZL39_C04300	NA
BZL39_G00570	124.415	0.650594	0.183792	3.53983	0.0004	3.39794	0.00334298	113639	114787	protein_coding	GRH1 (YDR517W)	7	A0A1S7HM67	GO:0005794;GO:0016020	Golgi apparatus;membrane	GRH1 (YDR517W);GRH1 (YDR517W)	AQZ14038	https://fungi.ensembl.org/Zygosaccharomyces_parabailii_gca_001984395/Gene/Summary?db=core;g=BZL39_G00570	https://fungi.ensembl.org/Zygosaccharomyces_parabailii_gca_001984395/Transcript/ProteinSummary?db=core;g=BZL39_G00570	https://www.uniprot.org/uniprot/A0A1S7HM67
BZL39_H04540	121.971	0.649091	0.174159	3.72701	0.000194	3.7122	0.00178051	822806	824092	protein_coding	NPT1 (YOR209C)	8	A0A1S7HPZ8	GO:0004516;GO:0004514;GO:0009435;GO:0016874;GO:0019363;GO:0004516;GO:0004516;GO:0009435;GO:0004514;GO:0009435	nicotinate phosphoribosyltransferase activity;nicotinate-nucleotide diphosphorylase (carboxylating) activity;NAD biosynthetic process;ligase activity;pyridine nucleotide biosynthetic process;nicotinate phosphoribosyltransferase activity;nicotinate phosphoribosyltransferase activity;NAD biosynthetic process;nicotinate-nucleotide diphosphorylase (carboxylating) activity;NAD biosynthetic process	Nicotinate phosphoribosyltransferase;Nicotinate phosphoribosyltransferase;Nicotinate phosphoribosyltransferase;Nicotinate phosphoribosyltransferase;Nicotinate phosphoribosyltransferase;Nicotinate phosphoribosyltransferase;Nicotinate phosphoribosyltransferase;Nicotinate phosphoribosyltransferase;Nicotinate phosphoribosyltransferase;Nicotinate phosphoribosyltransferase	AQZ15076	https://fungi.ensembl.org/Zygosaccharomyces_parabailii_gca_001984395/Gene/Summary?db=core;g=BZL39_H04540	https://fungi.ensembl.org/Zygosaccharomyces_parabailii_gca_001984395/Transcript/ProteinSummary?db=core;g=BZL39_H04540	https://www.uniprot.org/uniprot/A0A1S7HPZ8
BZL39_B09500	854.636	0.646928	0.0926022	6.98609	2.83e-12	11.5482	1.41e-10	1817703	1818347	protein_coding	ERP4 (YOR016C) and ERP2 (YAL007C)	2	A0A1S7HD90	GO:0016020;GO:0016021;GO:0016020	membrane;integral component of membrane;membrane	GOLD domain-containing protein;GOLD domain-containing protein;GOLD domain-containing protein	AQZ11022	https://fungi.ensembl.org/Zygosaccharomyces_parabailii_gca_001984395/Gene/Summary?db=core;g=BZL39_B09500	https://fungi.ensembl.org/Zygosaccharomyces_parabailii_gca_001984395/Transcript/ProteinSummary?db=core;g=BZL39_B09500	https://www.uniprot.org/uniprot/A0A1S7HD90
BZL39_F03040	83.5206	0.646779	0.212466	3.04416	0.00233333	2.63202	0.0148997	632302	633084	protein_coding	PUN1 (YLR414C)	6	A0A1S7HKV3	GO:0005886;GO:0016021;GO:0016020	plasma membrane;integral component of membrane;membrane	PUN1 (YLR414C);PUN1 (YLR414C);PUN1 (YLR414C)	AQZ13674	https://fungi.ensembl.org/Zygosaccharomyces_parabailii_gca_001984395/Gene/Summary?db=core;g=BZL39_F03040	https://fungi.ensembl.org/Zygosaccharomyces_parabailii_gca_001984395/Transcript/ProteinSummary?db=core;g=BZL39_F03040	https://www.uniprot.org/uniprot/A0A1S7HKV3
BZL39_E01670	68.2682	0.646416	0.223488	2.89239	0.00382319	2.41757	0.0224603	325039	326838	protein_coding	MET13 (YGL125W)	5	A0A1S7HIM2	GO:0055114;GO:0004489;GO:0006555;GO:0055114;GO:0016491;GO:0004489;GO:0035999	oxidation-reduction process;methylenetetrahydrofolate reductase (NAD(P)H) activity;methionine metabolic process;oxidation-reduction process;oxidoreductase activity;methylenetetrahydrofolate reductase (NAD(P)H) activity;tetrahydrofolate interconversion	Methylenetetrahydrofolate reductase;Methylenetetrahydrofolate reductase;Methylenetetrahydrofolate reductase;Methylenetetrahydrofolate reductase;Methylenetetrahydrofolate reductase;Methylenetetrahydrofolate reductase;Methylenetetrahydrofolate reductase	AQZ12828	https://fungi.ensembl.org/Zygosaccharomyces_parabailii_gca_001984395/Gene/Summary?db=core;g=BZL39_E01670	https://fungi.ensembl.org/Zygosaccharomyces_parabailii_gca_001984395/Transcript/ProteinSummary?db=core;g=BZL39_E01670	https://www.uniprot.org/uniprot/A0A1S7HIM2
BZL39_B06270	94.636	0.645311	0.19714	3.27336	0.00106278	2.97356	0.00766656	1193202	1194184	protein_coding	PHO85 (YPL031C)	2	A0A1S7HCB0	GO:0004672;GO:0005524;GO:0006468;GO:0000166;GO:0005524;GO:0004674	protein kinase activity;ATP binding;protein phosphorylation;nucleotide binding;ATP binding;protein serine/threonine kinase activity	Protein kinase domain-containing protein;Protein kinase domain-containing protein;Protein kinase domain-containing protein;Protein kinase domain-containing protein;Protein kinase domain-containing protein;Protein kinase domain-containing protein	NA	https://fungi.ensembl.org/Zygosaccharomyces_parabailii_gca_001984395/Gene/Summary?db=core;g=BZL39_B06270	https://fungi.ensembl.org/Zygosaccharomyces_parabailii_gca_001984395/Transcript/ProteinSummary?db=core;g=BZL39_B06270	https://www.uniprot.org/uniprot/A0A1S7HCB0
BZL39_F00430	359.509	0.643825	0.143408	4.48946	7.14e-06	5.1463	9.61e-05	84345	86612	protein_coding	PMT2 (YAL023C) and PMT3 (YOR321W)	6	A0A1S7HKE2	GO:0000030;GO:0006493;GO:0016020;GO:0016740;GO:0005783;GO:0016020;GO:0016757;GO:0016021;GO:0004169;GO:0005789;GO:0016020;GO:0004169;GO:0005789;GO:0016021;GO:0035269;GO:0035269;GO:0097502;GO:0006486	mannosyltransferase activity;protein O-linked glycosylation;membrane;transferase activity;endoplasmic reticulum;membrane;transferase activity, transferring glycosyl groups;integral component of membrane;dolichyl-phosphate-mannose-protein mannosyltransferase activity;endoplasmic reticulum membrane;membrane;dolichyl-phosphate-mannose-protein mannosyltransferase activity;endoplasmic reticulum membra…	Dolichyl-phosphate-mannose--protein mannosyltransferase;Dolichyl-phosphate-mannose--protein mannosyltransferase;Dolichyl-phosphate-mannose--protein mannosyltransferase;Dolichyl-phosphate-mannose--protein mannosyltransferase;Dolichyl-phosphate-mannose--protein mannosyltransferase;Dolichyl-phosphate-mannose--protein mannosyltransferase;Dolichyl-phosphate-mannose--protein mannosyltransferase;Dolichy…	AQZ13416	https://fungi.ensembl.org/Zygosaccharomyces_parabailii_gca_001984395/Gene/Summary?db=core;g=BZL39_F00430	https://fungi.ensembl.org/Zygosaccharomyces_parabailii_gca_001984395/Transcript/ProteinSummary?db=core;g=BZL39_F00430	https://www.uniprot.org/uniprot/A0A1S7HKE2
BZL39_G00560	4265.43	0.64374	0.220618	2.91789	0.00352407	2.45295	0.0209643	111224	112777	protein_coding	PDI1 (YCL043C) and EUG1 (YDR518W)	7	A0A1S7HLX0	GO:0003756;GO:0005783;GO:0016853;GO:0003756;GO:0005788;GO:0018215;GO:0018215	protein disulfide isomerase activity;endoplasmic reticulum;isomerase activity;protein disulfide isomerase activity;endoplasmic reticulum lumen;protein phosphopantetheinylation;protein phosphopantetheinylation	Protein disulfide-isomerase;Protein disulfide-isomerase;Protein disulfide-isomerase;Protein disulfide-isomerase;Protein disulfide-isomerase;Protein disulfide-isomerase;Protein disulfide-isomerase	AQZ14037	https://fungi.ensembl.org/Zygosaccharomyces_parabailii_gca_001984395/Gene/Summary?db=core;g=BZL39_G00560	https://fungi.ensembl.org/Zygosaccharomyces_parabailii_gca_001984395/Transcript/ProteinSummary?db=core;g=BZL39_G00560	https://www.uniprot.org/uniprot/A0A1S7HLX0
BZL39_D06810	59.0557	0.642796	0.254201	2.52869	0.011449	1.94123	0.053628	1390637	1391797	protein_coding	KRE29 (YER038C)	4	NA	NA	NA	NA	AQZ12619	https://fungi.ensembl.org/Zygosaccharomyces_parabailii_gca_001984395/Gene/Summary?db=core;g=BZL39_D06810	https://fungi.ensembl.org/Zygosaccharomyces_parabailii_gca_001984395/Transcript/ProteinSummary?db=core;g=BZL39_D06810	NA
BZL39_A03480	657.362	0.641247	0.11385	5.63239	1.78e-08	7.74958	4.34e-07	722367	723422	protein_coding	SPG5 (YMR191W)	1	A0A1S7H8R3	GO:0070628	proteasome binding	SPG5 (YMR191W)	AQZ09413	https://fungi.ensembl.org/Zygosaccharomyces_parabailii_gca_001984395/Gene/Summary?db=core;g=BZL39_A03480	https://fungi.ensembl.org/Zygosaccharomyces_parabailii_gca_001984395/Transcript/ProteinSummary?db=core;g=BZL39_A03480	https://www.uniprot.org/uniprot/A0A1S7H8R3
BZL39_M00430	100.576	0.641202	0.189887	3.37675	0.000733	3.1349	0.00558772	96575	97927	protein_coding	(ZYRO0F14454g)	13	A0A1S7HWV5	GO:0003935;GO:0009231;GO:0005525;GO:0016787;GO:0000166	GTP cyclohydrolase II activity;riboflavin biosynthetic process;GTP binding;hydrolase activity;nucleotide binding	(ZYRO0F14454g);(ZYRO0F14454g);(ZYRO0F14454g);(ZYRO0F14454g);(ZYRO0F14454g)	AQZ17492	https://fungi.ensembl.org/Zygosaccharomyces_parabailii_gca_001984395/Gene/Summary?db=core;g=BZL39_M00430	https://fungi.ensembl.org/Zygosaccharomyces_parabailii_gca_001984395/Transcript/ProteinSummary?db=core;g=BZL39_M00430	https://www.uniprot.org/uniprot/A0A1S7HWV5
BZL39_O01920	850.503	0.641158	0.0894051	7.17138	7.42e-13	12.1296	4.15e-11	392902	397473	protein_coding	XRN1 (YGL173C)	15	A0A1S7I081	GO:0000956;GO:0003676;GO:0004527;GO:0008409;GO:0000184;GO:0016787;GO:0004518;GO:0003723;GO:0004527;GO:0006364;GO:0005737;GO:0005737;GO:0090305;GO:0090305;GO:0090305;GO:0090305	nuclear-transcribed mRNA catabolic process;nucleic acid binding;exonuclease activity;5'-3' exonuclease activity;nuclear-transcribed mRNA catabolic process, nonsense-mediated decay;hydrolase activity;nuclease activity;RNA binding;exonuclease activity;rRNA processing;cytoplasm;cytoplasm;nucleic acid phosphodiester bond hydrolysis;nucleic acid phosphodiester bond hydrolysis;nucleic acid phosphodiest…	5'-3' exoribonuclease 1;5'-3' exoribonuclease 1;5'-3' exoribonuclease 1;5'-3' exoribonuclease 1;5'-3' exoribonuclease 1;5'-3' exoribonuclease 1;5'-3' exoribonuclease 1;5'-3' exoribonuclease 1;5'-3' exoribonuclease 1;5'-3' exoribonuclease 1;5'-3' exoribonuclease 1;5'-3' exoribonuclease 1;5'-3' exoribonuclease 1;5'-3' exoribonuclease 1;5'-3' exoribonuclease 1;5'-3' exoribonuclease 1	AQZ18653	https://fungi.ensembl.org/Zygosaccharomyces_parabailii_gca_001984395/Gene/Summary?db=core;g=BZL39_O01920	https://fungi.ensembl.org/Zygosaccharomyces_parabailii_gca_001984395/Transcript/ProteinSummary?db=core;g=BZL39_O01920	https://www.uniprot.org/uniprot/A0A1S7I081
BZL39_D00990	550.326	0.639283	0.108417	5.89651	3.71e-09	8.43063	1.05e-07	179647	181050	protein_coding	RPT1 (YKL145W)	4	A0A1S7HG78	GO:0016787;GO:0036402;GO:0005524;GO:0005737;GO:0016887;GO:0030163;GO:0005524;GO:0000502;GO:0000166;GO:0005737;GO:1901800	hydrolase activity;proteasome-activating ATPase activity;ATP binding;cytoplasm;ATPase activity;protein catabolic process;ATP binding;proteasome complex;nucleotide binding;cytoplasm;positive regulation of proteasomal protein catabolic process	AAA domain-containing protein;AAA domain-containing protein;AAA domain-containing protein;AAA domain-containing protein;AAA domain-containing protein;AAA domain-containing protein;AAA domain-containing protein;AAA domain-containing protein;AAA domain-containing protein;AAA domain-containing protein;AAA domain-containing protein	AQZ12043	https://fungi.ensembl.org/Zygosaccharomyces_parabailii_gca_001984395/Gene/Summary?db=core;g=BZL39_D00990	https://fungi.ensembl.org/Zygosaccharomyces_parabailii_gca_001984395/Transcript/ProteinSummary?db=core;g=BZL39_D00990	https://www.uniprot.org/uniprot/A0A1S7HG78
BZL39_G01900	126.303	0.639222	0.179484	3.56144	0.000369	3.43297	0.00312116	373899	374882	protein_coding	TWF1 (YGR080W)	7	A0A1S7HML5	GO:0003779;GO:0030837;GO:0005856;GO:0005737;GO:0005856	actin binding;negative regulation of actin filament polymerization;cytoskeleton;cytoplasm;cytoskeleton	TWF1 (YGR080W);TWF1 (YGR080W);TWF1 (YGR080W);TWF1 (YGR080W);TWF1 (YGR080W)	AQZ14170	https://fungi.ensembl.org/Zygosaccharomyces_parabailii_gca_001984395/Gene/Summary?db=core;g=BZL39_G01900	https://fungi.ensembl.org/Zygosaccharomyces_parabailii_gca_001984395/Transcript/ProteinSummary?db=core;g=BZL39_G01900	https://www.uniprot.org/uniprot/A0A1S7HML5
BZL39_A05430	1048.71	0.637478	0.114557	5.56472	2.63e-08	7.58004	6.17e-07	1124626	1125334	protein_coding	PRE3 (YJL001W)	1	A0A1S7H9B4	GO:0004298;GO:0051603;GO:0005839;GO:0043161;GO:0006508;GO:0008233;GO:0016787;GO:0000502;GO:0005737;GO:0005634	threonine-type endopeptidase activity;proteolysis involved in cellular protein catabolic process;proteasome core complex;proteasome-mediated ubiquitin-dependent protein catabolic process;proteolysis;peptidase activity;hydrolase activity;proteasome complex;cytoplasm;nucleus	Proteasome endopeptidase complex;Proteasome endopeptidase complex;Proteasome endopeptidase complex;Proteasome endopeptidase complex;Proteasome endopeptidase complex;Proteasome endopeptidase complex;Proteasome endopeptidase complex;Proteasome endopeptidase complex;Proteasome endopeptidase complex;Proteasome endopeptidase complex	NA	https://fungi.ensembl.org/Zygosaccharomyces_parabailii_gca_001984395/Gene/Summary?db=core;g=BZL39_A05430	https://fungi.ensembl.org/Zygosaccharomyces_parabailii_gca_001984395/Transcript/ProteinSummary?db=core;g=BZL39_A05430	https://www.uniprot.org/uniprot/A0A1S7H9B4
BZL39_I04370	87.0351	0.637342	0.230033	2.77066	0.0055943	2.25225	0.0302836	895040	896068	protein_coding	YJR142W	9	A0A1S7HRM4	GO:0016787	hydrolase activity	Nudix hydrolase domain-containing protein	AQZ15689	https://fungi.ensembl.org/Zygosaccharomyces_parabailii_gca_001984395/Gene/Summary?db=core;g=BZL39_I04370	https://fungi.ensembl.org/Zygosaccharomyces_parabailii_gca_001984395/Transcript/ProteinSummary?db=core;g=BZL39_I04370	https://www.uniprot.org/uniprot/A0A1S7HRM4
BZL39_C03580	51.1914	0.635789	0.256932	2.47454	0.0133407	1.87482	0.0605909	678602	679108	protein_coding	YOL114C	3	A0A1S7HEE9	GO:0003747;GO:0006415	translation release factor activity;translational termination	RF_PROK_I domain-containing protein;RF_PROK_I domain-containing protein	AQZ11432	https://fungi.ensembl.org/Zygosaccharomyces_parabailii_gca_001984395/Gene/Summary?db=core;g=BZL39_C03580	https://fungi.ensembl.org/Zygosaccharomyces_parabailii_gca_001984395/Transcript/ProteinSummary?db=core;g=BZL39_C03580	https://www.uniprot.org/uniprot/A0A1S7HEE9
BZL39_A02350	582.295	0.635063	0.102506	6.19538	5.81e-10	9.23582	2e-08	489111	490385	protein_coding	RPN6 (YDL097C)	1	A0A1S7H8H4	GO:0000502	proteasome complex	PCI domain-containing protein	AQZ09301	https://fungi.ensembl.org/Zygosaccharomyces_parabailii_gca_001984395/Gene/Summary?db=core;g=BZL39_A02350	https://fungi.ensembl.org/Zygosaccharomyces_parabailii_gca_001984395/Transcript/ProteinSummary?db=core;g=BZL39_A02350	https://www.uniprot.org/uniprot/A0A1S7H8H4
BZL39_F00920	112.837	0.634801	0.192558	3.29668	0.000978	3.00966	0.00716912	195759	196136	protein_coding	LCL2 (YLR104W)	6	NA	NA	NA	NA	AQZ13465	https://fungi.ensembl.org/Zygosaccharomyces_parabailii_gca_001984395/Gene/Summary?db=core;g=BZL39_F00920	https://fungi.ensembl.org/Zygosaccharomyces_parabailii_gca_001984395/Transcript/ProteinSummary?db=core;g=BZL39_F00920	NA
BZL39_E05020	6981.9	0.633189	0.224782	2.8169	0.00484899	2.31435	0.0271065	993731	995161	protein_coding	DDR48 (YMR173W)	5	NA	NA	NA	NA	AQZ13163	https://fungi.ensembl.org/Zygosaccharomyces_parabailii_gca_001984395/Gene/Summary?db=core;g=BZL39_E05020	https://fungi.ensembl.org/Zygosaccharomyces_parabailii_gca_001984395/Transcript/ProteinSummary?db=core;g=BZL39_E05020	NA
BZL39_I04940	227.385	0.629579	0.136661	4.60688	4.09e-06	5.38828	5.92e-05	1007398	1007748	protein_coding	IES5 (YER092W)	9	A0A1S7HRU8	GO:0000722;GO:0031011;GO:0031011	telomere maintenance via recombination;Ino80 complex;Ino80 complex	IES5 (YER092W);IES5 (YER092W);IES5 (YER092W)	AQZ15746	https://fungi.ensembl.org/Zygosaccharomyces_parabailii_gca_001984395/Gene/Summary?db=core;g=BZL39_I04940	https://fungi.ensembl.org/Zygosaccharomyces_parabailii_gca_001984395/Transcript/ProteinSummary?db=core;g=BZL39_I04940	https://www.uniprot.org/uniprot/A0A1S7HRU8
BZL39_L01300	67.9726	0.628794	0.22776	2.76077	0.00576649	2.23909	0.0310213	241376	242620	protein_coding	ARP6 (YLR085C)	12	A0A1S7HVL5	GO:0005634;GO:0006338	nucleus;chromatin remodeling	Actin-like protein ARP6;Actin-like protein ARP6	AQZ17063	https://fungi.ensembl.org/Zygosaccharomyces_parabailii_gca_001984395/Gene/Summary?db=core;g=BZL39_L01300	https://fungi.ensembl.org/Zygosaccharomyces_parabailii_gca_001984395/Transcript/ProteinSummary?db=core;g=BZL39_L01300	https://www.uniprot.org/uniprot/A0A1S7HVL5
BZL39_H05740	184.373	0.62837	0.148839	4.2218	2.42e-05	4.61618	0.000288	1065251	1066408	protein_coding	(ZYRO0F03388g)	8	NA	NA	NA	NA	AQZ15195	https://fungi.ensembl.org/Zygosaccharomyces_parabailii_gca_001984395/Gene/Summary?db=core;g=BZL39_H05740	https://fungi.ensembl.org/Zygosaccharomyces_parabailii_gca_001984395/Transcript/ProteinSummary?db=core;g=BZL39_H05740	NA
BZL39_M04990	339.132	0.628225	0.125913	4.98936	6.06e-07	6.21753	1.06e-05	958995	959816	protein_coding	YMR226C	13	A0A1S7HYG5	GO:0055114;GO:0016491	oxidation-reduction process;oxidoreductase activity	YMR226C;YMR226C	AQZ17940	https://fungi.ensembl.org/Zygosaccharomyces_parabailii_gca_001984395/Gene/Summary?db=core;g=BZL39_M04990	https://fungi.ensembl.org/Zygosaccharomyces_parabailii_gca_001984395/Transcript/ProteinSummary?db=core;g=BZL39_M04990	https://www.uniprot.org/uniprot/A0A1S7HYG5
BZL39_A00260	85.5758	0.625555	0.21094	2.96555	0.00302138	2.51979	0.0184894	50749	51606	protein_coding	hypothetical protein	1	NA	NA	NA	NA	AQZ09094	https://fungi.ensembl.org/Zygosaccharomyces_parabailii_gca_001984395/Gene/Summary?db=core;g=BZL39_A00260	https://fungi.ensembl.org/Zygosaccharomyces_parabailii_gca_001984395/Transcript/ProteinSummary?db=core;g=BZL39_A00260	NA
BZL39_L04950	135.026	0.623775	0.198933	3.1356	0.00171501	2.76573	0.0115351	965761	966375	protein_coding	SCM4 (YGR049W) and ATG33 (YLR356W)	12	A0A1S7HWN3	GO:0016021;GO:0016020	integral component of membrane;membrane	SCM4 (YGR049W) and ATG33 (YLR356W);SCM4 (YGR049W) and ATG33 (YLR356W)	AQZ17422	https://fungi.ensembl.org/Zygosaccharomyces_parabailii_gca_001984395/Gene/Summary?db=core;g=BZL39_L04950	https://fungi.ensembl.org/Zygosaccharomyces_parabailii_gca_001984395/Transcript/ProteinSummary?db=core;g=BZL39_L04950	https://www.uniprot.org/uniprot/A0A1S7HWN3
BZL39_P01020	156.11	0.623263	0.169452	3.67812	0.000235	3.62893	0.00211561	182103	185732	protein_coding	TOF1 (YNL273W)	16	A0A1U7EQ95	GO:0008156;GO:0006281;GO:0005634;GO:0007049	negative regulation of DNA replication;DNA repair;nucleus;cell cycle	TIMELESS domain-containing protein;TIMELESS domain-containing protein;TIMELESS domain-containing protein;TIMELESS domain-containing protein	AQZ18966	https://fungi.ensembl.org/Zygosaccharomyces_parabailii_gca_001984395/Gene/Summary?db=core;g=BZL39_P01020	https://fungi.ensembl.org/Zygosaccharomyces_parabailii_gca_001984395/Transcript/ProteinSummary?db=core;g=BZL39_P01020	https://www.uniprot.org/uniprot/A0A1U7EQ95
BZL39_H02490	1227.67	0.621226	0.0866314	7.17091	7.45e-13	12.1278	4.15e-11	442313	442651	protein_coding	YOR052C	8	A0A1S7HPC2	GO:0008270;GO:0046872	zinc ion binding;metal ion binding	AN1-type domain-containing protein;AN1-type domain-containing protein	AQZ14874	https://fungi.ensembl.org/Zygosaccharomyces_parabailii_gca_001984395/Gene/Summary?db=core;g=BZL39_H02490	https://fungi.ensembl.org/Zygosaccharomyces_parabailii_gca_001984395/Transcript/ProteinSummary?db=core;g=BZL39_H02490	https://www.uniprot.org/uniprot/A0A1S7HPC2
BZL39_H03240	268.913	0.62104	0.134019	4.63397	3.59e-06	5.44491	5.23e-05	585813	587321	protein_coding	(ZYRO0F09174g)	8	A0A1S7HPQ0	GO:0004672;GO:0005524;GO:0006468	protein kinase activity;ATP binding;protein phosphorylation	Protein kinase domain-containing protein;Protein kinase domain-containing protein;Protein kinase domain-containing protein	AQZ14948	https://fungi.ensembl.org/Zygosaccharomyces_parabailii_gca_001984395/Gene/Summary?db=core;g=BZL39_H03240	https://fungi.ensembl.org/Zygosaccharomyces_parabailii_gca_001984395/Transcript/ProteinSummary?db=core;g=BZL39_H03240	https://www.uniprot.org/uniprot/A0A1S7HPQ0
BZL39_O03640	746.665	0.620398	0.113684	5.45724	4.84e-08	7.31515	1.08e-06	739030	739635	protein_coding	EMP24 (YGL200C)	15	A0A1U7EPY7	GO:0016021;GO:0016020;GO:0016020	integral component of membrane;membrane;membrane	GOLD domain-containing protein;GOLD domain-containing protein;GOLD domain-containing protein	AQZ18823	https://fungi.ensembl.org/Zygosaccharomyces_parabailii_gca_001984395/Gene/Summary?db=core;g=BZL39_O03640	https://fungi.ensembl.org/Zygosaccharomyces_parabailii_gca_001984395/Transcript/ProteinSummary?db=core;g=BZL39_O03640	https://www.uniprot.org/uniprot/A0A1U7EPY7
BZL39_B07170	738.052	0.620224	0.0973252	6.37269	1.86e-10	9.73049	6.94e-09	1360984	1361464	protein_coding	PFY1 (YOR122C)	2	A0A1S7HCQ1	GO:0003779;GO:0003779;GO:0005856	actin binding;actin binding;cytoskeleton	Profilin;Profilin;Profilin	NA	https://fungi.ensembl.org/Zygosaccharomyces_parabailii_gca_001984395/Gene/Summary?db=core;g=BZL39_B07170	https://fungi.ensembl.org/Zygosaccharomyces_parabailii_gca_001984395/Transcript/ProteinSummary?db=core;g=BZL39_B07170	https://www.uniprot.org/uniprot/A0A1S7HCQ1
BZL39_B02760	425.487	0.620189	0.127821	4.85203	1.22e-06	5.91364	2e-05	540381	543620	protein_coding	AMS1 (YGL156W)	2	A0A1S7HBA1	GO:0004559;GO:0005975;GO:0006013;GO:0003824;GO:0030246;GO:0016787;GO:0046872;GO:0008152;GO:0016798;GO:0004559	alpha-mannosidase activity;carbohydrate metabolic process;mannose metabolic process;catalytic activity;carbohydrate binding;hydrolase activity;metal ion binding;metabolic process;hydrolase activity, acting on glycosyl bonds;alpha-mannosidase activity	Alpha-mannosidase;Alpha-mannosidase;Alpha-mannosidase;Alpha-mannosidase;Alpha-mannosidase;Alpha-mannosidase;Alpha-mannosidase;Alpha-mannosidase;Alpha-mannosidase;Alpha-mannosidase	AQZ10351	https://fungi.ensembl.org/Zygosaccharomyces_parabailii_gca_001984395/Gene/Summary?db=core;g=BZL39_B02760	https://fungi.ensembl.org/Zygosaccharomyces_parabailii_gca_001984395/Transcript/ProteinSummary?db=core;g=BZL39_B02760	https://www.uniprot.org/uniprot/A0A1S7HBA1
BZL39_H02930	865.542	0.62003	0.10402	5.96071	2.51e-09	8.60033	7.43e-08	527530	528834	protein_coding	RPT5 (YOR117W)	8	NA	NA	NA	NA	AQZ14917	https://fungi.ensembl.org/Zygosaccharomyces_parabailii_gca_001984395/Gene/Summary?db=core;g=BZL39_H02930	https://fungi.ensembl.org/Zygosaccharomyces_parabailii_gca_001984395/Transcript/ProteinSummary?db=core;g=BZL39_H02930	NA
BZL39_L02730	213.52	0.619958	0.14085	4.40154	1.07e-05	4.97062	0.000139	518150	520537	protein_coding	UBP16 (YPL072W)	12	A0A1S7HW07	GO:0004843;GO:0006511;GO:0016579;GO:0016021;GO:0016020;GO:0018215	thiol-dependent ubiquitin-specific protease activity;ubiquitin-dependent protein catabolic process;protein deubiquitination;integral component of membrane;membrane;protein phosphopantetheinylation	USP domain-containing protein;USP domain-containing protein;USP domain-containing protein;USP domain-containing protein;USP domain-containing protein;USP domain-containing protein	AQZ17203	https://fungi.ensembl.org/Zygosaccharomyces_parabailii_gca_001984395/Gene/Summary?db=core;g=BZL39_L02730	https://fungi.ensembl.org/Zygosaccharomyces_parabailii_gca_001984395/Transcript/ProteinSummary?db=core;g=BZL39_L02730	https://www.uniprot.org/uniprot/A0A1S7HW07
BZL39_K04810	515.702	0.619221	0.118885	5.20859	1.9e-07	6.72125	3.71e-06	907298	908095	protein_coding	RPN12 (YFR052W)	11	A0A1S7HVI6	GO:0006508;GO:0005838	proteolysis;proteasome regulatory particle	PCI domain-containing protein;PCI domain-containing protein	AQZ16890	https://fungi.ensembl.org/Zygosaccharomyces_parabailii_gca_001984395/Gene/Summary?db=core;g=BZL39_K04810	https://fungi.ensembl.org/Zygosaccharomyces_parabailii_gca_001984395/Transcript/ProteinSummary?db=core;g=BZL39_K04810	https://www.uniprot.org/uniprot/A0A1S7HVI6
BZL39_I04980	671.321	0.61919	0.105637	5.86147	4.59e-09	8.33819	1.26e-07	1013238	1013855	protein_coding	PUP3 (YER094C)	9	A0A1S7HS31	GO:0010499;GO:0019774;GO:0061133;GO:0043161;GO:0004298;GO:0019774;GO:0051603;GO:0005839;GO:0043161;GO:0008233;GO:0004298;GO:0006508;GO:0016787;GO:0000502;GO:0005737;GO:0005634;GO:0005634;GO:0010950	proteasomal ubiquitin-independent protein catabolic process;proteasome core complex, beta-subunit complex;endopeptidase activator activity;proteasome-mediated ubiquitin-dependent protein catabolic process;threonine-type endopeptidase activity;proteasome core complex, beta-subunit complex;proteolysis involved in cellular protein catabolic process;proteasome core complex;proteasome-mediated ubiquit…	Proteasome endopeptidase complex;Proteasome endopeptidase complex;Proteasome endopeptidase complex;Proteasome endopeptidase complex;Proteasome endopeptidase complex;Proteasome endopeptidase complex;Proteasome endopeptidase complex;Proteasome endopeptidase complex;Proteasome endopeptidase complex;Proteasome endopeptidase complex;Proteasome endopeptidase complex;Proteasome endopeptidase complex;Pro…	AQZ15750	https://fungi.ensembl.org/Zygosaccharomyces_parabailii_gca_001984395/Gene/Summary?db=core;g=BZL39_I04980	https://fungi.ensembl.org/Zygosaccharomyces_parabailii_gca_001984395/Transcript/ProteinSummary?db=core;g=BZL39_I04980	https://www.uniprot.org/uniprot/A0A1S7HS31
BZL39_C05650	332.187	0.618393	0.134523	4.59695	4.29e-06	5.36754	6.15e-05	1064994	1065479	protein_coding	ESS1 (YJR017C)	3	A0A1S7HF60	GO:0000413;GO:0003755;GO:0031064;GO:0045899;GO:0080182;GO:2000059;GO:2000749;GO:0000122;GO:0000993;GO:0006369;GO:0035307;GO:0045944;GO:1901407;GO:0003755;GO:0003755;GO:0016853;GO:0005634;GO:0003755;GO:0003755;GO:0016853	protein peptidyl-prolyl isomerization;peptidyl-prolyl cis-trans isomerase activity;negative regulation of histone deacetylation;positive regulation of RNA polymerase II transcription preinitiation complex assembly;histone H3-K4 trimethylation;negative regulation of ubiquitin-dependent protein catabolic process;positive regulation of rDNA heterochromatin assembly;negative regulation of transcripti…	Peptidyl-prolyl cis-trans isomerase;Peptidyl-prolyl cis-trans isomerase;Peptidyl-prolyl cis-trans isomerase;Peptidyl-prolyl cis-trans isomerase;Peptidyl-prolyl cis-trans isomerase;Peptidyl-prolyl cis-trans isomerase;Peptidyl-prolyl cis-trans isomerase;Peptidyl-prolyl cis-trans isomerase;Peptidyl-prolyl cis-trans isomerase;Peptidyl-prolyl cis-trans isomerase;Peptidyl-prolyl cis-trans isomerase;Pep…	AQZ11637	https://fungi.ensembl.org/Zygosaccharomyces_parabailii_gca_001984395/Gene/Summary?db=core;g=BZL39_C05650	https://fungi.ensembl.org/Zygosaccharomyces_parabailii_gca_001984395/Transcript/ProteinSummary?db=core;g=BZL39_C05650	https://www.uniprot.org/uniprot/A0A1S7HF60
BZL39_P01760	481.479	0.618351	0.105003	5.8889	3.89e-09	8.41005	1.09e-07	337902	338822	protein_coding	RPN11 (YFR004W)	16	NA	NA	NA	NA	AQZ19038	https://fungi.ensembl.org/Zygosaccharomyces_parabailii_gca_001984395/Gene/Summary?db=core;g=BZL39_P01760	https://fungi.ensembl.org/Zygosaccharomyces_parabailii_gca_001984395/Transcript/ProteinSummary?db=core;g=BZL39_P01760	NA
BZL39_D05010	62.3644	0.618043	0.231734	2.66704	0.00765223	2.11621	0.0387543	1037037	1038602	protein_coding	VPS17 (YOR132W)	4	A0A1S7HHK0	GO:0015031;GO:0030904;GO:0035091;GO:0042147;GO:0015031;GO:0005829	protein transport;retromer complex;phosphatidylinositol binding;retrograde transport, endosome to Golgi;protein transport;cytosol	Vacuolar protein sorting-associated protein 17;Vacuolar protein sorting-associated protein 17;Vacuolar protein sorting-associated protein 17;Vacuolar protein sorting-associated protein 17;Vacuolar protein sorting-associated protein 17;Vacuolar protein sorting-associated protein 17	AQZ12438	https://fungi.ensembl.org/Zygosaccharomyces_parabailii_gca_001984395/Gene/Summary?db=core;g=BZL39_D05010	https://fungi.ensembl.org/Zygosaccharomyces_parabailii_gca_001984395/Transcript/ProteinSummary?db=core;g=BZL39_D05010	https://www.uniprot.org/uniprot/A0A1S7HHK0
BZL39_D01580	465.26	0.617701	0.106798	5.78384	7.3e-09	8.13668	1.94e-07	298844	303616	protein_coding	hypothetical protein	4	A0A1S7HGE2	GO:0003774;GO:0051015;GO:0005524;GO:0016459;GO:0003779;GO:0005524;GO:0016459;GO:0000166;GO:0003774;GO:0005524	motor activity;actin filament binding;ATP binding;myosin complex;actin binding;ATP binding;myosin complex;nucleotide binding;motor activity;ATP binding	Uncharacterized protein;Uncharacterized protein;Uncharacterized protein;Uncharacterized protein;Uncharacterized protein;Uncharacterized protein;Uncharacterized protein;Uncharacterized protein;Uncharacterized protein;Uncharacterized protein	AQZ12103	https://fungi.ensembl.org/Zygosaccharomyces_parabailii_gca_001984395/Gene/Summary?db=core;g=BZL39_D01580	https://fungi.ensembl.org/Zygosaccharomyces_parabailii_gca_001984395/Transcript/ProteinSummary?db=core;g=BZL39_D01580	https://www.uniprot.org/uniprot/A0A1S7HGE2
BZL39_N04870	379.283	0.617662	0.11769	5.24821	1.54e-07	6.81248	3.05e-06	973524	974672	protein_coding	SFA1 (YDL168W)	14	A0A1S7HZN3	GO:0008270;GO:0051903;GO:0055114;GO:0006069;GO:0016491;GO:0046872;GO:0055114;GO:0016491;GO:0106322;GO:0051903;GO:0106321	zinc ion binding;S-(hydroxymethyl)glutathione dehydrogenase activity;oxidation-reduction process;ethanol oxidation;oxidoreductase activity;metal ion binding;oxidation-reduction process;oxidoreductase activity;S-(hydroxymethyl)glutathione dehydrogenase NAD activity;S-(hydroxymethyl)glutathione dehydrogenase activity;S-(hydroxymethyl)glutathione dehydrogenase NADP activity	S-(hydroxymethyl)glutathione dehydrogenase;S-(hydroxymethyl)glutathione dehydrogenase;S-(hydroxymethyl)glutathione dehydrogenase;S-(hydroxymethyl)glutathione dehydrogenase;S-(hydroxymethyl)glutathione dehydrogenase;S-(hydroxymethyl)glutathione dehydrogenase;S-(hydroxymethyl)glutathione dehydrogenase;S-(hydroxymethyl)glutathione dehydrogenase;S-(hydroxymethyl)glutathione dehydrogenase;S-(hydroxyme…	AQZ18455	https://fungi.ensembl.org/Zygosaccharomyces_parabailii_gca_001984395/Gene/Summary?db=core;g=BZL39_N04870	https://fungi.ensembl.org/Zygosaccharomyces_parabailii_gca_001984395/Transcript/ProteinSummary?db=core;g=BZL39_N04870	https://www.uniprot.org/uniprot/A0A1S7HZN3
BZL39_I01020	165.93	0.617225	0.158112	3.90373	9.47e-05	4.02365	0.000952	232480	234768	protein_coding	TUL1 (YKL034W)	9	A0A1S7HQQ7	GO:0008270;GO:0016020;GO:0016021;GO:0016567	zinc ion binding;membrane;integral component of membrane;protein ubiquitination	RING-type domain-containing protein;RING-type domain-containing protein;RING-type domain-containing protein;RING-type domain-containing protein	AQZ15359	https://fungi.ensembl.org/Zygosaccharomyces_parabailii_gca_001984395/Gene/Summary?db=core;g=BZL39_I01020	https://fungi.ensembl.org/Zygosaccharomyces_parabailii_gca_001984395/Transcript/ProteinSummary?db=core;g=BZL39_I01020	https://www.uniprot.org/uniprot/A0A1S7HQQ7
BZL39_B07530	93.2706	0.615651	0.209792	2.93458	0.00333997	2.47626	0.020042	1437546	1438718	protein_coding	SGT1 (YOR057W)	2	NA	NA	NA	NA	AQZ10826	https://fungi.ensembl.org/Zygosaccharomyces_parabailii_gca_001984395/Gene/Summary?db=core;g=BZL39_B07530	https://fungi.ensembl.org/Zygosaccharomyces_parabailii_gca_001984395/Transcript/ProteinSummary?db=core;g=BZL39_B07530	NA
BZL39_E05960	544.439	0.614817	0.116098	5.29565	1.19e-07	6.92445	2.42e-06	1197522	1198109	protein_coding	PRE1 (YER012W)	5	A0A1S7HJY8	GO:0004298;GO:0051603;GO:0005839;GO:0006508;GO:0016787;GO:0008233;GO:0004298;GO:0005634;GO:0005737;GO:0000502;GO:0005737;GO:0005634	threonine-type endopeptidase activity;proteolysis involved in cellular protein catabolic process;proteasome core complex;proteolysis;hydrolase activity;peptidase activity;threonine-type endopeptidase activity;nucleus;cytoplasm;proteasome complex;cytoplasm;nucleus	Proteasome subunit beta;Proteasome subunit beta;Proteasome subunit beta;Proteasome subunit beta;Proteasome subunit beta;Proteasome subunit beta;Proteasome subunit beta;Proteasome subunit beta;Proteasome subunit beta;Proteasome subunit beta;Proteasome subunit beta;Proteasome subunit beta	AQZ13256	https://fungi.ensembl.org/Zygosaccharomyces_parabailii_gca_001984395/Gene/Summary?db=core;g=BZL39_E05960	https://fungi.ensembl.org/Zygosaccharomyces_parabailii_gca_001984395/Transcript/ProteinSummary?db=core;g=BZL39_E05960	https://www.uniprot.org/uniprot/A0A1S7HJY8
BZL39_H01030	451.205	0.61384	0.135818	4.51959	6.2e-06	5.20761	8.5e-05	176421	179534	protein_coding	MET10 (YFR030W)	8	A0A1S7HP79	GO:0055114;GO:0003824;GO:0016491;GO:0055114;GO:0016491	oxidation-reduction process;catalytic activity;oxidoreductase activity;oxidation-reduction process;oxidoreductase activity	FAD-binding FR-type domain-containing protein;FAD-binding FR-type domain-containing protein;FAD-binding FR-type domain-containing protein;FAD-binding FR-type domain-containing protein;FAD-binding FR-type domain-containing protein	AQZ14730	https://fungi.ensembl.org/Zygosaccharomyces_parabailii_gca_001984395/Gene/Summary?db=core;g=BZL39_H01030	https://fungi.ensembl.org/Zygosaccharomyces_parabailii_gca_001984395/Transcript/ProteinSummary?db=core;g=BZL39_H01030	https://www.uniprot.org/uniprot/A0A1S7HP79
BZL39_E04630	641.436	0.613836	0.108715	5.64629	1.64e-08	7.78516	4.02e-07	913271	914749	protein_coding	YBR056W	5	NA	NA	NA	NA	AQZ13124	https://fungi.ensembl.org/Zygosaccharomyces_parabailii_gca_001984395/Gene/Summary?db=core;g=BZL39_E04630	https://fungi.ensembl.org/Zygosaccharomyces_parabailii_gca_001984395/Transcript/ProteinSummary?db=core;g=BZL39_E04630	NA
BZL39_C08200	760.387	0.612496	0.107021	5.72315	1.05e-08	7.97881	2.66e-07	1571581	1573098	protein_coding	RPN3 (YER021W)	3	A0A1S7HFT0	GO:0030234;GO:0000502;GO:0042176;GO:0000502;GO:0050790	enzyme regulator activity;proteasome complex;regulation of protein catabolic process;proteasome complex;regulation of catalytic activity	PCI domain-containing protein;PCI domain-containing protein;PCI domain-containing protein;PCI domain-containing protein;PCI domain-containing protein	AQZ11889	https://fungi.ensembl.org/Zygosaccharomyces_parabailii_gca_001984395/Gene/Summary?db=core;g=BZL39_C08200	https://fungi.ensembl.org/Zygosaccharomyces_parabailii_gca_001984395/Transcript/ProteinSummary?db=core;g=BZL39_C08200	https://www.uniprot.org/uniprot/A0A1S7HFT0
BZL39_L01890	617.66	0.608898	0.13046	4.6673	3.05e-06	5.5157	4.55e-05	379203	379859	protein_coding	ERP1 (YAR002C-A) and ERP6 (YGL002W)	12	A0A1S7HVT0	GO:0016020;GO:0016021;GO:0016020	membrane;integral component of membrane;membrane	GOLD domain-containing protein;GOLD domain-containing protein;GOLD domain-containing protein	AQZ17122	https://fungi.ensembl.org/Zygosaccharomyces_parabailii_gca_001984395/Gene/Summary?db=core;g=BZL39_L01890	https://fungi.ensembl.org/Zygosaccharomyces_parabailii_gca_001984395/Transcript/ProteinSummary?db=core;g=BZL39_L01890	https://www.uniprot.org/uniprot/A0A1S7HVT0
BZL39_K04760	484.145	0.606167	0.113362	5.34718	8.93e-08	7.04915	1.89e-06	895119	895904	protein_coding	PRE4 (YFR050C)	11	A0A1S7HV82	GO:0051603;GO:0005839;GO:0006508;GO:0008233;GO:0016787;GO:0004298;GO:0005634;GO:0005737;GO:0005737;GO:0005634;GO:0004298;GO:0005634	proteolysis involved in cellular protein catabolic process;proteasome core complex;proteolysis;peptidase activity;hydrolase activity;threonine-type endopeptidase activity;nucleus;cytoplasm;cytoplasm;nucleus;threonine-type endopeptidase activity;nucleus	Proteasome subunit beta;Proteasome subunit beta;Proteasome subunit beta;Proteasome subunit beta;Proteasome subunit beta;Proteasome subunit beta;Proteasome subunit beta;Proteasome subunit beta;Proteasome subunit beta;Proteasome subunit beta;Proteasome subunit beta;Proteasome subunit beta	AQZ16885	https://fungi.ensembl.org/Zygosaccharomyces_parabailii_gca_001984395/Gene/Summary?db=core;g=BZL39_K04760	https://fungi.ensembl.org/Zygosaccharomyces_parabailii_gca_001984395/Transcript/ProteinSummary?db=core;g=BZL39_K04760	https://www.uniprot.org/uniprot/A0A1S7HV82
BZL39_N04220	145.249	0.60548	0.160241	3.77855	0.000158	3.80134	0.0015014	836177	837109	protein_coding	AIM46 (YHR199C)	14	A0A1S7HZC0	GO:0016872	intramolecular lyase activity	Altered inheritance of mitochondria protein 18, mitochondrial	AQZ18389	https://fungi.ensembl.org/Zygosaccharomyces_parabailii_gca_001984395/Gene/Summary?db=core;g=BZL39_N04220	https://fungi.ensembl.org/Zygosaccharomyces_parabailii_gca_001984395/Transcript/ProteinSummary?db=core;g=BZL39_N04220	https://www.uniprot.org/uniprot/A0A1S7HZC0
BZL39_K01530	303.836	0.60534	0.148844	4.06694	4.76e-05	4.32239	0.000516	260080	260691	protein_coding	UIP4 (YPL186C)	11	NA	NA	NA	NA	AQZ16561	https://fungi.ensembl.org/Zygosaccharomyces_parabailii_gca_001984395/Gene/Summary?db=core;g=BZL39_K01530	https://fungi.ensembl.org/Zygosaccharomyces_parabailii_gca_001984395/Transcript/ProteinSummary?db=core;g=BZL39_K01530	NA
BZL39_A02860	196.076	0.60449	0.150183	4.02502	5.7e-05	4.24413	0.000605	593720	594787	protein_coding	CAF40 (YNL288W)	1	A0A1S7H8L1	GO:0030014;GO:0006402	CCR4-NOT complex;mRNA catabolic process	CAF40 (YNL288W);CAF40 (YNL288W)	AQZ09351	https://fungi.ensembl.org/Zygosaccharomyces_parabailii_gca_001984395/Gene/Summary?db=core;g=BZL39_A02860	https://fungi.ensembl.org/Zygosaccharomyces_parabailii_gca_001984395/Transcript/ProteinSummary?db=core;g=BZL39_A02860	https://www.uniprot.org/uniprot/A0A1S7H8L1
BZL39_H01750	251.852	0.602977	0.140175	4.30159	1.7e-05	4.76955	0.000208	302968	303993	protein_coding	YPR127W	8	NA	NA	NA	NA	AQZ14801	https://fungi.ensembl.org/Zygosaccharomyces_parabailii_gca_001984395/Gene/Summary?db=core;g=BZL39_H01750	https://fungi.ensembl.org/Zygosaccharomyces_parabailii_gca_001984395/Transcript/ProteinSummary?db=core;g=BZL39_H01750	NA
BZL39_F00350	565.929	0.602481	0.109501	5.50206	3.75e-08	7.42597	8.62e-07	58944	63716	protein_coding	MYO4 (YAL029C) and MYO2 (YOR326W)	6	A0A1S7HKB4	GO:0003774;GO:0051015;GO:0005524;GO:0016459;GO:0003779;GO:0016459;GO:0005524;GO:0000166;GO:0003774;GO:0005524	motor activity;actin filament binding;ATP binding;myosin complex;actin binding;myosin complex;ATP binding;nucleotide binding;motor activity;ATP binding	MYO4 (YAL029C) and MYO2 (YOR326W);MYO4 (YAL029C) and MYO2 (YOR326W);MYO4 (YAL029C) and MYO2 (YOR326W);MYO4 (YAL029C) and MYO2 (YOR326W);MYO4 (YAL029C) and MYO2 (YOR326W);MYO4 (YAL029C) and MYO2 (YOR326W);MYO4 (YAL029C) and MYO2 (YOR326W);MYO4 (YAL029C) and MYO2 (YOR326W);MYO4 (YAL029C) and MYO2 (YOR326W);MYO4 (YAL029C) and MYO2 (YOR326W)	AQZ13408	https://fungi.ensembl.org/Zygosaccharomyces_parabailii_gca_001984395/Gene/Summary?db=core;g=BZL39_F00350	https://fungi.ensembl.org/Zygosaccharomyces_parabailii_gca_001984395/Transcript/ProteinSummary?db=core;g=BZL39_F00350	https://www.uniprot.org/uniprot/A0A1S7HKB4
BZL39_O03790	932.242	0.6002	0.0928958	6.461	1.04e-10	9.98297	4.14e-09	762533	763333	protein_coding	DPM1 (YPR183W)	15	A0A1U7EPZ4	GO:0004582;GO:0005783;GO:0016740;GO:0016020;GO:0016757;GO:0016021;GO:0004582;GO:0005783;GO:0004582;GO:0097502;GO:0097502;GO:0097502;GO:0006486	dolichyl-phosphate beta-D-mannosyltransferase activity;endoplasmic reticulum;transferase activity;membrane;transferase activity, transferring glycosyl groups;integral component of membrane;dolichyl-phosphate beta-D-mannosyltransferase activity;endoplasmic reticulum;dolichyl-phosphate beta-D-mannosyltransferase activity;mannosylation;mannosylation;mannosylation;protein glycosylation	Dolichol-phosphate mannosyltransferase subunit 1;Dolichol-phosphate mannosyltransferase subunit 1;Dolichol-phosphate mannosyltransferase subunit 1;Dolichol-phosphate mannosyltransferase subunit 1;Dolichol-phosphate mannosyltransferase subunit 1;Dolichol-phosphate mannosyltransferase subunit 1;Dolichol-phosphate mannosyltransferase subunit 1;Dolichol-phosphate mannosyltransferase subunit 1;Dolicho…	AQZ18838	https://fungi.ensembl.org/Zygosaccharomyces_parabailii_gca_001984395/Gene/Summary?db=core;g=BZL39_O03790	https://fungi.ensembl.org/Zygosaccharomyces_parabailii_gca_001984395/Transcript/ProteinSummary?db=core;g=BZL39_O03790	https://www.uniprot.org/uniprot/A0A1U7EPZ4
BZL39_M04140	108.701	0.600031	0.207478	2.89201	0.0038278	2.41705	0.0224726	806835	808802	protein_coding	YBP1 (YBR216C) and YBP2 (YGL060W)	13	A0A1S7HXZ3	GO:0034599	cellular response to oxidative stress	YBP1 (YBR216C) and YBP2 (YGL060W)	AQZ17856	https://fungi.ensembl.org/Zygosaccharomyces_parabailii_gca_001984395/Gene/Summary?db=core;g=BZL39_M04140	https://fungi.ensembl.org/Zygosaccharomyces_parabailii_gca_001984395/Transcript/ProteinSummary?db=core;g=BZL39_M04140	https://www.uniprot.org/uniprot/A0A1S7HXZ3
BZL39_G01770	551.183	0.599535	0.12438	4.8202	1.43e-06	5.84466	2.3e-05	354826	355689	protein_coding	PRE2 (YPR103W)	7	A0A1S7HM97	GO:0004298;GO:0051603;GO:0000502;GO:0005839;GO:0043161;GO:0008233;GO:0016787;GO:0006508;GO:0000502;GO:0005737;GO:0005634	threonine-type endopeptidase activity;proteolysis involved in cellular protein catabolic process;proteasome complex;proteasome core complex;proteasome-mediated ubiquitin-dependent protein catabolic process;peptidase activity;hydrolase activity;proteolysis;proteasome complex;cytoplasm;nucleus	Proteasome endopeptidase complex;Proteasome endopeptidase complex;Proteasome endopeptidase complex;Proteasome endopeptidase complex;Proteasome endopeptidase complex;Proteasome endopeptidase complex;Proteasome endopeptidase complex;Proteasome endopeptidase complex;Proteasome endopeptidase complex;Proteasome endopeptidase complex;Proteasome endopeptidase complex	AQZ14157	https://fungi.ensembl.org/Zygosaccharomyces_parabailii_gca_001984395/Gene/Summary?db=core;g=BZL39_G01770	https://fungi.ensembl.org/Zygosaccharomyces_parabailii_gca_001984395/Transcript/ProteinSummary?db=core;g=BZL39_G01770	https://www.uniprot.org/uniprot/A0A1S7HM97
BZL39_A06970	148.006	0.599221	0.171218	3.49975	0.000466	3.33161	0.00383475	1412929	1415007	protein_coding	NUP82 (YJL061W)	1	A0A1S7H9R7	GO:0000056;GO:0017056;GO:0000055;GO:0006913;GO:0005643;GO:0051028;GO:0015031;GO:0015031;GO:0005634;GO:0005643	ribosomal small subunit export from nucleus;structural constituent of nuclear pore;ribosomal large subunit export from nucleus;nucleocytoplasmic transport;nuclear pore;mRNA transport;protein transport;protein transport;nucleus;nuclear pore	NUP82 (YJL061W);NUP82 (YJL061W);NUP82 (YJL061W);NUP82 (YJL061W);NUP82 (YJL061W);NUP82 (YJL061W);NUP82 (YJL061W);NUP82 (YJL061W);NUP82 (YJL061W);NUP82 (YJL061W)	AQZ09762	https://fungi.ensembl.org/Zygosaccharomyces_parabailii_gca_001984395/Gene/Summary?db=core;g=BZL39_A06970	https://fungi.ensembl.org/Zygosaccharomyces_parabailii_gca_001984395/Transcript/ProteinSummary?db=core;g=BZL39_A06970	https://www.uniprot.org/uniprot/A0A1S7H9R7
BZL39_P00510	3950.04	0.59906	0.187056	3.20258	0.00136203	2.86581	0.00943732	84927	86480	protein_coding	PDI1 (YCL043C) and EUG1 (YDR518W)	16	A0A1U7EQ82	GO:0003756;GO:0005783;GO:0016853;GO:0003756;GO:0005788;GO:0018215;GO:0018215	protein disulfide isomerase activity;endoplasmic reticulum;isomerase activity;protein disulfide isomerase activity;endoplasmic reticulum lumen;protein phosphopantetheinylation;protein phosphopantetheinylation	Protein disulfide-isomerase;Protein disulfide-isomerase;Protein disulfide-isomerase;Protein disulfide-isomerase;Protein disulfide-isomerase;Protein disulfide-isomerase;Protein disulfide-isomerase	AQZ18915	https://fungi.ensembl.org/Zygosaccharomyces_parabailii_gca_001984395/Gene/Summary?db=core;g=BZL39_P00510	https://fungi.ensembl.org/Zygosaccharomyces_parabailii_gca_001984395/Transcript/ProteinSummary?db=core;g=BZL39_P00510	https://www.uniprot.org/uniprot/A0A1U7EQ82
BZL39_I03670	721.257	0.598712	0.109614	5.46201	4.71e-08	7.32698	1.06e-06	763911	764645	protein_coding	EMP24 (YGL200C)	9	A0A1S7HRR3	GO:0016020;GO:0016021;GO:0016020	membrane;integral component of membrane;membrane	GOLD domain-containing protein;GOLD domain-containing protein;GOLD domain-containing protein	AQZ15620	https://fungi.ensembl.org/Zygosaccharomyces_parabailii_gca_001984395/Gene/Summary?db=core;g=BZL39_I03670	https://fungi.ensembl.org/Zygosaccharomyces_parabailii_gca_001984395/Transcript/ProteinSummary?db=core;g=BZL39_I03670	https://www.uniprot.org/uniprot/A0A1S7HRR3
BZL39_I01040	232.168	0.597693	0.142527	4.19354	2.75e-05	4.56067	0.00032	237754	239112	protein_coding	CMK1 (YFR014C) and CMK2 (YOL016C)	9	A0A1S7HQR8	GO:0004672;GO:0005524;GO:0006468;GO:0004674;GO:0000166;GO:0005524	protein kinase activity;ATP binding;protein phosphorylation;protein serine/threonine kinase activity;nucleotide binding;ATP binding	Protein kinase domain-containing protein;Protein kinase domain-containing protein;Protein kinase domain-containing protein;Protein kinase domain-containing protein;Protein kinase domain-containing protein;Protein kinase domain-containing protein	AQZ15361	https://fungi.ensembl.org/Zygosaccharomyces_parabailii_gca_001984395/Gene/Summary?db=core;g=BZL39_I01040	https://fungi.ensembl.org/Zygosaccharomyces_parabailii_gca_001984395/Transcript/ProteinSummary?db=core;g=BZL39_I01040	https://www.uniprot.org/uniprot/A0A1S7HQR8
BZL39_D05310	330.247	0.597467	0.121294	4.92578	8.4e-07	6.07572	1.42e-05	1095638	1096105	protein_coding	MRPL23 (YOR150W)	4	A0A1S7HHN0	GO:0005840;GO:0006412;GO:0003735;GO:0005840	ribosome;translation;structural constituent of ribosome;ribosome	MRPL23 (YOR150W);MRPL23 (YOR150W);MRPL23 (YOR150W);MRPL23 (YOR150W)	AQZ12468	https://fungi.ensembl.org/Zygosaccharomyces_parabailii_gca_001984395/Gene/Summary?db=core;g=BZL39_D05310	https://fungi.ensembl.org/Zygosaccharomyces_parabailii_gca_001984395/Transcript/ProteinSummary?db=core;g=BZL39_D05310	https://www.uniprot.org/uniprot/A0A1S7HHN0
BZL39_I02410	1083.96	0.597297	0.0867147	6.88806	5.66e-12	11.2472	2.72e-10	512426	514639	protein_coding	YME1 (YPR024W)	9	A0A1S7HR41	GO:0006508;GO:0004176;GO:0004222;GO:0005524;GO:0016020;GO:0016887;GO:0016787;GO:0008233;GO:0006508;GO:0008237	proteolysis;ATP-dependent peptidase activity;metalloendopeptidase activity;ATP binding;membrane;ATPase activity;hydrolase activity;peptidase activity;proteolysis;metallopeptidase activity	AAA domain-containing protein;AAA domain-containing protein;AAA domain-containing protein;AAA domain-containing protein;AAA domain-containing protein;AAA domain-containing protein;AAA domain-containing protein;AAA domain-containing protein;AAA domain-containing protein;AAA domain-containing protein	AQZ15496	https://fungi.ensembl.org/Zygosaccharomyces_parabailii_gca_001984395/Gene/Summary?db=core;g=BZL39_I02410	https://fungi.ensembl.org/Zygosaccharomyces_parabailii_gca_001984395/Transcript/ProteinSummary?db=core;g=BZL39_I02410	https://www.uniprot.org/uniprot/A0A1S7HR41
BZL39_A04800	847.01	0.596746	0.097094	6.14606	7.94e-10	9.10018	2.63e-08	997949	999112	protein_coding	IMO32 (YGR031W)	1	NA	NA	NA	NA	AQZ09545	https://fungi.ensembl.org/Zygosaccharomyces_parabailii_gca_001984395/Gene/Summary?db=core;g=BZL39_A04800	https://fungi.ensembl.org/Zygosaccharomyces_parabailii_gca_001984395/Transcript/ProteinSummary?db=core;g=BZL39_A04800	NA
BZL39_C08190	647.062	0.596585	0.0980723	6.08311	1.18e-09	8.92812	3.76e-08	1569944	1571323	protein_coding	STE24 (YJR117W)	3	A0A1S7HG10	GO:0006508;GO:0008233;GO:0004222;GO:0071586;GO:0016787;GO:0008233;GO:0046872;GO:0005783;GO:0006508;GO:0016021;GO:0016020;GO:0008237;GO:0005789;GO:0046872;GO:0071586;GO:0004222	proteolysis;peptidase activity;metalloendopeptidase activity;CAAX-box protein processing;hydrolase activity;peptidase activity;metal ion binding;endoplasmic reticulum;proteolysis;integral component of membrane;membrane;metallopeptidase activity;endoplasmic reticulum membrane;metal ion binding;CAAX-box protein processing;metalloendopeptidase activity	CAAX prenyl protease;CAAX prenyl protease;CAAX prenyl protease;CAAX prenyl protease;CAAX prenyl protease;CAAX prenyl protease;CAAX prenyl protease;CAAX prenyl protease;CAAX prenyl protease;CAAX prenyl protease;CAAX prenyl protease;CAAX prenyl protease;CAAX prenyl protease;CAAX prenyl protease;CAAX prenyl protease;CAAX prenyl protease	AQZ11888	https://fungi.ensembl.org/Zygosaccharomyces_parabailii_gca_001984395/Gene/Summary?db=core;g=BZL39_C08190	https://fungi.ensembl.org/Zygosaccharomyces_parabailii_gca_001984395/Transcript/ProteinSummary?db=core;g=BZL39_C08190	https://www.uniprot.org/uniprot/A0A1S7HG10
BZL39_D04290	514.655	0.596507	0.11116	5.36619	8.04e-08	7.09474	1.72e-06	898406	900193	protein_coding	TPO1 (YLL028W)	4	A0A1S7HHD9	GO:0022857;GO:0055085;GO:0016020;GO:0016021	transmembrane transporter activity;transmembrane transport;membrane;integral component of membrane	MFS domain-containing protein;MFS domain-containing protein;MFS domain-containing protein;MFS domain-containing protein	AQZ12368	https://fungi.ensembl.org/Zygosaccharomyces_parabailii_gca_001984395/Gene/Summary?db=core;g=BZL39_D04290	https://fungi.ensembl.org/Zygosaccharomyces_parabailii_gca_001984395/Transcript/ProteinSummary?db=core;g=BZL39_D04290	https://www.uniprot.org/uniprot/A0A1S7HHD9
BZL39_C02210	177.868	0.595673	0.164583	3.61929	0.000295	3.53018	0.00257704	407005	407649	protein_coding	MRPL6 (YHR147C)	3	A0A1S7HEG3	GO:0005840;GO:0006412;GO:0019843;GO:0003735;GO:0005840	ribosome;translation;rRNA binding;structural constituent of ribosome;ribosome	MRPL6 (YHR147C);MRPL6 (YHR147C);MRPL6 (YHR147C);MRPL6 (YHR147C);MRPL6 (YHR147C)	AQZ11300	https://fungi.ensembl.org/Zygosaccharomyces_parabailii_gca_001984395/Gene/Summary?db=core;g=BZL39_C02210	https://fungi.ensembl.org/Zygosaccharomyces_parabailii_gca_001984395/Transcript/ProteinSummary?db=core;g=BZL39_C02210	https://www.uniprot.org/uniprot/A0A1S7HEG3
BZL39_J05610	368.849	0.595405	0.127905	4.65504	3.24e-06	5.48945	4.77e-05	1105659	1106480	protein_coding	YMR226C	10	A0A1S7HTP5	GO:0055114;GO:0016491	oxidation-reduction process;oxidoreductase activity	YMR226C;YMR226C	AQZ16392	https://fungi.ensembl.org/Zygosaccharomyces_parabailii_gca_001984395/Gene/Summary?db=core;g=BZL39_J05610	https://fungi.ensembl.org/Zygosaccharomyces_parabailii_gca_001984395/Transcript/ProteinSummary?db=core;g=BZL39_J05610	https://www.uniprot.org/uniprot/A0A1S7HTP5
BZL39_F02430	2273.69	0.59538	0.0895756	6.64667	3e-11	10.5229	1.32e-09	510132	510506	protein_coding	FMP16 (YDR070C)	6	NA	NA	NA	NA	AQZ13614	https://fungi.ensembl.org/Zygosaccharomyces_parabailii_gca_001984395/Gene/Summary?db=core;g=BZL39_F02430	https://fungi.ensembl.org/Zygosaccharomyces_parabailii_gca_001984395/Transcript/ProteinSummary?db=core;g=BZL39_F02430	NA
BZL39_B02430	912.727	0.593698	0.118779	4.99834	5.78e-07	6.23807	1.02e-05	462698	463189	protein_coding	COF1 (YLL050C)	2	A0A1S7HBL0	GO:0003779;GO:0015629;GO:0030042;GO:0003779;GO:0005737;GO:0016363;GO:0005856	actin binding;actin cytoskeleton;actin filament depolymerization;actin binding;cytoplasm;nuclear matrix;cytoskeleton	Actin-depolymerizing factor 1;Actin-depolymerizing factor 1;Actin-depolymerizing factor 1;Actin-depolymerizing factor 1;Actin-depolymerizing factor 1;Actin-depolymerizing factor 1;Actin-depolymerizing factor 1	NA	https://fungi.ensembl.org/Zygosaccharomyces_parabailii_gca_001984395/Gene/Summary?db=core;g=BZL39_B02430	https://fungi.ensembl.org/Zygosaccharomyces_parabailii_gca_001984395/Transcript/ProteinSummary?db=core;g=BZL39_B02430	https://www.uniprot.org/uniprot/A0A1S7HBL0
BZL39_C01280	64.3008	0.592971	0.235448	2.51848	0.0117864	1.92862	0.0549684	234014	234961	protein_coding	PGC1 (YPL206C)	3	A0A1S7HDZ2	GO:0006629;GO:0008081	lipid metabolic process;phosphoric diester hydrolase activity	GP-PDE domain-containing protein;GP-PDE domain-containing protein	AQZ11207	https://fungi.ensembl.org/Zygosaccharomyces_parabailii_gca_001984395/Gene/Summary?db=core;g=BZL39_C01280	https://fungi.ensembl.org/Zygosaccharomyces_parabailii_gca_001984395/Transcript/ProteinSummary?db=core;g=BZL39_C01280	https://www.uniprot.org/uniprot/A0A1S7HDZ2
BZL39_N02550	68.0315	0.591977	0.232464	2.54653	0.01088	1.96337	0.051329	497444	500665	protein_coding	SED4 (YCR067C) and SEC12 (YNR026C)	14	NA	NA	NA	NA	AQZ18222	https://fungi.ensembl.org/Zygosaccharomyces_parabailii_gca_001984395/Gene/Summary?db=core;g=BZL39_N02550	https://fungi.ensembl.org/Zygosaccharomyces_parabailii_gca_001984395/Transcript/ProteinSummary?db=core;g=BZL39_N02550	NA
BZL39_P01510	175.329	0.591381	0.14951	3.95545	7.64e-05	4.11691	0.000785	280856	281476	protein_coding	hypothetical protein	16	NA	NA	NA	NA	AQZ19014	https://fungi.ensembl.org/Zygosaccharomyces_parabailii_gca_001984395/Gene/Summary?db=core;g=BZL39_P01510	https://fungi.ensembl.org/Zygosaccharomyces_parabailii_gca_001984395/Transcript/ProteinSummary?db=core;g=BZL39_P01510	NA
BZL39_N04330	80.109	0.590945	0.236093	2.50302	0.0123137	1.90961	0.0569509	864251	866287	protein_coding	PTR3 (YFR029W)	14	NA	NA	NA	NA	AQZ18400	https://fungi.ensembl.org/Zygosaccharomyces_parabailii_gca_001984395/Gene/Summary?db=core;g=BZL39_N04330	https://fungi.ensembl.org/Zygosaccharomyces_parabailii_gca_001984395/Transcript/ProteinSummary?db=core;g=BZL39_N04330	NA
BZL39_C05380	49.4917	0.590945	0.259584	2.27651	0.0228154	1.64177	0.091743	1025383	1027614	protein_coding	CUL3 (YGR003W)	3	A0A1S7HFC4	GO:0006511;GO:0031625	ubiquitin-dependent protein catabolic process;ubiquitin protein ligase binding	CULLIN_2 domain-containing protein;CULLIN_2 domain-containing protein	AQZ11610	https://fungi.ensembl.org/Zygosaccharomyces_parabailii_gca_001984395/Gene/Summary?db=core;g=BZL39_C05380	https://fungi.ensembl.org/Zygosaccharomyces_parabailii_gca_001984395/Transcript/ProteinSummary?db=core;g=BZL39_C05380	https://www.uniprot.org/uniprot/A0A1S7HFC4
BZL39_J04750	98.8408	0.590802	0.192634	3.06696	0.00216249	2.66505	0.0139984	937192	938313	protein_coding	MSW1 (YDR268W)	10	A0A1S7HTE3	GO:0004812;GO:0004830;GO:0006418;GO:0000166;GO:0005524;GO:0006436;GO:0004812;GO:0006412;GO:0005524;GO:0016874;GO:0000166;GO:0004830	aminoacyl-tRNA ligase activity;tryptophan-tRNA ligase activity;tRNA aminoacylation for protein translation;nucleotide binding;ATP binding;tryptophanyl-tRNA aminoacylation;aminoacyl-tRNA ligase activity;translation;ATP binding;ligase activity;nucleotide binding;tryptophan-tRNA ligase activity	Tryptophanyl-tRNA synthetase;Tryptophanyl-tRNA synthetase;Tryptophanyl-tRNA synthetase;Tryptophanyl-tRNA synthetase;Tryptophanyl-tRNA synthetase;Tryptophanyl-tRNA synthetase;Tryptophanyl-tRNA synthetase;Tryptophanyl-tRNA synthetase;Tryptophanyl-tRNA synthetase;Tryptophanyl-tRNA synthetase;Tryptophanyl-tRNA synthetase;Tryptophanyl-tRNA synthetase	AQZ16306	https://fungi.ensembl.org/Zygosaccharomyces_parabailii_gca_001984395/Gene/Summary?db=core;g=BZL39_J04750	https://fungi.ensembl.org/Zygosaccharomyces_parabailii_gca_001984395/Transcript/ProteinSummary?db=core;g=BZL39_J04750	https://www.uniprot.org/uniprot/A0A1S7HTE3
BZL39_E03150	631.257	0.590465	0.0996766	5.92381	3.15e-09	8.50169	9.03e-08	610957	612360	protein_coding	RPT1 (YKL145W)	5	A0A1S7HJ43	GO:0016787;GO:0036402;GO:0005524;GO:0005737;GO:0016887;GO:0030163;GO:0000166;GO:0005524;GO:0000502;GO:0005737;GO:1901800	hydrolase activity;proteasome-activating ATPase activity;ATP binding;cytoplasm;ATPase activity;protein catabolic process;nucleotide binding;ATP binding;proteasome complex;cytoplasm;positive regulation of proteasomal protein catabolic process	AAA domain-containing protein;AAA domain-containing protein;AAA domain-containing protein;AAA domain-containing protein;AAA domain-containing protein;AAA domain-containing protein;AAA domain-containing protein;AAA domain-containing protein;AAA domain-containing protein;AAA domain-containing protein;AAA domain-containing protein	AQZ12976	https://fungi.ensembl.org/Zygosaccharomyces_parabailii_gca_001984395/Gene/Summary?db=core;g=BZL39_E03150	https://fungi.ensembl.org/Zygosaccharomyces_parabailii_gca_001984395/Transcript/ProteinSummary?db=core;g=BZL39_E03150	https://www.uniprot.org/uniprot/A0A1S7HJ43
BZL39_G02570	489.716	0.59014	0.124832	4.72746	2.27e-06	5.64397	3.49e-05	490774	491640	protein_coding	FES1 (YBR101C)	7	NA	NA	NA	NA	AQZ14242	https://fungi.ensembl.org/Zygosaccharomyces_parabailii_gca_001984395/Gene/Summary?db=core;g=BZL39_G02570	https://fungi.ensembl.org/Zygosaccharomyces_parabailii_gca_001984395/Transcript/ProteinSummary?db=core;g=BZL39_G02570	NA
BZL39_H02960	111.376	0.590138	0.219051	2.69407	0.00705859	2.15128	0.0363779	534997	536334	protein_coding	ESC2 (YDR363W)	8	NA	NA	NA	NA	AQZ14920	https://fungi.ensembl.org/Zygosaccharomyces_parabailii_gca_001984395/Gene/Summary?db=core;g=BZL39_H02960	https://fungi.ensembl.org/Zygosaccharomyces_parabailii_gca_001984395/Transcript/ProteinSummary?db=core;g=BZL39_H02960	NA
BZL39_E03540	1089.38	0.590038	0.119472	4.9387	7.86e-07	6.10458	1.34e-05	684866	685574	protein_coding	PRE3 (YJL001W)	5	A0A1S7HIX8	GO:0004298;GO:0051603;GO:0005839;GO:0043161;GO:0008233;GO:0016787;GO:0006508;GO:0000502;GO:0005737;GO:0005634	threonine-type endopeptidase activity;proteolysis involved in cellular protein catabolic process;proteasome core complex;proteasome-mediated ubiquitin-dependent protein catabolic process;peptidase activity;hydrolase activity;proteolysis;proteasome complex;cytoplasm;nucleus	Proteasome endopeptidase complex;Proteasome endopeptidase complex;Proteasome endopeptidase complex;Proteasome endopeptidase complex;Proteasome endopeptidase complex;Proteasome endopeptidase complex;Proteasome endopeptidase complex;Proteasome endopeptidase complex;Proteasome endopeptidase complex;Proteasome endopeptidase complex	NA	https://fungi.ensembl.org/Zygosaccharomyces_parabailii_gca_001984395/Gene/Summary?db=core;g=BZL39_E03540	https://fungi.ensembl.org/Zygosaccharomyces_parabailii_gca_001984395/Transcript/ProteinSummary?db=core;g=BZL39_E03540	https://www.uniprot.org/uniprot/A0A1S7HIX8
BZL39_B07490	1528.89	0.589965	0.085654	6.88777	5.67e-12	11.2464	2.72e-10	1430740	1431078	protein_coding	YOR052C	2	A0A1S7HCM8	GO:0008270;GO:0046872	zinc ion binding;metal ion binding	AN1-type domain-containing protein;AN1-type domain-containing protein	AQZ10822	https://fungi.ensembl.org/Zygosaccharomyces_parabailii_gca_001984395/Gene/Summary?db=core;g=BZL39_B07490	https://fungi.ensembl.org/Zygosaccharomyces_parabailii_gca_001984395/Transcript/ProteinSummary?db=core;g=BZL39_B07490	https://www.uniprot.org/uniprot/A0A1S7HCM8
BZL39_D02860	623.665	0.589062	0.105016	5.60927	2.03e-08	7.6925	4.93e-07	577841	579280	protein_coding	SEC61 (YLR378C)	4	A0A1S7HH08	GO:0015031;GO:0016020;GO:0016021;GO:0015031;GO:0016020;GO:0015031;GO:0016020	protein transport;membrane;integral component of membrane;protein transport;membrane;protein transport;membrane	Plug_translocon domain-containing protein;Plug_translocon domain-containing protein;Plug_translocon domain-containing protein;Plug_translocon domain-containing protein;Plug_translocon domain-containing protein;Plug_translocon domain-containing protein;Plug_translocon domain-containing protein	AQZ12228	https://fungi.ensembl.org/Zygosaccharomyces_parabailii_gca_001984395/Gene/Summary?db=core;g=BZL39_D02860	https://fungi.ensembl.org/Zygosaccharomyces_parabailii_gca_001984395/Transcript/ProteinSummary?db=core;g=BZL39_D02860	https://www.uniprot.org/uniprot/A0A1S7HH08
BZL39_L03940	70.1604	0.587389	0.242024	2.42699	0.0152248	1.81745	0.0670648	756443	758392	protein_coding	SLY1 (YDR189W)	12	A0A1S7HWC7	GO:0016192;GO:0006904	vesicle-mediated transport;vesicle docking involved in exocytosis	SLY1 (YDR189W);SLY1 (YDR189W)	AQZ17322	https://fungi.ensembl.org/Zygosaccharomyces_parabailii_gca_001984395/Gene/Summary?db=core;g=BZL39_L03940	https://fungi.ensembl.org/Zygosaccharomyces_parabailii_gca_001984395/Transcript/ProteinSummary?db=core;g=BZL39_L03940	https://www.uniprot.org/uniprot/A0A1S7HWC7
BZL39_M01340	231.596	0.586716	0.134596	4.3591	1.31e-05	4.88273	0.000165	282563	284110	protein_coding	SMF2 (YHR050W)	13	A0A1S7HWZ3	GO:0030001;GO:0016020;GO:0046873;GO:0016021;GO:0016020	metal ion transport;membrane;metal ion transmembrane transporter activity;integral component of membrane;membrane	SMF2 (YHR050W);SMF2 (YHR050W);SMF2 (YHR050W);SMF2 (YHR050W);SMF2 (YHR050W)	AQZ17578	https://fungi.ensembl.org/Zygosaccharomyces_parabailii_gca_001984395/Gene/Summary?db=core;g=BZL39_M01340	https://fungi.ensembl.org/Zygosaccharomyces_parabailii_gca_001984395/Transcript/ProteinSummary?db=core;g=BZL39_M01340	https://www.uniprot.org/uniprot/A0A1S7HWZ3
BZL39_B04850	610.488	0.586451	0.121561	4.82435	1.4e-06	5.85387	2.26e-05	931698	933164	protein_coding	RPN7 (YPR108W)	2	A0A1S7HC49	GO:0030234;GO:0000502;GO:0050790	enzyme regulator activity;proteasome complex;regulation of catalytic activity	26S proteasome regulatory subunit RPN7;26S proteasome regulatory subunit RPN7;26S proteasome regulatory subunit RPN7	AQZ10563	https://fungi.ensembl.org/Zygosaccharomyces_parabailii_gca_001984395/Gene/Summary?db=core;g=BZL39_B04850	https://fungi.ensembl.org/Zygosaccharomyces_parabailii_gca_001984395/Transcript/ProteinSummary?db=core;g=BZL39_B04850	https://www.uniprot.org/uniprot/A0A1S7HC49
BZL39_G04270	481.447	0.585894	0.107773	5.43635	5.44e-08	7.2644	1.21e-06	832486	832992	protein_coding	RTS3 (YGR161C)	7	NA	NA	NA	NA	AQZ14409	https://fungi.ensembl.org/Zygosaccharomyces_parabailii_gca_001984395/Gene/Summary?db=core;g=BZL39_G04270	https://fungi.ensembl.org/Zygosaccharomyces_parabailii_gca_001984395/Transcript/ProteinSummary?db=core;g=BZL39_G04270	NA
BZL39_O00700	141.583	0.585154	0.170188	3.43827	0.000585	3.23284	0.00464564	147589	149178	protein_coding	YKL047W	15	NA	NA	NA	NA	AQZ18533	https://fungi.ensembl.org/Zygosaccharomyces_parabailii_gca_001984395/Gene/Summary?db=core;g=BZL39_O00700	https://fungi.ensembl.org/Zygosaccharomyces_parabailii_gca_001984395/Transcript/ProteinSummary?db=core;g=BZL39_O00700	NA
BZL39_M03620	498.857	0.58511	0.109477	5.34458	9.06e-08	7.04287	1.9e-06	710015	711322	protein_coding	RPT4 (YOR259C)	13	A0A1S7HXV1	GO:0016787;GO:0005524;GO:0005737;GO:0016887;GO:0030163;GO:0000166;GO:0005524;GO:0000502	hydrolase activity;ATP binding;cytoplasm;ATPase activity;protein catabolic process;nucleotide binding;ATP binding;proteasome complex	AAA domain-containing protein;AAA domain-containing protein;AAA domain-containing protein;AAA domain-containing protein;AAA domain-containing protein;AAA domain-containing protein;AAA domain-containing protein;AAA domain-containing protein	AQZ17805	https://fungi.ensembl.org/Zygosaccharomyces_parabailii_gca_001984395/Gene/Summary?db=core;g=BZL39_M03620	https://fungi.ensembl.org/Zygosaccharomyces_parabailii_gca_001984395/Transcript/ProteinSummary?db=core;g=BZL39_M03620	https://www.uniprot.org/uniprot/A0A1S7HXV1
BZL39_B07740	224.65	0.584824	0.168092	3.47919	0.000503	3.29843	0.00408867	1478350	1478706	protein_coding	ATG8 (YBL078C)	2	A0A1S7HCX4	GO:0031410;GO:0005773;GO:0016020;GO:0006914;GO:0015031;GO:0016020;GO:0000421;GO:0005774	cytoplasmic vesicle;vacuole;membrane;autophagy;protein transport;membrane;autophagosome membrane;vacuolar membrane	Autophagy-related protein;Autophagy-related protein;Autophagy-related protein;Autophagy-related protein;Autophagy-related protein;Autophagy-related protein;Autophagy-related protein;Autophagy-related protein	AQZ10847	https://fungi.ensembl.org/Zygosaccharomyces_parabailii_gca_001984395/Gene/Summary?db=core;g=BZL39_B07740	https://fungi.ensembl.org/Zygosaccharomyces_parabailii_gca_001984395/Transcript/ProteinSummary?db=core;g=BZL39_B07740	https://www.uniprot.org/uniprot/A0A1S7HCX4
BZL39_J03320	307.873	0.584549	0.124192	4.70681	2.52e-06	5.5986	3.81e-05	643251	644183	protein_coding	TSC10 (YBR265W)	10	A0A1S7HT00	GO:0055114;GO:0016020;GO:0016021	oxidation-reduction process;membrane;integral component of membrane	TSC10 (YBR265W);TSC10 (YBR265W);TSC10 (YBR265W)	AQZ16164	https://fungi.ensembl.org/Zygosaccharomyces_parabailii_gca_001984395/Gene/Summary?db=core;g=BZL39_J03320	https://fungi.ensembl.org/Zygosaccharomyces_parabailii_gca_001984395/Transcript/ProteinSummary?db=core;g=BZL39_J03320	https://www.uniprot.org/uniprot/A0A1S7HT00
BZL39_C06700	101.048	0.583784	0.191937	3.04154	0.00235367	2.62825	0.0150155	1264061	1264486	protein_coding	TVP15 (YDR100W)	3	A0A1S7HFQ7	GO:0016020;GO:0016021;GO:0016020	membrane;integral component of membrane;membrane	TVP15 (YDR100W);TVP15 (YDR100W);TVP15 (YDR100W)	AQZ11740	https://fungi.ensembl.org/Zygosaccharomyces_parabailii_gca_001984395/Gene/Summary?db=core;g=BZL39_C06700	https://fungi.ensembl.org/Zygosaccharomyces_parabailii_gca_001984395/Transcript/ProteinSummary?db=core;g=BZL39_C06700	https://www.uniprot.org/uniprot/A0A1S7HFQ7
BZL39_N03290	57.9151	0.582983	0.258061	2.25909	0.0238779	1.622	0.0950178	650671	651474	protein_coding	LOT5 (YKL183W)	14	NA	NA	NA	NA	AQZ18296	https://fungi.ensembl.org/Zygosaccharomyces_parabailii_gca_001984395/Gene/Summary?db=core;g=BZL39_N03290	https://fungi.ensembl.org/Zygosaccharomyces_parabailii_gca_001984395/Transcript/ProteinSummary?db=core;g=BZL39_N03290	NA
BZL39_K03360	344.451	0.582488	0.127528	4.56753	4.93e-06	5.30715	6.94e-05	635564	636337	protein_coding	ERV25 (YML012W)	11	A0A1S7HUM0	GO:0016020;GO:0016021	membrane;integral component of membrane	GOLD domain-containing protein;GOLD domain-containing protein	AQZ16744	https://fungi.ensembl.org/Zygosaccharomyces_parabailii_gca_001984395/Gene/Summary?db=core;g=BZL39_K03360	https://fungi.ensembl.org/Zygosaccharomyces_parabailii_gca_001984395/Transcript/ProteinSummary?db=core;g=BZL39_K03360	https://www.uniprot.org/uniprot/A0A1S7HUM0
BZL39_H02940	169.79	0.580652	0.161423	3.59708	0.000322	3.49214	0.00277759	529756	529971	protein_coding	SEM1 (YDR363W-A)	8	A0A1S7HPL9	GO:0043248;GO:0006406;GO:0008541	proteasome assembly;mRNA export from nucleus;proteasome regulatory particle, lid subcomplex	SEM1 (YDR363W-A);SEM1 (YDR363W-A);SEM1 (YDR363W-A)	AQZ14918	https://fungi.ensembl.org/Zygosaccharomyces_parabailii_gca_001984395/Gene/Summary?db=core;g=BZL39_H02940	https://fungi.ensembl.org/Zygosaccharomyces_parabailii_gca_001984395/Transcript/ProteinSummary?db=core;g=BZL39_H02940	https://www.uniprot.org/uniprot/A0A1S7HPL9
BZL39_D04520	481.765	0.580206	0.107388	5.40289	6.56e-08	7.1831	1.43e-06	945009	947114	protein_coding	VPS1 (YKR001C)	4	A0A1S7HH13	GO:0003924;GO:0006623;GO:0007031;GO:0016559;GO:0030036;GO:0007031;GO:0000329;GO:0005770;GO:0005777;GO:0006897;GO:0007034;GO:0030479;GO:0045053;GO:0060988;GO:0003924;GO:0005525;GO:0005525;GO:0000166	GTPase activity;protein targeting to vacuole;peroxisome organization;peroxisome fission;actin cytoskeleton organization;peroxisome organization;fungal-type vacuole membrane;late endosome;peroxisome;endocytosis;vacuolar transport;actin cortical patch;protein retention in Golgi apparatus;lipid tube assembly;GTPase activity;GTP binding;GTP binding;nucleotide binding	VPS1 (YKR001C);VPS1 (YKR001C);VPS1 (YKR001C);VPS1 (YKR001C);VPS1 (YKR001C);VPS1 (YKR001C);VPS1 (YKR001C);VPS1 (YKR001C);VPS1 (YKR001C);VPS1 (YKR001C);VPS1 (YKR001C);VPS1 (YKR001C);VPS1 (YKR001C);VPS1 (YKR001C);VPS1 (YKR001C);VPS1 (YKR001C);VPS1 (YKR001C);VPS1 (YKR001C)	AQZ12391	https://fungi.ensembl.org/Zygosaccharomyces_parabailii_gca_001984395/Gene/Summary?db=core;g=BZL39_D04520	https://fungi.ensembl.org/Zygosaccharomyces_parabailii_gca_001984395/Transcript/ProteinSummary?db=core;g=BZL39_D04520	https://www.uniprot.org/uniprot/A0A1S7HH13
BZL39_J02520	208.081	0.580187	0.149804	3.87297	0.000108	3.96658	0.00107146	498889	500328	protein_coding	CTI6 (YPL181W)	10	A0A1S7HSR5	GO:0046872	metal ion binding	PHD domain-containing protein	AQZ16084	https://fungi.ensembl.org/Zygosaccharomyces_parabailii_gca_001984395/Gene/Summary?db=core;g=BZL39_J02520	https://fungi.ensembl.org/Zygosaccharomyces_parabailii_gca_001984395/Transcript/ProteinSummary?db=core;g=BZL39_J02520	https://www.uniprot.org/uniprot/A0A1S7HSR5
BZL39_G00860	89.6689	0.579486	0.1968	2.94455	0.0032343	2.49022	0.0195784	165614	167944	protein_coding	SWI6 (YLR182W)	7	NA	NA	NA	NA	AQZ14067	https://fungi.ensembl.org/Zygosaccharomyces_parabailii_gca_001984395/Gene/Summary?db=core;g=BZL39_G00860	https://fungi.ensembl.org/Zygosaccharomyces_parabailii_gca_001984395/Transcript/ProteinSummary?db=core;g=BZL39_G00860	NA
BZL39_K00150	108.204	0.578833	0.190377	3.04046	0.00236219	2.62669	0.0150416	17523	19991	protein_coding	hypothetical protein	11	A0A1S7HTQ7	GO:0008270;GO:0000981;GO:0006355;GO:0006357	zinc ion binding;DNA-binding transcription factor activity, RNA polymerase II-specific;regulation of transcription, DNA-templated;regulation of transcription by RNA polymerase II	Zn(2)-C6 fungal-type domain-containing protein;Zn(2)-C6 fungal-type domain-containing protein;Zn(2)-C6 fungal-type domain-containing protein;Zn(2)-C6 fungal-type domain-containing protein	AQZ16424	https://fungi.ensembl.org/Zygosaccharomyces_parabailii_gca_001984395/Gene/Summary?db=core;g=BZL39_K00150	https://fungi.ensembl.org/Zygosaccharomyces_parabailii_gca_001984395/Transcript/ProteinSummary?db=core;g=BZL39_K00150	https://www.uniprot.org/uniprot/A0A1S7HTQ7
BZL39_N04980	877.011	0.578649	0.0965999	5.99016	2.1e-09	8.67778	6.26e-08	990549	996956	protein_coding	GLT1 (YDL171C)	14	A0A1S7HZR6	GO:0005506;GO:0006537;GO:0006807;GO:0010181;GO:0015930;GO:0016040;GO:0050660;GO:0055114;GO:0003824;GO:0016491;GO:0016638;GO:0016639;GO:0051536;GO:0046872;GO:0006537;GO:0008652;GO:0055114;GO:0051538;GO:0016491;GO:0006541;GO:0051536;GO:0006807;GO:0097054	iron ion binding;glutamate biosynthetic process;nitrogen compound metabolic process;FMN binding;glutamate synthase activity;glutamate synthase (NADH) activity;flavin adenine dinucleotide binding;oxidation-reduction process;catalytic activity;oxidoreductase activity;oxidoreductase activity, acting on the CH-NH2 group of donors;oxidoreductase activity, acting on the CH-NH2 group of donors, NAD or N…	Glutamine amidotransferase type-2 domain-containing protein;Glutamine amidotransferase type-2 domain-containing protein;Glutamine amidotransferase type-2 domain-containing protein;Glutamine amidotransferase type-2 domain-containing protein;Glutamine amidotransferase type-2 domain-containing protein;Glutamine amidotransferase type-2 domain-containing protein;Glutamine amidotransferase type-2 domai…	AQZ18466	https://fungi.ensembl.org/Zygosaccharomyces_parabailii_gca_001984395/Gene/Summary?db=core;g=BZL39_N04980	https://fungi.ensembl.org/Zygosaccharomyces_parabailii_gca_001984395/Transcript/ProteinSummary?db=core;g=BZL39_N04980	https://www.uniprot.org/uniprot/A0A1S7HZR6
BZL39_O02890	1014.75	0.578515	0.0997359	5.80047	6.61e-09	8.1798	1.76e-07	583665	584381	protein_coding	ERD2 (YBL040C)	15	A0A1S7I0C5	GO:0046923;GO:0006621;GO:0016021;GO:0005783;GO:0015031;GO:0016020;GO:0016021;GO:0005789;GO:0016020	ER retention sequence binding;protein retention in ER lumen;integral component of membrane;endoplasmic reticulum;protein transport;membrane;integral component of membrane;endoplasmic reticulum membrane;membrane	ERD2 (YBL040C);ERD2 (YBL040C);ERD2 (YBL040C);ERD2 (YBL040C);ERD2 (YBL040C);ERD2 (YBL040C);ERD2 (YBL040C);ERD2 (YBL040C);ERD2 (YBL040C)	NA	https://fungi.ensembl.org/Zygosaccharomyces_parabailii_gca_001984395/Gene/Summary?db=core;g=BZL39_O02890	https://fungi.ensembl.org/Zygosaccharomyces_parabailii_gca_001984395/Transcript/ProteinSummary?db=core;g=BZL39_O02890	https://www.uniprot.org/uniprot/A0A1S7I0C5
BZL39_O03810	65.5778	0.578486	0.231942	2.49409	0.012628	1.89867	0.0581666	769136	771229	protein_coding	ATG13 (YPR185W)	15	A0A1U7EPZ0	GO:0000045;GO:0006914;GO:1990316;GO:0006914;GO:0000407	autophagosome assembly;autophagy;Atg1/ULK1 kinase complex;autophagy;phagophore assembly site	Autophagy-related protein 13;Autophagy-related protein 13;Autophagy-related protein 13;Autophagy-related protein 13;Autophagy-related protein 13	AQZ18840	https://fungi.ensembl.org/Zygosaccharomyces_parabailii_gca_001984395/Gene/Summary?db=core;g=BZL39_O03810	https://fungi.ensembl.org/Zygosaccharomyces_parabailii_gca_001984395/Transcript/ProteinSummary?db=core;g=BZL39_O03810	https://www.uniprot.org/uniprot/A0A1U7EPZ0
BZL39_A04860	99.1264	0.578363	0.189733	3.0483	0.00230143	2.638	0.0147486	1008003	1008599	protein_coding	ERV1 (YGR029W)	1	A0A1S7H955	GO:0016972;GO:0055114;GO:0016971;GO:0055114;GO:0016491;GO:0016972	thiol oxidase activity;oxidation-reduction process;flavin-linked sulfhydryl oxidase activity;oxidation-reduction process;oxidoreductase activity;thiol oxidase activity	Sulfhydryl oxidase;Sulfhydryl oxidase;Sulfhydryl oxidase;Sulfhydryl oxidase;Sulfhydryl oxidase;Sulfhydryl oxidase	NA	https://fungi.ensembl.org/Zygosaccharomyces_parabailii_gca_001984395/Gene/Summary?db=core;g=BZL39_A04860	https://fungi.ensembl.org/Zygosaccharomyces_parabailii_gca_001984395/Transcript/ProteinSummary?db=core;g=BZL39_A04860	https://www.uniprot.org/uniprot/A0A1S7H955
BZL39_I01970	837.385	0.578056	0.0942823	6.13112	8.73e-10	9.05899	2.85e-08	418485	423056	protein_coding	XRN1 (YGL173C)	9	A0A1S7HQX1	GO:0000956;GO:0003676;GO:0004527;GO:0008409;GO:0004518;GO:0016787;GO:0000184;GO:0004527;GO:0005737;GO:0003723;GO:0006364;GO:0005737;GO:0090305;GO:0090305;GO:0090305;GO:0090305	nuclear-transcribed mRNA catabolic process;nucleic acid binding;exonuclease activity;5'-3' exonuclease activity;nuclease activity;hydrolase activity;nuclear-transcribed mRNA catabolic process, nonsense-mediated decay;exonuclease activity;cytoplasm;RNA binding;rRNA processing;cytoplasm;nucleic acid phosphodiester bond hydrolysis;nucleic acid phosphodiester bond hydrolysis;nucleic acid phosphodiest…	5'-3' exoribonuclease 1;5'-3' exoribonuclease 1;5'-3' exoribonuclease 1;5'-3' exoribonuclease 1;5'-3' exoribonuclease 1;5'-3' exoribonuclease 1;5'-3' exoribonuclease 1;5'-3' exoribonuclease 1;5'-3' exoribonuclease 1;5'-3' exoribonuclease 1;5'-3' exoribonuclease 1;5'-3' exoribonuclease 1;5'-3' exoribonuclease 1;5'-3' exoribonuclease 1;5'-3' exoribonuclease 1;5'-3' exoribonuclease 1	AQZ15452	https://fungi.ensembl.org/Zygosaccharomyces_parabailii_gca_001984395/Gene/Summary?db=core;g=BZL39_I01970	https://fungi.ensembl.org/Zygosaccharomyces_parabailii_gca_001984395/Transcript/ProteinSummary?db=core;g=BZL39_I01970	https://www.uniprot.org/uniprot/A0A1S7HQX1
BZL39_D00580	834.321	0.577975	0.0958777	6.02825	1.66e-09	8.77989	5.16e-08	109590	111863	protein_coding	SEC23 (YPR181C)	4	A0A1S7HG39	GO:0008270;GO:0090114;GO:0006886;GO:0006888;GO:0030127;GO:0046872;GO:0005794;GO:0016192;GO:0005783;GO:0031410;GO:0005737;GO:0015031;GO:0016020;GO:0000139;GO:0005789;GO:0012507;GO:0016020;GO:0005737	zinc ion binding;COPII-coated vesicle budding;intracellular protein transport;endoplasmic reticulum to Golgi vesicle-mediated transport;COPII vesicle coat;metal ion binding;Golgi apparatus;vesicle-mediated transport;endoplasmic reticulum;cytoplasmic vesicle;cytoplasm;protein transport;membrane;Golgi membrane;endoplasmic reticulum membrane;ER to Golgi transport vesicle membrane;membrane;cytoplasm	Protein transport protein SEC23;Protein transport protein SEC23;Protein transport protein SEC23;Protein transport protein SEC23;Protein transport protein SEC23;Protein transport protein SEC23;Protein transport protein SEC23;Protein transport protein SEC23;Protein transport protein SEC23;Protein transport protein SEC23;Protein transport protein SEC23;Protein transport protein SEC23;Protein transpo…	AQZ12003	https://fungi.ensembl.org/Zygosaccharomyces_parabailii_gca_001984395/Gene/Summary?db=core;g=BZL39_D00580	https://fungi.ensembl.org/Zygosaccharomyces_parabailii_gca_001984395/Transcript/ProteinSummary?db=core;g=BZL39_D00580	https://www.uniprot.org/uniprot/A0A1S7HG39
BZL39_H05070	66.1633	0.577883	0.252354	2.28997	0.022023	1.65712	0.0892777	933320	934036	protein_coding	YIP5 (YGL161C)	8	A0A1S7HQ16	GO:0005794;GO:0016192;GO:0016020;GO:0016021	Golgi apparatus;vesicle-mediated transport;membrane;integral component of membrane	YIP5 (YGL161C);YIP5 (YGL161C);YIP5 (YGL161C);YIP5 (YGL161C)	AQZ15129	https://fungi.ensembl.org/Zygosaccharomyces_parabailii_gca_001984395/Gene/Summary?db=core;g=BZL39_H05070	https://fungi.ensembl.org/Zygosaccharomyces_parabailii_gca_001984395/Transcript/ProteinSummary?db=core;g=BZL39_H05070	https://www.uniprot.org/uniprot/A0A1S7HQ16
BZL39_I02920	657.3	0.577217	0.101936	5.66255	1.49e-08	7.82681	3.7e-07	608224	608941	protein_coding	ERD2 (YBL040C)	9	A0A1S7HR84	GO:0046923;GO:0006621;GO:0016021;GO:0005783;GO:0016020;GO:0016021;GO:0015031;GO:0005789;GO:0016020	ER retention sequence binding;protein retention in ER lumen;integral component of membrane;endoplasmic reticulum;membrane;integral component of membrane;protein transport;endoplasmic reticulum membrane;membrane	ERD2 (YBL040C);ERD2 (YBL040C);ERD2 (YBL040C);ERD2 (YBL040C);ERD2 (YBL040C);ERD2 (YBL040C);ERD2 (YBL040C);ERD2 (YBL040C);ERD2 (YBL040C)	NA	https://fungi.ensembl.org/Zygosaccharomyces_parabailii_gca_001984395/Gene/Summary?db=core;g=BZL39_I02920	https://fungi.ensembl.org/Zygosaccharomyces_parabailii_gca_001984395/Transcript/ProteinSummary?db=core;g=BZL39_I02920	https://www.uniprot.org/uniprot/A0A1S7HR84
BZL39_H04260	288.464	0.577214	0.14966	3.85685	0.000115	3.9393	0.00113328	775377	776051	protein_coding	MGE1 (YOR232W)	8	A0A1S7HPZ7	GO:0006457;GO:0042803;GO:0000774;GO:0051087;GO:0005739;GO:0005759;GO:0050790	protein folding;protein homodimerization activity;adenyl-nucleotide exchange factor activity;chaperone binding;mitochondrion;mitochondrial matrix;regulation of catalytic activity	GrpE protein homolog;GrpE protein homolog;GrpE protein homolog;GrpE protein homolog;GrpE protein homolog;GrpE protein homolog;GrpE protein homolog	AQZ15048	https://fungi.ensembl.org/Zygosaccharomyces_parabailii_gca_001984395/Gene/Summary?db=core;g=BZL39_H04260	https://fungi.ensembl.org/Zygosaccharomyces_parabailii_gca_001984395/Transcript/ProteinSummary?db=core;g=BZL39_H04260	https://www.uniprot.org/uniprot/A0A1S7HPZ7
BZL39_A08850	115.249	0.576964	0.192065	3.00401	0.00266448	2.57439	0.0166931	1788448	1789503	protein_coding	PNG1 (YPL096W)	1	NA	NA	NA	NA	AQZ09949	https://fungi.ensembl.org/Zygosaccharomyces_parabailii_gca_001984395/Gene/Summary?db=core;g=BZL39_A08850	https://fungi.ensembl.org/Zygosaccharomyces_parabailii_gca_001984395/Transcript/ProteinSummary?db=core;g=BZL39_A08850	NA
BZL39_B09120	873.198	0.576856	0.0993111	5.80858	6.3e-09	8.20066	1.68e-07	1747758	1752551	protein_coding	PAN1 (YIR006C)	2	A0A1S7HD41	GO:0005509;GO:0006897;GO:0016020;GO:0005886;GO:0016020;GO:0030479;GO:0010008	calcium ion binding;endocytosis;membrane;plasma membrane;membrane;actin cortical patch;endosome membrane	Actin cytoskeleton-regulatory complex protein PAN1;Actin cytoskeleton-regulatory complex protein PAN1;Actin cytoskeleton-regulatory complex protein PAN1;Actin cytoskeleton-regulatory complex protein PAN1;Actin cytoskeleton-regulatory complex protein PAN1;Actin cytoskeleton-regulatory complex protein PAN1;Actin cytoskeleton-regulatory complex protein PAN1	AQZ10984	https://fungi.ensembl.org/Zygosaccharomyces_parabailii_gca_001984395/Gene/Summary?db=core;g=BZL39_B09120	https://fungi.ensembl.org/Zygosaccharomyces_parabailii_gca_001984395/Transcript/ProteinSummary?db=core;g=BZL39_B09120	https://www.uniprot.org/uniprot/A0A1S7HD41
BZL39_A06550	320.736	0.576142	0.126197	4.56542	4.99e-06	5.3019	7e-05	1333869	1334570	protein_coding	PRE5 (YMR314W)	1	A0A1S7H9N2	GO:0006511;GO:0019773;GO:0051603;GO:0005839;GO:0000502;GO:0019773	ubiquitin-dependent protein catabolic process;proteasome core complex, alpha-subunit complex;proteolysis involved in cellular protein catabolic process;proteasome core complex;proteasome complex;proteasome core complex, alpha-subunit complex	PROTEASOME_ALPHA_1 domain-containing protein;PROTEASOME_ALPHA_1 domain-containing protein;PROTEASOME_ALPHA_1 domain-containing protein;PROTEASOME_ALPHA_1 domain-containing protein;PROTEASOME_ALPHA_1 domain-containing protein;PROTEASOME_ALPHA_1 domain-containing protein	AQZ09720	https://fungi.ensembl.org/Zygosaccharomyces_parabailii_gca_001984395/Gene/Summary?db=core;g=BZL39_A06550	https://fungi.ensembl.org/Zygosaccharomyces_parabailii_gca_001984395/Transcript/ProteinSummary?db=core;g=BZL39_A06550	https://www.uniprot.org/uniprot/A0A1S7H9N2
BZL39_G04590	237.429	0.575041	0.140121	4.10389	4.06e-05	4.39147	0.000452	884366	886099	protein_coding	HRD1 (YOL013C)	7	A0A1S7HN11	GO:0000836;GO:0046872;GO:0061630;GO:0016567;GO:0030433;GO:0046872;GO:0016020;GO:0016021	Hrd1p ubiquitin ligase complex;metal ion binding;ubiquitin protein ligase activity;protein ubiquitination;ubiquitin-dependent ERAD pathway;metal ion binding;membrane;integral component of membrane	RING-type domain-containing protein;RING-type domain-containing protein;RING-type domain-containing protein;RING-type domain-containing protein;RING-type domain-containing protein;RING-type domain-containing protein;RING-type domain-containing protein;RING-type domain-containing protein	AQZ14441	https://fungi.ensembl.org/Zygosaccharomyces_parabailii_gca_001984395/Gene/Summary?db=core;g=BZL39_G04590	https://fungi.ensembl.org/Zygosaccharomyces_parabailii_gca_001984395/Transcript/ProteinSummary?db=core;g=BZL39_G04590	https://www.uniprot.org/uniprot/A0A1S7HN11
BZL39_M04020	10612	0.57478	0.0730911	7.86389	3.72e-15	14.4295	2.61e-13	786476	786649	protein_coding	HOR7 (YMR251W-A) and DDR2 (YOL052C-A)	13	NA	NA	NA	NA	AQZ17844	https://fungi.ensembl.org/Zygosaccharomyces_parabailii_gca_001984395/Gene/Summary?db=core;g=BZL39_M04020	https://fungi.ensembl.org/Zygosaccharomyces_parabailii_gca_001984395/Transcript/ProteinSummary?db=core;g=BZL39_M04020	NA
BZL39_L03390	105.081	0.574174	0.218119	2.63239	0.00847853	2.07168	0.0420128	657215	658171	protein_coding	PHA2 (YNL316C)	12	A0A1S7HW22	GO:0004106;GO:0004664;GO:0009094;GO:0016829;GO:0008652;GO:0009094;GO:0009073;GO:0004664;GO:0009094	chorismate mutase activity;prephenate dehydratase activity;L-phenylalanine biosynthetic process;lyase activity;cellular amino acid biosynthetic process;L-phenylalanine biosynthetic process;aromatic amino acid family biosynthetic process;prephenate dehydratase activity;L-phenylalanine biosynthetic process	Prephenate dehydratase;Prephenate dehydratase;Prephenate dehydratase;Prephenate dehydratase;Prephenate dehydratase;Prephenate dehydratase;Prephenate dehydratase;Prephenate dehydratase;Prephenate dehydratase	AQZ17268	https://fungi.ensembl.org/Zygosaccharomyces_parabailii_gca_001984395/Gene/Summary?db=core;g=BZL39_L03390	https://fungi.ensembl.org/Zygosaccharomyces_parabailii_gca_001984395/Transcript/ProteinSummary?db=core;g=BZL39_L03390	https://www.uniprot.org/uniprot/A0A1S7HW22
BZL39_J01150	646.476	0.573794	0.108836	5.2721	1.35e-07	6.86967	2.73e-06	235483	238607	protein_coding	AAP1 (YHR047C) and APE2 (YKL157W)	10	A0A1S7HSD3	GO:0006508;GO:0008270;GO:0008237;GO:0008233;GO:0016787;GO:0006508;GO:0046872;GO:0004177;GO:0008237;GO:0008270	proteolysis;zinc ion binding;metallopeptidase activity;peptidase activity;hydrolase activity;proteolysis;metal ion binding;aminopeptidase activity;metallopeptidase activity;zinc ion binding	Aminopeptidase;Aminopeptidase;Aminopeptidase;Aminopeptidase;Aminopeptidase;Aminopeptidase;Aminopeptidase;Aminopeptidase;Aminopeptidase;Aminopeptidase	NA	https://fungi.ensembl.org/Zygosaccharomyces_parabailii_gca_001984395/Gene/Summary?db=core;g=BZL39_J01150	https://fungi.ensembl.org/Zygosaccharomyces_parabailii_gca_001984395/Transcript/ProteinSummary?db=core;g=BZL39_J01150	https://www.uniprot.org/uniprot/A0A1S7HSD3
BZL39_L04550	783.582	0.572735	0.110087	5.20258	1.97e-07	6.70553	3.8e-06	882504	884594	protein_coding	LYS4 (YDR234W)	12	A0A1S7HWJ5	GO:0004409;GO:0009085;GO:0051539;GO:0009085;GO:0008652;GO:0016829;GO:0046872;GO:0051536;GO:0005739;GO:0004409;GO:0005739;GO:0004409;GO:0019878;GO:0051539;GO:0046872;GO:0005739;GO:0019878	homoaconitate hydratase activity;lysine biosynthetic process;4 iron, 4 sulfur cluster binding;lysine biosynthetic process;cellular amino acid biosynthetic process;lyase activity;metal ion binding;iron-sulfur cluster binding;mitochondrion;homoaconitate hydratase activity;mitochondrion;homoaconitate hydratase activity;lysine biosynthetic process via aminoadipic acid;4 iron, 4 sulfur cluster binding…	Homoaconitase, mitochondrial;Homoaconitase, mitochondrial;Homoaconitase, mitochondrial;Homoaconitase, mitochondrial;Homoaconitase, mitochondrial;Homoaconitase, mitochondrial;Homoaconitase, mitochondrial;Homoaconitase, mitochondrial;Homoaconitase, mitochondrial;Homoaconitase, mitochondrial;Homoaconitase, mitochondrial;Homoaconitase, mitochondrial;Homoaconitase, mitochondrial;Homoaconitase, mitocho…	AQZ17382	https://fungi.ensembl.org/Zygosaccharomyces_parabailii_gca_001984395/Gene/Summary?db=core;g=BZL39_L04550	https://fungi.ensembl.org/Zygosaccharomyces_parabailii_gca_001984395/Transcript/ProteinSummary?db=core;g=BZL39_L04550	https://www.uniprot.org/uniprot/A0A1S7HWJ5
BZL39_I03790	63.2879	0.572142	0.232591	2.45986	0.013899	1.85702	0.0623854	786448	789078	protein_coding	PIF1 (YML061C)	9	A0A1S7HRH7	GO:0000723;GO:0003678;GO:0006281;GO:0004386;GO:0006281;GO:0016787;GO:0006974;GO:0006310;GO:0000166;GO:0003677;GO:0005634;GO:0005739;GO:0005524;GO:0003678;GO:0005739;GO:0005634;GO:0043139;GO:0006281;GO:0000002;GO:0032211;GO:0005524;GO:0005634;GO:0005739;GO:0010521;GO:0051880;GO:0006310;GO:0051974;GO:0032508;GO:0032508;GO:0032508	telomere maintenance;DNA helicase activity;DNA repair;helicase activity;DNA repair;hydrolase activity;cellular response to DNA damage stimulus;DNA recombination;nucleotide binding;DNA binding;nucleus;mitochondrion;ATP binding;DNA helicase activity;mitochondrion;nucleus;5'-3' DNA helicase activity;DNA repair;mitochondrial genome maintenance;negative regulation of telomere maintenance via telomeras…	ATP-dependent DNA helicase PIF1;ATP-dependent DNA helicase PIF1;ATP-dependent DNA helicase PIF1;ATP-dependent DNA helicase PIF1;ATP-dependent DNA helicase PIF1;ATP-dependent DNA helicase PIF1;ATP-dependent DNA helicase PIF1;ATP-dependent DNA helicase PIF1;ATP-dependent DNA helicase PIF1;ATP-dependent DNA helicase PIF1;ATP-dependent DNA helicase PIF1;ATP-dependent DNA helicase PIF1;ATP-dependent D…	AQZ15631	https://fungi.ensembl.org/Zygosaccharomyces_parabailii_gca_001984395/Gene/Summary?db=core;g=BZL39_I03790	https://fungi.ensembl.org/Zygosaccharomyces_parabailii_gca_001984395/Transcript/ProteinSummary?db=core;g=BZL39_I03790	https://www.uniprot.org/uniprot/A0A1S7HRH7
BZL39_E03720	74.335	0.57061	0.211433	2.69878	0.00695939	2.15743	0.0360817	721016	721801	protein_coding	SDO1 (YLR022C)	5	A0A1S7HJ39	GO:0042254;GO:0042256	ribosome biogenesis;mature ribosome assembly	SDO1 (YLR022C);SDO1 (YLR022C)	AQZ13033	https://fungi.ensembl.org/Zygosaccharomyces_parabailii_gca_001984395/Gene/Summary?db=core;g=BZL39_E03720	https://fungi.ensembl.org/Zygosaccharomyces_parabailii_gca_001984395/Transcript/ProteinSummary?db=core;g=BZL39_E03720	https://www.uniprot.org/uniprot/A0A1S7HJ39
BZL39_L03350	319.473	0.570001	0.244331	2.3329	0.0196532	1.70657	0.0819707	646860	647813	protein_coding	BMH2 (YDR099W) and BMH1 (YER177W)	12	NA	NA	NA	NA	AQZ17264	https://fungi.ensembl.org/Zygosaccharomyces_parabailii_gca_001984395/Gene/Summary?db=core;g=BZL39_L03350	https://fungi.ensembl.org/Zygosaccharomyces_parabailii_gca_001984395/Transcript/ProteinSummary?db=core;g=BZL39_L03350	NA
BZL39_K02770	1145.51	0.569498	0.0957643	5.94688	2.73e-09	8.56384	8.03e-08	518283	519566	protein_coding	RPT3 (YDR394W)	11	NA	NA	NA	NA	AQZ16686	https://fungi.ensembl.org/Zygosaccharomyces_parabailii_gca_001984395/Gene/Summary?db=core;g=BZL39_K02770	https://fungi.ensembl.org/Zygosaccharomyces_parabailii_gca_001984395/Transcript/ProteinSummary?db=core;g=BZL39_K02770	NA
BZL39_C05000	81.016	0.568841	0.21161	2.68815	0.00718484	2.14358	0.0368877	941741	942319	protein_coding	JAC1 (YGL018C)	3	A0A1S7HEW8	GO:0051259;GO:0097428;GO:0001671;GO:0051087;GO:0032781	protein complex oligomerization;protein maturation by iron-sulfur cluster transfer;ATPase activator activity;chaperone binding;positive regulation of ATPase activity	J domain-containing protein;J domain-containing protein;J domain-containing protein;J domain-containing protein;J domain-containing protein	AQZ11573	https://fungi.ensembl.org/Zygosaccharomyces_parabailii_gca_001984395/Gene/Summary?db=core;g=BZL39_C05000	https://fungi.ensembl.org/Zygosaccharomyces_parabailii_gca_001984395/Transcript/ProteinSummary?db=core;g=BZL39_C05000	https://www.uniprot.org/uniprot/A0A1S7HEW8
BZL39_H02820	994.995	0.568479	0.0989459	5.74535	9.17e-09	8.03763	2.38e-07	512010	512491	protein_coding	PFY1 (YOR122C)	8	A0A1S7HPJ1	GO:0003779;GO:0003779;GO:0005856	actin binding;actin binding;cytoskeleton	Profilin;Profilin;Profilin	NA	https://fungi.ensembl.org/Zygosaccharomyces_parabailii_gca_001984395/Gene/Summary?db=core;g=BZL39_H02820	https://fungi.ensembl.org/Zygosaccharomyces_parabailii_gca_001984395/Transcript/ProteinSummary?db=core;g=BZL39_H02820	https://www.uniprot.org/uniprot/A0A1S7HPJ1
BZL39_D06450	238.765	0.567905	0.142085	3.99694	6.42e-05	4.19246	0.000675	1331522	1335112	protein_coding	YLR278C	4	A0A1S7HHN5	GO:0008270;GO:0000981;GO:0003677;GO:0006351;GO:0006355;GO:0046872;GO:0006357	zinc ion binding;DNA-binding transcription factor activity, RNA polymerase II-specific;DNA binding;transcription, DNA-templated;regulation of transcription, DNA-templated;metal ion binding;regulation of transcription by RNA polymerase II	Zn(2)-C6 fungal-type domain-containing protein;Zn(2)-C6 fungal-type domain-containing protein;Zn(2)-C6 fungal-type domain-containing protein;Zn(2)-C6 fungal-type domain-containing protein;Zn(2)-C6 fungal-type domain-containing protein;Zn(2)-C6 fungal-type domain-containing protein;Zn(2)-C6 fungal-type domain-containing protein	AQZ12583	https://fungi.ensembl.org/Zygosaccharomyces_parabailii_gca_001984395/Gene/Summary?db=core;g=BZL39_D06450	https://fungi.ensembl.org/Zygosaccharomyces_parabailii_gca_001984395/Transcript/ProteinSummary?db=core;g=BZL39_D06450	https://www.uniprot.org/uniprot/A0A1S7HHN5
BZL39_H06240	207.009	0.56627	0.157846	3.58749	0.000334	3.47625	0.00287061	1170980	1172635	protein_coding	SWP82 (YFL049W)	8	NA	NA	NA	NA	AQZ15245	https://fungi.ensembl.org/Zygosaccharomyces_parabailii_gca_001984395/Gene/Summary?db=core;g=BZL39_H06240	https://fungi.ensembl.org/Zygosaccharomyces_parabailii_gca_001984395/Transcript/ProteinSummary?db=core;g=BZL39_H06240	NA
BZL39_F01980	69.9722	0.566265	0.217197	2.60715	0.00912982	2.03954	0.0443688	410478	412148	protein_coding	MSM1 (YGR171C)	6	A0A1S7HKW6	GO:0004812;GO:0006418;GO:0006431;GO:0000166;GO:0004825;GO:0005524;GO:0004812;GO:0006412;GO:0005524;GO:0000166;GO:0016874;GO:0004825	aminoacyl-tRNA ligase activity;tRNA aminoacylation for protein translation;methionyl-tRNA aminoacylation;nucleotide binding;methionine-tRNA ligase activity;ATP binding;aminoacyl-tRNA ligase activity;translation;ATP binding;nucleotide binding;ligase activity;methionine-tRNA ligase activity	Methionine--tRNA ligase;Methionine--tRNA ligase;Methionine--tRNA ligase;Methionine--tRNA ligase;Methionine--tRNA ligase;Methionine--tRNA ligase;Methionine--tRNA ligase;Methionine--tRNA ligase;Methionine--tRNA ligase;Methionine--tRNA ligase;Methionine--tRNA ligase;Methionine--tRNA ligase	AQZ13570	https://fungi.ensembl.org/Zygosaccharomyces_parabailii_gca_001984395/Gene/Summary?db=core;g=BZL39_F01980	https://fungi.ensembl.org/Zygosaccharomyces_parabailii_gca_001984395/Transcript/ProteinSummary?db=core;g=BZL39_F01980	https://www.uniprot.org/uniprot/A0A1S7HKW6
BZL39_D04930	393.258	0.565537	0.118909	4.75603	1.97e-06	5.70553	3.07e-05	1023276	1024364	protein_coding	(ZYRO0B02354g)	4	A0A1S7HH60	GO:0016020;GO:0016021;GO:0016020;GO:0016020;GO:0016021	membrane;integral component of membrane;membrane;membrane;integral component of membrane	(ZYRO0B02354g);(ZYRO0B02354g);(ZYRO0B02354g);(ZYRO0B02354g);(ZYRO0B02354g)	AQZ12431	https://fungi.ensembl.org/Zygosaccharomyces_parabailii_gca_001984395/Gene/Summary?db=core;g=BZL39_D04930	https://fungi.ensembl.org/Zygosaccharomyces_parabailii_gca_001984395/Transcript/ProteinSummary?db=core;g=BZL39_D04930	https://www.uniprot.org/uniprot/A0A1S7HH60
BZL39_I05250	646.615	0.564267	0.0968726	5.82483	5.72e-09	8.2426	1.55e-07	1069102	1069836	protein_coding	RHO3 (YIL118W)	9	A0A1S7HS15	GO:0003924;GO:0005525;GO:0005829;GO:0005933;GO:0090338;GO:0030950;GO:0045921;GO:0003924;GO:0005525;GO:0007264	GTPase activity;GTP binding;cytosol;cellular bud;positive regulation of formin-nucleated actin cable assembly;establishment or maintenance of actin cytoskeleton polarity;positive regulation of exocytosis;GTPase activity;GTP binding;small GTPase mediated signal transduction	RHO3 (YIL118W);RHO3 (YIL118W);RHO3 (YIL118W);RHO3 (YIL118W);RHO3 (YIL118W);RHO3 (YIL118W);RHO3 (YIL118W);RHO3 (YIL118W);RHO3 (YIL118W);RHO3 (YIL118W)	AQZ15777	https://fungi.ensembl.org/Zygosaccharomyces_parabailii_gca_001984395/Gene/Summary?db=core;g=BZL39_I05250	https://fungi.ensembl.org/Zygosaccharomyces_parabailii_gca_001984395/Transcript/ProteinSummary?db=core;g=BZL39_I05250	https://www.uniprot.org/uniprot/A0A1S7HS15
BZL39_K02250	260.907	0.564016	0.137021	4.11627	3.85e-05	4.41454	0.000431	407354	408244	protein_coding	CTP1 (YBR291C)	11	A0A1S7HUB1	GO:0055085;GO:0016020;GO:0005739;GO:0005743;GO:0016021;GO:0016020;GO:0005743;GO:0016020;GO:0016021	transmembrane transport;membrane;mitochondrion;mitochondrial inner membrane;integral component of membrane;membrane;mitochondrial inner membrane;membrane;integral component of membrane	CTP1 (YBR291C);CTP1 (YBR291C);CTP1 (YBR291C);CTP1 (YBR291C);CTP1 (YBR291C);CTP1 (YBR291C);CTP1 (YBR291C);CTP1 (YBR291C);CTP1 (YBR291C)	AQZ16633	https://fungi.ensembl.org/Zygosaccharomyces_parabailii_gca_001984395/Gene/Summary?db=core;g=BZL39_K02250	https://fungi.ensembl.org/Zygosaccharomyces_parabailii_gca_001984395/Transcript/ProteinSummary?db=core;g=BZL39_K02250	https://www.uniprot.org/uniprot/A0A1S7HUB1
BZL39_L01850	137.072	0.563943	0.173235	3.25536	0.00113248	2.94597	0.00806511	371867	373708	protein_coding	RFA1 (YAR007C)	12	A0A1S7HVM0	GO:0006260;GO:0006281;GO:0003676;GO:0003677;GO:0005634;GO:0006310;GO:0046872;GO:0006260;GO:0005634;GO:0003677;GO:0005634	DNA replication;DNA repair;nucleic acid binding;DNA binding;nucleus;DNA recombination;metal ion binding;DNA replication;nucleus;DNA binding;nucleus	Replication protein A subunit;Replication protein A subunit;Replication protein A subunit;Replication protein A subunit;Replication protein A subunit;Replication protein A subunit;Replication protein A subunit;Replication protein A subunit;Replication protein A subunit;Replication protein A subunit;Replication protein A subunit	AQZ17118	https://fungi.ensembl.org/Zygosaccharomyces_parabailii_gca_001984395/Gene/Summary?db=core;g=BZL39_L01850	https://fungi.ensembl.org/Zygosaccharomyces_parabailii_gca_001984395/Transcript/ProteinSummary?db=core;g=BZL39_L01850	https://www.uniprot.org/uniprot/A0A1S7HVM0
BZL39_A09160	557.224	0.563115	0.129753	4.3399	1.43e-05	4.84466	0.000178	1852517	1857217	protein_coding	PAN1 (YIR006C)	1	A0A1S7HAE8	GO:0005509;GO:0016020;GO:0006897;GO:0030479;GO:0010008;GO:0016020;GO:0005886	calcium ion binding;membrane;endocytosis;actin cortical patch;endosome membrane;membrane;plasma membrane	Actin cytoskeleton-regulatory complex protein PAN1;Actin cytoskeleton-regulatory complex protein PAN1;Actin cytoskeleton-regulatory complex protein PAN1;Actin cytoskeleton-regulatory complex protein PAN1;Actin cytoskeleton-regulatory complex protein PAN1;Actin cytoskeleton-regulatory complex protein PAN1;Actin cytoskeleton-regulatory complex protein PAN1	AQZ09980	https://fungi.ensembl.org/Zygosaccharomyces_parabailii_gca_001984395/Gene/Summary?db=core;g=BZL39_A09160	https://fungi.ensembl.org/Zygosaccharomyces_parabailii_gca_001984395/Transcript/ProteinSummary?db=core;g=BZL39_A09160	https://www.uniprot.org/uniprot/A0A1S7HAE8
BZL39_B07030	72.6452	0.563041	0.229389	2.45452	0.0141072	1.85056	0.0630987	1337272	1338513	protein_coding	ESC2 (YDR363W)	2	NA	NA	NA	NA	AQZ10777	https://fungi.ensembl.org/Zygosaccharomyces_parabailii_gca_001984395/Gene/Summary?db=core;g=BZL39_B07030	https://fungi.ensembl.org/Zygosaccharomyces_parabailii_gca_001984395/Transcript/ProteinSummary?db=core;g=BZL39_B07030	NA
BZL39_C01840	75.0188	0.562901	0.247162	2.27746	0.0227589	1.64285	0.0915981	336793	337032	protein_coding	YLR361C-A	3	NA	NA	NA	NA	AQZ11263	https://fungi.ensembl.org/Zygosaccharomyces_parabailii_gca_001984395/Gene/Summary?db=core;g=BZL39_C01840	https://fungi.ensembl.org/Zygosaccharomyces_parabailii_gca_001984395/Transcript/ProteinSummary?db=core;g=BZL39_C01840	NA
BZL39_H03410	77.3713	0.562683	0.221386	2.54164	0.0110335	1.95729	0.0519251	628549	629442	protein_coding	CDC28 (YBR160W)	8	A0A1S7HPJ2	GO:0004672;GO:0005524;GO:0006468;GO:0005524;GO:0000166;GO:0004674	protein kinase activity;ATP binding;protein phosphorylation;ATP binding;nucleotide binding;protein serine/threonine kinase activity	Protein kinase domain-containing protein;Protein kinase domain-containing protein;Protein kinase domain-containing protein;Protein kinase domain-containing protein;Protein kinase domain-containing protein;Protein kinase domain-containing protein	AQZ14965	https://fungi.ensembl.org/Zygosaccharomyces_parabailii_gca_001984395/Gene/Summary?db=core;g=BZL39_H03410	https://fungi.ensembl.org/Zygosaccharomyces_parabailii_gca_001984395/Transcript/ProteinSummary?db=core;g=BZL39_H03410	https://www.uniprot.org/uniprot/A0A1S7HPJ2
BZL39_B05450	88.5184	0.56216	0.211551	2.65732	0.00787642	2.10367	0.0396878	1050095	1051381	protein_coding	NPT1 (YOR209C)	2	A0A1S7HC14	GO:0004516;GO:0004514;GO:0009435;GO:0019363;GO:0016874;GO:0004516;GO:0004516;GO:0004514;GO:0009435;GO:0009435	nicotinate phosphoribosyltransferase activity;nicotinate-nucleotide diphosphorylase (carboxylating) activity;NAD biosynthetic process;pyridine nucleotide biosynthetic process;ligase activity;nicotinate phosphoribosyltransferase activity;nicotinate phosphoribosyltransferase activity;nicotinate-nucleotide diphosphorylase (carboxylating) activity;NAD biosynthetic process;NAD biosynthetic process	Nicotinate phosphoribosyltransferase;Nicotinate phosphoribosyltransferase;Nicotinate phosphoribosyltransferase;Nicotinate phosphoribosyltransferase;Nicotinate phosphoribosyltransferase;Nicotinate phosphoribosyltransferase;Nicotinate phosphoribosyltransferase;Nicotinate phosphoribosyltransferase;Nicotinate phosphoribosyltransferase;Nicotinate phosphoribosyltransferase	AQZ10621	https://fungi.ensembl.org/Zygosaccharomyces_parabailii_gca_001984395/Gene/Summary?db=core;g=BZL39_B05450	https://fungi.ensembl.org/Zygosaccharomyces_parabailii_gca_001984395/Transcript/ProteinSummary?db=core;g=BZL39_B05450	https://www.uniprot.org/uniprot/A0A1S7HC14
BZL39_C07940	334.292	0.561491	0.127431	4.40623	1.05e-05	4.97881	0.000136	1517727	1518275	protein_coding	DDP1 (YOR163W)	3	A0A1S7HFQ4	GO:0016787	hydrolase activity	Nudix hydrolase domain-containing protein	AQZ11863	https://fungi.ensembl.org/Zygosaccharomyces_parabailii_gca_001984395/Gene/Summary?db=core;g=BZL39_C07940	https://fungi.ensembl.org/Zygosaccharomyces_parabailii_gca_001984395/Transcript/ProteinSummary?db=core;g=BZL39_C07940	https://www.uniprot.org/uniprot/A0A1S7HFQ4
BZL39_B07010	224.935	0.560741	0.153456	3.65408	0.000258	3.58838	0.002294	1333930	1335060	protein_coding	YHR112C	2	A0A1S7HCQ3	GO:0030170;GO:0003824;GO:0019346	pyridoxal phosphate binding;catalytic activity;transsulfuration	YHR112C;YHR112C;YHR112C	AQZ10775	https://fungi.ensembl.org/Zygosaccharomyces_parabailii_gca_001984395/Gene/Summary?db=core;g=BZL39_B07010	https://fungi.ensembl.org/Zygosaccharomyces_parabailii_gca_001984395/Transcript/ProteinSummary?db=core;g=BZL39_B07010	https://www.uniprot.org/uniprot/A0A1S7HCQ3
BZL39_J05490	186.107	0.560144	0.165398	3.38664	0.000708	3.14997	0.0054179	1081342	1082625	protein_coding	XDJ1 (YLR090W)	10	A0A1S7HTY6	GO:0006457;GO:0051082;GO:0031072;GO:0046872	protein folding;unfolded protein binding;heat shock protein binding;metal ion binding	XDJ1 (YLR090W);XDJ1 (YLR090W);XDJ1 (YLR090W);XDJ1 (YLR090W)	AQZ16380	https://fungi.ensembl.org/Zygosaccharomyces_parabailii_gca_001984395/Gene/Summary?db=core;g=BZL39_J05490	https://fungi.ensembl.org/Zygosaccharomyces_parabailii_gca_001984395/Transcript/ProteinSummary?db=core;g=BZL39_J05490	https://www.uniprot.org/uniprot/A0A1S7HTY6
BZL39_G00580	421.102	0.559726	0.115589	4.84238	1.28e-06	5.89279	2.08e-05	115204	116766	protein_coding	GLK1 (YCL040W) and EMI2 (YDR516C)	7	A0A1S7HLW2	GO:0004396;GO:0005536;GO:0005975;GO:0001678;GO:0005524;GO:0016773;GO:0016301;GO:0016740;GO:0005524;GO:0000166;GO:0016310;GO:0006096;GO:0004396;GO:0005524;GO:0046835;GO:0046835;GO:0006096	hexokinase activity;glucose binding;carbohydrate metabolic process;cellular glucose homeostasis;ATP binding;phosphotransferase activity, alcohol group as acceptor;kinase activity;transferase activity;ATP binding;nucleotide binding;phosphorylation;glycolytic process;hexokinase activity;ATP binding;carbohydrate phosphorylation;carbohydrate phosphorylation;glycolytic process	Phosphotransferase;Phosphotransferase;Phosphotransferase;Phosphotransferase;Phosphotransferase;Phosphotransferase;Phosphotransferase;Phosphotransferase;Phosphotransferase;Phosphotransferase;Phosphotransferase;Phosphotransferase;Phosphotransferase;Phosphotransferase;Phosphotransferase;Phosphotransferase;Phosphotransferase	AQZ14039	https://fungi.ensembl.org/Zygosaccharomyces_parabailii_gca_001984395/Gene/Summary?db=core;g=BZL39_G00580	https://fungi.ensembl.org/Zygosaccharomyces_parabailii_gca_001984395/Transcript/ProteinSummary?db=core;g=BZL39_G00580	https://www.uniprot.org/uniprot/A0A1S7HLW2
BZL39_D07190	556.821	0.558068	0.118099	4.72544	2.3e-06	5.63827	3.52e-05	1457321	1458106	protein_coding	PRE4 (YFR050C)	4	A0A1S7HI20	GO:0051603;GO:0005839;GO:0016787;GO:0006508;GO:0004298;GO:0008233;GO:0005737;GO:0005634;GO:0005737;GO:0005634;GO:0004298;GO:0005634	proteolysis involved in cellular protein catabolic process;proteasome core complex;hydrolase activity;proteolysis;threonine-type endopeptidase activity;peptidase activity;cytoplasm;nucleus;cytoplasm;nucleus;threonine-type endopeptidase activity;nucleus	Proteasome subunit beta;Proteasome subunit beta;Proteasome subunit beta;Proteasome subunit beta;Proteasome subunit beta;Proteasome subunit beta;Proteasome subunit beta;Proteasome subunit beta;Proteasome subunit beta;Proteasome subunit beta;Proteasome subunit beta;Proteasome subunit beta	AQZ12657	https://fungi.ensembl.org/Zygosaccharomyces_parabailii_gca_001984395/Gene/Summary?db=core;g=BZL39_D07190	https://fungi.ensembl.org/Zygosaccharomyces_parabailii_gca_001984395/Transcript/ProteinSummary?db=core;g=BZL39_D07190	https://www.uniprot.org/uniprot/A0A1S7HI20
BZL39_C03100	163.436	0.556842	0.16155	3.44688	0.000567106	3.24634	0.00452826	582082	586491	protein_coding	SCC2 (YDR180W)	3	A0A1S7HE94	GO:0003682;GO:0010468;GO:0007049;GO:0005634;GO:0005634	chromatin binding;regulation of gene expression;cell cycle;nucleus;nucleus	Sister chromatid cohesion protein;Sister chromatid cohesion protein;Sister chromatid cohesion protein;Sister chromatid cohesion protein;Sister chromatid cohesion protein	AQZ11386	https://fungi.ensembl.org/Zygosaccharomyces_parabailii_gca_001984395/Gene/Summary?db=core;g=BZL39_C03100	https://fungi.ensembl.org/Zygosaccharomyces_parabailii_gca_001984395/Transcript/ProteinSummary?db=core;g=BZL39_C03100	https://www.uniprot.org/uniprot/A0A1S7HE94
BZL39_F04020	991.668	0.556706	0.0992575	5.6087	2.04e-08	7.69037	4.94e-07	826640	833332	protein_coding	HFA1 (YMR207C) and ACC1 (YNR016C)	6	A0A1S7HL51	GO:0006633;GO:0046872;GO:0003989;GO:0005524;GO:0016874;GO:0008152;GO:0006633;GO:0016874;GO:0000166;GO:0006629;GO:0003824;GO:0005524;GO:0006631;GO:0003989;GO:0004075;GO:0005524;GO:0000166;GO:2001295	fatty acid biosynthetic process;metal ion binding;acetyl-CoA carboxylase activity;ATP binding;ligase activity;metabolic process;fatty acid biosynthetic process;ligase activity;nucleotide binding;lipid metabolic process;catalytic activity;ATP binding;fatty acid metabolic process;acetyl-CoA carboxylase activity;biotin carboxylase activity;ATP binding;nucleotide binding;malonyl-CoA biosynthetic proc…	Biotin carboxylase;Biotin carboxylase;Biotin carboxylase;Biotin carboxylase;Biotin carboxylase;Biotin carboxylase;Biotin carboxylase;Biotin carboxylase;Biotin carboxylase;Biotin carboxylase;Biotin carboxylase;Biotin carboxylase;Biotin carboxylase;Biotin carboxylase;Biotin carboxylase;Biotin carboxylase;Biotin carboxylase;Biotin carboxylase	AQZ13772	https://fungi.ensembl.org/Zygosaccharomyces_parabailii_gca_001984395/Gene/Summary?db=core;g=BZL39_F04020	https://fungi.ensembl.org/Zygosaccharomyces_parabailii_gca_001984395/Transcript/ProteinSummary?db=core;g=BZL39_F04020	https://www.uniprot.org/uniprot/A0A1S7HL51
BZL39_A03880	5965.63	0.555817	0.198713	2.79708	0.00515674	2.28762	0.0284829	808165	809616	protein_coding	DDR48 (YMR173W)	1	NA	NA	NA	NA	AQZ09453	https://fungi.ensembl.org/Zygosaccharomyces_parabailii_gca_001984395/Gene/Summary?db=core;g=BZL39_A03880	https://fungi.ensembl.org/Zygosaccharomyces_parabailii_gca_001984395/Transcript/ProteinSummary?db=core;g=BZL39_A03880	NA
BZL39_E04030	278.902	0.553591	0.135541	4.0843	4.42e-05	4.35458	0.000484	793772	794860	protein_coding	MSP1 (YGR028W)	5	A0A1S7HJ41	GO:0005524;GO:0016887;GO:0000166;GO:0005524	ATP binding;ATPase activity;nucleotide binding;ATP binding	AAA domain-containing protein;AAA domain-containing protein;AAA domain-containing protein;AAA domain-containing protein	AQZ13064	https://fungi.ensembl.org/Zygosaccharomyces_parabailii_gca_001984395/Gene/Summary?db=core;g=BZL39_E04030	https://fungi.ensembl.org/Zygosaccharomyces_parabailii_gca_001984395/Transcript/ProteinSummary?db=core;g=BZL39_E04030	https://www.uniprot.org/uniprot/A0A1S7HJ41
BZL39_E04190	439.348	0.553216	0.119379	4.63413	3.58e-06	5.44612	5.23e-05	823900	824163	protein_coding	ACB1 (YGR037C)	5	NA	NA	NA	NA	AQZ13080	https://fungi.ensembl.org/Zygosaccharomyces_parabailii_gca_001984395/Gene/Summary?db=core;g=BZL39_E04190	https://fungi.ensembl.org/Zygosaccharomyces_parabailii_gca_001984395/Transcript/ProteinSummary?db=core;g=BZL39_E04190	NA
BZL39_N01430	120.308	0.553036	0.173557	3.18647	0.00144019	2.84158	0.00994043	278843	281950	protein_coding	APL3 (YBL037W)	14	A0A1S7HYH1	GO:0016192;GO:0030122;GO:0035615;GO:0006886;GO:0015031;GO:0030117;GO:0072583;GO:0005905;GO:0006897;GO:0016020;GO:0015031;GO:0005905;GO:0006886	vesicle-mediated transport;AP-2 adaptor complex;clathrin adaptor activity;intracellular protein transport;protein transport;membrane coat;clathrin-dependent endocytosis;clathrin-coated pit;endocytosis;membrane;protein transport;clathrin-coated pit;intracellular protein transport	AP-2 complex subunit alpha;AP-2 complex subunit alpha;AP-2 complex subunit alpha;AP-2 complex subunit alpha;AP-2 complex subunit alpha;AP-2 complex subunit alpha;AP-2 complex subunit alpha;AP-2 complex subunit alpha;AP-2 complex subunit alpha;AP-2 complex subunit alpha;AP-2 complex subunit alpha;AP-2 complex subunit alpha;AP-2 complex subunit alpha	AQZ18111	https://fungi.ensembl.org/Zygosaccharomyces_parabailii_gca_001984395/Gene/Summary?db=core;g=BZL39_N01430	https://fungi.ensembl.org/Zygosaccharomyces_parabailii_gca_001984395/Transcript/ProteinSummary?db=core;g=BZL39_N01430	https://www.uniprot.org/uniprot/A0A1S7HYH1
BZL39_A05530	160.496	0.551344	0.15429	3.57342	0.000352	3.45346	0.00300134	1146159	1148276	protein_coding	APL1 (YJR005W)	1	A0A1S7H9C7	GO:0016192;GO:0006886;GO:0015031;GO:0030117;GO:0030276;GO:0016020;GO:0015031	vesicle-mediated transport;intracellular protein transport;protein transport;membrane coat;clathrin binding;membrane;protein transport	AP complex subunit beta;AP complex subunit beta;AP complex subunit beta;AP complex subunit beta;AP complex subunit beta;AP complex subunit beta;AP complex subunit beta	AQZ09618	https://fungi.ensembl.org/Zygosaccharomyces_parabailii_gca_001984395/Gene/Summary?db=core;g=BZL39_A05530	https://fungi.ensembl.org/Zygosaccharomyces_parabailii_gca_001984395/Transcript/ProteinSummary?db=core;g=BZL39_A05530	https://www.uniprot.org/uniprot/A0A1S7H9C7
BZL39_N03330	134.134	0.551103	0.164638	3.34736	0.000816	3.08831	0.0061011	658098	658880	protein_coding	PUN1 (YLR414C)	14	A0A1S7HZF3	GO:0005886;GO:0016020;GO:0016021	plasma membrane;membrane;integral component of membrane	PUN1 (YLR414C);PUN1 (YLR414C);PUN1 (YLR414C)	AQZ18300	https://fungi.ensembl.org/Zygosaccharomyces_parabailii_gca_001984395/Gene/Summary?db=core;g=BZL39_N03330	https://fungi.ensembl.org/Zygosaccharomyces_parabailii_gca_001984395/Transcript/ProteinSummary?db=core;g=BZL39_N03330	https://www.uniprot.org/uniprot/A0A1S7HZF3
BZL39_F00910	69.7227	0.550226	0.226714	2.42696	0.0152258	1.81742	0.0670648	194627	195700	protein_coding	SEN2 (YLR105C)	6	A0A1S7HK84	GO:0000213;GO:0000214;GO:0004518;GO:0006388;GO:0003676;GO:0008033;GO:0016829;GO:0016829;GO:0000214;GO:0000213;GO:0090502;GO:0090502;GO:0090501;GO:0090501;GO:0090305	tRNA-intron endonuclease activity;tRNA-intron endonuclease complex;nuclease activity;tRNA splicing, via endonucleolytic cleavage and ligation;nucleic acid binding;tRNA processing;lyase activity;lyase activity;tRNA-intron endonuclease complex;tRNA-intron endonuclease activity;RNA phosphodiester bond hydrolysis, endonucleolytic;RNA phosphodiester bond hydrolysis, endonucleolytic;RNA phosphodiester …	tRNA-splicing endonuclease subunit Sen2;tRNA-splicing endonuclease subunit Sen2;tRNA-splicing endonuclease subunit Sen2;tRNA-splicing endonuclease subunit Sen2;tRNA-splicing endonuclease subunit Sen2;tRNA-splicing endonuclease subunit Sen2;tRNA-splicing endonuclease subunit Sen2;tRNA-splicing endonuclease subunit Sen2;tRNA-splicing endonuclease subunit Sen2;tRNA-splicing endonuclease subunit Sen2…	AQZ13464	https://fungi.ensembl.org/Zygosaccharomyces_parabailii_gca_001984395/Gene/Summary?db=core;g=BZL39_F00910	https://fungi.ensembl.org/Zygosaccharomyces_parabailii_gca_001984395/Transcript/ProteinSummary?db=core;g=BZL39_F00910	https://www.uniprot.org/uniprot/A0A1S7HK84
BZL39_N02210	493.188	0.549336	0.119992	4.57809	4.69e-06	5.32883	6.65e-05	434288	437164	protein_coding	PFK2 (YMR205C)	14	A0A1S7HYP8	GO:0003872;GO:0005524;GO:0005737;GO:0006002;GO:0006096;GO:0008152;GO:0046872;GO:0016740;GO:0016301;GO:0005524;GO:0006096;GO:0003824;GO:0016310;GO:0000166;GO:0005737;GO:0003872;GO:0005737;GO:0005737;GO:0006096;GO:0003872;GO:0061615;GO:0061615;GO:0061615;GO:0006096	6-phosphofructokinase activity;ATP binding;cytoplasm;fructose 6-phosphate metabolic process;glycolytic process;metabolic process;metal ion binding;transferase activity;kinase activity;ATP binding;glycolytic process;catalytic activity;phosphorylation;nucleotide binding;cytoplasm;6-phosphofructokinase activity;cytoplasm;cytoplasm;glycolytic process;6-phosphofructokinase activity;glycolytic process …	ATP-dependent 6-phosphofructokinase;ATP-dependent 6-phosphofructokinase;ATP-dependent 6-phosphofructokinase;ATP-dependent 6-phosphofructokinase;ATP-dependent 6-phosphofructokinase;ATP-dependent 6-phosphofructokinase;ATP-dependent 6-phosphofructokinase;ATP-dependent 6-phosphofructokinase;ATP-dependent 6-phosphofructokinase;ATP-dependent 6-phosphofructokinase;ATP-dependent 6-phosphofructokinase;ATP…	AQZ18188	https://fungi.ensembl.org/Zygosaccharomyces_parabailii_gca_001984395/Gene/Summary?db=core;g=BZL39_N02210	https://fungi.ensembl.org/Zygosaccharomyces_parabailii_gca_001984395/Transcript/ProteinSummary?db=core;g=BZL39_N02210	https://www.uniprot.org/uniprot/A0A1S7HYP8
BZL39_J02810	1744.78	0.548794	0.0920599	5.96127	2.5e-09	8.60206	7.42e-08	560274	560573	protein_coding	(ZYRO0G02750g)	10	NA	NA	NA	NA	AQZ16113	https://fungi.ensembl.org/Zygosaccharomyces_parabailii_gca_001984395/Gene/Summary?db=core;g=BZL39_J02810	https://fungi.ensembl.org/Zygosaccharomyces_parabailii_gca_001984395/Transcript/ProteinSummary?db=core;g=BZL39_J02810	NA
BZL39_B02780	195.361	0.548772	0.147566	3.71883	0.0002	3.69897	0.00183534	544412	544930	protein_coding	YFH1 (YDL120W)	2	A0A1S7HBJ6	GO:0004322;GO:0008199;GO:0016226;GO:0055114;GO:0005739;GO:0006879;GO:0055114;GO:0006811;GO:0005739;GO:0016491;GO:0055072;GO:0006783;GO:0004322	ferroxidase activity;ferric iron binding;iron-sulfur cluster assembly;oxidation-reduction process;mitochondrion;cellular iron ion homeostasis;oxidation-reduction process;ion transport;mitochondrion;oxidoreductase activity;iron ion homeostasis;heme biosynthetic process;ferroxidase activity	Ferroxidase;Ferroxidase;Ferroxidase;Ferroxidase;Ferroxidase;Ferroxidase;Ferroxidase;Ferroxidase;Ferroxidase;Ferroxidase;Ferroxidase;Ferroxidase;Ferroxidase	AQZ10353	https://fungi.ensembl.org/Zygosaccharomyces_parabailii_gca_001984395/Gene/Summary?db=core;g=BZL39_B02780	https://fungi.ensembl.org/Zygosaccharomyces_parabailii_gca_001984395/Transcript/ProteinSummary?db=core;g=BZL39_B02780	https://www.uniprot.org/uniprot/A0A1S7HBJ6
BZL39_N00360	113.143	0.548337	0.187978	2.91703	0.00353385	2.45175	0.0209945	67231	67770	protein_coding	COA1 (YIL157C)	14	A0A1S7HYE6	GO:0033617;GO:0016021;GO:0016020;GO:0005739	mitochondrial cytochrome c oxidase assembly;integral component of membrane;membrane;mitochondrion	COA1 (YIL157C);COA1 (YIL157C);COA1 (YIL157C);COA1 (YIL157C)	AQZ18005	https://fungi.ensembl.org/Zygosaccharomyces_parabailii_gca_001984395/Gene/Summary?db=core;g=BZL39_N00360	https://fungi.ensembl.org/Zygosaccharomyces_parabailii_gca_001984395/Transcript/ProteinSummary?db=core;g=BZL39_N00360	https://www.uniprot.org/uniprot/A0A1S7HYE6
BZL39_M01430	761.037	0.547397	0.0945489	5.78957	7.06e-09	8.1512	1.88e-07	299916	302864	protein_coding	RPN1 (YHR027C)	13	A0A1S7HX46	GO:0030234;GO:0000502;GO:0042176;GO:0000502;GO:0030234;GO:0008540;GO:0050790;GO:0050790	enzyme regulator activity;proteasome complex;regulation of protein catabolic process;proteasome complex;enzyme regulator activity;proteasome regulatory particle, base subcomplex;regulation of catalytic activity;regulation of catalytic activity	26S proteasome regulatory subunit RPN1;26S proteasome regulatory subunit RPN1;26S proteasome regulatory subunit RPN1;26S proteasome regulatory subunit RPN1;26S proteasome regulatory subunit RPN1;26S proteasome regulatory subunit RPN1;26S proteasome regulatory subunit RPN1;26S proteasome regulatory subunit RPN1	AQZ17587	https://fungi.ensembl.org/Zygosaccharomyces_parabailii_gca_001984395/Gene/Summary?db=core;g=BZL39_M01430	https://fungi.ensembl.org/Zygosaccharomyces_parabailii_gca_001984395/Transcript/ProteinSummary?db=core;g=BZL39_M01430	https://www.uniprot.org/uniprot/A0A1S7HX46
BZL39_O02050	205.15	0.546399	0.155001	3.52514	0.000423	3.37366	0.00352418	422116	424944	protein_coding	PMR1 (YGL167C)	15	A0A1S7I0B3	GO:0005388;GO:0016020;GO:0070588;GO:0070588;GO:0005388;GO:0006816;GO:0000166;GO:0016021;GO:0006816;GO:0006811;GO:0000166;GO:0016021;GO:0016020;GO:0005524	calcium transmembrane transporter activity, phosphorylative mechanism;membrane;calcium ion transmembrane transport;calcium ion transmembrane transport;calcium transmembrane transporter activity, phosphorylative mechanism;calcium ion transport;nucleotide binding;integral component of membrane;calcium ion transport;ion transport;nucleotide binding;integral component of membrane;membrane;ATP binding	Calcium-transporting ATPase;Calcium-transporting ATPase;Calcium-transporting ATPase;Calcium-transporting ATPase;Calcium-transporting ATPase;Calcium-transporting ATPase;Calcium-transporting ATPase;Calcium-transporting ATPase;Calcium-transporting ATPase;Calcium-transporting ATPase;Calcium-transporting ATPase;Calcium-transporting ATPase;Calcium-transporting ATPase;Calcium-transporting ATPase	AQZ18666	https://fungi.ensembl.org/Zygosaccharomyces_parabailii_gca_001984395/Gene/Summary?db=core;g=BZL39_O02050	https://fungi.ensembl.org/Zygosaccharomyces_parabailii_gca_001984395/Transcript/ProteinSummary?db=core;g=BZL39_O02050	https://www.uniprot.org/uniprot/A0A1S7I0B3
BZL39_H03380	327.068	0.545722	0.122038	4.47173	7.76e-06	5.11014	0.000104	622887	623084	protein_coding	YSY6 (YBR162W-A)	8	A0A1S7HPH8	GO:0005783;GO:0005783;GO:0016021;GO:0015031;GO:0016020;GO:0015031;GO:0005789	endoplasmic reticulum;endoplasmic reticulum;integral component of membrane;protein transport;membrane;protein transport;endoplasmic reticulum membrane	Stress-associated endoplasmic reticulum protein;Stress-associated endoplasmic reticulum protein;Stress-associated endoplasmic reticulum protein;Stress-associated endoplasmic reticulum protein;Stress-associated endoplasmic reticulum protein;Stress-associated endoplasmic reticulum protein;Stress-associated endoplasmic reticulum protein	AQZ14962	https://fungi.ensembl.org/Zygosaccharomyces_parabailii_gca_001984395/Gene/Summary?db=core;g=BZL39_H03380	https://fungi.ensembl.org/Zygosaccharomyces_parabailii_gca_001984395/Transcript/ProteinSummary?db=core;g=BZL39_H03380	https://www.uniprot.org/uniprot/A0A1S7HPH8
BZL39_H01240	538.266	0.545596	0.107385	5.08075	3.76e-07	6.42481	6.89e-06	211765	212352	protein_coding	PRE1 (YER012W)	8	A0A1S7HNY4	GO:0004298;GO:0051603;GO:0005839;GO:0016787;GO:0008233;GO:0004298;GO:0006508;GO:0000502;GO:0005737;GO:0005634;GO:0005737;GO:0005634	threonine-type endopeptidase activity;proteolysis involved in cellular protein catabolic process;proteasome core complex;hydrolase activity;peptidase activity;threonine-type endopeptidase activity;proteolysis;proteasome complex;cytoplasm;nucleus;cytoplasm;nucleus	Proteasome subunit beta;Proteasome subunit beta;Proteasome subunit beta;Proteasome subunit beta;Proteasome subunit beta;Proteasome subunit beta;Proteasome subunit beta;Proteasome subunit beta;Proteasome subunit beta;Proteasome subunit beta;Proteasome subunit beta;Proteasome subunit beta	AQZ14751	https://fungi.ensembl.org/Zygosaccharomyces_parabailii_gca_001984395/Gene/Summary?db=core;g=BZL39_H01240	https://fungi.ensembl.org/Zygosaccharomyces_parabailii_gca_001984395/Transcript/ProteinSummary?db=core;g=BZL39_H01240	https://www.uniprot.org/uniprot/A0A1S7HNY4
BZL39_D05790	549.679	0.544469	0.104446	5.21294	1.86e-07	6.73049	3.64e-06	1196958	1197593	protein_coding	ERV25 (YML012W)	4	A0A1S7HHU9	GO:0016021;GO:0016020	integral component of membrane;membrane	GOLD domain-containing protein;GOLD domain-containing protein	AQZ12516	https://fungi.ensembl.org/Zygosaccharomyces_parabailii_gca_001984395/Gene/Summary?db=core;g=BZL39_D05790	https://fungi.ensembl.org/Zygosaccharomyces_parabailii_gca_001984395/Transcript/ProteinSummary?db=core;g=BZL39_D05790	https://www.uniprot.org/uniprot/A0A1S7HHU9
BZL39_A09120	609.923	0.544458	0.130138	4.18369	2.87e-05	4.54212	0.000332	1839921	1842992	protein_coding	AIM21 (YIR003W)	1	A0A1S7HAA1	GO:0005856;GO:0030479	cytoskeleton;actin cortical patch	Altered inheritance of mitochondria protein 21;Altered inheritance of mitochondria protein 21	AQZ09976	https://fungi.ensembl.org/Zygosaccharomyces_parabailii_gca_001984395/Gene/Summary?db=core;g=BZL39_A09120	https://fungi.ensembl.org/Zygosaccharomyces_parabailii_gca_001984395/Transcript/ProteinSummary?db=core;g=BZL39_A09120	https://www.uniprot.org/uniprot/A0A1S7HAA1
BZL39_I00810	192.841	0.543572	0.152409	3.56653	0.000362	3.44129	0.00307184	179988	182363	protein_coding	STB4 (YMR019W)	9	A0A1S7HQR9	GO:0008270;GO:0000981;GO:0003677;GO:0006351;GO:0006355;GO:0046872;GO:0006357	zinc ion binding;DNA-binding transcription factor activity, RNA polymerase II-specific;DNA binding;transcription, DNA-templated;regulation of transcription, DNA-templated;metal ion binding;regulation of transcription by RNA polymerase II	Zn(2)-C6 fungal-type domain-containing protein;Zn(2)-C6 fungal-type domain-containing protein;Zn(2)-C6 fungal-type domain-containing protein;Zn(2)-C6 fungal-type domain-containing protein;Zn(2)-C6 fungal-type domain-containing protein;Zn(2)-C6 fungal-type domain-containing protein;Zn(2)-C6 fungal-type domain-containing protein	AQZ15338	https://fungi.ensembl.org/Zygosaccharomyces_parabailii_gca_001984395/Gene/Summary?db=core;g=BZL39_I00810	https://fungi.ensembl.org/Zygosaccharomyces_parabailii_gca_001984395/Transcript/ProteinSummary?db=core;g=BZL39_I00810	https://www.uniprot.org/uniprot/A0A1S7HQR9
BZL39_A09200	66.4276	0.54266	0.234784	2.31131	0.0208156	1.68161	0.0856624	1862597	1863226	protein_coding	MET28 (YIR017C)	1	A0A1S7HAG0	GO:0003700;GO:0006355	DNA-binding transcription factor activity;regulation of transcription, DNA-templated	BZIP domain-containing protein;BZIP domain-containing protein	AQZ09984	https://fungi.ensembl.org/Zygosaccharomyces_parabailii_gca_001984395/Gene/Summary?db=core;g=BZL39_A09200	https://fungi.ensembl.org/Zygosaccharomyces_parabailii_gca_001984395/Transcript/ProteinSummary?db=core;g=BZL39_A09200	https://www.uniprot.org/uniprot/A0A1S7HAG0
BZL39_B03490	1194.7	0.542247	0.11224	4.83114	1.36e-06	5.86646	2.2e-05	672717	674234	protein_coding	VAN1 (YML115C)	2	A0A1S7HBK9	GO:0016020;GO:0016021	membrane;integral component of membrane	VAN1 (YML115C);VAN1 (YML115C)	AQZ10424	https://fungi.ensembl.org/Zygosaccharomyces_parabailii_gca_001984395/Gene/Summary?db=core;g=BZL39_B03490	https://fungi.ensembl.org/Zygosaccharomyces_parabailii_gca_001984395/Transcript/ProteinSummary?db=core;g=BZL39_B03490	https://www.uniprot.org/uniprot/A0A1S7HBK9
BZL39_L01730	687.474	0.541512	0.100865	5.36866	7.93e-08	7.10073	1.7e-06	345093	345851	protein_coding	SCL1 (YGL011C)	12	A0A1S7HVV1	GO:0006511;GO:0019773;GO:0051603;GO:0005839;GO:0005737;GO:0005634;GO:0000502;GO:0005737;GO:0005634;GO:0019773	ubiquitin-dependent protein catabolic process;proteasome core complex, alpha-subunit complex;proteolysis involved in cellular protein catabolic process;proteasome core complex;cytoplasm;nucleus;proteasome complex;cytoplasm;nucleus;proteasome core complex, alpha-subunit complex	PROTEASOME_ALPHA_1 domain-containing protein;PROTEASOME_ALPHA_1 domain-containing protein;PROTEASOME_ALPHA_1 domain-containing protein;PROTEASOME_ALPHA_1 domain-containing protein;PROTEASOME_ALPHA_1 domain-containing protein;PROTEASOME_ALPHA_1 domain-containing protein;PROTEASOME_ALPHA_1 domain-containing protein;PROTEASOME_ALPHA_1 domain-containing protein;PROTEASOME_ALPHA_1 domain-containing pr…	AQZ17106	https://fungi.ensembl.org/Zygosaccharomyces_parabailii_gca_001984395/Gene/Summary?db=core;g=BZL39_L01730	https://fungi.ensembl.org/Zygosaccharomyces_parabailii_gca_001984395/Transcript/ProteinSummary?db=core;g=BZL39_L01730	https://www.uniprot.org/uniprot/A0A1S7HVV1
BZL39_G05170	106.287	0.541176	0.195044	2.77464	0.00552631	2.25756	0.0300528	997917	998276	protein_coding	TDA2 (YER071C)	7	A0A1S7HN89	GO:0042995;GO:0005737;GO:0042995;GO:0005737;GO:0042995;GO:0005737	cell projection;cytoplasm;cell projection;cytoplasm;cell projection;cytoplasm	Topoisomerase I damage affected protein 2;Topoisomerase I damage affected protein 2;Topoisomerase I damage affected protein 2;Topoisomerase I damage affected protein 2;Topoisomerase I damage affected protein 2;Topoisomerase I damage affected protein 2	AQZ14499	https://fungi.ensembl.org/Zygosaccharomyces_parabailii_gca_001984395/Gene/Summary?db=core;g=BZL39_G05170	https://fungi.ensembl.org/Zygosaccharomyces_parabailii_gca_001984395/Transcript/ProteinSummary?db=core;g=BZL39_G05170	https://www.uniprot.org/uniprot/A0A1S7HN89
BZL39_A08360	187.065	0.541089	0.156398	3.45969	0.000541	3.2668	0.00434917	1694713	1696941	protein_coding	YGR250C	1	A0A1S7HA68	GO:0003676;GO:0003723;GO:0003723	nucleic acid binding;RNA binding;RNA binding	YGR250C;YGR250C;YGR250C	AQZ09900	https://fungi.ensembl.org/Zygosaccharomyces_parabailii_gca_001984395/Gene/Summary?db=core;g=BZL39_A08360	https://fungi.ensembl.org/Zygosaccharomyces_parabailii_gca_001984395/Transcript/ProteinSummary?db=core;g=BZL39_A08360	https://www.uniprot.org/uniprot/A0A1S7HA68
BZL39_D02310	75.5687	0.541054	0.226128	2.39269	0.0167254	1.77662	0.0722133	462132	462938	protein_coding	INO2 (YDR123C)	4	A0A1S7HGR1	GO:0046983	protein dimerization activity	INO2 (YDR123C)	AQZ12175	https://fungi.ensembl.org/Zygosaccharomyces_parabailii_gca_001984395/Gene/Summary?db=core;g=BZL39_D02310	https://fungi.ensembl.org/Zygosaccharomyces_parabailii_gca_001984395/Transcript/ProteinSummary?db=core;g=BZL39_D02310	https://www.uniprot.org/uniprot/A0A1S7HGR1
BZL39_N02330	649.999	0.540505	0.127224	4.24847	2.15e-05	4.66756	0.000258	457792	464484	protein_coding	HFA1 (YMR207C) and ACC1 (YNR016C)	14	A0A1S7HZ62	GO:0006633;GO:0046872;GO:0003989;GO:0005524;GO:0016874;GO:0006633;GO:0008152;GO:0003824;GO:0006629;GO:0000166;GO:0016874;GO:0006631;GO:0005524;GO:0003989;GO:0004075;GO:0005524;GO:0000166;GO:2001295	fatty acid biosynthetic process;metal ion binding;acetyl-CoA carboxylase activity;ATP binding;ligase activity;fatty acid biosynthetic process;metabolic process;catalytic activity;lipid metabolic process;nucleotide binding;ligase activity;fatty acid metabolic process;ATP binding;acetyl-CoA carboxylase activity;biotin carboxylase activity;ATP binding;nucleotide binding;malonyl-CoA biosynthetic proc…	Biotin carboxylase;Biotin carboxylase;Biotin carboxylase;Biotin carboxylase;Biotin carboxylase;Biotin carboxylase;Biotin carboxylase;Biotin carboxylase;Biotin carboxylase;Biotin carboxylase;Biotin carboxylase;Biotin carboxylase;Biotin carboxylase;Biotin carboxylase;Biotin carboxylase;Biotin carboxylase;Biotin carboxylase;Biotin carboxylase	AQZ18200	https://fungi.ensembl.org/Zygosaccharomyces_parabailii_gca_001984395/Gene/Summary?db=core;g=BZL39_N02330	https://fungi.ensembl.org/Zygosaccharomyces_parabailii_gca_001984395/Transcript/ProteinSummary?db=core;g=BZL39_N02330	https://www.uniprot.org/uniprot/A0A1S7HZ62
BZL39_I01890	206.161	0.540438	0.151158	3.57531	0.00035	3.45593	0.00298478	403787	404395	protein_coding	ROX3 (YBL093C)	9	A0A1S7HR07	GO:0006357;GO:0016592;GO:0003712;GO:0005634;GO:0005634	regulation of transcription by RNA polymerase II;mediator complex;transcription coregulator activity;nucleus;nucleus	Mediator of RNA polymerase II transcription subunit 19;Mediator of RNA polymerase II transcription subunit 19;Mediator of RNA polymerase II transcription subunit 19;Mediator of RNA polymerase II transcription subunit 19;Mediator of RNA polymerase II transcription subunit 19	AQZ15444	https://fungi.ensembl.org/Zygosaccharomyces_parabailii_gca_001984395/Gene/Summary?db=core;g=BZL39_I01890	https://fungi.ensembl.org/Zygosaccharomyces_parabailii_gca_001984395/Transcript/ProteinSummary?db=core;g=BZL39_I01890	https://www.uniprot.org/uniprot/A0A1S7HR07
BZL39_D01670	422.791	0.540195	0.139593	3.86978	0.000109	3.96257	0.00108153	326378	328645	protein_coding	PMT2 (YAL023C) and PMT3 (YOR321W)	4	A0A1S7HGC5	GO:0000030;GO:0006493;GO:0016020;GO:0005783;GO:0016740;GO:0016021;GO:0016757;GO:0016020;GO:0004169;GO:0005789;GO:0016020;GO:0005789;GO:0004169;GO:0016021;GO:0035269;GO:0035269;GO:0097502;GO:0006486	mannosyltransferase activity;protein O-linked glycosylation;membrane;endoplasmic reticulum;transferase activity;integral component of membrane;transferase activity, transferring glycosyl groups;membrane;dolichyl-phosphate-mannose-protein mannosyltransferase activity;endoplasmic reticulum membrane;membrane;endoplasmic reticulum membrane;dolichyl-phosphate-mannose-protein mannosyltransferase activi…	Dolichyl-phosphate-mannose--protein mannosyltransferase;Dolichyl-phosphate-mannose--protein mannosyltransferase;Dolichyl-phosphate-mannose--protein mannosyltransferase;Dolichyl-phosphate-mannose--protein mannosyltransferase;Dolichyl-phosphate-mannose--protein mannosyltransferase;Dolichyl-phosphate-mannose--protein mannosyltransferase;Dolichyl-phosphate-mannose--protein mannosyltransferase;Dolichy…	AQZ12112	https://fungi.ensembl.org/Zygosaccharomyces_parabailii_gca_001984395/Gene/Summary?db=core;g=BZL39_D01670	https://fungi.ensembl.org/Zygosaccharomyces_parabailii_gca_001984395/Transcript/ProteinSummary?db=core;g=BZL39_D01670	https://www.uniprot.org/uniprot/A0A1S7HGC5
BZL39_I05700	1057.17	0.540107	0.104266	5.18007	2.22e-07	6.65365	4.26e-06	1169320	1170072	protein_coding	PRE8 (YML092C)	9	A0A1S7HS19	GO:0010499;GO:0019773;GO:0019773;GO:0034515;GO:0043161;GO:0006511;GO:0019773;GO:0051603;GO:0005839;GO:0000502;GO:0019773	proteasomal ubiquitin-independent protein catabolic process;proteasome core complex, alpha-subunit complex;proteasome core complex, alpha-subunit complex;proteasome storage granule;proteasome-mediated ubiquitin-dependent protein catabolic process;ubiquitin-dependent protein catabolic process;proteasome core complex, alpha-subunit complex;proteolysis involved in cellular protein catabolic process;…	PROTEASOME_ALPHA_1 domain-containing protein;PROTEASOME_ALPHA_1 domain-containing protein;PROTEASOME_ALPHA_1 domain-containing protein;PROTEASOME_ALPHA_1 domain-containing protein;PROTEASOME_ALPHA_1 domain-containing protein;PROTEASOME_ALPHA_1 domain-containing protein;PROTEASOME_ALPHA_1 domain-containing protein;PROTEASOME_ALPHA_1 domain-containing protein;PROTEASOME_ALPHA_1 domain-containing pr…	AQZ15821	https://fungi.ensembl.org/Zygosaccharomyces_parabailii_gca_001984395/Gene/Summary?db=core;g=BZL39_I05700	https://fungi.ensembl.org/Zygosaccharomyces_parabailii_gca_001984395/Transcript/ProteinSummary?db=core;g=BZL39_I05700	https://www.uniprot.org/uniprot/A0A1S7HS19
BZL39_B09830	104.373	0.539987	0.189177	2.8544	0.00431176	2.36535	0.0247305	1889010	1891445	protein_coding	MNL1 (YHR204W)	2	A0A1S7HDH3	GO:0005509;GO:0005975;GO:0004571;GO:0016020;GO:0016787;GO:0008152;GO:0016798	calcium ion binding;carbohydrate metabolic process;mannosyl-oligosaccharide 1,2-alpha-mannosidase activity;membrane;hydrolase activity;metabolic process;hydrolase activity, acting on glycosyl bonds	alpha-1,2-Mannosidase;alpha-1,2-Mannosidase;alpha-1,2-Mannosidase;alpha-1,2-Mannosidase;alpha-1,2-Mannosidase;alpha-1,2-Mannosidase;alpha-1,2-Mannosidase	AQZ11055	https://fungi.ensembl.org/Zygosaccharomyces_parabailii_gca_001984395/Gene/Summary?db=core;g=BZL39_B09830	https://fungi.ensembl.org/Zygosaccharomyces_parabailii_gca_001984395/Transcript/ProteinSummary?db=core;g=BZL39_B09830	https://www.uniprot.org/uniprot/A0A1S7HDH3
BZL39_L04930	144.433	0.539145	0.156626	3.44223	0.000577	3.23882	0.00458626	959751	962735	protein_coding	PFK1 (YGR240C)	12	A0A1S7HX15	GO:0003872;GO:0005524;GO:0005737;GO:0006002;GO:0006096;GO:0008152;GO:0046872;GO:0016301;GO:0016740;GO:0000166;GO:0003824;GO:0006096;GO:0005737;GO:0016310;GO:0005524;GO:0003872;GO:0005737;GO:0006096;GO:0003872;GO:0005737;GO:0061615;GO:0061615;GO:0061615;GO:0006096	6-phosphofructokinase activity;ATP binding;cytoplasm;fructose 6-phosphate metabolic process;glycolytic process;metabolic process;metal ion binding;kinase activity;transferase activity;nucleotide binding;catalytic activity;glycolytic process;cytoplasm;phosphorylation;ATP binding;6-phosphofructokinase activity;cytoplasm;glycolytic process;6-phosphofructokinase activity;cytoplasm;glycolytic process …	ATP-dependent 6-phosphofructokinase;ATP-dependent 6-phosphofructokinase;ATP-dependent 6-phosphofructokinase;ATP-dependent 6-phosphofructokinase;ATP-dependent 6-phosphofructokinase;ATP-dependent 6-phosphofructokinase;ATP-dependent 6-phosphofructokinase;ATP-dependent 6-phosphofructokinase;ATP-dependent 6-phosphofructokinase;ATP-dependent 6-phosphofructokinase;ATP-dependent 6-phosphofructokinase;ATP…	AQZ17420	https://fungi.ensembl.org/Zygosaccharomyces_parabailii_gca_001984395/Gene/Summary?db=core;g=BZL39_L04930	https://fungi.ensembl.org/Zygosaccharomyces_parabailii_gca_001984395/Transcript/ProteinSummary?db=core;g=BZL39_L04930	https://www.uniprot.org/uniprot/A0A1S7HX15
BZL39_O01310	230.248	0.537738	0.140365	3.83101	0.000128	3.89279	0.00123871	274236	274691	protein_coding	YCL012C	15	A0A1S7HZZ6	GO:0016020;GO:0016021	membrane;integral component of membrane	YCL012C;YCL012C	NA	https://fungi.ensembl.org/Zygosaccharomyces_parabailii_gca_001984395/Gene/Summary?db=core;g=BZL39_O01310	https://fungi.ensembl.org/Zygosaccharomyces_parabailii_gca_001984395/Transcript/ProteinSummary?db=core;g=BZL39_O01310	https://www.uniprot.org/uniprot/A0A1S7HZZ6
BZL39_M03570	82.7058	0.537195	0.226145	2.37545	0.0175278	1.75627	0.0749196	703502	704925	protein_coding	SPT14 (YPL175W)	13	A0A1S7HY31	GO:0006506;GO:0005783;GO:0016020;GO:0016021;GO:0017176;GO:0006506	GPI anchor biosynthetic process;endoplasmic reticulum;membrane;integral component of membrane;phosphatidylinositol N-acetylglucosaminyltransferase activity;GPI anchor biosynthetic process	GlcNAc-PI synthesis protein;GlcNAc-PI synthesis protein;GlcNAc-PI synthesis protein;GlcNAc-PI synthesis protein;GlcNAc-PI synthesis protein;GlcNAc-PI synthesis protein	NA	https://fungi.ensembl.org/Zygosaccharomyces_parabailii_gca_001984395/Gene/Summary?db=core;g=BZL39_M03570	https://fungi.ensembl.org/Zygosaccharomyces_parabailii_gca_001984395/Transcript/ProteinSummary?db=core;g=BZL39_M03570	https://www.uniprot.org/uniprot/A0A1S7HY31
BZL39_C08110	187.221	0.536645	0.158216	3.39186	0.000694	3.15864	0.00534769	1557224	1557592	protein_coding	SNA3 (YJL151C)	3	A0A1S7HG49	GO:0016021;GO:0016020;GO:0016021	integral component of membrane;membrane;integral component of membrane	SNA3 (YJL151C);SNA3 (YJL151C);SNA3 (YJL151C)	AQZ11880	https://fungi.ensembl.org/Zygosaccharomyces_parabailii_gca_001984395/Gene/Summary?db=core;g=BZL39_C08110	https://fungi.ensembl.org/Zygosaccharomyces_parabailii_gca_001984395/Transcript/ProteinSummary?db=core;g=BZL39_C08110	https://www.uniprot.org/uniprot/A0A1S7HG49
BZL39_O01080	116.822	0.536574	0.174377	3.07709	0.0020903	2.67979	0.0135801	228764	232519	protein_coding	HAP1 (YLR256W)	15	A0A1S7HZU3	GO:0008270;GO:0000981;GO:0003677;GO:0006351;GO:0006355;GO:0046872;GO:0006357	zinc ion binding;DNA-binding transcription factor activity, RNA polymerase II-specific;DNA binding;transcription, DNA-templated;regulation of transcription, DNA-templated;metal ion binding;regulation of transcription by RNA polymerase II	Zn(2)-C6 fungal-type domain-containing protein;Zn(2)-C6 fungal-type domain-containing protein;Zn(2)-C6 fungal-type domain-containing protein;Zn(2)-C6 fungal-type domain-containing protein;Zn(2)-C6 fungal-type domain-containing protein;Zn(2)-C6 fungal-type domain-containing protein;Zn(2)-C6 fungal-type domain-containing protein	AQZ18569	https://fungi.ensembl.org/Zygosaccharomyces_parabailii_gca_001984395/Gene/Summary?db=core;g=BZL39_O01080	https://fungi.ensembl.org/Zygosaccharomyces_parabailii_gca_001984395/Transcript/ProteinSummary?db=core;g=BZL39_O01080	https://www.uniprot.org/uniprot/A0A1S7HZU3
BZL39_L02680	96.9209	0.536336	0.195966	2.73689	0.00620235	2.20744	0.0328604	511914	512546	protein_coding	DER1 (YBR201W)	12	NA	NA	NA	NA	AQZ17198	https://fungi.ensembl.org/Zygosaccharomyces_parabailii_gca_001984395/Gene/Summary?db=core;g=BZL39_L02680	https://fungi.ensembl.org/Zygosaccharomyces_parabailii_gca_001984395/Transcript/ProteinSummary?db=core;g=BZL39_L02680	NA
BZL39_E06270	67.807	0.535334	0.222914	2.40153	0.0163268	1.7871	0.0707996	1246813	1247169	protein_coding	ADL119W (Scer_YGOB_ADL119W)	5	NA	NA	NA	NA	AQZ13287	https://fungi.ensembl.org/Zygosaccharomyces_parabailii_gca_001984395/Gene/Summary?db=core;g=BZL39_E06270	https://fungi.ensembl.org/Zygosaccharomyces_parabailii_gca_001984395/Transcript/ProteinSummary?db=core;g=BZL39_E06270	NA
BZL39_M02680	148.475	0.533549	0.16319	3.26949	0.0010774	2.96762	0.00775293	538444	539883	protein_coding	CTI6 (YPL181W)	13	A0A1S7HXC3	GO:0046872	metal ion binding	PHD domain-containing protein	AQZ17711	https://fungi.ensembl.org/Zygosaccharomyces_parabailii_gca_001984395/Gene/Summary?db=core;g=BZL39_M02680	https://fungi.ensembl.org/Zygosaccharomyces_parabailii_gca_001984395/Transcript/ProteinSummary?db=core;g=BZL39_M02680	https://www.uniprot.org/uniprot/A0A1S7HXC3
BZL39_N03280	266.883	0.533266	0.170053	3.13588	0.00171342	2.76614	0.0115331	642344	648514	protein_coding	FAS1 (YKL182W)	14	A0A1S7HZ81	GO:0004312;GO:0004313;GO:0004314;GO:0005835;GO:0006633;GO:0016740;GO:0055114;GO:0003824;GO:0004317;GO:0004318;GO:0006633;GO:0016829;GO:0016787;GO:0016740;GO:0008152;GO:0055114;GO:0006629;GO:0003824;GO:0016491;GO:0006631;GO:0008659;GO:0019171;GO:0004320;GO:0004318;GO:0004321;GO:0016295;GO:0004313;GO:0008693;GO:0004317;GO:0016419;GO:0016297;GO:0047451;GO:0016296;GO:0016418;GO:0016631;GO:0004314;GO:…	fatty acid synthase activity;[acyl-carrier-protein] S-acetyltransferase activity;[acyl-carrier-protein] S-malonyltransferase activity;fatty acid synthase complex;fatty acid biosynthetic process;transferase activity;oxidation-reduction process;catalytic activity;3-hydroxypalmitoyl-[acyl-carrier-protein] dehydratase activity;enoyl-[acyl-carrier-protein] reductase (NADH) activity;fatty acid biosynth…	Fatty acid synthase subunit beta;Fatty acid synthase subunit beta;Fatty acid synthase subunit beta;Fatty acid synthase subunit beta;Fatty acid synthase subunit beta;Fatty acid synthase subunit beta;Fatty acid synthase subunit beta;Fatty acid synthase subunit beta;Fatty acid synthase subunit beta;Fatty acid synthase subunit beta;Fatty acid synthase subunit beta;Fatty acid synthase subunit beta;Fat…	AQZ18295	https://fungi.ensembl.org/Zygosaccharomyces_parabailii_gca_001984395/Gene/Summary?db=core;g=BZL39_N03280	https://fungi.ensembl.org/Zygosaccharomyces_parabailii_gca_001984395/Transcript/ProteinSummary?db=core;g=BZL39_N03280	https://www.uniprot.org/uniprot/A0A1S7HZ81
BZL39_P01090	249.907	0.533033	0.162471	3.28078	0.0010352	2.98498	0.0075035	205894	207066	protein_coding	TAM41 (YGR046W)	16	A0A1U7EQA4	GO:0004605;GO:0032049;GO:0016740;GO:0016779;GO:0006629;GO:0005743;GO:0005739;GO:0016020;GO:0004605;GO:0005743;GO:0016024	phosphatidate cytidylyltransferase activity;cardiolipin biosynthetic process;transferase activity;nucleotidyltransferase activity;lipid metabolic process;mitochondrial inner membrane;mitochondrion;membrane;phosphatidate cytidylyltransferase activity;mitochondrial inner membrane;CDP-diacylglycerol biosynthetic process	CDP-diacylglycerol synthase;CDP-diacylglycerol synthase;CDP-diacylglycerol synthase;CDP-diacylglycerol synthase;CDP-diacylglycerol synthase;CDP-diacylglycerol synthase;CDP-diacylglycerol synthase;CDP-diacylglycerol synthase;CDP-diacylglycerol synthase;CDP-diacylglycerol synthase;CDP-diacylglycerol synthase	AQZ18973	https://fungi.ensembl.org/Zygosaccharomyces_parabailii_gca_001984395/Gene/Summary?db=core;g=BZL39_P01090	https://fungi.ensembl.org/Zygosaccharomyces_parabailii_gca_001984395/Transcript/ProteinSummary?db=core;g=BZL39_P01090	https://www.uniprot.org/uniprot/A0A1U7EQA4
BZL39_G04820	446.606	0.532921	0.120208	4.43333	9.28e-06	5.03245	0.000122	932032	933042	protein_coding	SGT2 (YOR007C)	7	NA	NA	NA	NA	AQZ14464	https://fungi.ensembl.org/Zygosaccharomyces_parabailii_gca_001984395/Gene/Summary?db=core;g=BZL39_G04820	https://fungi.ensembl.org/Zygosaccharomyces_parabailii_gca_001984395/Transcript/ProteinSummary?db=core;g=BZL39_G04820	NA
BZL39_J04490	133.995	0.532755	0.172763	3.08373	0.00204425	2.68947	0.0133474	881078	881563	protein_coding	CTR2 (YHR175W)	10	A0A1S7HTN9	GO:0005375;GO:0035434;GO:0016021;GO:0006825;GO:0016020;GO:0016021;GO:0006811;GO:0016020;GO:0005375;GO:0016021;GO:0006878	copper ion transmembrane transporter activity;copper ion transmembrane transport;integral component of membrane;copper ion transport;membrane;integral component of membrane;ion transport;membrane;copper ion transmembrane transporter activity;integral component of membrane;cellular copper ion homeostasis	Copper transporter;Copper transporter;Copper transporter;Copper transporter;Copper transporter;Copper transporter;Copper transporter;Copper transporter;Copper transporter;Copper transporter;Copper transporter	AQZ16280	https://fungi.ensembl.org/Zygosaccharomyces_parabailii_gca_001984395/Gene/Summary?db=core;g=BZL39_J04490	https://fungi.ensembl.org/Zygosaccharomyces_parabailii_gca_001984395/Transcript/ProteinSummary?db=core;g=BZL39_J04490	https://www.uniprot.org/uniprot/A0A1S7HTN9
BZL39_A04010	361.452	0.532119	0.120382	4.42024	9.86e-06	5.00612	0.000129	838863	839870	protein_coding	CBP3 (YPL215W)	1	NA	NA	NA	NA	AQZ09466	https://fungi.ensembl.org/Zygosaccharomyces_parabailii_gca_001984395/Gene/Summary?db=core;g=BZL39_A04010	https://fungi.ensembl.org/Zygosaccharomyces_parabailii_gca_001984395/Transcript/ProteinSummary?db=core;g=BZL39_A04010	NA
BZL39_H06120	229.579	0.530874	0.179835	2.952	0.00315719	2.5007	0.0192152	1154161	1156596	protein_coding	YFL042C and YLR072W	8	A0A1S7HQB7	GO:0016021;GO:0016020	integral component of membrane;membrane	VASt domain-containing protein;VASt domain-containing protein	AQZ15233	https://fungi.ensembl.org/Zygosaccharomyces_parabailii_gca_001984395/Gene/Summary?db=core;g=BZL39_H06120	https://fungi.ensembl.org/Zygosaccharomyces_parabailii_gca_001984395/Transcript/ProteinSummary?db=core;g=BZL39_H06120	https://www.uniprot.org/uniprot/A0A1S7HQB7
BZL39_E06170	391.335	0.530605	0.135818	3.90673	9.36e-05	4.02872	0.000945	1230264	1233377	protein_coding	MET10 (YFR030W)	5	A0A1S7HJP9	GO:0055114;GO:0003824;GO:0016491;GO:0055114;GO:0016491	oxidation-reduction process;catalytic activity;oxidoreductase activity;oxidation-reduction process;oxidoreductase activity	FAD-binding FR-type domain-containing protein;FAD-binding FR-type domain-containing protein;FAD-binding FR-type domain-containing protein;FAD-binding FR-type domain-containing protein;FAD-binding FR-type domain-containing protein	AQZ13277	https://fungi.ensembl.org/Zygosaccharomyces_parabailii_gca_001984395/Gene/Summary?db=core;g=BZL39_E06170	https://fungi.ensembl.org/Zygosaccharomyces_parabailii_gca_001984395/Transcript/ProteinSummary?db=core;g=BZL39_E06170	https://www.uniprot.org/uniprot/A0A1S7HJP9
BZL39_D05650	228.626	0.529373	0.133695	3.95956	7.51e-05	4.12436	0.000773	1175462	1177105	protein_coding	YAP1 (YML007W) and CAD1 (YDR423C)	4	A0A1S7HHJ3	GO:0003700;GO:0006355;GO:0005634;GO:0005634;GO:0005737	DNA-binding transcription factor activity;regulation of transcription, DNA-templated;nucleus;nucleus;cytoplasm	BZIP domain-containing protein;BZIP domain-containing protein;BZIP domain-containing protein;BZIP domain-containing protein;BZIP domain-containing protein	AQZ12502	https://fungi.ensembl.org/Zygosaccharomyces_parabailii_gca_001984395/Gene/Summary?db=core;g=BZL39_D05650	https://fungi.ensembl.org/Zygosaccharomyces_parabailii_gca_001984395/Transcript/ProteinSummary?db=core;g=BZL39_D05650	https://www.uniprot.org/uniprot/A0A1S7HHJ3
BZL39_M04720	1075.52	0.528134	0.0948507	5.56806	2.58e-08	7.58838	6.1e-07	915800	916783	protein_coding	GRE3 (YHR104W)	13	A0A1S7HY05	GO:0055114;GO:0016491	oxidation-reduction process;oxidoreductase activity	Aldo_ket_red domain-containing protein;Aldo_ket_red domain-containing protein	AQZ17914	https://fungi.ensembl.org/Zygosaccharomyces_parabailii_gca_001984395/Gene/Summary?db=core;g=BZL39_M04720	https://fungi.ensembl.org/Zygosaccharomyces_parabailii_gca_001984395/Transcript/ProteinSummary?db=core;g=BZL39_M04720	https://www.uniprot.org/uniprot/A0A1S7HY05
BZL39_J00660	1299.1	0.52812	0.0919668	5.74251	9.33e-09	8.03012	2.4e-07	133296	134489	protein_coding	(ZYRO0F13618g)	10	A0A1S7HS93	GO:0010181;GO:0055114;GO:0003824;GO:0016491	FMN binding;oxidation-reduction process;catalytic activity;oxidoreductase activity	Oxidored_FMN domain-containing protein;Oxidored_FMN domain-containing protein;Oxidored_FMN domain-containing protein;Oxidored_FMN domain-containing protein	AQZ15901	https://fungi.ensembl.org/Zygosaccharomyces_parabailii_gca_001984395/Gene/Summary?db=core;g=BZL39_J00660	https://fungi.ensembl.org/Zygosaccharomyces_parabailii_gca_001984395/Transcript/ProteinSummary?db=core;g=BZL39_J00660	https://www.uniprot.org/uniprot/A0A1S7HS93
BZL39_J02430	277.402	0.527677	0.126647	4.16652	3.09e-05	4.51004	0.000354	474107	474994	protein_coding	SCO2 (YBR024W) and SCO1 (YBR037C)	10	A0A1S7HSR7	GO:0005507;GO:0008535;GO:0005743;GO:0006878;GO:0016531;GO:0046872;GO:0005739;GO:0005743;GO:0016020;GO:0006878	copper ion binding;respiratory chain complex IV assembly;mitochondrial inner membrane;cellular copper ion homeostasis;copper chaperone activity;metal ion binding;mitochondrion;mitochondrial inner membrane;membrane;cellular copper ion homeostasis	Thioredoxin domain-containing protein;Thioredoxin domain-containing protein;Thioredoxin domain-containing protein;Thioredoxin domain-containing protein;Thioredoxin domain-containing protein;Thioredoxin domain-containing protein;Thioredoxin domain-containing protein;Thioredoxin domain-containing protein;Thioredoxin domain-containing protein;Thioredoxin domain-containing protein	AQZ16075	https://fungi.ensembl.org/Zygosaccharomyces_parabailii_gca_001984395/Gene/Summary?db=core;g=BZL39_J02430	https://fungi.ensembl.org/Zygosaccharomyces_parabailii_gca_001984395/Transcript/ProteinSummary?db=core;g=BZL39_J02430	https://www.uniprot.org/uniprot/A0A1S7HSR7
BZL39_C02040	2312.26	0.527316	0.0842677	6.25763	3.91e-10	9.40782	1.38e-08	372981	374171	protein_coding	YHB1 (YGR234W)	3	A0A1S7HE35	GO:0008941;GO:0020037;GO:0051409;GO:0055114;GO:0071949;GO:0016491;GO:0019825;GO:0055114;GO:0016491;GO:0008941	nitric oxide dioxygenase activity;heme binding;response to nitrosative stress;oxidation-reduction process;FAD binding;oxidoreductase activity;oxygen binding;oxidation-reduction process;oxidoreductase activity;nitric oxide dioxygenase activity	Nitric oxide dioxygenase;Nitric oxide dioxygenase;Nitric oxide dioxygenase;Nitric oxide dioxygenase;Nitric oxide dioxygenase;Nitric oxide dioxygenase;Nitric oxide dioxygenase;Nitric oxide dioxygenase;Nitric oxide dioxygenase;Nitric oxide dioxygenase	AQZ11283	https://fungi.ensembl.org/Zygosaccharomyces_parabailii_gca_001984395/Gene/Summary?db=core;g=BZL39_C02040	https://fungi.ensembl.org/Zygosaccharomyces_parabailii_gca_001984395/Transcript/ProteinSummary?db=core;g=BZL39_C02040	https://www.uniprot.org/uniprot/A0A1S7HE35
BZL39_A05810	313.263	0.527237	0.125071	4.21549	2.49e-05	4.6038	0.000294	1205763	1206317	protein_coding	YBR137W	1	NA	NA	NA	NA	AQZ09646	https://fungi.ensembl.org/Zygosaccharomyces_parabailii_gca_001984395/Gene/Summary?db=core;g=BZL39_A05810	https://fungi.ensembl.org/Zygosaccharomyces_parabailii_gca_001984395/Transcript/ProteinSummary?db=core;g=BZL39_A05810	NA
BZL39_D03450	166.774	0.526684	0.155324	3.39087	0.000697	3.15677	0.00535782	704755	706845	protein_coding	DPB11 (YJL090C)	4	NA	NA	NA	NA	AQZ12287	https://fungi.ensembl.org/Zygosaccharomyces_parabailii_gca_001984395/Gene/Summary?db=core;g=BZL39_D03450	https://fungi.ensembl.org/Zygosaccharomyces_parabailii_gca_001984395/Transcript/ProteinSummary?db=core;g=BZL39_D03450	NA
BZL39_E02820	166.529	0.525353	0.155108	3.38702	0.000707	3.15058	0.0054179	547831	548217	protein_coding	PKR1 (YMR123W)	5	A0A1S7HIV4	GO:0070072;GO:0016021;GO:0016020	vacuolar proton-transporting V-type ATPase complex assembly;integral component of membrane;membrane	PKR1 (YMR123W);PKR1 (YMR123W);PKR1 (YMR123W)	AQZ12943	https://fungi.ensembl.org/Zygosaccharomyces_parabailii_gca_001984395/Gene/Summary?db=core;g=BZL39_E02820	https://fungi.ensembl.org/Zygosaccharomyces_parabailii_gca_001984395/Transcript/ProteinSummary?db=core;g=BZL39_E02820	https://www.uniprot.org/uniprot/A0A1S7HIV4
BZL39_A06610	2494.83	0.524108	0.0869109	6.03041	1.64e-09	8.78516	5.11e-08	1344378	1344833	protein_coding	MBF1 (YOR298C-A)	1	A0A1S7H9P1	GO:0003677	DNA binding	HTH cro/C1-type domain-containing protein	AQZ09726	https://fungi.ensembl.org/Zygosaccharomyces_parabailii_gca_001984395/Gene/Summary?db=core;g=BZL39_A06610	https://fungi.ensembl.org/Zygosaccharomyces_parabailii_gca_001984395/Transcript/ProteinSummary?db=core;g=BZL39_A06610	https://www.uniprot.org/uniprot/A0A1S7H9P1
BZL39_A07440	99.5144	0.523611	0.194188	2.69642	0.00700901	2.15434	0.0362132	1501748	1502806	protein_coding	SEH1 (YGL100W)	1	A0A1S7H9Z3	GO:0005198;GO:1904263;GO:0051028;GO:0005643;GO:0015031;GO:0005643;GO:0016020	structural molecule activity;positive regulation of TORC1 signaling;mRNA transport;nuclear pore;protein transport;nuclear pore;membrane	SEH1 (YGL100W);SEH1 (YGL100W);SEH1 (YGL100W);SEH1 (YGL100W);SEH1 (YGL100W);SEH1 (YGL100W);SEH1 (YGL100W)	AQZ09809	https://fungi.ensembl.org/Zygosaccharomyces_parabailii_gca_001984395/Gene/Summary?db=core;g=BZL39_A07440	https://fungi.ensembl.org/Zygosaccharomyces_parabailii_gca_001984395/Transcript/ProteinSummary?db=core;g=BZL39_A07440	https://www.uniprot.org/uniprot/A0A1S7H9Z3
BZL39_M02780	807.163	0.522897	0.0994228	5.25932	1.45e-07	6.83863	2.89e-06	566745	569243	protein_coding	YTA12 (YMR089C)	13	A0A1S7HXD1	GO:0006508;GO:0008270;GO:0004176;GO:0004222;GO:0005524;GO:0016020;GO:0016021;GO:0016887;GO:0006508;GO:0016787;GO:0008233;GO:0008237	proteolysis;zinc ion binding;ATP-dependent peptidase activity;metalloendopeptidase activity;ATP binding;membrane;integral component of membrane;ATPase activity;proteolysis;hydrolase activity;peptidase activity;metallopeptidase activity	AAA domain-containing protein;AAA domain-containing protein;AAA domain-containing protein;AAA domain-containing protein;AAA domain-containing protein;AAA domain-containing protein;AAA domain-containing protein;AAA domain-containing protein;AAA domain-containing protein;AAA domain-containing protein;AAA domain-containing protein;AAA domain-containing protein	AQZ17721	https://fungi.ensembl.org/Zygosaccharomyces_parabailii_gca_001984395/Gene/Summary?db=core;g=BZL39_M02780	https://fungi.ensembl.org/Zygosaccharomyces_parabailii_gca_001984395/Transcript/ProteinSummary?db=core;g=BZL39_M02780	https://www.uniprot.org/uniprot/A0A1S7HXD1
BZL39_B09390	129.339	0.522261	0.171267	3.0494	0.00229298	2.6396	0.0147049	1794548	1795228	protein_coding	CAT5 (YOR125C)	2	A0A1S7HDB4	GO:0004497;GO:0006744;GO:0046872;GO:0055114;GO:0004497;GO:0016020;GO:0016491;GO:0005739;GO:0005743;GO:0006744;GO:0005743;GO:0016709;GO:0006744;GO:0031314;GO:0006744	monooxygenase activity;ubiquinone biosynthetic process;metal ion binding;oxidation-reduction process;monooxygenase activity;membrane;oxidoreductase activity;mitochondrion;mitochondrial inner membrane;ubiquinone biosynthetic process;mitochondrial inner membrane;oxidoreductase activity, acting on paired donors, with incorporation or reduction of molecular oxygen, NAD(P)H as one donor, and incorpora…	5-demethoxyubiquinone hydroxylase, mitochondrial;5-demethoxyubiquinone hydroxylase, mitochondrial;5-demethoxyubiquinone hydroxylase, mitochondrial;5-demethoxyubiquinone hydroxylase, mitochondrial;5-demethoxyubiquinone hydroxylase, mitochondrial;5-demethoxyubiquinone hydroxylase, mitochondrial;5-demethoxyubiquinone hydroxylase, mitochondrial;5-demethoxyubiquinone hydroxylase, mitochondrial;5-demet…	AQZ11011	https://fungi.ensembl.org/Zygosaccharomyces_parabailii_gca_001984395/Gene/Summary?db=core;g=BZL39_B09390	https://fungi.ensembl.org/Zygosaccharomyces_parabailii_gca_001984395/Transcript/ProteinSummary?db=core;g=BZL39_B09390	https://www.uniprot.org/uniprot/A0A1S7HDB4
BZL39_I00870	107.306	0.522171	0.193133	2.70368	0.00685759	2.16383	0.0356364	205294	206823	protein_coding	SEC59 (YMR013C)	9	A0A1S7HQM5	GO:0004168;GO:0043048;GO:0016740;GO:0016301;GO:0005783;GO:0016310;GO:0016021;GO:0016020;GO:0004168	dolichol kinase activity;dolichyl monophosphate biosynthetic process;transferase activity;kinase activity;endoplasmic reticulum;phosphorylation;integral component of membrane;membrane;dolichol kinase activity	Dolichol kinase;Dolichol kinase;Dolichol kinase;Dolichol kinase;Dolichol kinase;Dolichol kinase;Dolichol kinase;Dolichol kinase;Dolichol kinase	AQZ15344	https://fungi.ensembl.org/Zygosaccharomyces_parabailii_gca_001984395/Gene/Summary?db=core;g=BZL39_I00870	https://fungi.ensembl.org/Zygosaccharomyces_parabailii_gca_001984395/Transcript/ProteinSummary?db=core;g=BZL39_I00870	https://www.uniprot.org/uniprot/A0A1S7HQM5
BZL39_G04690	965.704	0.52207	0.102313	5.10266	3.35e-07	6.47496	6.19e-06	903170	903628	protein_coding	MIC17 (YMR002W)	7	A0A1S7HN20	GO:0005739;GO:0005739	mitochondrion;mitochondrion	MIC17 (YMR002W);MIC17 (YMR002W)	AQZ14451	https://fungi.ensembl.org/Zygosaccharomyces_parabailii_gca_001984395/Gene/Summary?db=core;g=BZL39_G04690	https://fungi.ensembl.org/Zygosaccharomyces_parabailii_gca_001984395/Transcript/ProteinSummary?db=core;g=BZL39_G04690	https://www.uniprot.org/uniprot/A0A1S7HN20
BZL39_N00510	71.0077	0.521334	0.226174	2.30501	0.0211658	1.67437	0.0867364	105986	107476	protein_coding	ATG32 (YIL146C)	14	NA	NA	NA	NA	AQZ18020	https://fungi.ensembl.org/Zygosaccharomyces_parabailii_gca_001984395/Gene/Summary?db=core;g=BZL39_N00510	https://fungi.ensembl.org/Zygosaccharomyces_parabailii_gca_001984395/Transcript/ProteinSummary?db=core;g=BZL39_N00510	NA
BZL39_D03970	586.446	0.520682	0.108243	4.81032	1.51e-06	5.82102	2.4e-05	796900	801642	protein_coding	PEP1 (YBL017C)	4	A0A1S7HHB8	GO:0016021;GO:0016020;GO:0016021	integral component of membrane;membrane;integral component of membrane	PEP1 (YBL017C);PEP1 (YBL017C);PEP1 (YBL017C)	AQZ12336	https://fungi.ensembl.org/Zygosaccharomyces_parabailii_gca_001984395/Gene/Summary?db=core;g=BZL39_D03970	https://fungi.ensembl.org/Zygosaccharomyces_parabailii_gca_001984395/Transcript/ProteinSummary?db=core;g=BZL39_D03970	https://www.uniprot.org/uniprot/A0A1S7HHB8
BZL39_H02220	203.98	0.519628	0.144913	3.58579	0.000336	3.47366	0.00288114	395434	395790	protein_coding	ATG8 (YBL078C)	8	A0A1S7HPF8	GO:0031410;GO:0005773;GO:0015031;GO:0016020;GO:0006914;GO:0016020;GO:0005774;GO:0000421	cytoplasmic vesicle;vacuole;protein transport;membrane;autophagy;membrane;vacuolar membrane;autophagosome membrane	Autophagy-related protein;Autophagy-related protein;Autophagy-related protein;Autophagy-related protein;Autophagy-related protein;Autophagy-related protein;Autophagy-related protein;Autophagy-related protein	AQZ14848	https://fungi.ensembl.org/Zygosaccharomyces_parabailii_gca_001984395/Gene/Summary?db=core;g=BZL39_H02220	https://fungi.ensembl.org/Zygosaccharomyces_parabailii_gca_001984395/Transcript/ProteinSummary?db=core;g=BZL39_H02220	https://www.uniprot.org/uniprot/A0A1S7HPF8
BZL39_C00990	304.314	0.519458	0.122	4.25786	2.06e-05	4.68613	0.000249	187167	188366	protein_coding	YDR306C	3	NA	NA	NA	NA	AQZ11178	https://fungi.ensembl.org/Zygosaccharomyces_parabailii_gca_001984395/Gene/Summary?db=core;g=BZL39_C00990	https://fungi.ensembl.org/Zygosaccharomyces_parabailii_gca_001984395/Transcript/ProteinSummary?db=core;g=BZL39_C00990	NA
BZL39_K03830	80.0522	0.518663	0.214917	2.41331	0.0158082	1.80112	0.0689176	725195	726394	protein_coding	YMD8 (YML038C)	11	A0A1S7HUU7	GO:0016020;GO:0016021	membrane;integral component of membrane	YMD8 (YML038C);YMD8 (YML038C)	AQZ16792	https://fungi.ensembl.org/Zygosaccharomyces_parabailii_gca_001984395/Gene/Summary?db=core;g=BZL39_K03830	https://fungi.ensembl.org/Zygosaccharomyces_parabailii_gca_001984395/Transcript/ProteinSummary?db=core;g=BZL39_K03830	https://www.uniprot.org/uniprot/A0A1S7HUU7
BZL39_G03870	478.475	0.518578	0.103716	4.99999	5.73e-07	6.24185	1.01e-05	738467	741706	protein_coding	AMS1 (YGL156W)	7	A0A1S7HMU6	GO:0004559;GO:0005975;GO:0006013;GO:0003824;GO:0030246;GO:0046872;GO:0016787;GO:0008152;GO:0016798;GO:0004559	alpha-mannosidase activity;carbohydrate metabolic process;mannose metabolic process;catalytic activity;carbohydrate binding;metal ion binding;hydrolase activity;metabolic process;hydrolase activity, acting on glycosyl bonds;alpha-mannosidase activity	Alpha-mannosidase;Alpha-mannosidase;Alpha-mannosidase;Alpha-mannosidase;Alpha-mannosidase;Alpha-mannosidase;Alpha-mannosidase;Alpha-mannosidase;Alpha-mannosidase;Alpha-mannosidase	AQZ14372	https://fungi.ensembl.org/Zygosaccharomyces_parabailii_gca_001984395/Gene/Summary?db=core;g=BZL39_G03870	https://fungi.ensembl.org/Zygosaccharomyces_parabailii_gca_001984395/Transcript/ProteinSummary?db=core;g=BZL39_G03870	https://www.uniprot.org/uniprot/A0A1S7HMU6
BZL39_B08040	101.388	0.517329	0.186614	2.77219	0.00556798	2.2543	0.0301959	1544066	1545268	protein_coding	TAZ1 (YPR140W)	2	A0A1S7HD02	GO:0006644;GO:0016746	phospholipid metabolic process;transferase activity, transferring acyl groups	Tafazzin family protein;Tafazzin family protein	AQZ10877	https://fungi.ensembl.org/Zygosaccharomyces_parabailii_gca_001984395/Gene/Summary?db=core;g=BZL39_B08040	https://fungi.ensembl.org/Zygosaccharomyces_parabailii_gca_001984395/Transcript/ProteinSummary?db=core;g=BZL39_B08040	https://www.uniprot.org/uniprot/A0A1S7HD02
BZL39_B09130	64.7642	0.516825	0.227797	2.26879	0.0232809	1.633	0.0933631	1752606	1753121	protein_coding	IST3 (YIR005W)	2	A0A1S7HDA5	GO:0003676;GO:0003723;GO:0003723	nucleic acid binding;RNA binding;RNA binding	RRM domain-containing protein;RRM domain-containing protein;RRM domain-containing protein	AQZ10985	https://fungi.ensembl.org/Zygosaccharomyces_parabailii_gca_001984395/Gene/Summary?db=core;g=BZL39_B09130	https://fungi.ensembl.org/Zygosaccharomyces_parabailii_gca_001984395/Transcript/ProteinSummary?db=core;g=BZL39_B09130	https://www.uniprot.org/uniprot/A0A1S7HDA5
BZL39_B01000	110.483	0.515355	0.185358	2.78033	0.00543045	2.26516	0.0296836	196508	197704	protein_coding	YNL181W	2	A0A1S7HAY7	GO:0055114;GO:0016021;GO:0016020	oxidation-reduction process;integral component of membrane;membrane	YNL181W;YNL181W;YNL181W	AQZ10175	https://fungi.ensembl.org/Zygosaccharomyces_parabailii_gca_001984395/Gene/Summary?db=core;g=BZL39_B01000	https://fungi.ensembl.org/Zygosaccharomyces_parabailii_gca_001984395/Transcript/ProteinSummary?db=core;g=BZL39_B01000	https://www.uniprot.org/uniprot/A0A1S7HAY7
BZL39_C07110	475.969	0.513716	0.126022	4.0764	4.57e-05	4.34008	0.000498	1340899	1341960	protein_coding	GET3 (YDL100C)	3	A0A1S7HFV1	GO:0005524;GO:0016887;GO:0046872;GO:0005783;GO:0016787;GO:0000166;GO:0005524;GO:0005737;GO:0005783;GO:0005737;GO:0005783;GO:0045048;GO:0005524	ATP binding;ATPase activity;metal ion binding;endoplasmic reticulum;hydrolase activity;nucleotide binding;ATP binding;cytoplasm;endoplasmic reticulum;cytoplasm;endoplasmic reticulum;protein insertion into ER membrane;ATP binding	ATPase GET3;ATPase GET3;ATPase GET3;ATPase GET3;ATPase GET3;ATPase GET3;ATPase GET3;ATPase GET3;ATPase GET3;ATPase GET3;ATPase GET3;ATPase GET3;ATPase GET3	AQZ11780	https://fungi.ensembl.org/Zygosaccharomyces_parabailii_gca_001984395/Gene/Summary?db=core;g=BZL39_C07110	https://fungi.ensembl.org/Zygosaccharomyces_parabailii_gca_001984395/Transcript/ProteinSummary?db=core;g=BZL39_C07110	https://www.uniprot.org/uniprot/A0A1S7HFV1
BZL39_A04240	363.638	0.513327	0.112317	4.57034	4.87e-06	5.31247	6.86e-05	883356	885734	protein_coding	UBP14 (YBR058C)	1	A0A1S7H903	GO:0004843;GO:0006511;GO:0008270;GO:0016579;GO:0046872;GO:0016787;GO:0008233;GO:0006508;GO:0008234;GO:0004843;GO:0008270;GO:0004843;GO:0016579;GO:0018215;GO:0018215;GO:0018215	thiol-dependent ubiquitin-specific protease activity;ubiquitin-dependent protein catabolic process;zinc ion binding;protein deubiquitination;metal ion binding;hydrolase activity;peptidase activity;proteolysis;cysteine-type peptidase activity;thiol-dependent ubiquitin-specific protease activity;zinc ion binding;thiol-dependent ubiquitin-specific protease activity;protein deubiquitination;protein p…	Ubiquitin carboxyl-terminal hydrolase;Ubiquitin carboxyl-terminal hydrolase;Ubiquitin carboxyl-terminal hydrolase;Ubiquitin carboxyl-terminal hydrolase;Ubiquitin carboxyl-terminal hydrolase;Ubiquitin carboxyl-terminal hydrolase;Ubiquitin carboxyl-terminal hydrolase;Ubiquitin carboxyl-terminal hydrolase;Ubiquitin carboxyl-terminal hydrolase;Ubiquitin carboxyl-terminal hydrolase;Ubiquitin carboxyl-…	AQZ09489	https://fungi.ensembl.org/Zygosaccharomyces_parabailii_gca_001984395/Gene/Summary?db=core;g=BZL39_A04240	https://fungi.ensembl.org/Zygosaccharomyces_parabailii_gca_001984395/Transcript/ProteinSummary?db=core;g=BZL39_A04240	https://www.uniprot.org/uniprot/A0A1S7H903
BZL39_H01570	225.967	0.511699	0.153864	3.32565	0.000882	3.05453	0.00656401	263959	264825	protein_coding	CHO1 (YER026C)	8	A0A1S7HP11	GO:0016780;GO:0008654;GO:0016020;GO:0005783;GO:0016740;GO:0016020;GO:0016021;GO:0008654;GO:0006629;GO:0003882;GO:0016020;GO:0006646;GO:0006659;GO:0003882;GO:0016021;GO:0006646	phosphotransferase activity, for other substituted phosphate groups;phospholipid biosynthetic process;membrane;endoplasmic reticulum;transferase activity;membrane;integral component of membrane;phospholipid biosynthetic process;lipid metabolic process;CDP-diacylglycerol-serine O-phosphatidyltransferase activity;membrane;phosphatidylethanolamine biosynthetic process;phosphatidylserine biosynthetic…	CDP-diacylglycerol--serine O-phosphatidyltransferase;CDP-diacylglycerol--serine O-phosphatidyltransferase;CDP-diacylglycerol--serine O-phosphatidyltransferase;CDP-diacylglycerol--serine O-phosphatidyltransferase;CDP-diacylglycerol--serine O-phosphatidyltransferase;CDP-diacylglycerol--serine O-phosphatidyltransferase;CDP-diacylglycerol--serine O-phosphatidyltransferase;CDP-diacylglycerol--serine O…	AQZ14783	https://fungi.ensembl.org/Zygosaccharomyces_parabailii_gca_001984395/Gene/Summary?db=core;g=BZL39_H01570	https://fungi.ensembl.org/Zygosaccharomyces_parabailii_gca_001984395/Transcript/ProteinSummary?db=core;g=BZL39_H01570	https://www.uniprot.org/uniprot/A0A1S7HP11
BZL39_M01700	106	0.511361	0.190869	2.67912	0.00738161	2.13185	0.0376391	351338	352243	protein_coding	GPM2 (YDL021W) and GPM3 (YOL056W)	13	A0A1S7HX67	GO:0003824;GO:0004619;GO:0006096;GO:0016868;GO:0016853;GO:0006096;GO:0006096	catalytic activity;phosphoglycerate mutase activity;glycolytic process;intramolecular transferase activity, phosphotransferases;isomerase activity;glycolytic process;glycolytic process	Phosphoglycerate mutase;Phosphoglycerate mutase;Phosphoglycerate mutase;Phosphoglycerate mutase;Phosphoglycerate mutase;Phosphoglycerate mutase;Phosphoglycerate mutase	AQZ17613	https://fungi.ensembl.org/Zygosaccharomyces_parabailii_gca_001984395/Gene/Summary?db=core;g=BZL39_M01700	https://fungi.ensembl.org/Zygosaccharomyces_parabailii_gca_001984395/Transcript/ProteinSummary?db=core;g=BZL39_M01700	https://www.uniprot.org/uniprot/A0A1S7HX67
BZL39_A09540	858.827	0.511121	0.0916852	5.57474	2.48e-08	7.60555	5.89e-07	1922356	1923000	protein_coding	ERP4 (YOR016C) and ERP2 (YAL007C)	1	A0A1S7HAP1	GO:0016020;GO:0016021;GO:0016020	membrane;integral component of membrane;membrane	GOLD domain-containing protein;GOLD domain-containing protein;GOLD domain-containing protein	AQZ10018	https://fungi.ensembl.org/Zygosaccharomyces_parabailii_gca_001984395/Gene/Summary?db=core;g=BZL39_A09540	https://fungi.ensembl.org/Zygosaccharomyces_parabailii_gca_001984395/Transcript/ProteinSummary?db=core;g=BZL39_A09540	https://www.uniprot.org/uniprot/A0A1S7HAP1
BZL39_A02490	240.799	0.511101	0.149612	3.41617	0.000635	3.19723	0.00496485	520471	521022	protein_coding	VPS68 (YOL129W)	1	A0A1S7H8G4	GO:0016020;GO:0016021;GO:0016020	membrane;integral component of membrane;membrane	VPS68 (YOL129W);VPS68 (YOL129W);VPS68 (YOL129W)	AQZ09315	https://fungi.ensembl.org/Zygosaccharomyces_parabailii_gca_001984395/Gene/Summary?db=core;g=BZL39_A02490	https://fungi.ensembl.org/Zygosaccharomyces_parabailii_gca_001984395/Transcript/ProteinSummary?db=core;g=BZL39_A02490	https://www.uniprot.org/uniprot/A0A1S7H8G4
BZL39_I04960	142.228	0.510322	0.166612	3.06293	0.00219178	2.6592	0.0141471	1012137	1012633	protein_coding	YBL059W and AIM11 (YER093C-A)	9	A0A1S7HRX8	GO:0016021;GO:0016020;GO:0016020;GO:0016021	integral component of membrane;membrane;membrane;integral component of membrane	Altered inheritance of mitochondria protein 11;Altered inheritance of mitochondria protein 11;Altered inheritance of mitochondria protein 11;Altered inheritance of mitochondria protein 11	NA	https://fungi.ensembl.org/Zygosaccharomyces_parabailii_gca_001984395/Gene/Summary?db=core;g=BZL39_I04960	https://fungi.ensembl.org/Zygosaccharomyces_parabailii_gca_001984395/Transcript/ProteinSummary?db=core;g=BZL39_I04960	https://www.uniprot.org/uniprot/A0A1S7HRX8
BZL39_M02970	7571.4	0.5101	0.0777335	6.56217	5.3e-11	10.2757	2.24e-09	599997	600296	protein_coding	(ZYRO0G02750g)	13	NA	NA	NA	NA	AQZ17740	https://fungi.ensembl.org/Zygosaccharomyces_parabailii_gca_001984395/Gene/Summary?db=core;g=BZL39_M02970	https://fungi.ensembl.org/Zygosaccharomyces_parabailii_gca_001984395/Transcript/ProteinSummary?db=core;g=BZL39_M02970	NA
BZL39_H01560	108.137	0.509774	0.182726	2.78984	0.00527347	2.2779	0.0289847	262997	263764	protein_coding	MRPL24 (YMR193W)	8	A0A1S7HP07	GO:0003735;GO:0005840	structural constituent of ribosome;ribosome	MRPL24 (YMR193W);MRPL24 (YMR193W)	AQZ14782	https://fungi.ensembl.org/Zygosaccharomyces_parabailii_gca_001984395/Gene/Summary?db=core;g=BZL39_H01560	https://fungi.ensembl.org/Zygosaccharomyces_parabailii_gca_001984395/Transcript/ProteinSummary?db=core;g=BZL39_H01560	https://www.uniprot.org/uniprot/A0A1S7HP07
BZL39_I02930	663.31	0.508871	0.109173	4.66113	3.14e-06	5.50307	4.64e-05	609019	609741	protein_coding	PRE7 (YBL041W)	9	A0A1S7HRC2	GO:0004298;GO:0051603;GO:0005839;GO:0016787;GO:0008233;GO:0006508;GO:0005634;GO:0005737;GO:0000502;GO:0005634	threonine-type endopeptidase activity;proteolysis involved in cellular protein catabolic process;proteasome core complex;hydrolase activity;peptidase activity;proteolysis;nucleus;cytoplasm;proteasome complex;nucleus	Proteasome endopeptidase complex;Proteasome endopeptidase complex;Proteasome endopeptidase complex;Proteasome endopeptidase complex;Proteasome endopeptidase complex;Proteasome endopeptidase complex;Proteasome endopeptidase complex;Proteasome endopeptidase complex;Proteasome endopeptidase complex;Proteasome endopeptidase complex	AQZ15547	https://fungi.ensembl.org/Zygosaccharomyces_parabailii_gca_001984395/Gene/Summary?db=core;g=BZL39_I02930	https://fungi.ensembl.org/Zygosaccharomyces_parabailii_gca_001984395/Transcript/ProteinSummary?db=core;g=BZL39_I02930	https://www.uniprot.org/uniprot/A0A1S7HRC2
BZL39_E01850	152.225	0.508272	0.179637	2.82944	0.004663	2.33133	0.0262831	358068	359345	protein_coding	PBP2 (YBR233W)	5	A0A1S7HIQ6	GO:0003676;GO:0003723	nucleic acid binding;RNA binding	PBP2 (YBR233W);PBP2 (YBR233W)	AQZ12846	https://fungi.ensembl.org/Zygosaccharomyces_parabailii_gca_001984395/Gene/Summary?db=core;g=BZL39_E01850	https://fungi.ensembl.org/Zygosaccharomyces_parabailii_gca_001984395/Transcript/ProteinSummary?db=core;g=BZL39_E01850	https://www.uniprot.org/uniprot/A0A1S7HIQ6
BZL39_C05870	760.972	0.508233	0.110301	4.6077	4.07e-06	5.39041	5.9e-05	1103917	1104537	protein_coding	LSB1 (YGR136W) and PIN3 (YPR154W)	3	NA	NA	NA	NA	AQZ11659	https://fungi.ensembl.org/Zygosaccharomyces_parabailii_gca_001984395/Gene/Summary?db=core;g=BZL39_C05870	https://fungi.ensembl.org/Zygosaccharomyces_parabailii_gca_001984395/Transcript/ProteinSummary?db=core;g=BZL39_C05870	NA
BZL39_I01460	112.742	0.508107	0.181493	2.79959	0.00511671	2.29101	0.0283141	327124	328419	protein_coding	STP22 (YCL008C)	9	A0A1S7HQT7	GO:0006464;GO:0015031;GO:0005768;GO:0015031;GO:0015031	cellular protein modification process;protein transport;endosome;protein transport;protein transport	STP22 (YCL008C);STP22 (YCL008C);STP22 (YCL008C);STP22 (YCL008C);STP22 (YCL008C)	NA	https://fungi.ensembl.org/Zygosaccharomyces_parabailii_gca_001984395/Gene/Summary?db=core;g=BZL39_I01460	https://fungi.ensembl.org/Zygosaccharomyces_parabailii_gca_001984395/Transcript/ProteinSummary?db=core;g=BZL39_I01460	https://www.uniprot.org/uniprot/A0A1S7HQT7
BZL39_H00380	784.99	0.508043	0.110819	4.58445	4.55e-06	5.34199	6.48e-05	63406	63780	protein_coding	AHC2 (YCR082W)	8	NA	NA	NA	NA	AQZ14664	https://fungi.ensembl.org/Zygosaccharomyces_parabailii_gca_001984395/Gene/Summary?db=core;g=BZL39_H00380	https://fungi.ensembl.org/Zygosaccharomyces_parabailii_gca_001984395/Transcript/ProteinSummary?db=core;g=BZL39_H00380	NA
BZL39_L03380	338.439	0.507801	0.116776	4.34848	1.37e-05	4.86328	0.000173	656112	657080	protein_coding	ATP11 (YNL315C)	12	A0A1S7HW81	GO:0005739;GO:0065003;GO:0005739;GO:0005739	mitochondrion;protein-containing complex assembly;mitochondrion;mitochondrion	ATP11 (YNL315C);ATP11 (YNL315C);ATP11 (YNL315C);ATP11 (YNL315C)	AQZ17267	https://fungi.ensembl.org/Zygosaccharomyces_parabailii_gca_001984395/Gene/Summary?db=core;g=BZL39_L03380	https://fungi.ensembl.org/Zygosaccharomyces_parabailii_gca_001984395/Transcript/ProteinSummary?db=core;g=BZL39_L03380	https://www.uniprot.org/uniprot/A0A1S7HW81
BZL39_B02750	132.041	0.506734	0.177789	2.8502	0.00436921	2.3596	0.0249641	538899	540050	protein_coding	CDC43 (YGL155W)	2	A0A1S7HBM3	GO:0003824;GO:0004659	catalytic activity;prenyltransferase activity	CDC43 (YGL155W);CDC43 (YGL155W)	AQZ10350	https://fungi.ensembl.org/Zygosaccharomyces_parabailii_gca_001984395/Gene/Summary?db=core;g=BZL39_B02750	https://fungi.ensembl.org/Zygosaccharomyces_parabailii_gca_001984395/Transcript/ProteinSummary?db=core;g=BZL39_B02750	https://www.uniprot.org/uniprot/A0A1S7HBM3
BZL39_F04140	542.099	0.506166	0.116259	4.35378	1.34e-05	4.8729	0.000169	853957	856833	protein_coding	PFK2 (YMR205C)	6	A0A1S7HL59	GO:0003872;GO:0005524;GO:0005737;GO:0006002;GO:0006096;GO:0016301;GO:0046872;GO:0008152;GO:0016740;GO:0005524;GO:0006096;GO:0003824;GO:0000166;GO:0016310;GO:0005737;GO:0003872;GO:0005737;GO:0006096;GO:0005737;GO:0003872;GO:0061615;GO:0061615;GO:0061615;GO:0006096	6-phosphofructokinase activity;ATP binding;cytoplasm;fructose 6-phosphate metabolic process;glycolytic process;kinase activity;metal ion binding;metabolic process;transferase activity;ATP binding;glycolytic process;catalytic activity;nucleotide binding;phosphorylation;cytoplasm;6-phosphofructokinase activity;cytoplasm;glycolytic process;cytoplasm;6-phosphofructokinase activity;glycolytic process …	ATP-dependent 6-phosphofructokinase;ATP-dependent 6-phosphofructokinase;ATP-dependent 6-phosphofructokinase;ATP-dependent 6-phosphofructokinase;ATP-dependent 6-phosphofructokinase;ATP-dependent 6-phosphofructokinase;ATP-dependent 6-phosphofructokinase;ATP-dependent 6-phosphofructokinase;ATP-dependent 6-phosphofructokinase;ATP-dependent 6-phosphofructokinase;ATP-dependent 6-phosphofructokinase;ATP…	AQZ13784	https://fungi.ensembl.org/Zygosaccharomyces_parabailii_gca_001984395/Gene/Summary?db=core;g=BZL39_F04140	https://fungi.ensembl.org/Zygosaccharomyces_parabailii_gca_001984395/Transcript/ProteinSummary?db=core;g=BZL39_F04140	https://www.uniprot.org/uniprot/A0A1S7HL59
BZL39_F01300	256.061	0.506074	0.131204	3.85714	0.000115	3.9393	0.00113316	273045	273632	protein_coding	YGR273C and YMR295C	6	NA	NA	NA	NA	AQZ13503	https://fungi.ensembl.org/Zygosaccharomyces_parabailii_gca_001984395/Gene/Summary?db=core;g=BZL39_F01300	https://fungi.ensembl.org/Zygosaccharomyces_parabailii_gca_001984395/Transcript/ProteinSummary?db=core;g=BZL39_F01300	NA
BZL39_A04630	1488.48	0.505358	0.0917659	5.50703	3.65e-08	7.43771	8.4e-07	966652	967653	protein_coding	NQM1 (YGR043C) and TAL1 (YLR354C)	1	A0A1S7H937	GO:0005975;GO:0006098;GO:0003824;GO:0004801;GO:0005737;GO:0006098;GO:0016740;GO:0004801;GO:0006098	carbohydrate metabolic process;pentose-phosphate shunt;catalytic activity;sedoheptulose-7-phosphate:D-glyceraldehyde-3-phosphate glyceronetransferase activity;cytoplasm;pentose-phosphate shunt;transferase activity;sedoheptulose-7-phosphate:D-glyceraldehyde-3-phosphate glyceronetransferase activity;pentose-phosphate shunt	Transaldolase;Transaldolase;Transaldolase;Transaldolase;Transaldolase;Transaldolase;Transaldolase;Transaldolase;Transaldolase	AQZ09528	https://fungi.ensembl.org/Zygosaccharomyces_parabailii_gca_001984395/Gene/Summary?db=core;g=BZL39_A04630	https://fungi.ensembl.org/Zygosaccharomyces_parabailii_gca_001984395/Transcript/ProteinSummary?db=core;g=BZL39_A04630	https://www.uniprot.org/uniprot/A0A1S7H937
BZL39_D06120	355.019	0.504272	0.140438	3.59071	0.00033	3.48149	0.0028381	1254041	1256680	protein_coding	USA1 (YML029W)	4	NA	NA	NA	NA	AQZ12549	https://fungi.ensembl.org/Zygosaccharomyces_parabailii_gca_001984395/Gene/Summary?db=core;g=BZL39_D06120	https://fungi.ensembl.org/Zygosaccharomyces_parabailii_gca_001984395/Transcript/ProteinSummary?db=core;g=BZL39_D06120	NA
[truncated: 1,731 more rows]

## Sheet: ATCC_W8_30_vs_ATCC_Ctrl_30.de
Table S1C. Differentially regulated genes (log 2-fold change, p-value and description) in Z. parabailii cells treated with prenylated isoflavonoids (transcriptomics).
[truncated: 1,490 more rows]

[truncated: 3 more sheets: ATCC_G20_120_vs_ATCC_Ctrl120.de, ATCC_W8_120_vs_ATCC_Ctrl_120.de, Table]
