# Supplementary material for: Cellular Responses and Targets in Food Spoilage Yeasts Exposed to Antifungal Prenylated Isoflavonoids
Source: Microbiol Spectr. 2023 Jul 10;11(4):e01327-23. doi: 10.1128/spectrum.01327-23 (PMC10433819; doi:10.1128/spectrum.01327-23)
Supplement: Supplemental file 4 — Supplemental material. Download spectrum.01327-23-s0004.xlsx, XLSX file, 0.1 MB [file spectrum.01327-23-s0004.xlsx]

## Sheet: G20_up_30 min
Table S2. Genes contributing to GO terms, transcriptomics.
gene_id	baseMean	log2FoldChange	lfcSE	stat	pvalue	padj	log2FoldChange.shrinked	lfcSE.shrinked	description	uniprot_id	go_ids	go_descs	gene_descs	strain	gene_product_descs	contrast	time	is_de_at_1p5	is_de_at_1p0_shrinked	direction	full_contrast
BZL39_E07090	2967.75	4.59095	0.105545	43.4978	0	0	4.58359	0.105516	(ZYRO0D17710g)	A0A1S7HK08	GO:0042626;GO:0005524;GO:0016020;GO:0016021;GO:0016887;GO:0055085;GO:1990961;GO:0000166;GO:0016021;GO:0016020;GO:0005524;GO:0016020;GO:0000166;GO:0005524	ATPase-coupled transmembrane transporter activity;ATP binding;membrane;integral component of membrane;ATPase activity;transmembrane transport;xenobiotic detoxification by transmembrane export across the plasma membrane;nucleotide binding;integral component of membrane;membrane;ATP binding;membrane;nucleotide binding;ATP binding	(ZYRO0D17710g);(ZYRO0D17710g);(ZYRO0D17710g);(ZYRO0D17710g);(ZYRO0D17710g);(ZYRO0D17710g);(ZYRO0D17710g);(ZYRO0D17710g);(ZYRO0D17710g);(ZYRO0D17710g);(ZYRO0D17710g);(ZYRO0D17710g);(ZYRO0D17710g);(ZYRO0D17710g)	ATCC	NA	G20_v_Ctrl	30	TRUE	TRUE	Upregulated	G20_v_Ctrl_at_30
BZL39_K05110	5777.87	7.26544	0.136791	53.1132	0	0	7.25152	0.136763	hypothetical protein	A0A1S7HVB6	GO:0042626;GO:0005524;GO:0016020;GO:0016021;GO:0016887;GO:0055085;GO:0016020;GO:0005524;GO:0016021;GO:0000166;GO:0016020;GO:0005524;GO:0000166	ATPase-coupled transmembrane transporter activity;ATP binding;membrane;integral component of membrane;ATPase activity;transmembrane transport;membrane;ATP binding;integral component of membrane;nucleotide binding;membrane;ATP binding;nucleotide binding	Uncharacterized protein;Uncharacterized protein;Uncharacterized protein;Uncharacterized protein;Uncharacterized protein;Uncharacterized protein;Uncharacterized protein;Uncharacterized protein;Uncharacterized protein;Uncharacterized protein;Uncharacterized protein;Uncharacterized protein;Uncharacterized protein	ATCC	NA	G20_v_Ctrl	30	TRUE	TRUE	Upregulated	G20_v_Ctrl_at_30
BZL39_H00130	2235.84	4.29991	0.117402	36.6255	1.12e-293	3.36e-290	4.291	0.117359	(ZYRO0D17710g)	A0A1S7HNN0	GO:0042626;GO:0005524;GO:0016020;GO:0016021;GO:0016887;GO:0055085;GO:1990961;GO:0005524;GO:0000166;GO:0016021;GO:0016020;GO:0016020;GO:0005524;GO:0000166	ATPase-coupled transmembrane transporter activity;ATP binding;membrane;integral component of membrane;ATPase activity;transmembrane transport;xenobiotic detoxification by transmembrane export across the plasma membrane;ATP binding;nucleotide binding;integral component of membrane;membrane;membrane;ATP binding;nucleotide binding	(ZYRO0D17710g);(ZYRO0D17710g);(ZYRO0D17710g);(ZYRO0D17710g);(ZYRO0D17710g);(ZYRO0D17710g);(ZYRO0D17710g);(ZYRO0D17710g);(ZYRO0D17710g);(ZYRO0D17710g);(ZYRO0D17710g);(ZYRO0D17710g);(ZYRO0D17710g);(ZYRO0D17710g)	ATCC	NA	G20_v_Ctrl	30	TRUE	TRUE	Upregulated	G20_v_Ctrl_at_30
BZL39_K05010	1964.16	2.86615	0.100319	28.5705	1.56e-179	3.5e-176	2.85897	0.1006	hypothetical protein	A0A1S7HV16	GO:0042626;GO:0005524;GO:0016020;GO:0016021;GO:0016887;GO:0055085;GO:1990961;GO:0005524;GO:0016021;GO:0000166;GO:0016020;GO:0016020;GO:0000166;GO:0005524	ATPase-coupled transmembrane transporter activity;ATP binding;membrane;integral component of membrane;ATPase activity;transmembrane transport;xenobiotic detoxification by transmembrane export across the plasma membrane;ATP binding;integral component of membrane;nucleotide binding;membrane;membrane;nucleotide binding;ATP binding	Uncharacterized protein;Uncharacterized protein;Uncharacterized protein;Uncharacterized protein;Uncharacterized protein;Uncharacterized protein;Uncharacterized protein;Uncharacterized protein;Uncharacterized protein;Uncharacterized protein;Uncharacterized protein;Uncharacterized protein;Uncharacterized protein;Uncharacterized protein	ATCC	NA	G20_v_Ctrl	30	TRUE	TRUE	Upregulated	G20_v_Ctrl_at_30
BZL39_D01270	2432.57	2.71467	0.115116	23.582	5.89e-123	1.06e-119	2.70354	0.11592	hypothetical protein	NA	NA	NA	NA	ATCC	NA	G20_v_Ctrl	30	TRUE	TRUE	Upregulated	G20_v_Ctrl_at_30
BZL39_I04720	427.455	3.1062	0.137869	22.5301	2.1e-112	3.14e-109	3.09409	0.138135	YLR194C	NA	NA	NA	NA	ATCC	NA	G20_v_Ctrl	30	TRUE	TRUE	Upregulated	G20_v_Ctrl_at_30
BZL39_H06360	4025.01	2.16008	0.0981903	21.9989	2.95e-107	3.78e-104	2.1395	0.0997402	hypothetical protein	A0A1S7HQD5	GO:0003824	catalytic activity	Epimerase domain-containing protein	ATCC	NA	G20_v_Ctrl	30	TRUE	TRUE	Upregulated	G20_v_Ctrl_at_30
BZL39_H00190	1384.72	2.03878	0.0955008	21.3483	4.04e-101	4.53e-98	2.01585	0.0967632	LYS9 (YNR050C)	A0A1S7HNL9	GO:0055114;GO:0016491	oxidation-reduction process;oxidoreductase activity	LYS9 (YNR050C);LYS9 (YNR050C)	ATCC	NA	G20_v_Ctrl	30	TRUE	TRUE	Upregulated	G20_v_Ctrl_at_30
BZL39_I05760	2393.1	1.8558	0.093579	19.8314	1.6e-87	1.43e-84	1.83009	0.0942409	ERO1 (YML130C)	A0A1S7HS68	GO:0005783;GO:0016972;GO:0055114;GO:0003756;GO:0034975;GO:0005783;GO:0016671;GO:0055114;GO:0003756;GO:0055114;GO:0005783;GO:0016020;GO:0005789;GO:0018215;GO:0018215	endoplasmic reticulum;thiol oxidase activity;oxidation-reduction process;protein disulfide isomerase activity;protein folding in endoplasmic reticulum;endoplasmic reticulum;oxidoreductase activity, acting on a sulfur group of donors, disulfide as acceptor;oxidation-reduction process;protein disulfide isomerase activity;oxidation-reduction process;endoplasmic reticulum;membrane;endoplasmic reticul…	ERO1 (YML130C);ERO1 (YML130C);ERO1 (YML130C);ERO1 (YML130C);ERO1 (YML130C);ERO1 (YML130C);ERO1 (YML130C);ERO1 (YML130C);ERO1 (YML130C);ERO1 (YML130C);ERO1 (YML130C);ERO1 (YML130C);ERO1 (YML130C);ERO1 (YML130C);ERO1 (YML130C)	ATCC	NA	G20_v_Ctrl	30	TRUE	TRUE	Upregulated	G20_v_Ctrl_at_30
BZL39_N04950	446.328	2.86358	0.156524	18.2949	9.09e-75	7.41e-72	2.84546	0.157784	YLR194C	NA	NA	NA	NA	ATCC	NA	G20_v_Ctrl	30	TRUE	TRUE	Upregulated	G20_v_Ctrl_at_30
BZL39_B09945	245.121	3.58213	0.197007	18.1828	7.07e-74	5.28e-71	3.55837	0.196948	hypothetical protein	NA	NA	NA	NA	ATCC	NA	G20_v_Ctrl	30	TRUE	TRUE	Upregulated	G20_v_Ctrl_at_30
BZL39_E00330	901.4	1.83116	0.103379	17.713	3.33e-70	2.29e-67	1.79937	0.104141	OPI3 (YJR073C)	A0A1S7HI00	GO:0000773;GO:0006656;GO:0080101;GO:0006656;GO:0008757;GO:0032259;GO:0005783;GO:0016740;GO:0016021;GO:0008168;GO:0006629;GO:0005739;GO:0008654;GO:0016020;GO:0000773;GO:0080101;GO:0005789;GO:0016020;GO:0031966;GO:0000773;GO:0006656;GO:0005789;GO:0031966;GO:0080101;GO:0006656	phosphatidyl-N-methylethanolamine N-methyltransferase activity;phosphatidylcholine biosynthetic process;phosphatidyl-N-dimethylethanolamine N-methyltransferase activity;phosphatidylcholine biosynthetic process;S-adenosylmethionine-dependent methyltransferase activity;methylation;endoplasmic reticulum;transferase activity;integral component of membrane;methyltransferase activity;lipid metabolic pr…	Phosphatidyl-N-methylethanolamine N-methyltransferase;Phosphatidyl-N-methylethanolamine N-methyltransferase;Phosphatidyl-N-methylethanolamine N-methyltransferase;Phosphatidyl-N-methylethanolamine N-methyltransferase;Phosphatidyl-N-methylethanolamine N-methyltransferase;Phosphatidyl-N-methylethanolamine N-methyltransferase;Phosphatidyl-N-methylethanolamine N-methyltransferase;Phosphatidyl-N-methyl…	ATCC	NA	G20_v_Ctrl	30	TRUE	TRUE	Upregulated	G20_v_Ctrl_at_30
BZL39_A07070	865.887	1.84975	0.108558	17.0393	4.19e-65	2.51e-62	1.81501	0.109519	MPM1 (YJL066C)	NA	NA	NA	NA	ATCC	NA	G20_v_Ctrl	30	TRUE	TRUE	Upregulated	G20_v_Ctrl_at_30
BZL39_K02920	555.877	1.87057	0.119117	15.7037	1.43e-55	7.99e-53	1.82919	0.120483	(ZYRO0D11858g)	A0A1S7HUG2	GO:0042626;GO:0005524;GO:0016020;GO:0016021;GO:0016887;GO:0055085;GO:1990961;GO:0016020;GO:0005524;GO:0000166;GO:0016021;GO:0016020;GO:0000166;GO:0005524	ATPase-coupled transmembrane transporter activity;ATP binding;membrane;integral component of membrane;ATPase activity;transmembrane transport;xenobiotic detoxification by transmembrane export across the plasma membrane;membrane;ATP binding;nucleotide binding;integral component of membrane;membrane;nucleotide binding;ATP binding	(ZYRO0D11858g);(ZYRO0D11858g);(ZYRO0D11858g);(ZYRO0D11858g);(ZYRO0D11858g);(ZYRO0D11858g);(ZYRO0D11858g);(ZYRO0D11858g);(ZYRO0D11858g);(ZYRO0D11858g);(ZYRO0D11858g);(ZYRO0D11858g);(ZYRO0D11858g);(ZYRO0D11858g)	ATCC	NA	G20_v_Ctrl	30	TRUE	TRUE	Upregulated	G20_v_Ctrl_at_30
BZL39_H02780	643.368	1.87936	0.119728	15.697	1.59e-55	8.36e-53	1.83776	0.121171	(ZYRO0F10274g)	A0A1S7HPB9	GO:0004190;GO:0006508;GO:0008233;GO:0004190;GO:0006508;GO:0016787	aspartic-type endopeptidase activity;proteolysis;peptidase activity;aspartic-type endopeptidase activity;proteolysis;hydrolase activity	Peptidase A1 domain-containing protein;Peptidase A1 domain-containing protein;Peptidase A1 domain-containing protein;Peptidase A1 domain-containing protein;Peptidase A1 domain-containing protein;Peptidase A1 domain-containing protein	ATCC	NA	G20_v_Ctrl	30	TRUE	TRUE	Upregulated	G20_v_Ctrl_at_30
BZL39_L02120	2813.94	1.53724	0.10051	15.2944	8.33e-53	4.15e-50	1.50593	0.100406	STF2 (YGR008C) and TMA10 (YLR327C)	NA	NA	NA	NA	ATCC	NA	G20_v_Ctrl	30	TRUE	TRUE	Upregulated	G20_v_Ctrl_at_30
BZL39_N02820	492.748	1.63897	0.109078	15.0256	4.99e-51	2.35e-48	1.60203	0.109144	CSR1 (YLR380W)	NA	NA	NA	NA	ATCC	NA	G20_v_Ctrl	30	TRUE	TRUE	Upregulated	G20_v_Ctrl_at_30
BZL39_E07030	982.514	1.68724	0.113172	14.9087	2.9e-50	1.3e-47	1.64764	0.113421	LYS9 (YNR050C)	A0A1S7HK17	GO:0055114;GO:0016491	oxidation-reduction process;oxidoreductase activity	LYS9 (YNR050C);LYS9 (YNR050C)	ATCC	NA	G20_v_Ctrl	30	TRUE	TRUE	Upregulated	G20_v_Ctrl_at_30
BZL39_F00850	6413.42	1.27491	0.0883501	14.4302	3.34e-47	1.42e-44	1.25029	0.0888458	AHP1 (YLR109W)	NA	NA	NA	NA	ATCC	NA	G20_v_Ctrl	30	FALSE	TRUE	Upregulated	G20_v_Ctrl_at_30
BZL39_F03540	529.136	1.71211	0.119093	14.3763	7.29e-47	2.97e-44	1.66844	0.119498	CSR1 (YLR380W)	NA	NA	NA	NA	ATCC	NA	G20_v_Ctrl	30	TRUE	TRUE	Upregulated	G20_v_Ctrl_at_30
BZL39_A09995	98.9155	4.56761	0.322463	14.1648	1.51e-45	5.9e-43	4.49939	0.321646	hypothetical protein	NA	NA	NA	NA	ATCC	NA	G20_v_Ctrl	30	TRUE	TRUE	Upregulated	G20_v_Ctrl_at_30
BZL39_B07210	409.82	1.65872	0.124843	13.2864	2.78e-40	1.04e-37	1.61048	0.125032	MKC7 (YDR144C) and YPS1 (YLR120C)	A0A1S7HCS0	GO:0004190;GO:0006508;GO:0006508;GO:0008233;GO:0016787;GO:0004190	aspartic-type endopeptidase activity;proteolysis;proteolysis;peptidase activity;hydrolase activity;aspartic-type endopeptidase activity	Peptidase A1 domain-containing protein;Peptidase A1 domain-containing protein;Peptidase A1 domain-containing protein;Peptidase A1 domain-containing protein;Peptidase A1 domain-containing protein;Peptidase A1 domain-containing protein	ATCC	NA	G20_v_Ctrl	30	TRUE	TRUE	Upregulated	G20_v_Ctrl_at_30
BZL39_A06460	1425.25	1.26904	0.0964886	13.1522	1.65e-39	5.92e-37	1.2394	0.0972406	YOR1 (YGR281W)	A0A1S7H9M2	GO:0008559;GO:0042626;GO:0042908;GO:0005524;GO:0016021;GO:0016887;GO:0055085;GO:0016020;GO:0005524;GO:0000166;GO:0016021;GO:0016020;GO:0000166;GO:0005524	ATPase-coupled xenobiotic transmembrane transporter activity;ATPase-coupled transmembrane transporter activity;xenobiotic transport;ATP binding;integral component of membrane;ATPase activity;transmembrane transport;membrane;ATP binding;nucleotide binding;integral component of membrane;membrane;nucleotide binding;ATP binding	YOR1 (YGR281W);YOR1 (YGR281W);YOR1 (YGR281W);YOR1 (YGR281W);YOR1 (YGR281W);YOR1 (YGR281W);YOR1 (YGR281W);YOR1 (YGR281W);YOR1 (YGR281W);YOR1 (YGR281W);YOR1 (YGR281W);YOR1 (YGR281W);YOR1 (YGR281W);YOR1 (YGR281W)	ATCC	NA	G20_v_Ctrl	30	FALSE	TRUE	Upregulated	G20_v_Ctrl_at_30
BZL39_B02970	776.628	1.29042	0.101258	12.7439	3.37e-37	1.16e-34	1.25799	0.101991	LYS12 (YIL094C)	A0A1S7HBE0	GO:0000287;GO:0055114;GO:0016616;GO:0051287;GO:0046872	magnesium ion binding;oxidation-reduction process;oxidoreductase activity, acting on the CH-OH group of donors, NAD or NADP as acceptor;NAD binding;metal ion binding	Iso_dh domain-containing protein;Iso_dh domain-containing protein;Iso_dh domain-containing protein;Iso_dh domain-containing protein;Iso_dh domain-containing protein	ATCC	NA	G20_v_Ctrl	30	FALSE	TRUE	Upregulated	G20_v_Ctrl_at_30
BZL39_A04270	1160.12	1.23032	0.0979718	12.5579	3.6e-36	1.19e-33	1.19895	0.0991035	YBR056W	NA	NA	NA	NA	ATCC	NA	G20_v_Ctrl	30	FALSE	TRUE	Upregulated	G20_v_Ctrl_at_30
BZL39_D00840	1403.14	1.17451	0.0948575	12.3818	3.28e-35	1.01e-32	1.14373	0.0963494	ADH5 (YBR145W) and ADH1 (YOL086C)	A0A1S7HG67	GO:0008270;GO:0055114;GO:0016491;GO:0046872;GO:0055114;GO:0016491	zinc ion binding;oxidation-reduction process;oxidoreductase activity;metal ion binding;oxidation-reduction process;oxidoreductase activity	PKS_ER domain-containing protein;PKS_ER domain-containing protein;PKS_ER domain-containing protein;PKS_ER domain-containing protein;PKS_ER domain-containing protein;PKS_ER domain-containing protein	ATCC	NA	G20_v_Ctrl	30	FALSE	TRUE	Upregulated	G20_v_Ctrl_at_30
BZL39_C02670	1253.55	1.29242	0.105158	12.2903	1.02e-34	3.05e-32	1.25736	0.106002	AHA1 (YDR214W)	A0A1S7HE56	GO:0001671;GO:0051087;GO:0051879;GO:0032781	ATPase activator activity;chaperone binding;Hsp90 protein binding;positive regulation of ATPase activity	Aha1_N domain-containing protein;Aha1_N domain-containing protein;Aha1_N domain-containing protein;Aha1_N domain-containing protein	ATCC	NA	G20_v_Ctrl	30	FALSE	TRUE	Upregulated	G20_v_Ctrl_at_30
BZL39_N04530	109.122	3.05059	0.249918	12.2064	2.87e-34	8.31e-32	3.00713	0.253407	hypothetical protein	NA	NA	NA	NA	ATCC	NA	G20_v_Ctrl	30	TRUE	TRUE	Upregulated	G20_v_Ctrl_at_30
BZL39_K00170	191.434	1.80471	0.150646	11.9798	4.53e-33	1.19e-30	1.73656	0.152335	hypothetical protein	A0A1S7HTR6	GO:0008270;GO:0055114;GO:0016491;GO:0055114;GO:0046872;GO:0016491	zinc ion binding;oxidation-reduction process;oxidoreductase activity;oxidation-reduction process;metal ion binding;oxidoreductase activity	PKS_ER domain-containing protein;PKS_ER domain-containing protein;PKS_ER domain-containing protein;PKS_ER domain-containing protein;PKS_ER domain-containing protein;PKS_ER domain-containing protein	ATCC	NA	G20_v_Ctrl	30	TRUE	TRUE	Upregulated	G20_v_Ctrl_at_30
BZL39_I01660	1533.9	1.11705	0.0934775	11.9499	6.5e-33	1.66e-30	1.08514	0.0953875	PGK1 (YCR012W)	A0A1S7HQW7	GO:0004618;GO:0006096;GO:0016740;GO:0016301;GO:0005524;GO:0016310;GO:0000166;GO:0004618	phosphoglycerate kinase activity;glycolytic process;transferase activity;kinase activity;ATP binding;phosphorylation;nucleotide binding;phosphoglycerate kinase activity	Phosphoglycerate kinase;Phosphoglycerate kinase;Phosphoglycerate kinase;Phosphoglycerate kinase;Phosphoglycerate kinase;Phosphoglycerate kinase;Phosphoglycerate kinase;Phosphoglycerate kinase	ATCC	NA	G20_v_Ctrl	30	FALSE	TRUE	Upregulated	G20_v_Ctrl_at_30
BZL39_M01640	3693.01	1.05983	0.088878	11.9246	8.81e-33	2.13e-30	1.02881	0.0908651	HSP10 (YOR020C)	A0A1S7HX23	GO:0006457;GO:0005524	protein folding;ATP binding	HSP10 (YOR020C);HSP10 (YOR020C)	ATCC	NA	G20_v_Ctrl	30	FALSE	TRUE	Upregulated	G20_v_Ctrl_at_30
BZL39_M01510	2116.22	1.24634	0.105571	11.8058	3.64e-32	8.59e-30	1.21005	0.106893	HSP78 (YDR258C)	A0A1S7HX80	GO:0005524;GO:0016887;GO:0005524;GO:0000166	ATP binding;ATPase activity;ATP binding;nucleotide binding	HSP78 (YDR258C);HSP78 (YDR258C);HSP78 (YDR258C);HSP78 (YDR258C)	ATCC	NA	G20_v_Ctrl	30	FALSE	TRUE	Upregulated	G20_v_Ctrl_at_30
BZL39_C03780	582.45	1.27508	0.110002	11.5914	4.55e-31	1.02e-28	1.2362	0.111217	HCH1 (YNL281W)	A0A1S7HEH5	GO:0001671;GO:0051087;GO:0051879;GO:0032781	ATPase activator activity;chaperone binding;Hsp90 protein binding;positive regulation of ATPase activity	Aha1_N domain-containing protein;Aha1_N domain-containing protein;Aha1_N domain-containing protein;Aha1_N domain-containing protein	ATCC	NA	G20_v_Ctrl	30	FALSE	TRUE	Upregulated	G20_v_Ctrl_at_30
BZL39_M00420	2719.43	1.05916	0.0914731	11.5789	5.27e-31	1.15e-28	1.02615	0.0936461	HSP42 (YDR171W)	NA	NA	NA	NA	ATCC	NA	G20_v_Ctrl	30	FALSE	TRUE	Upregulated	G20_v_Ctrl_at_30
BZL39_B02580	1639.39	1.11997	0.0978228	11.4489	2.38e-30	5.08e-28	1.08494	0.100008	UBI4 (YLL039C)	A0A1S7HBH2	GO:0004857;GO:0051321;GO:0031386;GO:0005777;GO:0016567;GO:0043086	enzyme inhibitor activity;meiotic cell cycle;protein tag;peroxisome;protein ubiquitination;negative regulation of catalytic activity	UBI4 (YLL039C);UBI4 (YLL039C);UBI4 (YLL039C);UBI4 (YLL039C);UBI4 (YLL039C);UBI4 (YLL039C)	ATCC	NA	G20_v_Ctrl	30	FALSE	TRUE	Upregulated	G20_v_Ctrl_at_30
BZL39_B00680	2894.34	1.06548	0.0933531	11.4134	3.58e-30	7.47e-28	1.03132	0.0956273	YNL208W	A0A1S7HB08	GO:0019867	outer membrane	Rick_17kDa_Anti domain-containing protein	ATCC	NA	G20_v_Ctrl	30	FALSE	TRUE	Upregulated	G20_v_Ctrl_at_30
BZL39_C05460	2712.79	1.14988	0.100879	11.3986	4.25e-30	8.65e-28	1.11382	0.102987	STF2 (YGR008C) and TMA10 (YLR327C)	NA	NA	NA	NA	ATCC	NA	G20_v_Ctrl	30	FALSE	TRUE	Upregulated	G20_v_Ctrl_at_30
BZL39_C00740	411.25	1.29256	0.113583	11.3799	5.26e-30	1.03e-27	1.25136	0.114763	LHS1 (YKL073W)	A0A1S7HDR0	GO:0005524;GO:0000166	ATP binding;nucleotide binding	LHS1 (YKL073W);LHS1 (YKL073W)	ATCC	NA	G20_v_Ctrl	30	FALSE	TRUE	Upregulated	G20_v_Ctrl_at_30
BZL39_D05360	510.86	1.33252	0.120773	11.0333	2.64e-28	4.93e-26	1.28646	0.121803	(ZYRO0D11858g)	A0A1S7HHC3	GO:0042626;GO:0005524;GO:0016020;GO:0016021;GO:0016887;GO:0055085;GO:1990961;GO:0016020;GO:0016021;GO:0005524;GO:0000166;GO:0016020;GO:0005524;GO:0000166	ATPase-coupled transmembrane transporter activity;ATP binding;membrane;integral component of membrane;ATPase activity;transmembrane transport;xenobiotic detoxification by transmembrane export across the plasma membrane;membrane;integral component of membrane;ATP binding;nucleotide binding;membrane;ATP binding;nucleotide binding	(ZYRO0D11858g);(ZYRO0D11858g);(ZYRO0D11858g);(ZYRO0D11858g);(ZYRO0D11858g);(ZYRO0D11858g);(ZYRO0D11858g);(ZYRO0D11858g);(ZYRO0D11858g);(ZYRO0D11858g);(ZYRO0D11858g);(ZYRO0D11858g);(ZYRO0D11858g);(ZYRO0D11858g)	ATCC	NA	G20_v_Ctrl	30	FALSE	TRUE	Upregulated	G20_v_Ctrl_at_30
BZL39_H02760	395.298	1.30564	0.123486	10.5732	3.97e-26	6.84e-24	1.25679	0.125	MKC7 (YDR144C) and YPS1 (YLR120C)	A0A1S7HPR4	GO:0004190;GO:0006508;GO:0006508;GO:0004190;GO:0016787;GO:0008233	aspartic-type endopeptidase activity;proteolysis;proteolysis;aspartic-type endopeptidase activity;hydrolase activity;peptidase activity	Peptidase A1 domain-containing protein;Peptidase A1 domain-containing protein;Peptidase A1 domain-containing protein;Peptidase A1 domain-containing protein;Peptidase A1 domain-containing protein;Peptidase A1 domain-containing protein	ATCC	NA	G20_v_Ctrl	30	FALSE	TRUE	Upregulated	G20_v_Ctrl_at_30
BZL39_N01810	1030.59	1.08343	0.102731	10.5462	5.29e-26	8.94e-24	1.04254	0.105636	TPI1 (YDR050C)	A0A1S7HYL2	GO:0004807;GO:0003824;GO:0006096;GO:0006094;GO:0016853;GO:0006096;GO:0004807;GO:0006094;GO:0006096	triose-phosphate isomerase activity;catalytic activity;glycolytic process;gluconeogenesis;isomerase activity;glycolytic process;triose-phosphate isomerase activity;gluconeogenesis;glycolytic process	Triosephosphate isomerase;Triosephosphate isomerase;Triosephosphate isomerase;Triosephosphate isomerase;Triosephosphate isomerase;Triosephosphate isomerase;Triosephosphate isomerase;Triosephosphate isomerase;Triosephosphate isomerase	ATCC	NA	G20_v_Ctrl	30	FALSE	TRUE	Upregulated	G20_v_Ctrl_at_30
BZL39_H02250	3435.1	1.21834	0.11819	10.3083	6.46e-25	1.03e-22	1.17108	0.120693	SSA3 (YBL075C) and SSA4 (YER103W)	A0A1S7HP96	GO:0005829;GO:0006457;GO:0051082;GO:0006515;GO:0006616;GO:0016887;GO:0000166;GO:0005524	cytosol;protein folding;unfolded protein binding;protein quality control for misfolded or incompletely synthesized proteins;SRP-dependent cotranslational protein targeting to membrane, translocation;ATPase activity;nucleotide binding;ATP binding	SSA3 (YBL075C) and SSA4 (YER103W);SSA3 (YBL075C) and SSA4 (YER103W);SSA3 (YBL075C) and SSA4 (YER103W);SSA3 (YBL075C) and SSA4 (YER103W);SSA3 (YBL075C) and SSA4 (YER103W);SSA3 (YBL075C) and SSA4 (YER103W);SSA3 (YBL075C) and SSA4 (YER103W);SSA3 (YBL075C) and SSA4 (YER103W)	ATCC	NA	G20_v_Ctrl	30	FALSE	TRUE	Upregulated	G20_v_Ctrl_at_30
BZL39_J01370	1881.33	1.11309	0.109139	10.1989	2.01e-24	3.1e-22	1.06833	0.112333	HSP78 (YDR258C)	A0A1S7HSF1	GO:0034605;GO:0050821;GO:0051787;GO:0000002;GO:0005759;GO:0016887;GO:0042026;GO:0043335;GO:0005524;GO:0016887;GO:0005524;GO:0000166	cellular response to heat;protein stabilization;misfolded protein binding;mitochondrial genome maintenance;mitochondrial matrix;ATPase activity;protein refolding;protein unfolding;ATP binding;ATPase activity;ATP binding;nucleotide binding	HSP78 (YDR258C);HSP78 (YDR258C);HSP78 (YDR258C);HSP78 (YDR258C);HSP78 (YDR258C);HSP78 (YDR258C);HSP78 (YDR258C);HSP78 (YDR258C);HSP78 (YDR258C);HSP78 (YDR258C);HSP78 (YDR258C);HSP78 (YDR258C)	ATCC	NA	G20_v_Ctrl	30	FALSE	TRUE	Upregulated	G20_v_Ctrl_at_30
BZL39_I05110	759.082	1.0998	0.108464	10.1397	3.68e-24	5.5e-22	1.05483	0.111739	YIL108W	NA	NA	NA	NA	ATCC	NA	G20_v_Ctrl	30	FALSE	TRUE	Upregulated	G20_v_Ctrl_at_30
BZL39_K00650	445.158	1.1141	0.111079	10.0298	1.13e-23	1.6e-21	1.06764	0.114447	LHS1 (YKL073W)	A0A1S7HTV7	GO:0005524;GO:0000166	ATP binding;nucleotide binding	LHS1 (YKL073W);LHS1 (YKL073W)	ATCC	NA	G20_v_Ctrl	30	FALSE	TRUE	Upregulated	G20_v_Ctrl_at_30
BZL39_B05320	660.588	1.24003	0.124947	9.92444	3.26e-23	4.42e-21	1.1877	0.127639	CPR6 (YLR216C)	A0A1S7HCB9	GO:0000413;GO:0003755;GO:0006457	protein peptidyl-prolyl isomerization;peptidyl-prolyl cis-trans isomerase activity;protein folding	CPR6 (YLR216C);CPR6 (YLR216C);CPR6 (YLR216C)	ATCC	NA	G20_v_Ctrl	30	FALSE	TRUE	Upregulated	G20_v_Ctrl_at_30
BZL39_H04970	276.268	1.43238	0.14713	9.73549	2.13e-22	2.69e-20	1.36464	0.14808	hypothetical protein	A0A1S7HQ06	GO:0055114	oxidation-reduction process	Uncharacterized protein	ATCC	NA	G20_v_Ctrl	30	FALSE	TRUE	Upregulated	G20_v_Ctrl_at_30
BZL39_A02930	623.202	1.23364	0.127758	9.65608	4.63e-22	5.76e-20	1.1784	0.13082	HCH1 (YNL281W)	A0A1S7H8L4	GO:0001671;GO:0051087;GO:0051879;GO:0032781	ATPase activator activity;chaperone binding;Hsp90 protein binding;positive regulation of ATPase activity	Aha1_N domain-containing protein;Aha1_N domain-containing protein;Aha1_N domain-containing protein;Aha1_N domain-containing protein	ATCC	NA	G20_v_Ctrl	30	FALSE	TRUE	Upregulated	G20_v_Ctrl_at_30
BZL39_E05680	379.387	1.28641	0.137324	9.36772	7.41e-21	8.4e-19	1.22433	0.140193	(ZYRO0D01452g)	A0A1S7HJS9	GO:0003924;GO:0005525;GO:0007264	GTPase activity;GTP binding;small GTPase mediated signal transduction	(ZYRO0D01452g);(ZYRO0D01452g);(ZYRO0D01452g)	ATCC	NA	G20_v_Ctrl	30	FALSE	TRUE	Upregulated	G20_v_Ctrl_at_30
BZL39_B07230	345.013	1.27233	0.138875	9.16172	5.11e-20	5.26e-18	1.20806	0.142207	(ZYRO0F10274g)	A0A1S7HCR8	GO:0004190;GO:0006508;GO:0016787;GO:0006508;GO:0008233;GO:0004190	aspartic-type endopeptidase activity;proteolysis;hydrolase activity;proteolysis;peptidase activity;aspartic-type endopeptidase activity	Peptidase A1 domain-containing protein;Peptidase A1 domain-containing protein;Peptidase A1 domain-containing protein;Peptidase A1 domain-containing protein;Peptidase A1 domain-containing protein;Peptidase A1 domain-containing protein	ATCC	NA	G20_v_Ctrl	30	FALSE	TRUE	Upregulated	G20_v_Ctrl_at_30
BZL39_G04320	219.991	1.35777	0.149079	9.10774	8.41e-20	8.56e-18	1.28648	0.151436	CHO2 (YGR157W)	A0A1S7HN03	GO:0006644;GO:0004608;GO:0005783;GO:0016740;GO:0032259;GO:0016020;GO:0008168;GO:0016021;GO:0008654;GO:0006629;GO:0004608;GO:0005789;GO:0016020;GO:0005789;GO:0006656;GO:0006656;GO:0016021;GO:0004608;GO:0004608;GO:0006656	phospholipid metabolic process;phosphatidylethanolamine N-methyltransferase activity;endoplasmic reticulum;transferase activity;methylation;membrane;methyltransferase activity;integral component of membrane;phospholipid biosynthetic process;lipid metabolic process;phosphatidylethanolamine N-methyltransferase activity;endoplasmic reticulum membrane;membrane;endoplasmic reticulum membrane;phosphati…	Phosphatidylethanolamine N-methyltransferase;Phosphatidylethanolamine N-methyltransferase;Phosphatidylethanolamine N-methyltransferase;Phosphatidylethanolamine N-methyltransferase;Phosphatidylethanolamine N-methyltransferase;Phosphatidylethanolamine N-methyltransferase;Phosphatidylethanolamine N-methyltransferase;Phosphatidylethanolamine N-methyltransferase;Phosphatidylethanolamine N-methyltransf…	ATCC	NA	G20_v_Ctrl	30	FALSE	TRUE	Upregulated	G20_v_Ctrl_at_30
BZL39_J03380	412.768	1.08355	0.120868	8.96477	3.11e-19	3.03e-17	1.02526	0.125658	MPM1 (YJL066C)	NA	NA	NA	NA	ATCC	NA	G20_v_Ctrl	30	FALSE	TRUE	Upregulated	G20_v_Ctrl_at_30
BZL39_H04670	471.656	1.15264	0.128735	8.95361	3.44e-19	3.31e-17	1.09141	0.13348	CPR6 (YLR216C)	A0A1S7HPX3	GO:0000413;GO:0003755;GO:0006457	protein peptidyl-prolyl isomerization;peptidyl-prolyl cis-trans isomerase activity;protein folding	CPR6 (YLR216C);CPR6 (YLR216C);CPR6 (YLR216C)	ATCC	NA	G20_v_Ctrl	30	FALSE	TRUE	Upregulated	G20_v_Ctrl_at_30
BZL39_D00870	7471.38	1.71309	0.192037	8.92063	4.64e-19	4.37e-17	1.60022	0.193809	KAR2 (YJL034W)	A0A1S7HG52	GO:0005783;GO:0016021;GO:0016020;GO:0005524;GO:0000166;GO:0005783;GO:0006986;GO:0031204;GO:0034099;GO:0051082;GO:0000742;GO:0006616;GO:0016887;GO:0030433;GO:0070880;GO:0070972	endoplasmic reticulum;integral component of membrane;membrane;ATP binding;nucleotide binding;endoplasmic reticulum;response to unfolded protein;posttranslational protein targeting to membrane, translocation;luminal surveillance complex;unfolded protein binding;karyogamy involved in conjugation with cellular fusion;SRP-dependent cotranslational protein targeting to membrane, translocation;ATPase a…	Endoplasmic reticulum chaperone BiP;Endoplasmic reticulum chaperone BiP;Endoplasmic reticulum chaperone BiP;Endoplasmic reticulum chaperone BiP;Endoplasmic reticulum chaperone BiP;Endoplasmic reticulum chaperone BiP;Endoplasmic reticulum chaperone BiP;Endoplasmic reticulum chaperone BiP;Endoplasmic reticulum chaperone BiP;Endoplasmic reticulum chaperone BiP;Endoplasmic reticulum chaperone BiP;End…	ATCC	NA	G20_v_Ctrl	30	TRUE	TRUE	Upregulated	G20_v_Ctrl_at_30
BZL39_G05940	4760.8	1.68526	0.191415	8.80422	1.32e-18	1.23e-16	1.57264	0.192947	YNL208W	A0A1S7HNN9	GO:0019867	outer membrane	Rick_17kDa_Anti domain-containing protein	ATCC	NA	G20_v_Ctrl	30	TRUE	TRUE	Upregulated	G20_v_Ctrl_at_30
BZL39_H03330	501.569	1.1633	0.134236	8.66608	4.47e-18	4.05e-16	1.09693	0.139484	DUR1,2 (YBR208C)	A0A1S7HPH2	GO:0046872;GO:0005524;GO:0016787;GO:0005524;GO:0016874;GO:0000166;GO:0000166;GO:0005524	metal ion binding;ATP binding;hydrolase activity;ATP binding;ligase activity;nucleotide binding;nucleotide binding;ATP binding	DUR1,2 (YBR208C);DUR1,2 (YBR208C);DUR1,2 (YBR208C);DUR1,2 (YBR208C);DUR1,2 (YBR208C);DUR1,2 (YBR208C);DUR1,2 (YBR208C);DUR1,2 (YBR208C)	ATCC	NA	G20_v_Ctrl	30	FALSE	TRUE	Upregulated	G20_v_Ctrl_at_30
BZL39_E03270	6570.7	1.62216	0.188777	8.59301	8.47e-18	7.52e-16	1.51176	0.190071	KAR2 (YJL034W)	A0A1S7HJ36	GO:0005783;GO:0005524;GO:0016021;GO:0000166;GO:0016020	endoplasmic reticulum;ATP binding;integral component of membrane;nucleotide binding;membrane	Endoplasmic reticulum chaperone BiP;Endoplasmic reticulum chaperone BiP;Endoplasmic reticulum chaperone BiP;Endoplasmic reticulum chaperone BiP;Endoplasmic reticulum chaperone BiP	ATCC	NA	G20_v_Ctrl	30	TRUE	TRUE	Upregulated	G20_v_Ctrl_at_30
BZL39_J03990	1367.59	1.06711	0.125115	8.52904	1.48e-17	1.28e-15	1.00273	0.1306	BTN2 (YGR142W) and CUR1 (YPR158W)	NA	NA	NA	NA	ATCC	NA	G20_v_Ctrl	30	FALSE	TRUE	Upregulated	G20_v_Ctrl_at_30
BZL39_B05760	210.103	1.27336	0.150683	8.45058	2.9e-17	2.47e-15	1.19639	0.155365	POC4 (YPL144W)	NA	NA	NA	NA	ATCC	NA	G20_v_Ctrl	30	FALSE	TRUE	Upregulated	G20_v_Ctrl_at_30
BZL39_A02120	201.507	1.45934	0.17684	8.25236	1.55e-16	1.25e-14	1.36013	0.179411	ALD3 (YMR169C)	A0A1S7H8E1	GO:0055114;GO:0016491;GO:0016620;GO:0055114;GO:0016491	oxidation-reduction process;oxidoreductase activity;oxidoreductase activity, acting on the aldehyde or oxo group of donors, NAD or NADP as acceptor;oxidation-reduction process;oxidoreductase activity	Aldedh domain-containing protein;Aldedh domain-containing protein;Aldedh domain-containing protein;Aldedh domain-containing protein;Aldedh domain-containing protein	ATCC	NA	G20_v_Ctrl	30	FALSE	TRUE	Upregulated	G20_v_Ctrl_at_30
BZL39_E02630	145.849	1.37666	0.169065	8.1428	3.86e-16	2.98e-14	1.28371	0.17302	hypothetical protein	A0A1S7HIQ0	GO:0022857;GO:0055085;GO:0016020;GO:0016021	transmembrane transporter activity;transmembrane transport;membrane;integral component of membrane	MFS domain-containing protein;MFS domain-containing protein;MFS domain-containing protein;MFS domain-containing protein	ATCC	NA	G20_v_Ctrl	30	FALSE	TRUE	Upregulated	G20_v_Ctrl_at_30
BZL39_K03870	221.975	1.14646	0.150214	7.63214	2.31e-14	1.5e-12	1.05894	0.158286	PDR8 (YLR266C) and YRR1 (YOR162C)	A0A1S7HV03	GO:0008270;GO:0000981;GO:0006355;GO:0006357	zinc ion binding;DNA-binding transcription factor activity, RNA polymerase II-specific;regulation of transcription, DNA-templated;regulation of transcription by RNA polymerase II	Zn(2)-C6 fungal-type domain-containing protein;Zn(2)-C6 fungal-type domain-containing protein;Zn(2)-C6 fungal-type domain-containing protein;Zn(2)-C6 fungal-type domain-containing protein	ATCC	NA	G20_v_Ctrl	30	FALSE	TRUE	Upregulated	G20_v_Ctrl_at_30
BZL39_K00190	77.8226	1.96889	0.261311	7.53466	4.9e-14	2.98e-12	1.77562	0.274942	hypothetical protein	NA	NA	NA	NA	ATCC	NA	G20_v_Ctrl	30	TRUE	TRUE	Upregulated	G20_v_Ctrl_at_30
BZL39_E01650	252.822	1.12562	0.152444	7.38381	1.54e-13	9.01e-12	1.03265	0.161329	PCS60 (YBR222C)	NA	NA	NA	NA	ATCC	NA	G20_v_Ctrl	30	FALSE	TRUE	Upregulated	G20_v_Ctrl_at_30
BZL39_E05130	221.604	1.20039	0.163987	7.32003	2.48e-13	1.44e-11	1.09988	0.173169	(ZYRO0E07744g)	NA	NA	NA	NA	ATCC	NA	G20_v_Ctrl	30	FALSE	TRUE	Upregulated	G20_v_Ctrl_at_30
BZL39_A07190	194.044	1.24176	0.174512	7.1156	1.11e-12	5.87e-11	1.13059	0.184415	YBR285W	NA	NA	NA	NA	ATCC	NA	G20_v_Ctrl	30	FALSE	TRUE	Upregulated	G20_v_Ctrl_at_30
BZL39_C00280	144.251	1.25014	0.180991	6.90719	4.94e-12	2.39e-10	1.12999	0.192003	hypothetical protein	NA	NA	NA	NA	ATCC	NA	G20_v_Ctrl	30	FALSE	TRUE	Upregulated	G20_v_Ctrl_at_30
BZL39_A02890	78.0071	1.45004	0.215399	6.73186	1.68e-11	7.78e-10	1.29542	0.224851	INO4 (YOL108C)	A0A1S7H8L6	GO:0046983	protein dimerization activity	BHLH domain-containing protein	ATCC	NA	G20_v_Ctrl	30	FALSE	TRUE	Upregulated	G20_v_Ctrl_at_30
BZL39_O00280	59.9476	1.75716	0.262664	6.68976	2.24e-11	1.01e-09	1.54396	0.272279	YKL068W-A	NA	NA	NA	NA	ATCC	NA	G20_v_Ctrl	30	TRUE	TRUE	Upregulated	G20_v_Ctrl_at_30
BZL39_J05410	129.561	1.25049	0.193465	6.46364	1.02e-10	4.11e-09	1.10951	0.207536	hypothetical protein	A0A1S7HTM8	GO:0015116;GO:0008271;GO:0008272;GO:0016020;GO:0016021;GO:0055085;GO:0016021;GO:0016020;GO:0016020;GO:1902358;GO:1902358	sulfate transmembrane transporter activity;secondary active sulfate transmembrane transporter activity;sulfate transport;membrane;integral component of membrane;transmembrane transport;integral component of membrane;membrane;membrane;sulfate transmembrane transport;sulfate transmembrane transport	Sulfate_transp domain-containing protein;Sulfate_transp domain-containing protein;Sulfate_transp domain-containing protein;Sulfate_transp domain-containing protein;Sulfate_transp domain-containing protein;Sulfate_transp domain-containing protein;Sulfate_transp domain-containing protein;Sulfate_transp domain-containing protein;Sulfate_transp domain-containing protein;Sulfate_transp domain-containi…	ATCC	NA	G20_v_Ctrl	30	FALSE	TRUE	Upregulated	G20_v_Ctrl_at_30
BZL39_C03740	82.7276	1.38245	0.21498	6.43058	1.27e-10	4.93e-09	1.22129	0.228153	INO4 (YOL108C)	A0A1S7HEM7	GO:0046983	protein dimerization activity	BHLH domain-containing protein	ATCC	NA	G20_v_Ctrl	30	FALSE	TRUE	Upregulated	G20_v_Ctrl_at_30
BZL39_E01620	110.065	1.24896	0.195049	6.40333	1.52e-10	5.8e-09	1.10493	0.209601	SCS3 (YGL126W)	A0A1S7HIE7	GO:0005789;GO:0019915;GO:0016020;GO:0016021;GO:0016020	endoplasmic reticulum membrane;lipid storage;membrane;integral component of membrane;membrane	SCS3 (YGL126W);SCS3 (YGL126W);SCS3 (YGL126W);SCS3 (YGL126W);SCS3 (YGL126W)	ATCC	NA	G20_v_Ctrl	30	FALSE	TRUE	Upregulated	G20_v_Ctrl_at_30
BZL39_I00130	76.7827	1.69608	0.266154	6.37256	1.86e-10	6.94e-09	1.47152	0.277919	(ZYRO0F00286g)	A0A1S7HQH6	GO:0055114;GO:0016491;GO:0055114;GO:0016491	oxidation-reduction process;oxidoreductase activity;oxidation-reduction process;oxidoreductase activity	TauD domain-containing protein;TauD domain-containing protein;TauD domain-containing protein;TauD domain-containing protein	ATCC	NA	G20_v_Ctrl	30	TRUE	TRUE	Upregulated	G20_v_Ctrl_at_30
BZL39_K05020	90.3249	1.29093	0.21436	6.02226	1.72e-09	5.31e-08	1.11705	0.232493	hypothetical protein	A0A1S7HV12	GO:0000287;GO:0016831;GO:0030976;GO:0003824;GO:0016831;GO:0016829;GO:0046872	magnesium ion binding;carboxy-lyase activity;thiamine pyrophosphate binding;catalytic activity;carboxy-lyase activity;lyase activity;metal ion binding	Uncharacterized protein;Uncharacterized protein;Uncharacterized protein;Uncharacterized protein;Uncharacterized protein;Uncharacterized protein;Uncharacterized protein	ATCC	NA	G20_v_Ctrl	30	FALSE	TRUE	Upregulated	G20_v_Ctrl_at_30
BZL39_I05290	67.0494	1.46886	0.244815	5.99991	1.97e-09	5.97e-08	1.26119	0.262191	MTQ1 (YNL063W)	A0A1S7HRX9	GO:0006451;GO:0008757;GO:0006479;GO:0008276;GO:0008168;GO:0032259;GO:0016740;GO:0008168	translational readthrough;S-adenosylmethionine-dependent methyltransferase activity;protein methylation;protein methyltransferase activity;methyltransferase activity;methylation;transferase activity;methyltransferase activity	MTS domain-containing protein;MTS domain-containing protein;MTS domain-containing protein;MTS domain-containing protein;MTS domain-containing protein;MTS domain-containing protein;MTS domain-containing protein;MTS domain-containing protein	ATCC	NA	G20_v_Ctrl	30	FALSE	TRUE	Upregulated	G20_v_Ctrl_at_30
BZL39_O00130	68.5505	1.61793	0.273856	5.90796	3.46e-09	9.88e-08	1.36879	0.292185	(ZYRO0F00286g)	A0A1S7HZS6	GO:0055114;GO:0016491;GO:0055114;GO:0016491	oxidation-reduction process;oxidoreductase activity;oxidation-reduction process;oxidoreductase activity	TauD domain-containing protein;TauD domain-containing protein;TauD domain-containing protein;TauD domain-containing protein	ATCC	NA	G20_v_Ctrl	30	TRUE	TRUE	Upregulated	G20_v_Ctrl_at_30
BZL39_G00890	87.2387	1.24697	0.220372	5.65848	1.53e-08	3.78e-07	1.05193	0.242113	LCD1 (YDR499W)	A0A1S7HMB8	GO:0000077;GO:0005634;GO:0005634	DNA damage checkpoint;nucleus;nucleus	LCD1 (YDR499W);LCD1 (YDR499W);LCD1 (YDR499W)	ATCC	NA	G20_v_Ctrl	30	FALSE	TRUE	Upregulated	G20_v_Ctrl_at_30
BZL39_K01320	53.4004	1.40096	0.251791	5.56397	2.64e-08	6.18e-07	1.16559	0.276567	HNM1 (YGL077C)	A0A1S7HU14	GO:0006865;GO:0022857;GO:0016020;GO:0016021;GO:0055085;GO:0006865;GO:0016021;GO:0016020;GO:0016020	amino acid transport;transmembrane transporter activity;membrane;integral component of membrane;transmembrane transport;amino acid transport;integral component of membrane;membrane;membrane	HNM1 (YGL077C);HNM1 (YGL077C);HNM1 (YGL077C);HNM1 (YGL077C);HNM1 (YGL077C);HNM1 (YGL077C);HNM1 (YGL077C);HNM1 (YGL077C);HNM1 (YGL077C)	ATCC	NA	G20_v_Ctrl	30	FALSE	TRUE	Upregulated	G20_v_Ctrl_at_30
BZL39_H04390	83.5127	1.34114	0.260766	5.14307	2.7e-07	5.08e-06	1.06908	0.291791	RCN2 (YOR220W)	NA	NA	NA	NA	ATCC	NA	G20_v_Ctrl	30	FALSE	TRUE	Upregulated	G20_v_Ctrl_at_30
BZL39_L02660	32.3786	1.65011	0.333082	4.95406	7.27e-07	1.25e-05	1.24618	0.378839	YPL067C	NA	NA	NA	NA	ATCC	NA	G20_v_Ctrl	30	TRUE	TRUE	Upregulated	G20_v_Ctrl_at_30
BZL39_P00840	47.2679	1.39054	0.285594	4.86895	1.12e-06	1.85e-05	1.06124	0.32302	LCD1 (YDR499W)	A0A1U7EQ87	GO:0000077;GO:0005634;GO:0005634	DNA damage checkpoint;nucleus;nucleus	LCD1 (YDR499W);LCD1 (YDR499W);LCD1 (YDR499W)	ATCC	NA	G20_v_Ctrl	30	FALSE	TRUE	Upregulated	G20_v_Ctrl_at_30
BZL39_A06430	113.836	1.76964	0.364917	4.84943	1.24e-06	2.02e-05	1.29418	0.421857	SUL2 (YLR092W)	A0A1S7H9L8	GO:0015116;GO:0008271;GO:0008272;GO:0016020;GO:0016021;GO:0055085;GO:0016021;GO:0016020;GO:0016020;GO:0008271;GO:1902358;GO:1902358;GO:1902358	sulfate transmembrane transporter activity;secondary active sulfate transmembrane transporter activity;sulfate transport;membrane;integral component of membrane;transmembrane transport;integral component of membrane;membrane;membrane;secondary active sulfate transmembrane transporter activity;sulfate transmembrane transport;sulfate transmembrane transport;sulfate transmembrane transport	STAS domain-containing protein;STAS domain-containing protein;STAS domain-containing protein;STAS domain-containing protein;STAS domain-containing protein;STAS domain-containing protein;STAS domain-containing protein;STAS domain-containing protein;STAS domain-containing protein;STAS domain-containing protein;STAS domain-containing protein;STAS domain-containing protein;STAS domain-containing prot…	ATCC	NA	G20_v_Ctrl	30	TRUE	TRUE	Upregulated	G20_v_Ctrl_at_30
BZL39_F02630	25.0331	1.62117	0.386276	4.19691	2.71e-05	0.000316	1.0114	0.445011	(ZYRO0G08954g)	A0A1S7HKR1	GO:0008270;GO:0061630;GO:0046872;GO:0016567	zinc ion binding;ubiquitin protein ligase activity;metal ion binding;protein ubiquitination	UBR-type domain-containing protein;UBR-type domain-containing protein;UBR-type domain-containing protein;UBR-type domain-containing protein	ATCC	NA	G20_v_Ctrl	30	TRUE	TRUE	Upregulated	G20_v_Ctrl_at_30

## Sheet: G20_down_30 min
Table S2. Genes contributing to GO terms, transcriptomics.
gene_id	baseMean	log2FoldChange	lfcSE	stat	pvalue	padj	log2FoldChange.shrinked	lfcSE.shrinked	description	uniprot_id	go_ids	go_descs	gene_descs	strain	gene_product_descs	contrast	time	is_de_at_1p5	is_de_at_1p0_shrinked	direction	full_contrast
BZL39_O00340	4493.96	-2.082	0.0996108	-20.9014	5.20218e-97	5.17849e-94	-2.05831	0.101132	YKL065W-A	A0A1S7HZP4	GO:0016020;GO:0016021	membrane;integral component of membrane	YKL065W-A;YKL065W-A	ATCC	NA	G20_v_Ctrl	30	TRUE	TRUE	Downregulated	G20_v_Ctrl_at_30
BZL39_I00340	4262.16	-1.67899	0.0960045	-17.4887	1.7471e-68	1.11802e-65	-1.65041	0.0961447	YKL065W-A	A0A1S7HQG9	GO:0016020;GO:0016021	membrane;integral component of membrane	YKL065W-A;YKL065W-A	ATCC	NA	G20_v_Ctrl	30	TRUE	TRUE	Downregulated	G20_v_Ctrl_at_30
BZL39_F01120	5033.98	-1.19393	0.0950935	-12.5553	3.71777e-36	1.18955e-33	-1.16357	0.0964222	COX26 (YDR119W-A)	NA	NA	NA	NA	ATCC	NA	G20_v_Ctrl	30	FALSE	TRUE	Downregulated	G20_v_Ctrl_at_30
BZL39_D02375	3638.34	-1.17499	0.0971815	-12.0907	1.18284e-33	3.31159e-31	-1.1426	0.0987987	COX26 (YDR119W-A)	NA	NA	NA	NA	ATCC	NA	G20_v_Ctrl	30	FALSE	TRUE	Downregulated	G20_v_Ctrl_at_30
BZL39_H03200	2395.05	-1.06872	0.106433	-10.0413	1.00346e-23	1.44999e-21	-1.02365	0.109798	(ZYRO0F09262g)	A0A1S7HPK5	GO:0009116;GO:0003824;GO:0055085	nucleoside metabolic process;catalytic activity;transmembrane transport	(ZYRO0F09262g);(ZYRO0F09262g);(ZYRO0F09262g)	ATCC	NA	G20_v_Ctrl	30	FALSE	TRUE	Downregulated	G20_v_Ctrl_at_30
BZL39_I02220	875.148	-1.11568	0.11596	-9.62129	6.50128e-22	7.97876e-20	-1.06475	0.119806	RIP1 (YEL024W)	A0A1S7HR48	GO:0055114;GO:0008121;GO:0016020;GO:0051537;GO:0046872;GO:0055114;GO:0070469;GO:0051536;GO:0016020;GO:0016021;GO:0051537;GO:0005739;GO:0005743;GO:0016020;GO:0022900	oxidation-reduction process;ubiquinol-cytochrome-c reductase activity;membrane;2 iron, 2 sulfur cluster binding;metal ion binding;oxidation-reduction process;respirasome;iron-sulfur cluster binding;membrane;integral component of membrane;2 iron, 2 sulfur cluster binding;mitochondrion;mitochondrial inner membrane;membrane;electron transport chain	Cytochrome b-c1 complex subunit Rieske, mitochondrial;Cytochrome b-c1 complex subunit Rieske, mitochondrial;Cytochrome b-c1 complex subunit Rieske, mitochondrial;Cytochrome b-c1 complex subunit Rieske, mitochondrial;Cytochrome b-c1 complex subunit Rieske, mitochondrial;Cytochrome b-c1 complex subunit Rieske, mitochondrial;Cytochrome b-c1 complex subunit Rieske, mitochondrial;Cytochrome b-c1 compl…	ATCC	NA	G20_v_Ctrl	30	FALSE	TRUE	Downregulated	G20_v_Ctrl_at_30
BZL39_I05570	318.205	-1.13868	0.121629	-9.36191	7.8311e-21	8.76985e-19	-1.08375	0.125768	PHO84 (YML123C)	A0A1S7HS34	GO:0006797;GO:0006817;GO:0097079;GO:0005315;GO:0005384;GO:0005887;GO:0006828;GO:0097080;GO:0006817;GO:0022857;GO:0005315;GO:0016021;GO:0055085;GO:0006817;GO:0016021;GO:0016020;GO:0071421	polyphosphate metabolic process;phosphate ion transport;selenite:proton symporter activity;inorganic phosphate transmembrane transporter activity;manganese ion transmembrane transporter activity;integral component of plasma membrane;manganese ion transport;plasma membrane selenite transport;phosphate ion transport;transmembrane transporter activity;inorganic phosphate transmembrane transporter ac…	MFS domain-containing protein;MFS domain-containing protein;MFS domain-containing protein;MFS domain-containing protein;MFS domain-containing protein;MFS domain-containing protein;MFS domain-containing protein;MFS domain-containing protein;MFS domain-containing protein;MFS domain-containing protein;MFS domain-containing protein;MFS domain-containing protein;MFS domain-containing protein;MFS domai…	ATCC	NA	G20_v_Ctrl	30	FALSE	TRUE	Downregulated	G20_v_Ctrl_at_30
BZL39_K00210	331.752	-1.14117	0.131121	-8.70319	3.2268e-18	2.94989e-16	-1.07646	0.136382	hypothetical protein	A0A1S7HU67	GO:0015267;GO:0016020;GO:0055085;GO:0016020;GO:0016021;GO:0016020	channel activity;membrane;transmembrane transport;membrane;integral component of membrane;membrane	Uncharacterized protein;Uncharacterized protein;Uncharacterized protein;Uncharacterized protein;Uncharacterized protein;Uncharacterized protein	ATCC	NA	G20_v_Ctrl	30	FALSE	TRUE	Downregulated	G20_v_Ctrl_at_30
BZL39_N01940	121.195	-1.29431	0.186285	-6.94804	3.70394e-12	1.82327e-10	-1.17111	0.1966	hypothetical protein	A0A1S7HYM2	GO:0006865;GO:0016020;GO:0016021;GO:0055085;GO:0006865;GO:0016020;GO:0016021;GO:0016020	amino acid transport;membrane;integral component of membrane;transmembrane transport;amino acid transport;membrane;integral component of membrane;membrane	AA_permease domain-containing protein;AA_permease domain-containing protein;AA_permease domain-containing protein;AA_permease domain-containing protein;AA_permease domain-containing protein;AA_permease domain-containing protein;AA_permease domain-containing protein;AA_permease domain-containing protein	ATCC	NA	G20_v_Ctrl	30	FALSE	TRUE	Downregulated	G20_v_Ctrl_at_30
BZL39_I01900	85.5053	-1.37025	0.209201	-6.54993	5.75657e-11	2.42127e-09	-1.21789	0.221436	hypothetical protein	A0A1S7HQW9	GO:0008863;GO:0055114;GO:0016616;GO:0051287;GO:0055114;GO:0005737;GO:0016491;GO:0008863;GO:0009326;GO:0005737;GO:0042183;GO:0008863;GO:0005737	formate dehydrogenase (NAD+) activity;oxidation-reduction process;oxidoreductase activity, acting on the CH-OH group of donors, NAD or NADP as acceptor;NAD binding;oxidation-reduction process;cytoplasm;oxidoreductase activity;formate dehydrogenase (NAD+) activity;formate dehydrogenase complex;cytoplasm;formate catabolic process;formate dehydrogenase (NAD+) activity;cytoplasm	Formate dehydrogenase;Formate dehydrogenase;Formate dehydrogenase;Formate dehydrogenase;Formate dehydrogenase;Formate dehydrogenase;Formate dehydrogenase;Formate dehydrogenase;Formate dehydrogenase;Formate dehydrogenase;Formate dehydrogenase;Formate dehydrogenase;Formate dehydrogenase	ATCC	NA	G20_v_Ctrl	30	FALSE	TRUE	Downregulated	G20_v_Ctrl_at_30
BZL39_I03080	70.2673	-1.35645	0.234593	-5.78213	7.37598e-09	1.9493e-07	-1.15185	0.255782	CCP1 (YKR066C)	A0A1S7HRB2	GO:0004601;GO:0020037;GO:0055114;GO:0006979;GO:0055114;GO:0004601;GO:0046872;GO:0016491;GO:0046872;GO:0020037;GO:0098869;GO:0098869	peroxidase activity;heme binding;oxidation-reduction process;response to oxidative stress;oxidation-reduction process;peroxidase activity;metal ion binding;oxidoreductase activity;metal ion binding;heme binding;cellular oxidant detoxification;cellular oxidant detoxification	Peroxidase;Peroxidase;Peroxidase;Peroxidase;Peroxidase;Peroxidase;Peroxidase;Peroxidase;Peroxidase;Peroxidase;Peroxidase;Peroxidase	ATCC	NA	G20_v_Ctrl	30	FALSE	TRUE	Downregulated	G20_v_Ctrl_at_30
BZL39_Btrna7N	28.1659	-2.20791	0.417454	-5.28898	1.23e-07	2.50445e-06	-1.7129	0.501938	NA	NA	NA	NA	NA	ATCC	NA	G20_v_Ctrl	30	TRUE	TRUE	Downregulated	G20_v_Ctrl_at_30

## Sheet: G20_up_120 min
Table S2. Genes contributing to GO terms, transcriptomics.
gene_id	baseMean	log2FoldChange	lfcSE	stat	pvalue	padj	log2FoldChange.shrinked	lfcSE.shrinked	description	uniprot_id	go_ids	go_descs	gene_descs	strain	gene_product_descs	contrast	time	is_de_at_1p5	is_de_at_1p0_shrinked	direction	full_contrast
BZL39_K05110	4322.58	6.01347	0.145736	41.2626	0	0	5.99431	0.14566	hypothetical protein	A0A1S7HVB6	GO:0042626;GO:0005524;GO:0016020;GO:0016021;GO:0016887;GO:0055085;GO:0016020;GO:0005524;GO:0016021;GO:0000166;GO:0016020;GO:0005524;GO:0000166	ATPase-coupled transmembrane transporter activity;ATP binding;membrane;integral component of membrane;ATPase activity;transmembrane transport;membrane;ATP binding;integral component of membrane;nucleotide binding;membrane;ATP binding;nucleotide binding	Uncharacterized protein;Uncharacterized protein;Uncharacterized protein;Uncharacterized protein;Uncharacterized protein;Uncharacterized protein;Uncharacterized protein;Uncharacterized protein;Uncharacterized protein;Uncharacterized protein;Uncharacterized protein;Uncharacterized protein;Uncharacterized protein	ATCC	NA	G20_v_Ctrl	120	TRUE	TRUE	Upregulated	G20_v_Ctrl_at_120
BZL39_E07090	1667.07	4.5522	0.174373	26.1061	3.1e-150	1.49e-146	4.5283	0.17408	(ZYRO0D17710g)	A0A1S7HK08	GO:0042626;GO:0005524;GO:0016020;GO:0016021;GO:0016887;GO:0055085;GO:1990961;GO:0000166;GO:0016021;GO:0016020;GO:0005524;GO:0016020;GO:0000166;GO:0005524	ATPase-coupled transmembrane transporter activity;ATP binding;membrane;integral component of membrane;ATPase activity;transmembrane transport;xenobiotic detoxification by transmembrane export across the plasma membrane;nucleotide binding;integral component of membrane;membrane;ATP binding;membrane;nucleotide binding;ATP binding	(ZYRO0D17710g);(ZYRO0D17710g);(ZYRO0D17710g);(ZYRO0D17710g);(ZYRO0D17710g);(ZYRO0D17710g);(ZYRO0D17710g);(ZYRO0D17710g);(ZYRO0D17710g);(ZYRO0D17710g);(ZYRO0D17710g);(ZYRO0D17710g);(ZYRO0D17710g);(ZYRO0D17710g)	ATCC	NA	G20_v_Ctrl	120	TRUE	TRUE	Upregulated	G20_v_Ctrl_at_120
BZL39_H00130	1293.87	4.31239	0.1672	25.7918	1.1e-146	3.52e-143	4.29117	0.166927	(ZYRO0D17710g)	A0A1S7HNN0	GO:0042626;GO:0005524;GO:0016020;GO:0016021;GO:0016887;GO:0055085;GO:1990961;GO:0005524;GO:0000166;GO:0016021;GO:0016020;GO:0016020;GO:0005524;GO:0000166	ATPase-coupled transmembrane transporter activity;ATP binding;membrane;integral component of membrane;ATPase activity;transmembrane transport;xenobiotic detoxification by transmembrane export across the plasma membrane;ATP binding;nucleotide binding;integral component of membrane;membrane;membrane;ATP binding;nucleotide binding	(ZYRO0D17710g);(ZYRO0D17710g);(ZYRO0D17710g);(ZYRO0D17710g);(ZYRO0D17710g);(ZYRO0D17710g);(ZYRO0D17710g);(ZYRO0D17710g);(ZYRO0D17710g);(ZYRO0D17710g);(ZYRO0D17710g);(ZYRO0D17710g);(ZYRO0D17710g);(ZYRO0D17710g)	ATCC	NA	G20_v_Ctrl	120	TRUE	TRUE	Upregulated	G20_v_Ctrl_at_120
BZL39_H00190	1691.88	3.03276	0.119185	25.4459	7.84e-143	1.89e-139	3.01726	0.12071	LYS9 (YNR050C)	A0A1S7HNL9	GO:0055114;GO:0016491	oxidation-reduction process;oxidoreductase activity	LYS9 (YNR050C);LYS9 (YNR050C)	ATCC	NA	G20_v_Ctrl	120	TRUE	TRUE	Upregulated	G20_v_Ctrl_at_120
BZL39_E07030	1114.61	2.82604	0.141509	19.9708	9.89e-89	1.9e-85	2.7935	0.145624	LYS9 (YNR050C)	A0A1S7HK17	GO:0055114;GO:0016491	oxidation-reduction process;oxidoreductase activity	LYS9 (YNR050C);LYS9 (YNR050C)	ATCC	NA	G20_v_Ctrl	120	TRUE	TRUE	Upregulated	G20_v_Ctrl_at_120
BZL39_B02970	508.401	2.3012	0.1496	15.3824	2.15e-53	3.45e-50	2.23355	0.151789	LYS12 (YIL094C)	A0A1S7HBE0	GO:0000287;GO:0055114;GO:0016616;GO:0051287;GO:0046872	magnesium ion binding;oxidation-reduction process;oxidoreductase activity, acting on the CH-OH group of donors, NAD or NADP as acceptor;NAD binding;metal ion binding	Iso_dh domain-containing protein;Iso_dh domain-containing protein;Iso_dh domain-containing protein;Iso_dh domain-containing protein;Iso_dh domain-containing protein	ATCC	NA	G20_v_Ctrl	120	TRUE	TRUE	Upregulated	G20_v_Ctrl_at_120
BZL39_H04970	425.777	1.99488	0.137662	14.4911	1.38e-47	1.9e-44	1.93466	0.137459	hypothetical protein	A0A1S7HQ06	GO:0055114	oxidation-reduction process	Uncharacterized protein	ATCC	NA	G20_v_Ctrl	120	TRUE	TRUE	Upregulated	G20_v_Ctrl_at_120
BZL39_B04920	216.081	2.82159	0.194844	14.4813	1.59e-47	1.92e-44	2.75489	0.205631	ACO2 (YJL200C)	A0A1S7HCC6	GO:0006099;GO:0051539;GO:0003994;GO:0016829;GO:0046872;GO:0051536;GO:0005739;GO:0005739;GO:0046872;GO:0051539	tricarboxylic acid cycle;4 iron, 4 sulfur cluster binding;aconitate hydratase activity;lyase activity;metal ion binding;iron-sulfur cluster binding;mitochondrion;mitochondrion;metal ion binding;4 iron, 4 sulfur cluster binding	Aconitate hydratase, mitochondrial;Aconitate hydratase, mitochondrial;Aconitate hydratase, mitochondrial;Aconitate hydratase, mitochondrial;Aconitate hydratase, mitochondrial;Aconitate hydratase, mitochondrial;Aconitate hydratase, mitochondrial;Aconitate hydratase, mitochondrial;Aconitate hydratase, mitochondrial;Aconitate hydratase, mitochondrial	ATCC	NA	G20_v_Ctrl	120	TRUE	TRUE	Upregulated	G20_v_Ctrl_at_120
BZL39_G05940	4351.64	1.64155	0.114958	14.2795	2.94e-46	3.14e-43	1.60187	0.114348	YNL208W	A0A1S7HNN9	GO:0019867	outer membrane	Rick_17kDa_Anti domain-containing protein	ATCC	NA	G20_v_Ctrl	120	TRUE	TRUE	Upregulated	G20_v_Ctrl_at_120
BZL39_B09945	192.985	2.94486	0.211463	13.9261	4.4e-44	4.23e-41	2.87985	0.223312	hypothetical protein	NA	NA	NA	NA	ATCC	NA	G20_v_Ctrl	120	TRUE	TRUE	Upregulated	G20_v_Ctrl_at_120
BZL39_K05010	1617.15	1.43476	0.111464	12.872	6.47e-38	5.19e-35	1.39972	0.110791	hypothetical protein	A0A1S7HV16	GO:0042626;GO:0005524;GO:0016020;GO:0016021;GO:0016887;GO:0055085;GO:1990961;GO:0005524;GO:0016021;GO:0000166;GO:0016020;GO:0016020;GO:0000166;GO:0005524	ATPase-coupled transmembrane transporter activity;ATP binding;membrane;integral component of membrane;ATPase activity;transmembrane transport;xenobiotic detoxification by transmembrane export across the plasma membrane;ATP binding;integral component of membrane;nucleotide binding;membrane;membrane;nucleotide binding;ATP binding	Uncharacterized protein;Uncharacterized protein;Uncharacterized protein;Uncharacterized protein;Uncharacterized protein;Uncharacterized protein;Uncharacterized protein;Uncharacterized protein;Uncharacterized protein;Uncharacterized protein;Uncharacterized protein;Uncharacterized protein;Uncharacterized protein;Uncharacterized protein	ATCC	NA	G20_v_Ctrl	120	FALSE	TRUE	Upregulated	G20_v_Ctrl_at_120
BZL39_H02780	391.905	2.16522	0.170051	12.7328	3.89e-37	2.88e-34	2.07444	0.171182	(ZYRO0F10274g)	A0A1S7HPB9	GO:0004190;GO:0006508;GO:0008233;GO:0004190;GO:0006508;GO:0016787	aspartic-type endopeptidase activity;proteolysis;peptidase activity;aspartic-type endopeptidase activity;proteolysis;hydrolase activity	Peptidase A1 domain-containing protein;Peptidase A1 domain-containing protein;Peptidase A1 domain-containing protein;Peptidase A1 domain-containing protein;Peptidase A1 domain-containing protein;Peptidase A1 domain-containing protein	ATCC	NA	G20_v_Ctrl	120	TRUE	TRUE	Upregulated	G20_v_Ctrl_at_120
BZL39_G03660	469.504	1.98121	0.164922	12.013	3.03e-33	2.09e-30	1.89533	0.164397	LYS12 (YIL094C)	A0A1S7HMS2	GO:0000287;GO:0055114;GO:0016616;GO:0051287;GO:0046872	magnesium ion binding;oxidation-reduction process;oxidoreductase activity, acting on the CH-OH group of donors, NAD or NADP as acceptor;NAD binding;metal ion binding	Iso_dh domain-containing protein;Iso_dh domain-containing protein;Iso_dh domain-containing protein;Iso_dh domain-containing protein;Iso_dh domain-containing protein	ATCC	NA	G20_v_Ctrl	120	TRUE	TRUE	Upregulated	G20_v_Ctrl_at_120
BZL39_A02650	800.583	1.46519	0.123558	11.8583	1.95e-32	1.17e-29	1.42183	0.122661	TOS6 (YNL300W)	NA	NA	NA	NA	ATCC	NA	G20_v_Ctrl	120	FALSE	TRUE	Upregulated	G20_v_Ctrl_at_120
BZL39_E05680	334.301	1.68196	0.143755	11.7001	1.27e-31	7.21e-29	1.61971	0.142612	(ZYRO0D01452g)	A0A1S7HJS9	GO:0003924;GO:0005525;GO:0007264	GTPase activity;GTP binding;small GTPase mediated signal transduction	(ZYRO0D01452g);(ZYRO0D01452g);(ZYRO0D01452g)	ATCC	NA	G20_v_Ctrl	120	TRUE	TRUE	Upregulated	G20_v_Ctrl_at_120
BZL39_I03360	607.667	1.65662	0.14176	11.6862	1.5e-31	8.03e-29	1.59646	0.140625	YJL171C	A0A1S7HRD1	GO:0016021;GO:0016020	integral component of membrane;membrane	YJL171C;YJL171C	ATCC	NA	G20_v_Ctrl	120	TRUE	TRUE	Upregulated	G20_v_Ctrl_at_120
BZL39_I00850	661.62	1.42269	0.125665	11.3213	1.03e-29	5.22e-27	1.3785	0.124705	ERG5 (YMR015C)	A0A1S7HQM4	GO:0004497;GO:0005506;GO:0020037;GO:0055114;GO:0016705;GO:0004497;GO:0055114;GO:0046872;GO:0006694;GO:0016021;GO:0016491;GO:0006629;GO:0016020;GO:0016126;GO:0008202	monooxygenase activity;iron ion binding;heme binding;oxidation-reduction process;oxidoreductase activity, acting on paired donors, with incorporation or reduction of molecular oxygen;monooxygenase activity;oxidation-reduction process;metal ion binding;steroid biosynthetic process;integral component of membrane;oxidoreductase activity;lipid metabolic process;membrane;sterol biosynthetic process;st…	ERG5 (YMR015C);ERG5 (YMR015C);ERG5 (YMR015C);ERG5 (YMR015C);ERG5 (YMR015C);ERG5 (YMR015C);ERG5 (YMR015C);ERG5 (YMR015C);ERG5 (YMR015C);ERG5 (YMR015C);ERG5 (YMR015C);ERG5 (YMR015C);ERG5 (YMR015C);ERG5 (YMR015C);ERG5 (YMR015C)	ATCC	NA	G20_v_Ctrl	120	FALSE	TRUE	Upregulated	G20_v_Ctrl_at_120
BZL39_C03470	919.31	1.53182	0.135768	11.2826	1.6e-29	7.7e-27	1.4785	0.134635	TOS6 (YNL300W)	NA	NA	NA	NA	ATCC	NA	G20_v_Ctrl	120	TRUE	TRUE	Upregulated	G20_v_Ctrl_at_120
BZL39_O03330	906.615	1.36123	0.124347	10.947	6.87e-28	3.01e-25	1.31887	0.123416	YJL171C	A0A1S7I0I4	GO:0016020;GO:0016021	membrane;integral component of membrane	YJL171C;YJL171C	ATCC	NA	G20_v_Ctrl	120	FALSE	TRUE	Upregulated	G20_v_Ctrl_at_120
BZL39_B07210	269.409	2.23263	0.206773	10.7975	3.54e-27	1.48e-24	2.10048	0.209691	MKC7 (YDR144C) and YPS1 (YLR120C)	A0A1S7HCS0	GO:0004190;GO:0006508;GO:0006508;GO:0008233;GO:0016787;GO:0004190	aspartic-type endopeptidase activity;proteolysis;proteolysis;peptidase activity;hydrolase activity;aspartic-type endopeptidase activity	Peptidase A1 domain-containing protein;Peptidase A1 domain-containing protein;Peptidase A1 domain-containing protein;Peptidase A1 domain-containing protein;Peptidase A1 domain-containing protein;Peptidase A1 domain-containing protein	ATCC	NA	G20_v_Ctrl	120	TRUE	TRUE	Upregulated	G20_v_Ctrl_at_120
BZL39_B01490	313.666	1.74076	0.16174	10.7627	5.16e-27	2.02e-24	1.66124	0.160245	RNR1 (YER070W) and RNR3 (YIL066C)	A0A1S7HB34	GO:0004748;GO:0006260;GO:0055114;GO:0005524;GO:0006260;GO:0008152;GO:0055114;GO:0003824;GO:0016491;GO:0000166;GO:0005524;GO:0004748;GO:0005524;GO:0000166;GO:0006260	ribonucleoside-diphosphate reductase activity, thioredoxin disulfide as acceptor;DNA replication;oxidation-reduction process;ATP binding;DNA replication;metabolic process;oxidation-reduction process;catalytic activity;oxidoreductase activity;nucleotide binding;ATP binding;ribonucleoside-diphosphate reductase activity, thioredoxin disulfide as acceptor;ATP binding;nucleotide binding;DNA replication	Ribonucleoside-diphosphate reductase;Ribonucleoside-diphosphate reductase;Ribonucleoside-diphosphate reductase;Ribonucleoside-diphosphate reductase;Ribonucleoside-diphosphate reductase;Ribonucleoside-diphosphate reductase;Ribonucleoside-diphosphate reductase;Ribonucleoside-diphosphate reductase;Ribonucleoside-diphosphate reductase;Ribonucleoside-diphosphate reductase;Ribonucleoside-diphosphate re…	ATCC	NA	G20_v_Ctrl	120	TRUE	TRUE	Upregulated	G20_v_Ctrl_at_120
BZL39_I04720	214.678	2.09695	0.194863	10.7612	5.25e-27	2.02e-24	1.9775	0.195214	YLR194C	NA	NA	NA	NA	ATCC	NA	G20_v_Ctrl	120	TRUE	TRUE	Upregulated	G20_v_Ctrl_at_120
BZL39_P01020	160.734	2.05117	0.192839	10.6367	2.01e-26	7.17e-24	1.93411	0.192608	TOF1 (YNL273W)	A0A1U7EQ95	GO:0008156;GO:0006281;GO:0005634;GO:0007049	negative regulation of DNA replication;DNA repair;nucleus;cell cycle	TIMELESS domain-containing protein;TIMELESS domain-containing protein;TIMELESS domain-containing protein;TIMELESS domain-containing protein	ATCC	NA	G20_v_Ctrl	120	TRUE	TRUE	Upregulated	G20_v_Ctrl_at_120
BZL39_A08180	293.797	1.53978	0.14626	10.5277	6.44e-26	2.21e-23	1.47793	0.144854	OYE2 (YHR179W)	A0A1S7HA05	GO:0010181;GO:0055114;GO:0003824;GO:0016491	FMN binding;oxidation-reduction process;catalytic activity;oxidoreductase activity	Oxidored_FMN domain-containing protein;Oxidored_FMN domain-containing protein;Oxidored_FMN domain-containing protein;Oxidored_FMN domain-containing protein	ATCC	NA	G20_v_Ctrl	120	TRUE	TRUE	Upregulated	G20_v_Ctrl_at_120
BZL39_J04460	376.26	1.45605	0.138599	10.5055	8.15e-26	2.71e-23	1.40187	0.13734	OYE2 (YHR179W)	A0A1S7HTG3	GO:0010181;GO:0055114;GO:0003824;GO:0016491	FMN binding;oxidation-reduction process;catalytic activity;oxidoreductase activity	Oxidored_FMN domain-containing protein;Oxidored_FMN domain-containing protein;Oxidored_FMN domain-containing protein;Oxidored_FMN domain-containing protein	ATCC	NA	G20_v_Ctrl	120	FALSE	TRUE	Upregulated	G20_v_Ctrl_at_120
BZL39_I05760	1212.42	1.18554	0.115833	10.235	1.38e-24	4.44e-22	1.15076	0.115366	ERO1 (YML130C)	A0A1S7HS68	GO:0005783;GO:0016972;GO:0055114;GO:0003756;GO:0034975;GO:0005783;GO:0016671;GO:0055114;GO:0003756;GO:0055114;GO:0005783;GO:0016020;GO:0005789;GO:0018215;GO:0018215	endoplasmic reticulum;thiol oxidase activity;oxidation-reduction process;protein disulfide isomerase activity;protein folding in endoplasmic reticulum;endoplasmic reticulum;oxidoreductase activity, acting on a sulfur group of donors, disulfide as acceptor;oxidation-reduction process;protein disulfide isomerase activity;oxidation-reduction process;endoplasmic reticulum;membrane;endoplasmic reticul…	ERO1 (YML130C);ERO1 (YML130C);ERO1 (YML130C);ERO1 (YML130C);ERO1 (YML130C);ERO1 (YML130C);ERO1 (YML130C);ERO1 (YML130C);ERO1 (YML130C);ERO1 (YML130C);ERO1 (YML130C);ERO1 (YML130C);ERO1 (YML130C);ERO1 (YML130C);ERO1 (YML130C)	ATCC	NA	G20_v_Ctrl	120	FALSE	TRUE	Upregulated	G20_v_Ctrl_at_120
BZL39_A03220	329.748	1.49082	0.146341	10.1873	2.26e-24	7.02e-22	1.42986	0.144889	(ZYRO0D01452g)	A0A1S7H8Q3	GO:0003924;GO:0005525;GO:0007264	GTPase activity;GTP binding;small GTPase mediated signal transduction	(ZYRO0D01452g);(ZYRO0D01452g);(ZYRO0D01452g)	ATCC	NA	G20_v_Ctrl	120	FALSE	TRUE	Upregulated	G20_v_Ctrl_at_120
BZL39_G05140	371.631	1.70914	0.16982	10.0644	7.93e-24	2.39e-21	1.62235	0.167986	RNR1 (YER070W) and RNR3 (YIL066C)	A0A1S7HNH1	GO:0004748;GO:0006260;GO:0055114;GO:0005524;GO:0006260;GO:0055114;GO:0008152;GO:0003824;GO:0016491;GO:0005524;GO:0000166;GO:0004748;GO:0000166;GO:0005524;GO:0006260	ribonucleoside-diphosphate reductase activity, thioredoxin disulfide as acceptor;DNA replication;oxidation-reduction process;ATP binding;DNA replication;oxidation-reduction process;metabolic process;catalytic activity;oxidoreductase activity;ATP binding;nucleotide binding;ribonucleoside-diphosphate reductase activity, thioredoxin disulfide as acceptor;nucleotide binding;ATP binding;DNA replication	Ribonucleoside-diphosphate reductase;Ribonucleoside-diphosphate reductase;Ribonucleoside-diphosphate reductase;Ribonucleoside-diphosphate reductase;Ribonucleoside-diphosphate reductase;Ribonucleoside-diphosphate reductase;Ribonucleoside-diphosphate reductase;Ribonucleoside-diphosphate reductase;Ribonucleoside-diphosphate reductase;Ribonucleoside-diphosphate reductase;Ribonucleoside-diphosphate re…	ATCC	NA	G20_v_Ctrl	120	TRUE	TRUE	Upregulated	G20_v_Ctrl_at_120
BZL39_O03040	786.639	1.75114	0.177185	9.88313	4.93e-23	1.36e-20	1.65593	0.175235	INO1 (YJL153C)	A0A1U7EPT4	GO:0006021;GO:0004512;GO:0008654;GO:0006021;GO:0016853;GO:0004512;GO:0006021	inositol biosynthetic process;inositol-3-phosphate synthase activity;phospholipid biosynthetic process;inositol biosynthetic process;isomerase activity;inositol-3-phosphate synthase activity;inositol biosynthetic process	Inositol-3-phosphate synthase;Inositol-3-phosphate synthase;Inositol-3-phosphate synthase;Inositol-3-phosphate synthase;Inositol-3-phosphate synthase;Inositol-3-phosphate synthase;Inositol-3-phosphate synthase	ATCC	NA	G20_v_Ctrl	120	TRUE	TRUE	Upregulated	G20_v_Ctrl_at_120
BZL39_J02490	1168.95	1.37613	0.139408	9.87128	5.55e-23	1.48e-20	1.3228	0.138137	SNQ2 (YDR011W)	A0A1S7HST1	GO:0042626;GO:0005524;GO:0016020;GO:0016021;GO:0016887;GO:0055085;GO:0016021;GO:0016020;GO:0000166;GO:0005524;GO:0016020;GO:0000166;GO:0005524	ATPase-coupled transmembrane transporter activity;ATP binding;membrane;integral component of membrane;ATPase activity;transmembrane transport;integral component of membrane;membrane;nucleotide binding;ATP binding;membrane;nucleotide binding;ATP binding	SNQ2 (YDR011W);SNQ2 (YDR011W);SNQ2 (YDR011W);SNQ2 (YDR011W);SNQ2 (YDR011W);SNQ2 (YDR011W);SNQ2 (YDR011W);SNQ2 (YDR011W);SNQ2 (YDR011W);SNQ2 (YDR011W);SNQ2 (YDR011W);SNQ2 (YDR011W);SNQ2 (YDR011W)	ATCC	NA	G20_v_Ctrl	120	FALSE	TRUE	Upregulated	G20_v_Ctrl_at_120
BZL39_D04170	408.035	1.43352	0.146791	9.76571	1.58e-22	4.11e-20	1.37334	0.145307	SPA2 (YLL021W) and SPH1 (YLR313C)	NA	NA	NA	NA	ATCC	NA	G20_v_Ctrl	120	FALSE	TRUE	Upregulated	G20_v_Ctrl_at_120
BZL39_F03540	456.846	1.46479	0.152752	9.58934	8.87e-22	2.25e-19	1.39906	0.1511	CSR1 (YLR380W)	NA	NA	NA	NA	ATCC	NA	G20_v_Ctrl	120	FALSE	TRUE	Upregulated	G20_v_Ctrl_at_120
BZL39_N02820	416.682	1.23303	0.131076	9.40696	5.11e-21	1.26e-18	1.18791	0.130301	CSR1 (YLR380W)	NA	NA	NA	NA	ATCC	NA	G20_v_Ctrl	120	FALSE	TRUE	Upregulated	G20_v_Ctrl_at_120
BZL39_L04550	317.784	1.46635	0.157335	9.31995	1.16e-20	2.8e-18	1.39667	0.155543	LYS4 (YDR234W)	A0A1S7HWJ5	GO:0004409;GO:0009085;GO:0051539;GO:0009085;GO:0008652;GO:0016829;GO:0046872;GO:0051536;GO:0005739;GO:0004409;GO:0005739;GO:0004409;GO:0019878;GO:0051539;GO:0046872;GO:0005739;GO:0019878	homoaconitate hydratase activity;lysine biosynthetic process;4 iron, 4 sulfur cluster binding;lysine biosynthetic process;cellular amino acid biosynthetic process;lyase activity;metal ion binding;iron-sulfur cluster binding;mitochondrion;homoaconitate hydratase activity;mitochondrion;homoaconitate hydratase activity;lysine biosynthetic process via aminoadipic acid;4 iron, 4 sulfur cluster binding…	Homoaconitase, mitochondrial;Homoaconitase, mitochondrial;Homoaconitase, mitochondrial;Homoaconitase, mitochondrial;Homoaconitase, mitochondrial;Homoaconitase, mitochondrial;Homoaconitase, mitochondrial;Homoaconitase, mitochondrial;Homoaconitase, mitochondrial;Homoaconitase, mitochondrial;Homoaconitase, mitochondrial;Homoaconitase, mitochondrial;Homoaconitase, mitochondrial;Homoaconitase, mitocho…	ATCC	NA	G20_v_Ctrl	120	FALSE	TRUE	Upregulated	G20_v_Ctrl_at_120
BZL39_N04950	164.218	2.18192	0.235231	9.27567	1.77e-20	4.05e-18	2.01014	0.237258	YLR194C	NA	NA	NA	NA	ATCC	NA	G20_v_Ctrl	120	TRUE	TRUE	Upregulated	G20_v_Ctrl_at_120
BZL39_A01030	62.4453	3.20827	0.348434	9.20768	3.33e-20	7.46e-18	3.05463	0.38751	hypothetical protein	NA	NA	NA	NA	ATCC	NA	G20_v_Ctrl	120	TRUE	TRUE	Upregulated	G20_v_Ctrl_at_120
BZL39_N04310	607.364	1.30205	0.141861	9.17836	4.38e-20	9.58e-18	1.24817	0.140679	PMT4 (YJR143C)	A0A1S7HZC1	GO:0000030;GO:0006493;GO:0016020;GO:0016740;GO:0005783;GO:0016021;GO:0016020;GO:0016757;GO:0004169;GO:0005789;GO:0016020;GO:0005789;GO:0004169;GO:0016021;GO:0035269;GO:0035269;GO:0097502;GO:0006486	mannosyltransferase activity;protein O-linked glycosylation;membrane;transferase activity;endoplasmic reticulum;integral component of membrane;membrane;transferase activity, transferring glycosyl groups;dolichyl-phosphate-mannose-protein mannosyltransferase activity;endoplasmic reticulum membrane;membrane;endoplasmic reticulum membrane;dolichyl-phosphate-mannose-protein mannosyltransferase activi…	Dolichyl-phosphate-mannose--protein mannosyltransferase;Dolichyl-phosphate-mannose--protein mannosyltransferase;Dolichyl-phosphate-mannose--protein mannosyltransferase;Dolichyl-phosphate-mannose--protein mannosyltransferase;Dolichyl-phosphate-mannose--protein mannosyltransferase;Dolichyl-phosphate-mannose--protein mannosyltransferase;Dolichyl-phosphate-mannose--protein mannosyltransferase;Dolichy…	ATCC	NA	G20_v_Ctrl	120	FALSE	TRUE	Upregulated	G20_v_Ctrl_at_120
BZL39_D00870	4252.73	1.25769	0.138387	9.0882	1.01e-19	2.15e-17	1.20707	0.13743	KAR2 (YJL034W)	A0A1S7HG52	GO:0005783;GO:0016021;GO:0016020;GO:0005524;GO:0000166;GO:0005783;GO:0006986;GO:0031204;GO:0034099;GO:0051082;GO:0000742;GO:0006616;GO:0016887;GO:0030433;GO:0070880;GO:0070972	endoplasmic reticulum;integral component of membrane;membrane;ATP binding;nucleotide binding;endoplasmic reticulum;response to unfolded protein;posttranslational protein targeting to membrane, translocation;luminal surveillance complex;unfolded protein binding;karyogamy involved in conjugation with cellular fusion;SRP-dependent cotranslational protein targeting to membrane, translocation;ATPase a…	Endoplasmic reticulum chaperone BiP;Endoplasmic reticulum chaperone BiP;Endoplasmic reticulum chaperone BiP;Endoplasmic reticulum chaperone BiP;Endoplasmic reticulum chaperone BiP;Endoplasmic reticulum chaperone BiP;Endoplasmic reticulum chaperone BiP;Endoplasmic reticulum chaperone BiP;Endoplasmic reticulum chaperone BiP;Endoplasmic reticulum chaperone BiP;Endoplasmic reticulum chaperone BiP;End…	ATCC	NA	G20_v_Ctrl	120	FALSE	TRUE	Upregulated	G20_v_Ctrl_at_120
BZL39_E00280	601.759	1.2423	0.139122	8.92956	4.28e-19	8.4e-17	1.19134	0.138239	CDC11 (YJR076C)	A0A1S7HI14	GO:0005525;GO:0005525;GO:0000166;GO:0005935	GTP binding;GTP binding;nucleotide binding;cellular bud neck	Septin-type G domain-containing protein;Septin-type G domain-containing protein;Septin-type G domain-containing protein;Septin-type G domain-containing protein	ATCC	NA	G20_v_Ctrl	120	FALSE	TRUE	Upregulated	G20_v_Ctrl_at_120
BZL39_G01650	115.19	2.05401	0.230905	8.89546	5.82e-19	1.1e-16	1.8878	0.230058	ACO2 (YJL200C)	A0A1S7HM70	GO:0006099;GO:0051539;GO:0003994;GO:0046872;GO:0016829;GO:0005739;GO:0051536;GO:0005739;GO:0051539;GO:0046872	tricarboxylic acid cycle;4 iron, 4 sulfur cluster binding;aconitate hydratase activity;metal ion binding;lyase activity;mitochondrion;iron-sulfur cluster binding;mitochondrion;4 iron, 4 sulfur cluster binding;metal ion binding	Aconitate hydratase, mitochondrial;Aconitate hydratase, mitochondrial;Aconitate hydratase, mitochondrial;Aconitate hydratase, mitochondrial;Aconitate hydratase, mitochondrial;Aconitate hydratase, mitochondrial;Aconitate hydratase, mitochondrial;Aconitate hydratase, mitochondrial;Aconitate hydratase, mitochondrial;Aconitate hydratase, mitochondrial	ATCC	NA	G20_v_Ctrl	120	TRUE	TRUE	Upregulated	G20_v_Ctrl_at_120
BZL39_G00790	348.415	1.28409	0.147838	8.68577	3.76e-18	6.71e-16	1.22591	0.146647	KCC4 (YCL024W) and GIN4 (YDR507C)	A0A1S7HMA8	GO:0004672;GO:0005524;GO:0006468;GO:0000166;GO:0005524;GO:0106311;GO:0106310	protein kinase activity;ATP binding;protein phosphorylation;nucleotide binding;ATP binding;protein threonine kinase activity;protein serine kinase activity	Non-specific serine/threonine protein kinase;Non-specific serine/threonine protein kinase;Non-specific serine/threonine protein kinase;Non-specific serine/threonine protein kinase;Non-specific serine/threonine protein kinase;Non-specific serine/threonine protein kinase;Non-specific serine/threonine protein kinase	ATCC	NA	G20_v_Ctrl	120	FALSE	TRUE	Upregulated	G20_v_Ctrl_at_120
BZL39_N01920	564.512	1.28903	0.14905	8.6483	5.23e-18	8.99e-16	1.22982	0.147819	CRH1 (YGR189C)	A0A1S7HYM5	GO:0005975;GO:0071555;GO:0004553;GO:0005618;GO:0016798;GO:0016787;GO:0071555;GO:0016020;GO:0004553	carbohydrate metabolic process;cell wall organization;hydrolase activity, hydrolyzing O-glycosyl compounds;cell wall;hydrolase activity, acting on glycosyl bonds;hydrolase activity;cell wall organization;membrane;hydrolase activity, hydrolyzing O-glycosyl compounds	Glycosidase;Glycosidase;Glycosidase;Glycosidase;Glycosidase;Glycosidase;Glycosidase;Glycosidase;Glycosidase	ATCC	NA	G20_v_Ctrl	120	FALSE	TRUE	Upregulated	G20_v_Ctrl_at_120
BZL39_G00560	4461.34	1.20313	0.139642	8.61579	6.95e-18	1.17e-15	1.15221	0.139034	PDI1 (YCL043C) and EUG1 (YDR518W)	A0A1S7HLX0	GO:0003756;GO:0005783;GO:0016853;GO:0003756;GO:0005788;GO:0018215;GO:0018215	protein disulfide isomerase activity;endoplasmic reticulum;isomerase activity;protein disulfide isomerase activity;endoplasmic reticulum lumen;protein phosphopantetheinylation;protein phosphopantetheinylation	Protein disulfide-isomerase;Protein disulfide-isomerase;Protein disulfide-isomerase;Protein disulfide-isomerase;Protein disulfide-isomerase;Protein disulfide-isomerase;Protein disulfide-isomerase	ATCC	NA	G20_v_Ctrl	120	FALSE	TRUE	Upregulated	G20_v_Ctrl_at_120
BZL39_I04380	614.911	1.08097	0.125673	8.60147	7.87e-18	1.31e-15	1.04007	0.126162	PMT4 (YJR143C)	A0A1S7HRX7	GO:0000030;GO:0006493;GO:0016020;GO:0016740;GO:0005783;GO:0016021;GO:0016757;GO:0016020;GO:0004169;GO:0005789;GO:0016020;GO:0004169;GO:0005789;GO:0016021;GO:0035269;GO:0035269;GO:0097502;GO:0006486	mannosyltransferase activity;protein O-linked glycosylation;membrane;transferase activity;endoplasmic reticulum;integral component of membrane;transferase activity, transferring glycosyl groups;membrane;dolichyl-phosphate-mannose-protein mannosyltransferase activity;endoplasmic reticulum membrane;membrane;dolichyl-phosphate-mannose-protein mannosyltransferase activity;endoplasmic reticulum membra…	Dolichyl-phosphate-mannose--protein mannosyltransferase;Dolichyl-phosphate-mannose--protein mannosyltransferase;Dolichyl-phosphate-mannose--protein mannosyltransferase;Dolichyl-phosphate-mannose--protein mannosyltransferase;Dolichyl-phosphate-mannose--protein mannosyltransferase;Dolichyl-phosphate-mannose--protein mannosyltransferase;Dolichyl-phosphate-mannose--protein mannosyltransferase;Dolichy…	ATCC	NA	G20_v_Ctrl	120	FALSE	TRUE	Upregulated	G20_v_Ctrl_at_120
BZL39_A00460	370.015	1.34719	0.156744	8.59484	8.34e-18	1.36e-15	1.28063	0.155138	FLC2 (YAL053W) and YOR365C	A0A1S7H7X5	GO:0005783;GO:0006457;GO:0055074;GO:0071476;GO:0009272;GO:0015230;GO:0015883;GO:0030148;GO:0055085;GO:0016020;GO:0016021;GO:0016020;GO:0035350	endoplasmic reticulum;protein folding;calcium ion homeostasis;cellular hypotonic response;fungal-type cell wall biogenesis;FAD transmembrane transporter activity;FAD transport;sphingolipid biosynthetic process;transmembrane transport;membrane;integral component of membrane;membrane;FAD transmembrane transport	TRP_N domain-containing protein;TRP_N domain-containing protein;TRP_N domain-containing protein;TRP_N domain-containing protein;TRP_N domain-containing protein;TRP_N domain-containing protein;TRP_N domain-containing protein;TRP_N domain-containing protein;TRP_N domain-containing protein;TRP_N domain-containing protein;TRP_N domain-containing protein;TRP_N domain-containing protein;TRP_N domain-co…	ATCC	NA	G20_v_Ctrl	120	FALSE	TRUE	Upregulated	G20_v_Ctrl_at_120
BZL39_E02840	54.2327	3.31703	0.387189	8.56696	1.06e-17	1.68e-15	3.13859	0.43391	hypothetical protein	NA	NA	NA	NA	ATCC	NA	G20_v_Ctrl	120	TRUE	TRUE	Upregulated	G20_v_Ctrl_at_120
BZL39_C04200	208.166	1.78293	0.208691	8.5434	1.3e-17	2.02e-15	1.65134	0.205628	MAK5 (YBR142W)	A0A1S7HEN2	GO:0004386;GO:0003676;GO:0005524;GO:0016787;GO:0004386;GO:0000166;GO:0005524	helicase activity;nucleic acid binding;ATP binding;hydrolase activity;helicase activity;nucleotide binding;ATP binding	MAK5 (YBR142W);MAK5 (YBR142W);MAK5 (YBR142W);MAK5 (YBR142W);MAK5 (YBR142W);MAK5 (YBR142W);MAK5 (YBR142W)	ATCC	NA	G20_v_Ctrl	120	TRUE	TRUE	Upregulated	G20_v_Ctrl_at_120
BZL39_N01230	174.545	1.58831	0.187947	8.45085	2.89e-17	4.35e-15	1.48607	0.185128	POL1 (YNL102W)	A0A1S7HYG7	GO:0006260;GO:0000166;GO:0003676;GO:0003677;GO:0003887;GO:0006260;GO:0016740;GO:0051539;GO:0016779;GO:0046872;GO:0051536;GO:0003887;GO:0005634;GO:0003677;GO:0003887;GO:0005634;GO:0071897;GO:0071897;GO:0071897	DNA replication;nucleotide binding;nucleic acid binding;DNA binding;DNA-directed DNA polymerase activity;DNA replication;transferase activity;4 iron, 4 sulfur cluster binding;nucleotidyltransferase activity;metal ion binding;iron-sulfur cluster binding;DNA-directed DNA polymerase activity;nucleus;DNA binding;DNA-directed DNA polymerase activity;nucleus;DNA biosynthetic process;DNA biosynthetic pr…	DNA polymerase;DNA polymerase;DNA polymerase;DNA polymerase;DNA polymerase;DNA polymerase;DNA polymerase;DNA polymerase;DNA polymerase;DNA polymerase;DNA polymerase;DNA polymerase;DNA polymerase;DNA polymerase;DNA polymerase;DNA polymerase;DNA polymerase;DNA polymerase;DNA polymerase	ATCC	NA	G20_v_Ctrl	120	TRUE	TRUE	Upregulated	G20_v_Ctrl_at_120
BZL39_K02920	445.028	1.13688	0.135457	8.39291	4.74e-17	6.92e-15	1.08932	0.135482	(ZYRO0D11858g)	A0A1S7HUG2	GO:0042626;GO:0005524;GO:0016020;GO:0016021;GO:0016887;GO:0055085;GO:1990961;GO:0016020;GO:0005524;GO:0000166;GO:0016021;GO:0016020;GO:0000166;GO:0005524	ATPase-coupled transmembrane transporter activity;ATP binding;membrane;integral component of membrane;ATPase activity;transmembrane transport;xenobiotic detoxification by transmembrane export across the plasma membrane;membrane;ATP binding;nucleotide binding;integral component of membrane;membrane;nucleotide binding;ATP binding	(ZYRO0D11858g);(ZYRO0D11858g);(ZYRO0D11858g);(ZYRO0D11858g);(ZYRO0D11858g);(ZYRO0D11858g);(ZYRO0D11858g);(ZYRO0D11858g);(ZYRO0D11858g);(ZYRO0D11858g);(ZYRO0D11858g);(ZYRO0D11858g);(ZYRO0D11858g);(ZYRO0D11858g)	ATCC	NA	G20_v_Ctrl	120	FALSE	TRUE	Upregulated	G20_v_Ctrl_at_120
BZL39_K00190	110.354	1.87046	0.223075	8.3849	5.08e-17	7.19e-15	1.71824	0.22001	hypothetical protein	NA	NA	NA	NA	ATCC	NA	G20_v_Ctrl	120	TRUE	TRUE	Upregulated	G20_v_Ctrl_at_120
BZL39_B01920	169.679	1.68862	0.202004	8.35934	6.31e-17	8.8e-15	1.5678	0.19881	CSI2 (YOL007C)	A0A1S7HB18	GO:0016021;GO:0016020	integral component of membrane;membrane	CSI2 (YOL007C);CSI2 (YOL007C)	ATCC	NA	G20_v_Ctrl	120	TRUE	TRUE	Upregulated	G20_v_Ctrl_at_120
BZL39_B06690	208.464	1.42538	0.171308	8.3206	8.75e-17	1.19e-14	1.34416	0.169124	KTR3 (YBR205W)	A0A1S7HCL4	GO:0000030;GO:0006486;GO:0016020;GO:0097502	mannosyltransferase activity;protein glycosylation;membrane;mannosylation	KTR3 (YBR205W);KTR3 (YBR205W);KTR3 (YBR205W);KTR3 (YBR205W)	ATCC	NA	G20_v_Ctrl	120	FALSE	TRUE	Upregulated	G20_v_Ctrl_at_120
BZL39_C02340	462.056	1.20842	0.145218	8.32141	8.69e-17	1.19e-14	1.15324	0.144587	LYS4 (YDR234W)	A0A1S7HE64	GO:0004409;GO:0009085;GO:0051539;GO:0009085;GO:0016829;GO:0008652;GO:0046872;GO:0005739;GO:0051536;GO:0004409;GO:0005739;GO:0019878;GO:0004409;GO:0051539;GO:0046872;GO:0005739;GO:0019878	homoaconitate hydratase activity;lysine biosynthetic process;4 iron, 4 sulfur cluster binding;lysine biosynthetic process;lyase activity;cellular amino acid biosynthetic process;metal ion binding;mitochondrion;iron-sulfur cluster binding;homoaconitate hydratase activity;mitochondrion;lysine biosynthetic process via aminoadipic acid;homoaconitate hydratase activity;4 iron, 4 sulfur cluster binding…	Homoaconitase, mitochondrial;Homoaconitase, mitochondrial;Homoaconitase, mitochondrial;Homoaconitase, mitochondrial;Homoaconitase, mitochondrial;Homoaconitase, mitochondrial;Homoaconitase, mitochondrial;Homoaconitase, mitochondrial;Homoaconitase, mitochondrial;Homoaconitase, mitochondrial;Homoaconitase, mitochondrial;Homoaconitase, mitochondrial;Homoaconitase, mitochondrial;Homoaconitase, mitocho…	ATCC	NA	G20_v_Ctrl	120	FALSE	TRUE	Upregulated	G20_v_Ctrl_at_120
BZL39_B03950	158.847	1.71371	0.207359	8.26443	1.4e-16	1.88e-14	1.58584	0.20401	POL30 (YBR088C)	A0A1S7HC01	GO:0030337;GO:0003677;GO:0006275;GO:0006260;GO:0005634;GO:0003677;GO:0005634;GO:0050790	DNA polymerase processivity factor activity;DNA binding;regulation of DNA replication;DNA replication;nucleus;DNA binding;nucleus;regulation of catalytic activity	Proliferating cell nuclear antigen;Proliferating cell nuclear antigen;Proliferating cell nuclear antigen;Proliferating cell nuclear antigen;Proliferating cell nuclear antigen;Proliferating cell nuclear antigen;Proliferating cell nuclear antigen;Proliferating cell nuclear antigen	ATCC	NA	G20_v_Ctrl	120	TRUE	TRUE	Upregulated	G20_v_Ctrl_at_120
BZL39_A09995	95.5813	4.26974	0.518693	8.23174	1.85e-16	2.43e-14	4.06112	0.524131	hypothetical protein	NA	NA	NA	NA	ATCC	NA	G20_v_Ctrl	120	TRUE	TRUE	Upregulated	G20_v_Ctrl_at_120
BZL39_B02210	362.949	1.26253	0.154041	8.19601	2.48e-16	3.23e-14	1.1997	0.152944	OCH1 (YGL038C)	A0A1S7HB61	GO:0000009;GO:0016740;GO:0097502	alpha-1,6-mannosyltransferase activity;transferase activity;mannosylation	OCH1 (YGL038C);OCH1 (YGL038C);OCH1 (YGL038C)	ATCC	NA	G20_v_Ctrl	120	FALSE	TRUE	Upregulated	G20_v_Ctrl_at_120
BZL39_G02670	136.298	1.64795	0.202217	8.14941	3.66e-16	4.63e-14	1.52819	0.198887	POL30 (YBR088C)	NA	NA	NA	NA	ATCC	NA	G20_v_Ctrl	120	TRUE	TRUE	Upregulated	G20_v_Ctrl_at_120
BZL39_O00800	554.539	1.0508	0.129717	8.10071	5.46e-16	6.74e-14	1.00669	0.130815	ERG5 (YMR015C)	A0A1S7HZW8	GO:0004497;GO:0005506;GO:0020037;GO:0055114;GO:0016705;GO:0055114;GO:0046872;GO:0004497;GO:0016020;GO:0016126;GO:0016491;GO:0016021;GO:0008202;GO:0006629;GO:0006694	monooxygenase activity;iron ion binding;heme binding;oxidation-reduction process;oxidoreductase activity, acting on paired donors, with incorporation or reduction of molecular oxygen;oxidation-reduction process;metal ion binding;monooxygenase activity;membrane;sterol biosynthetic process;oxidoreductase activity;integral component of membrane;steroid metabolic process;lipid metabolic process;stero…	ERG5 (YMR015C);ERG5 (YMR015C);ERG5 (YMR015C);ERG5 (YMR015C);ERG5 (YMR015C);ERG5 (YMR015C);ERG5 (YMR015C);ERG5 (YMR015C);ERG5 (YMR015C);ERG5 (YMR015C);ERG5 (YMR015C);ERG5 (YMR015C);ERG5 (YMR015C);ERG5 (YMR015C);ERG5 (YMR015C)	ATCC	NA	G20_v_Ctrl	120	FALSE	TRUE	Upregulated	G20_v_Ctrl_at_120
BZL39_E03270	3698.71	1.17456	0.145377	8.07939	6.51e-16	7.93e-14	1.11946	0.145123	KAR2 (YJL034W)	A0A1S7HJ36	GO:0005783;GO:0005524;GO:0016021;GO:0000166;GO:0016020	endoplasmic reticulum;ATP binding;integral component of membrane;nucleotide binding;membrane	Endoplasmic reticulum chaperone BiP;Endoplasmic reticulum chaperone BiP;Endoplasmic reticulum chaperone BiP;Endoplasmic reticulum chaperone BiP;Endoplasmic reticulum chaperone BiP	ATCC	NA	G20_v_Ctrl	120	FALSE	TRUE	Upregulated	G20_v_Ctrl_at_120
BZL39_G04420	236.34	1.23103	0.1531	8.04072	8.93e-16	1.06e-13	1.16937	0.152289	OCH1 (YGL038C)	A0A1S7HN13	GO:0000009;GO:0016740;GO:0097502	alpha-1,6-mannosyltransferase activity;transferase activity;mannosylation	OCH1 (YGL038C);OCH1 (YGL038C);OCH1 (YGL038C)	ATCC	NA	G20_v_Ctrl	120	FALSE	TRUE	Upregulated	G20_v_Ctrl_at_120
BZL39_C03420	392.412	1.10836	0.138224	8.01862	1.07e-15	1.26e-13	1.05865	0.138723	SMF1 (YOL122C)	A0A1S7HEP2	GO:0030001;GO:0016020;GO:0046873;GO:0016021;GO:0016020	metal ion transport;membrane;metal ion transmembrane transporter activity;integral component of membrane;membrane	SMF1 (YOL122C);SMF1 (YOL122C);SMF1 (YOL122C);SMF1 (YOL122C);SMF1 (YOL122C)	ATCC	NA	G20_v_Ctrl	120	FALSE	TRUE	Upregulated	G20_v_Ctrl_at_120
BZL39_P00510	3666.82	1.19398	0.14982	7.9694	1.59e-15	1.83e-13	1.13527	0.149396	PDI1 (YCL043C) and EUG1 (YDR518W)	A0A1U7EQ82	GO:0003756;GO:0005783;GO:0016853;GO:0003756;GO:0005788;GO:0018215;GO:0018215	protein disulfide isomerase activity;endoplasmic reticulum;isomerase activity;protein disulfide isomerase activity;endoplasmic reticulum lumen;protein phosphopantetheinylation;protein phosphopantetheinylation	Protein disulfide-isomerase;Protein disulfide-isomerase;Protein disulfide-isomerase;Protein disulfide-isomerase;Protein disulfide-isomerase;Protein disulfide-isomerase;Protein disulfide-isomerase	ATCC	NA	G20_v_Ctrl	120	FALSE	TRUE	Upregulated	G20_v_Ctrl_at_120
BZL39_J03540	194.163	1.6471	0.208099	7.91497	2.47e-15	2.71e-13	1.52058	0.20449	SMC3 (YJL074C)	A0A1S7HT15	GO:0005524;GO:0005694;GO:0051276;GO:0051301;GO:0005524;GO:0005634;GO:0005634	ATP binding;chromosome;chromosome organization;cell division;ATP binding;nucleus;nucleus	Structural maintenance of chromosomes protein;Structural maintenance of chromosomes protein;Structural maintenance of chromosomes protein;Structural maintenance of chromosomes protein;Structural maintenance of chromosomes protein;Structural maintenance of chromosomes protein;Structural maintenance of chromosomes protein	ATCC	NA	G20_v_Ctrl	120	TRUE	TRUE	Upregulated	G20_v_Ctrl_at_120
BZL39_I03070	220.539	1.66657	0.21079	7.90631	2.65e-15	2.84e-13	1.5362	0.207103	INO1 (YJL153C)	A0A1S7HRK9	GO:0006021;GO:0004512;GO:0008654;GO:0006021;GO:0016853;GO:0004512;GO:0006021	inositol biosynthetic process;inositol-3-phosphate synthase activity;phospholipid biosynthetic process;inositol biosynthetic process;isomerase activity;inositol-3-phosphate synthase activity;inositol biosynthetic process	Inositol-3-phosphate synthase;Inositol-3-phosphate synthase;Inositol-3-phosphate synthase;Inositol-3-phosphate synthase;Inositol-3-phosphate synthase;Inositol-3-phosphate synthase;Inositol-3-phosphate synthase	ATCC	NA	G20_v_Ctrl	120	TRUE	TRUE	Upregulated	G20_v_Ctrl_at_120
BZL39_N04530	110.55	1.70207	0.216102	7.87624	3.37e-15	3.46e-13	1.56406	0.212273	hypothetical protein	NA	NA	NA	NA	ATCC	NA	G20_v_Ctrl	120	TRUE	TRUE	Upregulated	G20_v_Ctrl_at_120
BZL39_A07240	101.948	1.88182	0.242619	7.75628	8.75e-15	8.77e-13	1.70273	0.238706	SMC3 (YJL074C)	A0A1S7H9X9	GO:0005524;GO:0005694;GO:0051276;GO:0051301;GO:0005524;GO:0005634;GO:0005634	ATP binding;chromosome;chromosome organization;cell division;ATP binding;nucleus;nucleus	Structural maintenance of chromosomes protein;Structural maintenance of chromosomes protein;Structural maintenance of chromosomes protein;Structural maintenance of chromosomes protein;Structural maintenance of chromosomes protein;Structural maintenance of chromosomes protein;Structural maintenance of chromosomes protein	ATCC	NA	G20_v_Ctrl	120	TRUE	TRUE	Upregulated	G20_v_Ctrl_at_120
BZL39_H02760	293.145	1.28338	0.166424	7.71147	1.24e-14	1.21e-12	1.20964	0.165121	MKC7 (YDR144C) and YPS1 (YLR120C)	A0A1S7HPR4	GO:0004190;GO:0006508;GO:0006508;GO:0004190;GO:0016787;GO:0008233	aspartic-type endopeptidase activity;proteolysis;proteolysis;aspartic-type endopeptidase activity;hydrolase activity;peptidase activity	Peptidase A1 domain-containing protein;Peptidase A1 domain-containing protein;Peptidase A1 domain-containing protein;Peptidase A1 domain-containing protein;Peptidase A1 domain-containing protein;Peptidase A1 domain-containing protein	ATCC	NA	G20_v_Ctrl	120	FALSE	TRUE	Upregulated	G20_v_Ctrl_at_120
BZL39_I05820	353.004	1.08691	0.143884	7.55407	4.22e-14	3.76e-12	1.03253	0.145017	hypothetical protein	A0A1S7HS42	GO:0000287;GO:0016831;GO:0030976;GO:0003824;GO:0016829;GO:0016831;GO:0046872	magnesium ion binding;carboxy-lyase activity;thiamine pyrophosphate binding;catalytic activity;lyase activity;carboxy-lyase activity;metal ion binding	Uncharacterized protein;Uncharacterized protein;Uncharacterized protein;Uncharacterized protein;Uncharacterized protein;Uncharacterized protein;Uncharacterized protein	ATCC	NA	G20_v_Ctrl	120	FALSE	TRUE	Upregulated	G20_v_Ctrl_at_120
BZL39_F05130	184.52	1.30135	0.173996	7.47921	7.48e-14	6.26e-12	1.22039	0.17251	POL1 (YNL102W)	A0A1S7HLF8	GO:0006260;GO:0000166;GO:0003676;GO:0003677;GO:0003887;GO:0016740;GO:0006260;GO:0051539;GO:0046872;GO:0016779;GO:0051536;GO:0003677;GO:0003887;GO:0005634;GO:0003887;GO:0005634;GO:0071897;GO:0071897;GO:0071897	DNA replication;nucleotide binding;nucleic acid binding;DNA binding;DNA-directed DNA polymerase activity;transferase activity;DNA replication;4 iron, 4 sulfur cluster binding;metal ion binding;nucleotidyltransferase activity;iron-sulfur cluster binding;DNA binding;DNA-directed DNA polymerase activity;nucleus;DNA-directed DNA polymerase activity;nucleus;DNA biosynthetic process;DNA biosynthetic pr…	DNA polymerase;DNA polymerase;DNA polymerase;DNA polymerase;DNA polymerase;DNA polymerase;DNA polymerase;DNA polymerase;DNA polymerase;DNA polymerase;DNA polymerase;DNA polymerase;DNA polymerase;DNA polymerase;DNA polymerase;DNA polymerase;DNA polymerase;DNA polymerase;DNA polymerase	ATCC	NA	G20_v_Ctrl	120	FALSE	TRUE	Upregulated	G20_v_Ctrl_at_120
BZL39_P00240	227.048	1.28912	0.175446	7.34769	2.02e-13	1.6e-11	1.207	0.174113	MRC1 (YCL061C)	NA	NA	NA	NA	ATCC	NA	G20_v_Ctrl	120	FALSE	TRUE	Upregulated	G20_v_Ctrl_at_120
BZL39_B08910	184.95	1.46767	0.200182	7.33168	2.27e-13	1.76e-11	1.35613	0.197033	NOG1 (YPL093W)	A0A1S7HD17	GO:0005525;GO:0005730;GO:0042254;GO:0005525;GO:0000166;GO:0005634;GO:0005730	GTP binding;nucleolus;ribosome biogenesis;GTP binding;nucleotide binding;nucleus;nucleolus	Nucleolar GTP-binding protein 1;Nucleolar GTP-binding protein 1;Nucleolar GTP-binding protein 1;Nucleolar GTP-binding protein 1;Nucleolar GTP-binding protein 1;Nucleolar GTP-binding protein 1;Nucleolar GTP-binding protein 1	ATCC	NA	G20_v_Ctrl	120	FALSE	TRUE	Upregulated	G20_v_Ctrl_at_120
BZL39_H05500	107.341	1.51665	0.207774	7.29953	2.89e-13	2.19e-11	1.39505	0.204192	SMC1 (YFL008W)	A0A1S7HQ73	GO:0007064;GO:0005524;GO:0005694;GO:0008278;GO:0051276;GO:0051301;GO:0005524;GO:0005634;GO:0005634	mitotic sister chromatid cohesion;ATP binding;chromosome;cohesin complex;chromosome organization;cell division;ATP binding;nucleus;nucleus	Structural maintenance of chromosomes protein;Structural maintenance of chromosomes protein;Structural maintenance of chromosomes protein;Structural maintenance of chromosomes protein;Structural maintenance of chromosomes protein;Structural maintenance of chromosomes protein;Structural maintenance of chromosomes protein;Structural maintenance of chromosomes protein;Structural maintenance of chrom…	ATCC	NA	G20_v_Ctrl	120	TRUE	TRUE	Upregulated	G20_v_Ctrl_at_120
BZL39_I05710	424.791	1.29913	0.181113	7.17307	7.33e-13	5.31e-11	1.21139	0.179697	UTP14 (YML093W)	A0A1S7HS09	GO:0000447;GO:0000472;GO:0000480;GO:0005730;GO:0032040;GO:0006364;GO:0032040;GO:0005634;GO:0005730	endonucleolytic cleavage in ITS1 to separate SSU-rRNA from 5.8S rRNA and LSU-rRNA from tricistronic rRNA transcript (SSU-rRNA, 5.8S rRNA, LSU-rRNA);endonucleolytic cleavage to generate mature 5'-end of SSU-rRNA from (SSU-rRNA, 5.8S rRNA, LSU-rRNA);endonucleolytic cleavage in 5'-ETS of tricistronic rRNA transcript (SSU-rRNA, 5.8S rRNA, LSU-rRNA);nucleolus;small-subunit processome;rRNA processing;s…	UTP14 (YML093W);UTP14 (YML093W);UTP14 (YML093W);UTP14 (YML093W);UTP14 (YML093W);UTP14 (YML093W);UTP14 (YML093W);UTP14 (YML093W);UTP14 (YML093W)	ATCC	NA	G20_v_Ctrl	120	FALSE	TRUE	Upregulated	G20_v_Ctrl_at_120
BZL39_B08510	215.437	1.21962	0.170062	7.17161	7.41e-13	5.33e-11	1.14324	0.169703	CLN1 (YMR199W) and CLN2 (YPL256C)	A0A1S7HCX8	GO:2000045;GO:0000079;GO:0051301;GO:0007049	regulation of G1/S transition of mitotic cell cycle;regulation of cyclin-dependent protein serine/threonine kinase activity;cell division;cell cycle	G1/S-specific cyclin;G1/S-specific cyclin;G1/S-specific cyclin;G1/S-specific cyclin	ATCC	NA	G20_v_Ctrl	120	FALSE	TRUE	Upregulated	G20_v_Ctrl_at_120
BZL39_O03370	219.118	1.38734	0.194349	7.13841	9.44e-13	6.73e-11	1.28432	0.191894	KRE9 (YJL174W)	A0A1U7EPW2	GO:0006078;GO:0042546;GO:0005576;GO:0071555;GO:0005618;GO:0005618	(1->6)-beta-D-glucan biosynthetic process;cell wall biogenesis;extracellular region;cell wall organization;cell wall;cell wall	KRE9 domain-containing protein;KRE9 domain-containing protein;KRE9 domain-containing protein;KRE9 domain-containing protein;KRE9 domain-containing protein;KRE9 domain-containing protein	ATCC	NA	G20_v_Ctrl	120	FALSE	TRUE	Upregulated	G20_v_Ctrl_at_120
BZL39_C02190	243.259	1.25454	0.176717	7.09916	1.26e-12	8.89e-11	1.17162	0.175921	TOS2 (YGR221C) and SKG6 (YHR149C)	A0A1S7HED1	GO:0016020;GO:0016021	membrane;integral component of membrane	TOS2 (YGR221C) and SKG6 (YHR149C);TOS2 (YGR221C) and SKG6 (YHR149C)	ATCC	NA	G20_v_Ctrl	120	FALSE	TRUE	Upregulated	G20_v_Ctrl_at_120
BZL39_P01940	127.614	1.81052	0.255599	7.08341	1.41e-12	9.88e-11	1.61554	0.250236	RRP12 (YPL012W)	A0A1U7EQG9	GO:0005634	nucleus	NUC173 domain-containing protein	ATCC	NA	G20_v_Ctrl	120	TRUE	TRUE	Upregulated	G20_v_Ctrl_at_120
BZL39_L04700	189.923	1.26151	0.179362	7.03329	2.02e-12	1.39e-10	1.17595	0.178511	TOS2 (YGR221C) and SKG6 (YHR149C)	A0A1S7HWK0	GO:0016021;GO:0016020	integral component of membrane;membrane	TOS2 (YGR221C) and SKG6 (YHR149C);TOS2 (YGR221C) and SKG6 (YHR149C)	ATCC	NA	G20_v_Ctrl	120	FALSE	TRUE	Upregulated	G20_v_Ctrl_at_120
BZL39_D01410	97.2213	1.8933	0.269236	7.03214	2.03e-12	1.39e-10	1.67466	0.263951	NOP14 (YDL148C)	A0A1S7HGE3	GO:0032040;GO:0042254;GO:0005634;GO:0005730	small-subunit processome;ribosome biogenesis;nucleus;nucleolus	NOP14 (YDL148C);NOP14 (YDL148C);NOP14 (YDL148C);NOP14 (YDL148C)	ATCC	NA	G20_v_Ctrl	120	TRUE	TRUE	Upregulated	G20_v_Ctrl_at_120
BZL39_B08360	364.167	1.16787	0.166346	7.02074	2.21e-12	1.49e-10	1.09489	0.166898	ARO8 (YGL202W)	A0A1S7HCZ5	GO:0009058;GO:0030170;GO:0003824	biosynthetic process;pyridoxal phosphate binding;catalytic activity	Aminotran_1_2 domain-containing protein;Aminotran_1_2 domain-containing protein;Aminotran_1_2 domain-containing protein	ATCC	NA	G20_v_Ctrl	120	FALSE	TRUE	Upregulated	G20_v_Ctrl_at_120
BZL39_A03990	235.629	1.52494	0.219001	6.96315	3.33e-12	2.19e-10	1.38994	0.215029	BMS1 (YPL217C)	A0A1S7H8W8	GO:0005525;GO:0042254;GO:0005524;GO:0005634;GO:0016887;GO:0042254;GO:0005634;GO:0005730	GTP binding;ribosome biogenesis;ATP binding;nucleus;ATPase activity;ribosome biogenesis;nucleus;nucleolus	Bms1-type G domain-containing protein;Bms1-type G domain-containing protein;Bms1-type G domain-containing protein;Bms1-type G domain-containing protein;Bms1-type G domain-containing protein;Bms1-type G domain-containing protein;Bms1-type G domain-containing protein;Bms1-type G domain-containing protein	ATCC	NA	G20_v_Ctrl	120	TRUE	TRUE	Upregulated	G20_v_Ctrl_at_120
BZL39_M02110	71.7049	1.95735	0.282023	6.94042	3.91e-12	2.54e-10	1.7162	0.277008	MCD1 (YDL003W)	A0A1S7HX88	GO:0007062;GO:0008278;GO:0005634;GO:0007049;GO:0005634	sister chromatid cohesion;cohesin complex;nucleus;cell cycle;nucleus	MCD1 (YDL003W);MCD1 (YDL003W);MCD1 (YDL003W);MCD1 (YDL003W);MCD1 (YDL003W)	ATCC	NA	G20_v_Ctrl	120	TRUE	TRUE	Upregulated	G20_v_Ctrl_at_120
BZL39_J01950	93.162	1.65351	0.239721	6.89762	5.29e-12	3.33e-10	1.48725	0.234599	MCD1 (YDL003W)	A0A1S7HSQ6	GO:0007062;GO:0008278;GO:0007049;GO:0005634;GO:0005634	sister chromatid cohesion;cohesin complex;cell cycle;nucleus;nucleus	MCD1 (YDL003W);MCD1 (YDL003W);MCD1 (YDL003W);MCD1 (YDL003W);MCD1 (YDL003W)	ATCC	NA	G20_v_Ctrl	120	TRUE	TRUE	Upregulated	G20_v_Ctrl_at_120
BZL39_P01170	272.317	1.0866	0.15776	6.88766	5.67e-12	3.55e-10	1.02023	0.159806	POL2 (YNL262W)	A0A1U7EQB0	GO:0006260;GO:0006281;GO:0008270;GO:0008622;GO:0000166;GO:0003676;GO:0003677;GO:0003887;GO:0005634;GO:0016779;GO:0051539;GO:0016740;GO:0046872;GO:0006260;GO:0003887;GO:0003677;GO:0051536;GO:0005634;GO:0003887;GO:0005634;GO:0071897;GO:0071897;GO:0071897	DNA replication;DNA repair;zinc ion binding;epsilon DNA polymerase complex;nucleotide binding;nucleic acid binding;DNA binding;DNA-directed DNA polymerase activity;nucleus;nucleotidyltransferase activity;4 iron, 4 sulfur cluster binding;transferase activity;metal ion binding;DNA replication;DNA-directed DNA polymerase activity;DNA binding;iron-sulfur cluster binding;nucleus;DNA-directed DNA polym…	DNA polymerase epsilon catalytic subunit;DNA polymerase epsilon catalytic subunit;DNA polymerase epsilon catalytic subunit;DNA polymerase epsilon catalytic subunit;DNA polymerase epsilon catalytic subunit;DNA polymerase epsilon catalytic subunit;DNA polymerase epsilon catalytic subunit;DNA polymerase epsilon catalytic subunit;DNA polymerase epsilon catalytic subunit;DNA polymerase epsilon catalyt…	ATCC	NA	G20_v_Ctrl	120	FALSE	TRUE	Upregulated	G20_v_Ctrl_at_120
BZL39_A04670	29.3995	3.57848	0.520228	6.87867	6.04e-12	3.7e-10	3.24834	0.618502	KSS1 (YGR040W)	A0A1S7H942	GO:0016740;GO:0016301;GO:0004674;GO:0005524;GO:0000166;GO:0016310;GO:0004707;GO:0000165;GO:0000165;GO:0004707;GO:0004672;GO:0005524;GO:0006468	transferase activity;kinase activity;protein serine/threonine kinase activity;ATP binding;nucleotide binding;phosphorylation;MAP kinase activity;MAPK cascade;MAPK cascade;MAP kinase activity;protein kinase activity;ATP binding;protein phosphorylation	Mitogen-activated protein kinase;Mitogen-activated protein kinase;Mitogen-activated protein kinase;Mitogen-activated protein kinase;Mitogen-activated protein kinase;Mitogen-activated protein kinase;Mitogen-activated protein kinase;Mitogen-activated protein kinase;Mitogen-activated protein kinase;Mitogen-activated protein kinase;Mitogen-activated protein kinase;Mitogen-activated protein kinase;Mit…	ATCC	NA	G20_v_Ctrl	120	TRUE	TRUE	Upregulated	G20_v_Ctrl_at_120
BZL39_F01300	206.956	1.135	0.165442	6.86041	6.87e-12	4.18e-10	1.0625	0.166747	YGR273C and YMR295C	NA	NA	NA	NA	ATCC	NA	G20_v_Ctrl	120	FALSE	TRUE	Upregulated	G20_v_Ctrl_at_120
BZL39_I00400	220.78	1.15467	0.168995	6.83259	8.34e-12	4.99e-10	1.07907	0.170019	YKL063C	A0A1S7HQP3	GO:0016021;GO:0016020	integral component of membrane;membrane	YKL063C;YKL063C	ATCC	NA	G20_v_Ctrl	120	FALSE	TRUE	Upregulated	G20_v_Ctrl_at_120
BZL39_H03300	166.268	1.31647	0.193326	6.80959	9.79e-12	5.78e-10	1.216	0.191825	KTR3 (YBR205W)	A0A1S7HPL1	GO:0000030;GO:0006486;GO:0016020;GO:0097502	mannosyltransferase activity;protein glycosylation;membrane;mannosylation	KTR3 (YBR205W);KTR3 (YBR205W);KTR3 (YBR205W);KTR3 (YBR205W)	ATCC	NA	G20_v_Ctrl	120	FALSE	TRUE	Upregulated	G20_v_Ctrl_at_120
BZL39_K02250	183.288	1.18756	0.174547	6.80368	1.02e-11	5.91e-10	1.10688	0.175068	CTP1 (YBR291C)	A0A1S7HUB1	GO:0055085;GO:0016020;GO:0005739;GO:0005743;GO:0016021;GO:0016020;GO:0005743;GO:0016020;GO:0016021	transmembrane transport;membrane;mitochondrion;mitochondrial inner membrane;integral component of membrane;membrane;mitochondrial inner membrane;membrane;integral component of membrane	CTP1 (YBR291C);CTP1 (YBR291C);CTP1 (YBR291C);CTP1 (YBR291C);CTP1 (YBR291C);CTP1 (YBR291C);CTP1 (YBR291C);CTP1 (YBR291C);CTP1 (YBR291C)	ATCC	NA	G20_v_Ctrl	120	FALSE	TRUE	Upregulated	G20_v_Ctrl_at_120
BZL39_E04910	257.734	1.36092	0.201385	6.75779	1.4e-11	7.94e-10	1.25094	0.199273	BMS1 (YPL217C)	A0A1S7HJD0	GO:0005525;GO:0042254;GO:0005524;GO:0005634;GO:0016887;GO:0042254;GO:0005634;GO:0005730	GTP binding;ribosome biogenesis;ATP binding;nucleus;ATPase activity;ribosome biogenesis;nucleus;nucleolus	Bms1-type G domain-containing protein;Bms1-type G domain-containing protein;Bms1-type G domain-containing protein;Bms1-type G domain-containing protein;Bms1-type G domain-containing protein;Bms1-type G domain-containing protein;Bms1-type G domain-containing protein;Bms1-type G domain-containing protein	ATCC	NA	G20_v_Ctrl	120	FALSE	TRUE	Upregulated	G20_v_Ctrl_at_120
BZL39_D00950	49.7106	2.32459	0.346117	6.7162	1.87e-11	1.04e-09	1.96605	0.354453	NOP9 (YJL010C)	A0A1S7HG75	GO:0003723;GO:0005730	RNA binding;nucleolus	Nucleolar protein 9;Nucleolar protein 9	ATCC	NA	G20_v_Ctrl	120	TRUE	TRUE	Upregulated	G20_v_Ctrl_at_120
BZL39_G04700	208.745	1.15076	0.171451	6.71188	1.92e-11	1.06e-09	1.07272	0.172743	CSI2 (YOL007C)	A0A1S7HN27	GO:0016021;GO:0016020	integral component of membrane;membrane	CSI2 (YOL007C);CSI2 (YOL007C)	ATCC	NA	G20_v_Ctrl	120	FALSE	TRUE	Upregulated	G20_v_Ctrl_at_120
BZL39_G00870	84.5239	1.57778	0.237439	6.64499	3.03e-11	1.63e-09	1.41767	0.232631	PLM2 (YDR501W) and TOS4 (YLR183C)	NA	NA	NA	NA	ATCC	NA	G20_v_Ctrl	120	TRUE	TRUE	Upregulated	G20_v_Ctrl_at_120
BZL39_P00820	65.7064	2.0249	0.305362	6.63115	3.33e-11	1.78e-09	1.74237	0.300496	PLM2 (YDR501W) and TOS4 (YLR183C)	NA	NA	NA	NA	ATCC	NA	G20_v_Ctrl	120	TRUE	TRUE	Upregulated	G20_v_Ctrl_at_120
BZL39_A08890	156.364	1.42512	0.215543	6.61177	3.8e-11	2.01e-09	1.29745	0.212568	NOG1 (YPL093W)	A0A1S7HAH3	GO:0005525;GO:0005730;GO:0042254;GO:0005525;GO:0005634;GO:0000166;GO:0005730	GTP binding;nucleolus;ribosome biogenesis;GTP binding;nucleus;nucleotide binding;nucleolus	Nucleolar GTP-binding protein 1;Nucleolar GTP-binding protein 1;Nucleolar GTP-binding protein 1;Nucleolar GTP-binding protein 1;Nucleolar GTP-binding protein 1;Nucleolar GTP-binding protein 1;Nucleolar GTP-binding protein 1	ATCC	NA	G20_v_Ctrl	120	FALSE	TRUE	Upregulated	G20_v_Ctrl_at_120
BZL39_B06610	198.071	1.16602	0.17807	6.54809	5.83e-11	3.03e-09	1.08159	0.179406	YSY6 (YBR162W-A)	A0A1S7HCK5	GO:0005783;GO:0005783;GO:0015031;GO:0016021;GO:0015031;GO:0016020;GO:0005789	endoplasmic reticulum;endoplasmic reticulum;protein transport;integral component of membrane;protein transport;membrane;endoplasmic reticulum membrane	Stress-associated endoplasmic reticulum protein;Stress-associated endoplasmic reticulum protein;Stress-associated endoplasmic reticulum protein;Stress-associated endoplasmic reticulum protein;Stress-associated endoplasmic reticulum protein;Stress-associated endoplasmic reticulum protein;Stress-associated endoplasmic reticulum protein	ATCC	NA	G20_v_Ctrl	120	FALSE	TRUE	Upregulated	G20_v_Ctrl_at_120
BZL39_H05410	128.953	1.52166	0.233743	6.50997	7.52e-11	3.85e-09	1.36848	0.229474	RRP12 (YPL012W)	A0A1S7HQ41	GO:0005634	nucleus	NUC173 domain-containing protein	ATCC	NA	G20_v_Ctrl	120	TRUE	TRUE	Upregulated	G20_v_Ctrl_at_120
BZL39_B01910	134.852	1.21635	0.187343	6.49265	8.43e-11	4.25e-09	1.12278	0.18787	TOP1 (YOL006C)	A0A1S7HB32	GO:0003917;GO:0003677;GO:0005694;GO:0006265;GO:0016853;GO:0003916;GO:0003677;GO:0003917;GO:0003917;GO:0006265;GO:0003677	DNA topoisomerase type I (single strand cut, ATP-independent) activity;DNA binding;chromosome;DNA topological change;isomerase activity;DNA topoisomerase activity;DNA binding;DNA topoisomerase type I (single strand cut, ATP-independent) activity;DNA topoisomerase type I (single strand cut, ATP-independent) activity;DNA topological change;DNA binding	DNA topoisomerase I;DNA topoisomerase I;DNA topoisomerase I;DNA topoisomerase I;DNA topoisomerase I;DNA topoisomerase I;DNA topoisomerase I;DNA topoisomerase I;DNA topoisomerase I;DNA topoisomerase I;DNA topoisomerase I	ATCC	NA	G20_v_Ctrl	120	FALSE	TRUE	Upregulated	G20_v_Ctrl_at_120
BZL39_G01070	105.295	1.53016	0.235862	6.48751	8.73e-11	4.38e-09	1.37394	0.231475	TOF1 (YNL273W)	A0A1S7HMB7	GO:0008156;GO:0006281;GO:0007049;GO:0005634	negative regulation of DNA replication;DNA repair;cell cycle;nucleus	TIMELESS domain-containing protein;TIMELESS domain-containing protein;TIMELESS domain-containing protein;TIMELESS domain-containing protein	ATCC	NA	G20_v_Ctrl	120	TRUE	TRUE	Upregulated	G20_v_Ctrl_at_120
BZL39_N02480	92.0907	1.53412	0.241073	6.36372	1.97e-10	9.58e-09	1.37092	0.236583	PWP2 (YCR057C)	NA	NA	NA	NA	ATCC	NA	G20_v_Ctrl	120	TRUE	TRUE	Upregulated	G20_v_Ctrl_at_120
BZL39_H00610	84.8724	1.7511	0.27912	6.27365	3.53e-10	1.64e-08	1.52364	0.272257	HOM3 (YER052C)	A0A1S7HP06	GO:0004072;GO:0008652;GO:0009089;GO:0016301;GO:0016740;GO:0016310;GO:0000166;GO:0005524;GO:0004072	aspartate kinase activity;cellular amino acid biosynthetic process;lysine biosynthetic process via diaminopimelate;kinase activity;transferase activity;phosphorylation;nucleotide binding;ATP binding;aspartate kinase activity	Aspartokinase;Aspartokinase;Aspartokinase;Aspartokinase;Aspartokinase;Aspartokinase;Aspartokinase;Aspartokinase;Aspartokinase	ATCC	NA	G20_v_Ctrl	120	TRUE	TRUE	Upregulated	G20_v_Ctrl_at_120
BZL39_D02550	198.219	1.1115	0.177701	6.25486	3.98e-10	1.81e-08	1.0261	0.180795	YGR273C and YMR295C	NA	NA	NA	NA	ATCC	NA	G20_v_Ctrl	120	FALSE	TRUE	Upregulated	G20_v_Ctrl_at_120
BZL39_B07220	70.0363	1.61045	0.257555	6.25283	4.03e-10	1.82e-08	1.42154	0.252027	(ZYRO0F10252g)	A0A1S7HCL0	GO:0004190;GO:0006508;GO:0016787;GO:0006508;GO:0004190;GO:0008233	aspartic-type endopeptidase activity;proteolysis;hydrolase activity;proteolysis;aspartic-type endopeptidase activity;peptidase activity	Peptidase A1 domain-containing protein;Peptidase A1 domain-containing protein;Peptidase A1 domain-containing protein;Peptidase A1 domain-containing protein;Peptidase A1 domain-containing protein;Peptidase A1 domain-containing protein	ATCC	NA	G20_v_Ctrl	120	TRUE	TRUE	Upregulated	G20_v_Ctrl_at_120
BZL39_N04600	80.8492	1.48796	0.239566	6.21107	5.26e-10	2.3e-08	1.32834	0.235756	RET1 (YOR207C)	A0A1S7HZH7	GO:0042797;GO:0001056;GO:0005666;GO:0032549;GO:0003677;GO:0003899;GO:0006351;GO:0016779;GO:0046872;GO:0016740;GO:0005634;GO:0003899;GO:0003899	tRNA transcription by RNA polymerase III;RNA polymerase III activity;RNA polymerase III complex;ribonucleoside binding;DNA binding;DNA-directed 5'-3' RNA polymerase activity;transcription, DNA-templated;nucleotidyltransferase activity;metal ion binding;transferase activity;nucleus;DNA-directed 5'-3' RNA polymerase activity;DNA-directed 5'-3' RNA polymerase activity	DNA-directed RNA polymerase subunit beta;DNA-directed RNA polymerase subunit beta;DNA-directed RNA polymerase subunit beta;DNA-directed RNA polymerase subunit beta;DNA-directed RNA polymerase subunit beta;DNA-directed RNA polymerase subunit beta;DNA-directed RNA polymerase subunit beta;DNA-directed RNA polymerase subunit beta;DNA-directed RNA polymerase subunit beta;DNA-directed RNA polymerase su…	ATCC	NA	G20_v_Ctrl	120	FALSE	TRUE	Upregulated	G20_v_Ctrl_at_120
BZL39_M00950	121.71	1.3245	0.213997	6.18932	6.04e-10	2.63e-08	1.20058	0.213072	PRM10 (YJL108C)	A0A1S7HWU2	GO:0016020;GO:0016021;GO:0016020	membrane;integral component of membrane;membrane	Pheromone-regulated membrane protein 10;Pheromone-regulated membrane protein 10;Pheromone-regulated membrane protein 10	ATCC	NA	G20_v_Ctrl	120	FALSE	TRUE	Upregulated	G20_v_Ctrl_at_120
BZL39_B00690	238.508	2.34542	0.380115	6.17028	6.82e-10	2.94e-08	1.91663	0.389057	(ZYRO0C10362g)	NA	NA	NA	NA	ATCC	NA	G20_v_Ctrl	120	TRUE	TRUE	Upregulated	G20_v_Ctrl_at_120
BZL39_E05080	214.168	1.30801	0.212984	6.14132	8.18e-10	3.49e-08	1.18542	0.212478	NEW1 (YPL226W)	A0A1S7HJF1	GO:0005524;GO:0016887;GO:0000166;GO:0005524;GO:0000166;GO:0005524	ATP binding;ATPase activity;nucleotide binding;ATP binding;nucleotide binding;ATP binding	NEW1 (YPL226W);NEW1 (YPL226W);NEW1 (YPL226W);NEW1 (YPL226W);NEW1 (YPL226W);NEW1 (YPL226W)	ATCC	NA	G20_v_Ctrl	120	FALSE	TRUE	Upregulated	G20_v_Ctrl_at_120
BZL39_E03480	154.109	1.35924	0.221514	6.13612	8.46e-10	3.59e-08	1.22574	0.220028	NOC3 (YLR002C)	A0A1S7HIY9	GO:0042254;GO:0005634;GO:0005730;GO:0005730	ribosome biogenesis;nucleus;nucleolus;nucleolus	Nucleolar complex-associated protein 3;Nucleolar complex-associated protein 3;Nucleolar complex-associated protein 3;Nucleolar complex-associated protein 3	ATCC	NA	G20_v_Ctrl	120	FALSE	TRUE	Upregulated	G20_v_Ctrl_at_120
BZL39_K03660	98.9706	1.3392	0.218317	6.13417	8.56e-10	3.61e-08	1.20989	0.217218	YHP1 (YDR451C) and YOX1 (YML027W)	A0A1S7HUP6	GO:0000981;GO:0003677;GO:0006355;GO:0003677;GO:0005634;GO:0003677;GO:0005634;GO:0005634;GO:0003677;GO:0006357	DNA-binding transcription factor activity, RNA polymerase II-specific;DNA binding;regulation of transcription, DNA-templated;DNA binding;nucleus;DNA binding;nucleus;nucleus;DNA binding;regulation of transcription by RNA polymerase II	Homeobox domain-containing protein;Homeobox domain-containing protein;Homeobox domain-containing protein;Homeobox domain-containing protein;Homeobox domain-containing protein;Homeobox domain-containing protein;Homeobox domain-containing protein;Homeobox domain-containing protein;Homeobox domain-containing protein;Homeobox domain-containing protein	ATCC	NA	G20_v_Ctrl	120	FALSE	TRUE	Upregulated	G20_v_Ctrl_at_120
BZL39_E02250	60.6111	1.79947	0.294417	6.11198	9.84e-10	4.1e-08	1.54523	0.286989	MSH6 (YDR097C)	A0A1S7HIU3	GO:0006298;GO:0005524;GO:0030983;GO:0006281;GO:0003677;GO:0000166;GO:0006974;GO:0005524;GO:0030983;GO:0005524	mismatch repair;ATP binding;mismatched DNA binding;DNA repair;DNA binding;nucleotide binding;cellular response to DNA damage stimulus;ATP binding;mismatched DNA binding;ATP binding	DNA mismatch repair protein;DNA mismatch repair protein;DNA mismatch repair protein;DNA mismatch repair protein;DNA mismatch repair protein;DNA mismatch repair protein;DNA mismatch repair protein;DNA mismatch repair protein;DNA mismatch repair protein;DNA mismatch repair protein	ATCC	NA	G20_v_Ctrl	120	TRUE	TRUE	Upregulated	G20_v_Ctrl_at_120
BZL39_A07930	113.057	1.48386	0.243648	6.0902	1.13e-09	4.6e-08	1.3189	0.239983	MRD1 (YPR112C)	A0A1S7H9W6	GO:0003676;GO:0006364;GO:0003723;GO:0005634;GO:0003723	nucleic acid binding;rRNA processing;RNA binding;nucleus;RNA binding	Multiple RNA-binding domain-containing protein 1;Multiple RNA-binding domain-containing protein 1;Multiple RNA-binding domain-containing protein 1;Multiple RNA-binding domain-containing protein 1;Multiple RNA-binding domain-containing protein 1	ATCC	NA	G20_v_Ctrl	120	FALSE	TRUE	Upregulated	G20_v_Ctrl_at_120
BZL39_G00760	127.171	1.24413	0.204525	6.08305	1.18e-09	4.79e-08	1.13151	0.205463	FRM2 (YCL026C-A)	A0A1S7HLY5	GO:0034599;GO:0016491;GO:0016657;GO:0055114;GO:0055114	cellular response to oxidative stress;oxidoreductase activity;oxidoreductase activity, acting on NAD(P)H, nitrogenous group as acceptor;oxidation-reduction process;oxidation-reduction process	Nitroreductase domain-containing protein;Nitroreductase domain-containing protein;Nitroreductase domain-containing protein;Nitroreductase domain-containing protein;Nitroreductase domain-containing protein	ATCC	NA	G20_v_Ctrl	120	FALSE	TRUE	Upregulated	G20_v_Ctrl_at_120
BZL39_A05490	204.827	1.12651	0.186003	6.05639	1.39e-09	5.56e-08	1.03254	0.189456	NOC3 (YLR002C)	A0A1S7H9C5	GO:0042254;GO:0005634;GO:0005730;GO:0005730	ribosome biogenesis;nucleus;nucleolus;nucleolus	Nucleolar complex-associated protein 3;Nucleolar complex-associated protein 3;Nucleolar complex-associated protein 3;Nucleolar complex-associated protein 3	ATCC	NA	G20_v_Ctrl	120	FALSE	TRUE	Upregulated	G20_v_Ctrl_at_120
BZL39_G01640	181.952	1.13983	0.188539	6.04558	1.49e-09	5.92e-08	1.04348	0.191764	BUD5 (YCR038C)	A0A1S7HM69	GO:0005085;GO:0007264;GO:0051301;GO:0007049;GO:0005085;GO:0050790;GO:0050790	guanyl-nucleotide exchange factor activity;small GTPase mediated signal transduction;cell division;cell cycle;guanyl-nucleotide exchange factor activity;regulation of catalytic activity;regulation of catalytic activity	BUD5 (YCR038C);BUD5 (YCR038C);BUD5 (YCR038C);BUD5 (YCR038C);BUD5 (YCR038C);BUD5 (YCR038C);BUD5 (YCR038C)	ATCC	NA	G20_v_Ctrl	120	FALSE	TRUE	Upregulated	G20_v_Ctrl_at_120
BZL39_F03870	96.0969	1.49705	0.247712	6.04351	1.51e-09	5.97e-08	1.32614	0.243865	PWP2 (YCR057C)	NA	NA	NA	NA	ATCC	NA	G20_v_Ctrl	120	FALSE	TRUE	Upregulated	G20_v_Ctrl_at_120
BZL39_A05350	115.005	1.36612	0.226454	6.03267	1.61e-09	6.34e-08	1.22631	0.225038	DRS1 (YLL008W)	A0A1S7H9A8	GO:0004386;GO:0003676;GO:0005524;GO:0004386;GO:0016787;GO:0000166;GO:0005524	helicase activity;nucleic acid binding;ATP binding;helicase activity;hydrolase activity;nucleotide binding;ATP binding	DRS1 (YLL008W);DRS1 (YLL008W);DRS1 (YLL008W);DRS1 (YLL008W);DRS1 (YLL008W);DRS1 (YLL008W);DRS1 (YLL008W)	ATCC	NA	G20_v_Ctrl	120	FALSE	TRUE	Upregulated	G20_v_Ctrl_at_120
BZL39_A00820	258.39	1.12194	0.187657	5.97869	2.25e-09	8.63e-08	1.02592	0.191488	RPA190 (YOR341W)	A0A1S7H819	GO:0008270;GO:0003677;GO:0003899;GO:0006351;GO:0016740;GO:0016779;GO:0003899;GO:0005634;GO:0003899	zinc ion binding;DNA binding;DNA-directed 5'-3' RNA polymerase activity;transcription, DNA-templated;transferase activity;nucleotidyltransferase activity;DNA-directed 5'-3' RNA polymerase activity;nucleus;DNA-directed 5'-3' RNA polymerase activity	DNA-directed RNA polymerase subunit;DNA-directed RNA polymerase subunit;DNA-directed RNA polymerase subunit;DNA-directed RNA polymerase subunit;DNA-directed RNA polymerase subunit;DNA-directed RNA polymerase subunit;DNA-directed RNA polymerase subunit;DNA-directed RNA polymerase subunit;DNA-directed RNA polymerase subunit	ATCC	NA	G20_v_Ctrl	120	FALSE	TRUE	Upregulated	G20_v_Ctrl_at_120
BZL39_J04070	150.486	1.45448	0.243404	5.97556	2.29e-09	8.73e-08	1.29065	0.2404	NOP7 (YGR103W)	A0A1S7HT99	GO:0005730;GO:0042254;GO:0042254;GO:0006364;GO:0005634;GO:0005730;GO:0005654;GO:0030687;GO:0000466;GO:0042273;GO:0005730;GO:0005634;GO:0000463;GO:0043021	nucleolus;ribosome biogenesis;ribosome biogenesis;rRNA processing;nucleus;nucleolus;nucleoplasm;preribosome, large subunit precursor;maturation of 5.8S rRNA from tricistronic rRNA transcript (SSU-rRNA, 5.8S rRNA, LSU-rRNA);ribosomal large subunit biogenesis;nucleolus;nucleus;maturation of LSU-rRNA from tricistronic rRNA transcript (SSU-rRNA, 5.8S rRNA, LSU-rRNA);ribonucleoprotein complex binding	Pescadillo homolog;Pescadillo homolog;Pescadillo homolog;Pescadillo homolog;Pescadillo homolog;Pescadillo homolog;Pescadillo homolog;Pescadillo homolog;Pescadillo homolog;Pescadillo homolog;Pescadillo homolog;Pescadillo homolog;Pescadillo homolog;Pescadillo homolog	ATCC	NA	G20_v_Ctrl	120	FALSE	TRUE	Upregulated	G20_v_Ctrl_at_120
BZL39_H04200	78.5372	1.89781	0.322895	5.87747	4.17e-09	1.5e-07	1.58966	0.314863	NOP53 (YPL146C)	A0A1S7HPS2	GO:0042254;GO:0005634;GO:0005654;GO:0005730;GO:0000027;GO:0005730;GO:0005654	ribosome biogenesis;nucleus;nucleoplasm;nucleolus;ribosomal large subunit assembly;nucleolus;nucleoplasm	Ribosome biogenesis protein NOP53;Ribosome biogenesis protein NOP53;Ribosome biogenesis protein NOP53;Ribosome biogenesis protein NOP53;Ribosome biogenesis protein NOP53;Ribosome biogenesis protein NOP53;Ribosome biogenesis protein NOP53	ATCC	NA	G20_v_Ctrl	120	TRUE	TRUE	Upregulated	G20_v_Ctrl_at_120
BZL39_A03820	213.645	1.15405	0.196945	5.85978	4.63e-09	1.64e-07	1.04839	0.200593	NEW1 (YPL226W)	A0A1S7H8X0	GO:0005524;GO:0016887;GO:0005524;GO:0000166;GO:0005524;GO:0000166	ATP binding;ATPase activity;ATP binding;nucleotide binding;ATP binding;nucleotide binding	NEW1 (YPL226W);NEW1 (YPL226W);NEW1 (YPL226W);NEW1 (YPL226W);NEW1 (YPL226W);NEW1 (YPL226W)	ATCC	NA	G20_v_Ctrl	120	FALSE	TRUE	Upregulated	G20_v_Ctrl_at_120
BZL39_I04700	63.9647	1.72131	0.293772	5.85936	4.65e-09	1.64e-07	1.47197	0.286702	PWP1 (YLR196W)	NA	NA	NA	NA	ATCC	NA	G20_v_Ctrl	120	TRUE	TRUE	Upregulated	G20_v_Ctrl_at_120
BZL39_J04220	77.5334	1.59019	0.274337	5.79647	6.77e-09	2.31e-07	1.3773	0.269159	MRD1 (YPR112C)	A0A1S7HTA2	GO:0003676;GO:0003723;GO:0006364;GO:0005634;GO:0003723	nucleic acid binding;RNA binding;rRNA processing;nucleus;RNA binding	Multiple RNA-binding domain-containing protein 1;Multiple RNA-binding domain-containing protein 1;Multiple RNA-binding domain-containing protein 1;Multiple RNA-binding domain-containing protein 1;Multiple RNA-binding domain-containing protein 1	ATCC	NA	G20_v_Ctrl	120	TRUE	TRUE	Upregulated	G20_v_Ctrl_at_120
BZL39_G00380	100.738	1.39	0.241138	5.76433	8.2e-09	2.75e-07	1.23041	0.239935	SPB1 (YCL054W)	A0A1S7HLU4	GO:0001510;GO:0032259;GO:0005634;GO:0006364;GO:0008168;GO:0008649;GO:0031167;GO:0032259;GO:0016740;GO:0042254;GO:0006364;GO:0005634;GO:0008168;GO:0005730;GO:0005730;GO:0030687;GO:0008650;GO:0070039;GO:0000453	RNA methylation;methylation;nucleus;rRNA processing;methyltransferase activity;rRNA methyltransferase activity;rRNA methylation;methylation;transferase activity;ribosome biogenesis;rRNA processing;nucleus;methyltransferase activity;nucleolus;nucleolus;preribosome, large subunit precursor;rRNA (uridine-2'-O-)-methyltransferase activity;rRNA (guanosine-2'-O-)-methyltransferase activity;enzyme-direc…	AdoMet-dependent rRNA methyltransferase SPB1;AdoMet-dependent rRNA methyltransferase SPB1;AdoMet-dependent rRNA methyltransferase SPB1;AdoMet-dependent rRNA methyltransferase SPB1;AdoMet-dependent rRNA methyltransferase SPB1;AdoMet-dependent rRNA methyltransferase SPB1;AdoMet-dependent rRNA methyltransferase SPB1;AdoMet-dependent rRNA methyltransferase SPB1;AdoMet-dependent rRNA methyltransferase…	ATCC	NA	G20_v_Ctrl	120	FALSE	TRUE	Upregulated	G20_v_Ctrl_at_120
BZL39_E00380	205.354	1.14141	0.198202	5.75884	8.47e-09	2.82e-07	1.03371	0.202562	LIA1 (YJR070C)	A0A1S7HI26	GO:0000226;GO:0008612;GO:0019135;GO:0008612;GO:0019135;GO:0046872;GO:0004497;GO:0055114;GO:0016491;GO:0005737;GO:0005634;GO:0008612;GO:0019135;GO:0005737;GO:0005634;GO:0019135;GO:0008612;GO:0005634;GO:0005737;GO:0018215;GO:0018215;GO:0018215;GO:0018215	microtubule cytoskeleton organization;peptidyl-lysine modification to peptidyl-hypusine;deoxyhypusine monooxygenase activity;peptidyl-lysine modification to peptidyl-hypusine;deoxyhypusine monooxygenase activity;metal ion binding;monooxygenase activity;oxidation-reduction process;oxidoreductase activity;cytoplasm;nucleus;peptidyl-lysine modification to peptidyl-hypusine;deoxyhypusine monooxygenas…	Deoxyhypusine hydroxylase;Deoxyhypusine hydroxylase;Deoxyhypusine hydroxylase;Deoxyhypusine hydroxylase;Deoxyhypusine hydroxylase;Deoxyhypusine hydroxylase;Deoxyhypusine hydroxylase;Deoxyhypusine hydroxylase;Deoxyhypusine hydroxylase;Deoxyhypusine hydroxylase;Deoxyhypusine hydroxylase;Deoxyhypusine hydroxylase;Deoxyhypusine hydroxylase;Deoxyhypusine hydroxylase;Deoxyhypusine hydroxylase;Deoxyhypu…	ATCC	NA	G20_v_Ctrl	120	FALSE	TRUE	Upregulated	G20_v_Ctrl_at_120
BZL39_B08080	107.017	1.2504	0.217895	5.73856	9.55e-09	3.12e-07	1.12133	0.219927	RRP9 (YPR137W)	A0A1S7HCZ0	GO:0006364;GO:0034511;GO:0005634	rRNA processing;U3 snoRNA binding;nucleus	WD_REPEATS_REGION domain-containing protein;WD_REPEATS_REGION domain-containing protein;WD_REPEATS_REGION domain-containing protein	ATCC	NA	G20_v_Ctrl	120	FALSE	TRUE	Upregulated	G20_v_Ctrl_at_120
BZL39_H01880	107.321	1.23831	0.216204	5.72749	1.02e-08	3.32e-07	1.11117	0.218562	RRP9 (YPR137W)	A0A1S7HP58	GO:0006364;GO:0034511;GO:0005634	rRNA processing;U3 snoRNA binding;nucleus	RRP9 (YPR137W);RRP9 (YPR137W);RRP9 (YPR137W)	ATCC	NA	G20_v_Ctrl	120	FALSE	TRUE	Upregulated	G20_v_Ctrl_at_120
BZL39_P00320	97.9446	1.46484	0.255927	5.72368	1.04e-08	3.37e-07	1.28316	0.25326	SPB1 (YCL054W)	A0A1U7EQ39	GO:0001510;GO:0032259;GO:0005634;GO:0006364;GO:0008168;GO:0008649;GO:0031167;GO:0032259;GO:0042254;GO:0016740;GO:0005634;GO:0008168;GO:0006364;GO:0005730;GO:0005730;GO:0030687;GO:0000453;GO:0008650;GO:0070039	RNA methylation;methylation;nucleus;rRNA processing;methyltransferase activity;rRNA methyltransferase activity;rRNA methylation;methylation;ribosome biogenesis;transferase activity;nucleus;methyltransferase activity;rRNA processing;nucleolus;nucleolus;preribosome, large subunit precursor;enzyme-directed rRNA 2'-O-methylation;rRNA (uridine-2'-O-)-methyltransferase activity;rRNA (guanosine-2'-O-)-m…	AdoMet-dependent rRNA methyltransferase SPB1;AdoMet-dependent rRNA methyltransferase SPB1;AdoMet-dependent rRNA methyltransferase SPB1;AdoMet-dependent rRNA methyltransferase SPB1;AdoMet-dependent rRNA methyltransferase SPB1;AdoMet-dependent rRNA methyltransferase SPB1;AdoMet-dependent rRNA methyltransferase SPB1;AdoMet-dependent rRNA methyltransferase SPB1;AdoMet-dependent rRNA methyltransferase…	ATCC	NA	G20_v_Ctrl	120	FALSE	TRUE	Upregulated	G20_v_Ctrl_at_120
BZL39_G00300	155.697	1.34189	0.235033	5.70935	1.13e-08	3.64e-07	1.19091	0.235094	MRC1 (YCL061C)	NA	NA	NA	NA	ATCC	NA	G20_v_Ctrl	120	FALSE	TRUE	Upregulated	G20_v_Ctrl_at_120
BZL39_O00130	22.4989	2.71133	0.474953	5.70863	1.14e-08	3.64e-07	2.0983	0.532578	(ZYRO0F00286g)	A0A1S7HZS6	GO:0055114;GO:0016491;GO:0055114;GO:0016491	oxidation-reduction process;oxidoreductase activity;oxidation-reduction process;oxidoreductase activity	TauD domain-containing protein;TauD domain-containing protein;TauD domain-containing protein;TauD domain-containing protein	ATCC	NA	G20_v_Ctrl	120	TRUE	TRUE	Upregulated	G20_v_Ctrl_at_120
BZL39_B04930	128.69	1.13241	0.199286	5.68231	1.33e-08	4.21e-07	1.02294	0.204202	BUD5 (YCR038C)	A0A1S7HBW1	GO:0005085;GO:0007264;GO:0051301;GO:0007049;GO:0005085;GO:0050790;GO:0050790	guanyl-nucleotide exchange factor activity;small GTPase mediated signal transduction;cell division;cell cycle;guanyl-nucleotide exchange factor activity;regulation of catalytic activity;regulation of catalytic activity	BUD5 (YCR038C);BUD5 (YCR038C);BUD5 (YCR038C);BUD5 (YCR038C);BUD5 (YCR038C);BUD5 (YCR038C);BUD5 (YCR038C)	ATCC	NA	G20_v_Ctrl	120	FALSE	TRUE	Upregulated	G20_v_Ctrl_at_120
BZL39_B07280	129.192	1.2001	0.212995	5.63439	1.76e-08	5.39e-07	1.07604	0.216674	DIP2 (YLR129W)	A0A1S7HCR0	GO:0005730	nucleolus	WD_REPEATS_REGION domain-containing protein	ATCC	NA	G20_v_Ctrl	120	FALSE	TRUE	Upregulated	G20_v_Ctrl_at_120
BZL39_M00940	213.1	1.2076	0.214644	5.62608	1.84e-08	5.62e-07	1.08165	0.218193	UTP10 (YJL109C)	A0A1S7HWV3	GO:0042254;GO:0005634;GO:0006364;GO:0005730;GO:0005730;GO:0006364	ribosome biogenesis;nucleus;rRNA processing;nucleolus;nucleolus;rRNA processing	U3 small nucleolar RNA-associated protein 10;U3 small nucleolar RNA-associated protein 10;U3 small nucleolar RNA-associated protein 10;U3 small nucleolar RNA-associated protein 10;U3 small nucleolar RNA-associated protein 10;U3 small nucleolar RNA-associated protein 10	ATCC	NA	G20_v_Ctrl	120	FALSE	TRUE	Upregulated	G20_v_Ctrl_at_120
BZL39_K04490	88.992	1.34273	0.238777	5.62335	1.87e-08	5.67e-07	1.18658	0.239179	ERJ5 (YFR041C)	A0A1S7HUW6	GO:0016021;GO:0016020	integral component of membrane;membrane	J domain-containing protein;J domain-containing protein	ATCC	NA	G20_v_Ctrl	120	FALSE	TRUE	Upregulated	G20_v_Ctrl_at_120
BZL39_A04530	110.979	1.25183	0.223185	5.60894	2.04e-08	6.12e-07	1.11582	0.225793	RIM2 (YBR192W)	A0A1S7H927	GO:0055085;GO:0005743;GO:0016021;GO:0005739;GO:0016020;GO:0005743;GO:0016020;GO:0016020;GO:0016021	transmembrane transport;mitochondrial inner membrane;integral component of membrane;mitochondrion;membrane;mitochondrial inner membrane;membrane;membrane;integral component of membrane	RIM2 (YBR192W);RIM2 (YBR192W);RIM2 (YBR192W);RIM2 (YBR192W);RIM2 (YBR192W);RIM2 (YBR192W);RIM2 (YBR192W);RIM2 (YBR192W);RIM2 (YBR192W)	ATCC	NA	G20_v_Ctrl	120	FALSE	TRUE	Upregulated	G20_v_Ctrl_at_120
BZL39_B02170	76.4509	1.3425	0.240297	5.58685	2.31e-08	6.87e-07	1.18423	0.24087	ENP2 (YGR145W)	A0A1S7HB64	GO:0005634;GO:0005634;GO:0005730	nucleus;nucleus;nucleolus	WD_REPEATS_REGION domain-containing protein;WD_REPEATS_REGION domain-containing protein;WD_REPEATS_REGION domain-containing protein	ATCC	NA	G20_v_Ctrl	120	FALSE	TRUE	Upregulated	G20_v_Ctrl_at_120
BZL39_N04930	72.4836	1.59557	0.286257	5.5739	2.49e-08	7.33e-07	1.36368	0.2814	PWP1 (YLR196W)	NA	NA	NA	NA	ATCC	NA	G20_v_Ctrl	120	TRUE	TRUE	Upregulated	G20_v_Ctrl_at_120
BZL39_N02320	30.0779	2.24059	0.402444	5.56746	2.58e-08	7.56e-07	1.75996	0.402481	SMM1 (YNR015W)	A0A1S7HYR6	GO:0008033;GO:0017150;GO:0050660;GO:0055114;GO:0003824;GO:0055114;GO:0008033;GO:0016491;GO:0002943	tRNA processing;tRNA dihydrouridine synthase activity;flavin adenine dinucleotide binding;oxidation-reduction process;catalytic activity;oxidation-reduction process;tRNA processing;oxidoreductase activity;tRNA dihydrouridine synthesis	SMM1 (YNR015W);SMM1 (YNR015W);SMM1 (YNR015W);SMM1 (YNR015W);SMM1 (YNR015W);SMM1 (YNR015W);SMM1 (YNR015W);SMM1 (YNR015W);SMM1 (YNR015W)	ATCC	NA	G20_v_Ctrl	120	TRUE	TRUE	Upregulated	G20_v_Ctrl_at_120
BZL39_E02520	59.6672	1.66868	0.300645	5.55034	2.85e-08	8.27e-07	1.41023	0.29456	YMR144W	NA	NA	NA	NA	ATCC	NA	G20_v_Ctrl	120	TRUE	TRUE	Upregulated	G20_v_Ctrl_at_120
BZL39_K01600	60.0906	1.6418	0.297671	5.51549	3.48e-08	9.79e-07	1.38941	0.292128	RIX7 (YLL034C)	A0A1S7HU61	GO:0005524;GO:0016887;GO:0005524;GO:0000166	ATP binding;ATPase activity;ATP binding;nucleotide binding	RIX7 (YLL034C);RIX7 (YLL034C);RIX7 (YLL034C);RIX7 (YLL034C)	ATCC	NA	G20_v_Ctrl	120	TRUE	TRUE	Upregulated	G20_v_Ctrl_at_120
BZL39_J00790	94.6844	1.29749	0.236293	5.49105	4e-08	1.11e-06	1.14436	0.238438	PRM10 (YJL108C)	A0A1S7HSB8	GO:0016021;GO:0016020;GO:0016020	integral component of membrane;membrane;membrane	Pheromone-regulated membrane protein 10;Pheromone-regulated membrane protein 10;Pheromone-regulated membrane protein 10	ATCC	NA	G20_v_Ctrl	120	FALSE	TRUE	Upregulated	G20_v_Ctrl_at_120
BZL39_B02340	202.779	1.15773	0.211182	5.48213	4.2e-08	1.16e-06	1.03421	0.21665	NSR1 (YGR159C)	A0A1S7HBE6	GO:0003723;GO:0003676;GO:0003723	RNA binding;nucleic acid binding;RNA binding	NSR1 (YGR159C);NSR1 (YGR159C);NSR1 (YGR159C)	ATCC	NA	G20_v_Ctrl	120	FALSE	TRUE	Upregulated	G20_v_Ctrl_at_120
BZL39_D01320	79.5811	1.50186	0.276359	5.43446	5.5e-08	1.48e-06	1.28832	0.273952	NOC2 (YOR206W)	A0A1S7HGG1	GO:0005634	nucleus	NOC2 (YOR206W)	ATCC	NA	G20_v_Ctrl	120	TRUE	TRUE	Upregulated	G20_v_Ctrl_at_120
BZL39_K00860	102.176	1.12949	0.207953	5.43146	5.59e-08	1.5e-06	1.00866	0.214318	GIC2 (YDR309C) and GIC1 (YHR061C)	NA	NA	NA	NA	ATCC	NA	G20_v_Ctrl	120	FALSE	TRUE	Upregulated	G20_v_Ctrl_at_120
BZL39_O00750	34.9955	2.17247	0.40017	5.42885	5.67e-08	1.51e-06	1.69758	0.396757	PRI2 (YKL045W)	A0A1S7HZQ9	GO:0006269;GO:0006269;GO:0051539;GO:0006260;GO:0046872;GO:0051536;GO:0003677;GO:0051539;GO:0046872;GO:0003677	DNA replication, synthesis of RNA primer;DNA replication, synthesis of RNA primer;4 iron, 4 sulfur cluster binding;DNA replication;metal ion binding;iron-sulfur cluster binding;DNA binding;4 iron, 4 sulfur cluster binding;metal ion binding;DNA binding	DNA primase large subunit;DNA primase large subunit;DNA primase large subunit;DNA primase large subunit;DNA primase large subunit;DNA primase large subunit;DNA primase large subunit;DNA primase large subunit;DNA primase large subunit;DNA primase large subunit	ATCC	NA	G20_v_Ctrl	120	TRUE	TRUE	Upregulated	G20_v_Ctrl_at_120
BZL39_E03250	56.5653	1.50714	0.278177	5.4179	6.03e-08	1.59e-06	1.29059	0.275731	HCA4 (YJL033W)	A0A1S7HJ55	GO:0004386;GO:0003676;GO:0005524;GO:0042254;GO:0016787;GO:0006364;GO:0000166;GO:0004386;GO:0003723;GO:0005524;GO:0005730	helicase activity;nucleic acid binding;ATP binding;ribosome biogenesis;hydrolase activity;rRNA processing;nucleotide binding;helicase activity;RNA binding;ATP binding;nucleolus	HCA4 (YJL033W);HCA4 (YJL033W);HCA4 (YJL033W);HCA4 (YJL033W);HCA4 (YJL033W);HCA4 (YJL033W);HCA4 (YJL033W);HCA4 (YJL033W);HCA4 (YJL033W);HCA4 (YJL033W);HCA4 (YJL033W)	ATCC	NA	G20_v_Ctrl	120	TRUE	TRUE	Upregulated	G20_v_Ctrl_at_120
BZL39_L03640	113.196	1.17637	0.218362	5.38722	7.16e-08	1.83e-06	1.04408	0.224011	PSF3 (YOL146W)	A0A1S7HW97	GO:0006260;GO:0005634;GO:0005634	DNA replication;nucleus;nucleus	DNA replication complex GINS protein PSF3;DNA replication complex GINS protein PSF3;DNA replication complex GINS protein PSF3	ATCC	NA	G20_v_Ctrl	120	FALSE	TRUE	Upregulated	G20_v_Ctrl_at_120
BZL39_C04050	71.0345	1.34042	0.249096	5.38113	7.4e-08	1.88e-06	1.16936	0.250839	MSH2 (YOL090W)	A0A1S7HEV5	GO:0006298;GO:0032300;GO:0003677;GO:0005524;GO:0030983;GO:0006281;GO:0005524;GO:0006974;GO:0003677;GO:0000166;GO:0005634;GO:0005634	mismatch repair;mismatch repair complex;DNA binding;ATP binding;mismatched DNA binding;DNA repair;ATP binding;cellular response to DNA damage stimulus;DNA binding;nucleotide binding;nucleus;nucleus	DNA_MISMATCH_REPAIR_2 domain-containing protein;DNA_MISMATCH_REPAIR_2 domain-containing protein;DNA_MISMATCH_REPAIR_2 domain-containing protein;DNA_MISMATCH_REPAIR_2 domain-containing protein;DNA_MISMATCH_REPAIR_2 domain-containing protein;DNA_MISMATCH_REPAIR_2 domain-containing protein;DNA_MISMATCH_REPAIR_2 domain-containing protein;DNA_MISMATCH_REPAIR_2 domain-containing protein;DNA_MISMATCH_RE…	ATCC	NA	G20_v_Ctrl	120	FALSE	TRUE	Upregulated	G20_v_Ctrl_at_120
BZL39_N01610	71.1792	1.53359	0.28545	5.37253	7.76e-08	1.96e-06	1.3047	0.282635	MAK21 (YDR060W)	NA	NA	NA	NA	ATCC	NA	G20_v_Ctrl	120	TRUE	TRUE	Upregulated	G20_v_Ctrl_at_120
BZL39_N00830	125.841	1.29108	0.240372	5.37116	7.82e-08	1.97e-06	1.13193	0.2434	KRE33 (YNL132W)	A0A1S7HYC8	GO:0008080;GO:0016072;GO:0034470;GO:0005524;GO:0016740;GO:0008033;GO:0016746;GO:0006364;GO:0005634;GO:0005524;GO:0000166;GO:0005730;GO:0005730;GO:0042274;GO:0008080;GO:0000154;GO:0051391;GO:0005524	N-acetyltransferase activity;rRNA metabolic process;ncRNA processing;ATP binding;transferase activity;tRNA processing;transferase activity, transferring acyl groups;rRNA processing;nucleus;ATP binding;nucleotide binding;nucleolus;nucleolus;ribosomal small subunit biogenesis;N-acetyltransferase activity;rRNA modification;tRNA acetylation;ATP binding	RNA cytidine acetyltransferase;RNA cytidine acetyltransferase;RNA cytidine acetyltransferase;RNA cytidine acetyltransferase;RNA cytidine acetyltransferase;RNA cytidine acetyltransferase;RNA cytidine acetyltransferase;RNA cytidine acetyltransferase;RNA cytidine acetyltransferase;RNA cytidine acetyltransferase;RNA cytidine acetyltransferase;RNA cytidine acetyltransferase;RNA cytidine acetyltransfer…	ATCC	NA	G20_v_Ctrl	120	FALSE	TRUE	Upregulated	G20_v_Ctrl_at_120
BZL39_I00800	44.8199	1.94646	0.364437	5.341	9.24e-08	2.29e-06	1.55602	0.356485	PRI2 (YKL045W)	A0A1S7HQN1	GO:0006269;GO:0006269;GO:0046872;GO:0006260;GO:0051539;GO:0051536;GO:0003677;GO:0051539;GO:0046872;GO:0003677	DNA replication, synthesis of RNA primer;DNA replication, synthesis of RNA primer;metal ion binding;DNA replication;4 iron, 4 sulfur cluster binding;iron-sulfur cluster binding;DNA binding;4 iron, 4 sulfur cluster binding;metal ion binding;DNA binding	DNA primase large subunit;DNA primase large subunit;DNA primase large subunit;DNA primase large subunit;DNA primase large subunit;DNA primase large subunit;DNA primase large subunit;DNA primase large subunit;DNA primase large subunit;DNA primase large subunit	ATCC	NA	G20_v_Ctrl	120	TRUE	TRUE	Upregulated	G20_v_Ctrl_at_120
BZL39_H02030	57.8684	1.45512	0.273046	5.32923	9.86e-08	2.42e-06	1.24743	0.272292	SHO1 (YER118C)	A0A1S7HP78	GO:0005034;GO:0016020;GO:0005886;GO:0016021;GO:0016020;GO:0005886;GO:0005034;GO:0005886;GO:0016021	osmosensor activity;membrane;plasma membrane;integral component of membrane;membrane;plasma membrane;osmosensor activity;plasma membrane;integral component of membrane	High osmolarity signaling protein SHO1;High osmolarity signaling protein SHO1;High osmolarity signaling protein SHO1;High osmolarity signaling protein SHO1;High osmolarity signaling protein SHO1;High osmolarity signaling protein SHO1;High osmolarity signaling protein SHO1;High osmolarity signaling protein SHO1;High osmolarity signaling protein SHO1	ATCC	NA	G20_v_Ctrl	120	FALSE	TRUE	Upregulated	G20_v_Ctrl_at_120
BZL39_C06690	63.1537	1.48763	0.279629	5.32002	1.04e-07	2.52e-06	1.269	0.278155	ARX1 (YDR101C)	NA	NA	NA	NA	ATCC	NA	G20_v_Ctrl	120	FALSE	TRUE	Upregulated	G20_v_Ctrl_at_120
BZL39_J02350	117.215	1.18101	0.22264	5.30458	1.13e-07	2.73e-06	1.04298	0.228741	HMT1 (YBR034C)	A0A1S7HSV2	GO:0016274;GO:0018216;GO:0032259;GO:0016740;GO:0008168;GO:0035246	protein-arginine N-methyltransferase activity;peptidyl-arginine methylation;methylation;transferase activity;methyltransferase activity;peptidyl-arginine N-methylation	Methyltransf_25 domain-containing protein;Methyltransf_25 domain-containing protein;Methyltransf_25 domain-containing protein;Methyltransf_25 domain-containing protein;Methyltransf_25 domain-containing protein;Methyltransf_25 domain-containing protein	ATCC	NA	G20_v_Ctrl	120	FALSE	TRUE	Upregulated	G20_v_Ctrl_at_120
BZL39_J01240	95.1297	1.28286	0.242069	5.29954	1.16e-07	2.79e-06	1.12098	0.245787	CIC1 (YHR052W)	A0A1S7HSE1	GO:0070628	proteasome binding	CIC1 (YHR052W)	ATCC	NA	G20_v_Ctrl	120	FALSE	TRUE	Upregulated	G20_v_Ctrl_at_120
BZL39_A08550	38.3468	1.80801	0.341566	5.2933	1.2e-07	2.88e-06	1.46931	0.334315	DIN7 (YDR263C) and EXO1 (YOR033C)	A0A1S7HAE6	GO:0004518;GO:0006281;GO:0016788;GO:0003677;GO:0003824;GO:0035312;GO:0046872;GO:0016787;GO:0006281;GO:0004518;GO:0004518;GO:0003677;GO:0006974;GO:0005634;GO:0046872;GO:0006281;GO:0003677;GO:0005634;GO:0035312;GO:0090305;GO:0090305;GO:0090305;GO:0090305;GO:0090305	nuclease activity;DNA repair;hydrolase activity, acting on ester bonds;DNA binding;catalytic activity;5'-3' exodeoxyribonuclease activity;metal ion binding;hydrolase activity;DNA repair;nuclease activity;nuclease activity;DNA binding;cellular response to DNA damage stimulus;nucleus;metal ion binding;DNA repair;DNA binding;nucleus;5'-3' exodeoxyribonuclease activity;nucleic acid phosphodiester bon…	DIN7 (YDR263C) and EXO1 (YOR033C);DIN7 (YDR263C) and EXO1 (YOR033C);DIN7 (YDR263C) and EXO1 (YOR033C);DIN7 (YDR263C) and EXO1 (YOR033C);DIN7 (YDR263C) and EXO1 (YOR033C);DIN7 (YDR263C) and EXO1 (YOR033C);DIN7 (YDR263C) and EXO1 (YOR033C);DIN7 (YDR263C) and EXO1 (YOR033C);DIN7 (YDR263C) and EXO1 (YOR033C);DIN7 (YDR263C) and EXO1 (YOR033C);DIN7 (YDR263C) and EXO1 (YOR033C);DIN7 (YDR263C) and EXO1 (…	ATCC	NA	G20_v_Ctrl	120	TRUE	TRUE	Upregulated	G20_v_Ctrl_at_120
BZL39_B08020	82.6536	1.56909	0.297052	5.28223	1.28e-07	3.01e-06	1.3199	0.293936	RRP15 (YPR143W)	A0A1S7HD01	GO:0006364	rRNA processing	RRP15 (YPR143W)	ATCC	NA	G20_v_Ctrl	120	TRUE	TRUE	Upregulated	G20_v_Ctrl_at_120
BZL39_A07780	168.316	1.29184	0.245154	5.26948	1.37e-07	3.22e-06	1.12561	0.248865	NOP7 (YGR103W)	A0A1S7H9W8	GO:0005730;GO:0042254;GO:0042254;GO:0006364;GO:0005634;GO:0005730;GO:0005654;GO:0042273;GO:0005730;GO:0000466;GO:0030687;GO:0000463;GO:0005634;GO:0043021	nucleolus;ribosome biogenesis;ribosome biogenesis;rRNA processing;nucleus;nucleolus;nucleoplasm;ribosomal large subunit biogenesis;nucleolus;maturation of 5.8S rRNA from tricistronic rRNA transcript (SSU-rRNA, 5.8S rRNA, LSU-rRNA);preribosome, large subunit precursor;maturation of LSU-rRNA from tricistronic rRNA transcript (SSU-rRNA, 5.8S rRNA, LSU-rRNA);nucleus;ribonucleoprotein complex binding	Pescadillo homolog;Pescadillo homolog;Pescadillo homolog;Pescadillo homolog;Pescadillo homolog;Pescadillo homolog;Pescadillo homolog;Pescadillo homolog;Pescadillo homolog;Pescadillo homolog;Pescadillo homolog;Pescadillo homolog;Pescadillo homolog;Pescadillo homolog	ATCC	NA	G20_v_Ctrl	120	FALSE	TRUE	Upregulated	G20_v_Ctrl_at_120
BZL39_A05610	81.7189	1.4497	0.278233	5.21039	1.88e-07	4.33e-06	1.23355	0.278405	RLP24 (YLR009W)	A0A1S7H9E4	GO:0042254	ribosome biogenesis	Ribosome biogenesis protein RLP24	ATCC	NA	G20_v_Ctrl	120	FALSE	TRUE	Upregulated	G20_v_Ctrl_at_120
BZL39_E02170	66.4274	1.50571	0.289069	5.20883	1.9e-07	4.35e-06	1.27114	0.287883	RLI1 (YDR091C)	A0A1S7HIR8	GO:0005524;GO:0016887;GO:0000166;GO:0005524;GO:0005524;GO:0000166	ATP binding;ATPase activity;nucleotide binding;ATP binding;ATP binding;nucleotide binding	RLI1 (YDR091C);RLI1 (YDR091C);RLI1 (YDR091C);RLI1 (YDR091C);RLI1 (YDR091C);RLI1 (YDR091C)	ATCC	NA	G20_v_Ctrl	120	TRUE	TRUE	Upregulated	G20_v_Ctrl_at_120
BZL39_A05710	74.555	1.40609	0.270431	5.19945	2e-07	4.56e-06	1.20252	0.271779	MAK5 (YBR142W)	A0A1S7H9F5	GO:0004386;GO:0003676;GO:0005524;GO:0004386;GO:0016787;GO:0000166;GO:0005524	helicase activity;nucleic acid binding;ATP binding;helicase activity;hydrolase activity;nucleotide binding;ATP binding	MAK5 (YBR142W);MAK5 (YBR142W);MAK5 (YBR142W);MAK5 (YBR142W);MAK5 (YBR142W);MAK5 (YBR142W);MAK5 (YBR142W)	ATCC	NA	G20_v_Ctrl	120	FALSE	TRUE	Upregulated	G20_v_Ctrl_at_120
BZL39_D07290	46.0408	1.71638	0.330186	5.19821	2.01e-07	4.58e-06	1.40303	0.324654	(ZYRO0E09966g)	A0A1S7HI90	GO:0022857;GO:0055085;GO:0016021;GO:0016020	transmembrane transporter activity;transmembrane transport;integral component of membrane;membrane	MFS domain-containing protein;MFS domain-containing protein;MFS domain-containing protein;MFS domain-containing protein	ATCC	NA	G20_v_Ctrl	120	TRUE	TRUE	Upregulated	G20_v_Ctrl_at_120
BZL39_A00340	53.1247	1.45479	0.283574	5.13021	2.89e-07	6.39e-06	1.22968	0.284241	ECM1 (YAL059W)	A0A1S7H7V7	GO:0005730;GO:0030687;GO:0000055;GO:0005634;GO:0005737;GO:0005634	nucleolus;preribosome, large subunit precursor;ribosomal large subunit export from nucleus;nucleus;cytoplasm;nucleus	ECM1 (YAL059W);ECM1 (YAL059W);ECM1 (YAL059W);ECM1 (YAL059W);ECM1 (YAL059W);ECM1 (YAL059W)	ATCC	NA	G20_v_Ctrl	120	FALSE	TRUE	Upregulated	G20_v_Ctrl_at_120
BZL39_A00800	68.9971	1.2521	0.24415	5.12841	2.92e-07	6.44e-06	1.08586	0.249951	RBG1 (YAL036C)	A0A1S7H808	GO:0005525;GO:0000166	GTP binding;nucleotide binding	RBG1 (YAL036C);RBG1 (YAL036C)	ATCC	NA	G20_v_Ctrl	120	FALSE	TRUE	Upregulated	G20_v_Ctrl_at_120
BZL39_N01110	93.2054	1.19156	0.232791	5.1186	3.08e-07	6.75e-06	1.0393	0.240074	DBP2 (YNL112W)	A0A1S7HYV7	GO:0004386;GO:0003676;GO:0005524;GO:0016787;GO:0004386;GO:0005524;GO:0000166	helicase activity;nucleic acid binding;ATP binding;hydrolase activity;helicase activity;ATP binding;nucleotide binding	DBP2 (YNL112W);DBP2 (YNL112W);DBP2 (YNL112W);DBP2 (YNL112W);DBP2 (YNL112W);DBP2 (YNL112W);DBP2 (YNL112W)	ATCC	NA	G20_v_Ctrl	120	FALSE	TRUE	Upregulated	G20_v_Ctrl_at_120
BZL39_F04900	82.1616	1.26054	0.246456	5.11467	3.14e-07	6.83e-06	1.09111	0.25217	POL12 (YBL035C)	A0A1S7HLD9	GO:0006260;GO:0003677;GO:0006260;GO:0005634;GO:0005634	DNA replication;DNA binding;DNA replication;nucleus;nucleus	DNA polymerase alpha subunit B;DNA polymerase alpha subunit B;DNA polymerase alpha subunit B;DNA polymerase alpha subunit B;DNA polymerase alpha subunit B	ATCC	NA	G20_v_Ctrl	120	FALSE	TRUE	Upregulated	G20_v_Ctrl_at_120
BZL39_F05240	69.4482	1.25577	0.246489	5.09461	3.49e-07	7.49e-06	1.08606	0.252492	CEX1 (YOR112W)	NA	NA	NA	NA	ATCC	NA	G20_v_Ctrl	120	FALSE	TRUE	Upregulated	G20_v_Ctrl_at_120
BZL39_E04230	22.2416	2.39922	0.472081	5.08223	3.73e-07	7.95e-06	1.74941	0.484764	KSS1 (YGR040W)	A0A1S7HJ62	GO:0004707;GO:0004672;GO:0005524;GO:0006468;GO:0016301;GO:0016740;GO:0005524;GO:0004674;GO:0000166;GO:0016310;GO:0004707;GO:0000165;GO:0000165	MAP kinase activity;protein kinase activity;ATP binding;protein phosphorylation;kinase activity;transferase activity;ATP binding;protein serine/threonine kinase activity;nucleotide binding;phosphorylation;MAP kinase activity;MAPK cascade;MAPK cascade	Mitogen-activated protein kinase;Mitogen-activated protein kinase;Mitogen-activated protein kinase;Mitogen-activated protein kinase;Mitogen-activated protein kinase;Mitogen-activated protein kinase;Mitogen-activated protein kinase;Mitogen-activated protein kinase;Mitogen-activated protein kinase;Mitogen-activated protein kinase;Mitogen-activated protein kinase;Mitogen-activated protein kinase;Mit…	ATCC	NA	G20_v_Ctrl	120	TRUE	TRUE	Upregulated	G20_v_Ctrl_at_120
BZL39_E03360	79.9586	1.40225	0.276877	5.06452	4.09e-07	8.66e-06	1.18791	0.279452	RLP24 (YLR009W)	A0A1S7HIX3	GO:0042254	ribosome biogenesis	Ribosome biogenesis protein RLP24	ATCC	NA	G20_v_Ctrl	120	FALSE	TRUE	Upregulated	G20_v_Ctrl_at_120
BZL39_F05780	30.6621	2.19806	0.437441	5.0248	5.04e-07	1.05e-05	1.63434	0.43638	PXL1 (YKR090W)	A0A1S7HLL0	GO:0035023;GO:0046872	regulation of Rho protein signal transduction;metal ion binding	PXL1 (YKR090W);PXL1 (YKR090W)	ATCC	NA	G20_v_Ctrl	120	TRUE	TRUE	Upregulated	G20_v_Ctrl_at_120
BZL39_P02030	82.2072	1.26246	0.251505	5.01962	5.18e-07	1.07e-05	1.08513	0.258024	SMC1 (YFL008W)	A0A1U7EQK8	GO:0007064;GO:0005524;GO:0005694;GO:0008278;GO:0051276;GO:0051301;GO:0005634;GO:0005524;GO:0005634	mitotic sister chromatid cohesion;ATP binding;chromosome;cohesin complex;chromosome organization;cell division;nucleus;ATP binding;nucleus	Structural maintenance of chromosomes protein;Structural maintenance of chromosomes protein;Structural maintenance of chromosomes protein;Structural maintenance of chromosomes protein;Structural maintenance of chromosomes protein;Structural maintenance of chromosomes protein;Structural maintenance of chromosomes protein;Structural maintenance of chromosomes protein;Structural maintenance of chrom…	ATCC	NA	G20_v_Ctrl	120	FALSE	TRUE	Upregulated	G20_v_Ctrl_at_120
BZL39_A02980	91.4211	1.23723	0.246973	5.00956	5.46e-07	1.12e-05	1.06575	0.254181	PUF6 (YDR496C)	A0A1S7H8L9	GO:0003723	RNA binding	PUM-HD domain-containing protein	ATCC	NA	G20_v_Ctrl	120	FALSE	TRUE	Upregulated	G20_v_Ctrl_at_120
BZL39_A07610	80.4807	1.27607	0.254828	5.00756	5.51e-07	1.13e-05	1.09405	0.261132	UTP11 (YKL099C)	A0A1S7H9W4	GO:0006364;GO:0032040;GO:0005634;GO:0006364;GO:0005730;GO:0006364;GO:0032040	rRNA processing;small-subunit processome;nucleus;rRNA processing;nucleolus;rRNA processing;small-subunit processome	U3 small nucleolar RNA-associated protein 11;U3 small nucleolar RNA-associated protein 11;U3 small nucleolar RNA-associated protein 11;U3 small nucleolar RNA-associated protein 11;U3 small nucleolar RNA-associated protein 11;U3 small nucleolar RNA-associated protein 11;U3 small nucleolar RNA-associated protein 11	ATCC	NA	G20_v_Ctrl	120	FALSE	TRUE	Upregulated	G20_v_Ctrl_at_120
BZL39_P01840	57.1228	1.41281	0.283701	4.97993	6.36e-07	1.27e-05	1.18693	0.286819	DEG1 (YFL001W)	A0A1U7EQF5	GO:0001522;GO:0009451;GO:0009982;GO:0003723;GO:0008033;GO:0016853	pseudouridine synthesis;RNA modification;pseudouridine synthase activity;RNA binding;tRNA processing;isomerase activity	PseudoU_synth_1 domain-containing protein;PseudoU_synth_1 domain-containing protein;PseudoU_synth_1 domain-containing protein;PseudoU_synth_1 domain-containing protein;PseudoU_synth_1 domain-containing protein;PseudoU_synth_1 domain-containing protein	ATCC	NA	G20_v_Ctrl	120	FALSE	TRUE	Upregulated	G20_v_Ctrl_at_120
BZL39_D01310	50.4354	1.49275	0.300262	4.9715	6.64e-07	1.32e-05	1.23843	0.30143	GEP3 (YOR205C)	A0A1S7HGD4	GO:0005525	GTP binding	CP-type G domain-containing protein	ATCC	NA	G20_v_Ctrl	120	FALSE	TRUE	Upregulated	G20_v_Ctrl_at_120
BZL39_D01850	30.9583	1.92036	0.38885	4.93857	7.87e-07	1.52e-05	1.4783	0.383206	NOP12 (YOL041C)	A0A1S7HGU7	GO:0003676;GO:0042254;GO:0003723;GO:0005634;GO:0005730;GO:0003723	nucleic acid binding;ribosome biogenesis;RNA binding;nucleus;nucleolus;RNA binding	Nucleolar protein 12;Nucleolar protein 12;Nucleolar protein 12;Nucleolar protein 12;Nucleolar protein 12;Nucleolar protein 12	ATCC	NA	G20_v_Ctrl	120	TRUE	TRUE	Upregulated	G20_v_Ctrl_at_120
BZL39_I00260	53.7421	1.53921	0.313929	4.90306	9.44e-07	1.77e-05	1.25966	0.314678	ERB1 (YMR049C)	A0A1S7HQH5	GO:0042254;GO:0006364;GO:0042254;GO:0005634;GO:0006364;GO:0005730;GO:0005654;GO:0042273;GO:0000466;GO:0005730;GO:0030687;GO:0005634;GO:0043021;GO:0000463	ribosome biogenesis;rRNA processing;ribosome biogenesis;nucleus;rRNA processing;nucleolus;nucleoplasm;ribosomal large subunit biogenesis;maturation of 5.8S rRNA from tricistronic rRNA transcript (SSU-rRNA, 5.8S rRNA, LSU-rRNA);nucleolus;preribosome, large subunit precursor;nucleus;ribonucleoprotein complex binding;maturation of LSU-rRNA from tricistronic rRNA transcript (SSU-rRNA, 5.8S rRNA, LSU-…	Ribosome biogenesis protein ERB1;Ribosome biogenesis protein ERB1;Ribosome biogenesis protein ERB1;Ribosome biogenesis protein ERB1;Ribosome biogenesis protein ERB1;Ribosome biogenesis protein ERB1;Ribosome biogenesis protein ERB1;Ribosome biogenesis protein ERB1;Ribosome biogenesis protein ERB1;Ribosome biogenesis protein ERB1;Ribosome biogenesis protein ERB1;Ribosome biogenesis protein ERB1;Rib…	ATCC	NA	G20_v_Ctrl	120	TRUE	TRUE	Upregulated	G20_v_Ctrl_at_120
BZL39_A01360	53.8055	1.39054	0.28446	4.88836	1.02e-06	1.9e-05	1.1627	0.289125	YMR144W	NA	NA	NA	NA	ATCC	NA	G20_v_Ctrl	120	FALSE	TRUE	Upregulated	G20_v_Ctrl_at_120
BZL39_N04580	78.7555	1.4082	0.288772	4.87651	1.08e-06	2e-05	1.17317	0.29312	NOC2 (YOR206W)	A0A1S7HZK2	GO:0005634	nucleus	NOC2 (YOR206W)	ATCC	NA	G20_v_Ctrl	120	FALSE	TRUE	Upregulated	G20_v_Ctrl_at_120
BZL39_H00870	73.2478	1.23464	0.254058	4.85969	1.18e-06	2.18e-05	1.05141	0.262807	IRR1 (YIL026C)	NA	NA	NA	NA	ATCC	NA	G20_v_Ctrl	120	FALSE	TRUE	Upregulated	G20_v_Ctrl_at_120
BZL39_M01380	130.894	1.28239	0.266498	4.81202	1.49e-06	2.68e-05	1.08109	0.27469	CIC1 (YHR052W)	A0A1S7HX41	GO:0070628	proteasome binding	CIC1 (YHR052W)	ATCC	NA	G20_v_Ctrl	120	FALSE	TRUE	Upregulated	G20_v_Ctrl_at_120
BZL39_K03510	38.0123	1.68112	0.350699	4.79361	1.64e-06	2.93e-05	1.32733	0.349597	UNG1 (YML021C)	A0A1S7HUK8	GO:0006281;GO:0006284;GO:0016799;GO:0004844;GO:0016787;GO:0006281;GO:0006974;GO:0005634;GO:0005739;GO:0005739;GO:0005634;GO:0006284;GO:0005739;GO:0004844;GO:0005634;GO:0006284;GO:0004844	DNA repair;base-excision repair;hydrolase activity, hydrolyzing N-glycosyl compounds;uracil DNA N-glycosylase activity;hydrolase activity;DNA repair;cellular response to DNA damage stimulus;nucleus;mitochondrion;mitochondrion;nucleus;base-excision repair;mitochondrion;uracil DNA N-glycosylase activity;nucleus;base-excision repair;uracil DNA N-glycosylase activity	Uracil-DNA glycosylase;Uracil-DNA glycosylase;Uracil-DNA glycosylase;Uracil-DNA glycosylase;Uracil-DNA glycosylase;Uracil-DNA glycosylase;Uracil-DNA glycosylase;Uracil-DNA glycosylase;Uracil-DNA glycosylase;Uracil-DNA glycosylase;Uracil-DNA glycosylase;Uracil-DNA glycosylase;Uracil-DNA glycosylase;Uracil-DNA glycosylase;Uracil-DNA glycosylase;Uracil-DNA glycosylase;Uracil-DNA glycosylase	ATCC	NA	G20_v_Ctrl	120	TRUE	TRUE	Upregulated	G20_v_Ctrl_at_120
BZL39_F04560	64.2366	1.38577	0.290042	4.7778	1.77e-06	3.13e-05	1.14759	0.296138	YBR071W	NA	NA	NA	NA	ATCC	NA	G20_v_Ctrl	120	FALSE	TRUE	Upregulated	G20_v_Ctrl_at_120
BZL39_J00800	66.2367	1.23382	0.258271	4.77722	1.78e-06	3.13e-05	1.04338	0.267926	IME2 (YJL106W)	A0A1S7HSA0	GO:0004672;GO:0005524;GO:0006468	protein kinase activity;ATP binding;protein phosphorylation	Protein kinase domain-containing protein;Protein kinase domain-containing protein;Protein kinase domain-containing protein	ATCC	NA	G20_v_Ctrl	120	FALSE	TRUE	Upregulated	G20_v_Ctrl_at_120
BZL39_I03450	89.2152	1.20264	0.252624	4.76058	1.93e-06	3.37e-05	1.01935	0.263081	LCP5 (YER127W)	NA	NA	NA	NA	ATCC	NA	G20_v_Ctrl	120	FALSE	TRUE	Upregulated	G20_v_Ctrl_at_120
BZL39_K03630	56.9168	1.37471	0.289977	4.74075	2.13e-06	3.67e-05	1.13616	0.296816	UTP6 (YDR449C)	A0A1S7HUM3	GO:0000462;GO:0006396;GO:0030515	maturation of SSU-rRNA from tricistronic rRNA transcript (SSU-rRNA, 5.8S rRNA, LSU-rRNA);RNA processing;snoRNA binding	UTP6 (YDR449C);UTP6 (YDR449C);UTP6 (YDR449C)	ATCC	NA	G20_v_Ctrl	120	FALSE	TRUE	Upregulated	G20_v_Ctrl_at_120
BZL39_E02690	40.5121	1.61354	0.340555	4.73797	2.16e-06	3.71e-05	1.28112	0.341637	RRB1 (YMR131C)	NA	NA	NA	NA	ATCC	NA	G20_v_Ctrl	120	TRUE	TRUE	Upregulated	G20_v_Ctrl_at_120
BZL39_I03780	55.8942	1.36579	0.288282	4.73769	2.16e-06	3.71e-05	1.12996	0.295378	OGG1 (YML060W)	A0A1S7HRR5	GO:0006281;GO:0006284;GO:0006289;GO:0008534;GO:0003684;GO:0003824;GO:0006281;GO:0016787;GO:0006974;GO:0005634;GO:0140078	DNA repair;base-excision repair;nucleotide-excision repair;oxidized purine nucleobase lesion DNA N-glycosylase activity;damaged DNA binding;catalytic activity;DNA repair;hydrolase activity;cellular response to DNA damage stimulus;nucleus;class I DNA-(apurinic or apyrimidinic site) endonuclease activity	DNA-(apurinic or apyrimidinic site) lyase;DNA-(apurinic or apyrimidinic site) lyase;DNA-(apurinic or apyrimidinic site) lyase;DNA-(apurinic or apyrimidinic site) lyase;DNA-(apurinic or apyrimidinic site) lyase;DNA-(apurinic or apyrimidinic site) lyase;DNA-(apurinic or apyrimidinic site) lyase;DNA-(apurinic or apyrimidinic site) lyase;DNA-(apurinic or apyrimidinic site) lyase;DNA-(apurinic or apyr…	ATCC	NA	G20_v_Ctrl	120	FALSE	TRUE	Upregulated	G20_v_Ctrl_at_120
BZL39_N00580	24.2585	2.25025	0.475252	4.73484	2.19e-06	3.76e-05	1.58675	0.479782	PXL1 (YKR090W)	A0A1S7HYD3	GO:0035023;GO:0046872	regulation of Rho protein signal transduction;metal ion binding	PXL1 (YKR090W);PXL1 (YKR090W)	ATCC	NA	G20_v_Ctrl	120	TRUE	TRUE	Upregulated	G20_v_Ctrl_at_120
BZL39_D05170	53.4667	1.46021	0.308796	4.72872	2.26e-06	3.85e-05	1.18915	0.313672	PNO1 (YOR145C)	A0A1S7HHA2	GO:0003723	RNA binding	Pre-rRNA-processing protein PNO1	ATCC	NA	G20_v_Ctrl	120	FALSE	TRUE	Upregulated	G20_v_Ctrl_at_120
BZL39_C04580	59.7933	1.36516	0.289261	4.71946	2.36e-06	4.02e-05	1.12747	0.296608	DBP10 (YDL031W)	A0A1S7HEQ5	GO:0004386;GO:0003676;GO:0003723;GO:0003724;GO:0005524;GO:0005634;GO:0016787;GO:0004386;GO:0042254;GO:0006364;GO:0003723;GO:0005524;GO:0005634;GO:0000166;GO:0003724;GO:0005730;GO:0005524;GO:0003723	helicase activity;nucleic acid binding;RNA binding;RNA helicase activity;ATP binding;nucleus;hydrolase activity;helicase activity;ribosome biogenesis;rRNA processing;RNA binding;ATP binding;nucleus;nucleotide binding;RNA helicase activity;nucleolus;ATP binding;RNA binding	ATP-dependent RNA helicase DBP10;ATP-dependent RNA helicase DBP10;ATP-dependent RNA helicase DBP10;ATP-dependent RNA helicase DBP10;ATP-dependent RNA helicase DBP10;ATP-dependent RNA helicase DBP10;ATP-dependent RNA helicase DBP10;ATP-dependent RNA helicase DBP10;ATP-dependent RNA helicase DBP10;ATP-dependent RNA helicase DBP10;ATP-dependent RNA helicase DBP10;ATP-dependent RNA helicase DBP10;ATP…	ATCC	NA	G20_v_Ctrl	120	FALSE	TRUE	Upregulated	G20_v_Ctrl_at_120
BZL39_L00700	37.012	1.56336	0.33312	4.69308	2.69e-06	4.52e-05	1.24584	0.335995	BUD21 (YOR078W)	A0A1S7HVF5	GO:0030515;GO:0006364	snoRNA binding;rRNA processing	BUD21 (YOR078W);BUD21 (YOR078W)	ATCC	NA	G20_v_Ctrl	120	TRUE	TRUE	Upregulated	G20_v_Ctrl_at_120
BZL39_F05260	85.5821	1.19718	0.25609	4.67483	2.94e-06	4.92e-05	1.00744	0.267587	DBP2 (YNL112W)	A0A1S7HLI0	GO:0004386;GO:0003676;GO:0005524;GO:0004386;GO:0016787;GO:0000166;GO:0005524	helicase activity;nucleic acid binding;ATP binding;helicase activity;hydrolase activity;nucleotide binding;ATP binding	DBP2 (YNL112W);DBP2 (YNL112W);DBP2 (YNL112W);DBP2 (YNL112W);DBP2 (YNL112W);DBP2 (YNL112W);DBP2 (YNL112W)	ATCC	NA	G20_v_Ctrl	120	FALSE	TRUE	Upregulated	G20_v_Ctrl_at_120
BZL39_B02930	39.0801	1.51289	0.324266	4.66559	3.08e-06	5.11e-05	1.21248	0.328745	UTP25 (YIL091C)	A0A1S7HBR0	GO:0005634;GO:0042254;GO:0006364;GO:0005634;GO:0005730;GO:0005730	nucleus;ribosome biogenesis;rRNA processing;nucleus;nucleolus;nucleolus	U3 small nucleolar RNA-associated protein 25;U3 small nucleolar RNA-associated protein 25;U3 small nucleolar RNA-associated protein 25;U3 small nucleolar RNA-associated protein 25;U3 small nucleolar RNA-associated protein 25;U3 small nucleolar RNA-associated protein 25	ATCC	NA	G20_v_Ctrl	120	TRUE	TRUE	Upregulated	G20_v_Ctrl_at_120
BZL39_C02410	60.9082	1.33396	0.286721	4.65248	3.28e-06	5.41e-05	1.09925	0.295688	TRM8 (YDL201W)	A0A1S7HEI0	GO:0008176;GO:0006400;GO:0008033;GO:0000049;GO:0032259;GO:0016740;GO:0008168;GO:0003723;GO:0005634;GO:0008176;GO:0005634;GO:0008176;GO:0000049;GO:0030488;GO:0005634;GO:0106004;GO:0106004;GO:0106004	tRNA (guanine-N7-)-methyltransferase activity;tRNA modification;tRNA processing;tRNA binding;methylation;transferase activity;methyltransferase activity;RNA binding;nucleus;tRNA (guanine-N7-)-methyltransferase activity;nucleus;tRNA (guanine-N7-)-methyltransferase activity;tRNA binding;tRNA methylation;nucleus;tRNA (guanine-N7)-methylation;tRNA (guanine-N7)-methylation;tRNA (guanine-N7)-methylation	tRNA (guanine-N(7)-)-methyltransferase;tRNA (guanine-N(7)-)-methyltransferase;tRNA (guanine-N(7)-)-methyltransferase;tRNA (guanine-N(7)-)-methyltransferase;tRNA (guanine-N(7)-)-methyltransferase;tRNA (guanine-N(7)-)-methyltransferase;tRNA (guanine-N(7)-)-methyltransferase;tRNA (guanine-N(7)-)-methyltransferase;tRNA (guanine-N(7)-)-methyltransferase;tRNA (guanine-N(7)-)-methyltransferase;tRNA (gua…	ATCC	NA	G20_v_Ctrl	120	FALSE	TRUE	Upregulated	G20_v_Ctrl_at_120
BZL39_A01710	49.9399	1.50575	0.324125	4.6456	3.39e-06	5.56e-05	1.20542	0.329074	RLI1 (YDR091C)	A0A1S7H898	GO:0005524;GO:0016887;GO:0005524;GO:0000166;GO:0000166;GO:0005524	ATP binding;ATPase activity;ATP binding;nucleotide binding;nucleotide binding;ATP binding	RLI1 (YDR091C);RLI1 (YDR091C);RLI1 (YDR091C);RLI1 (YDR091C);RLI1 (YDR091C);RLI1 (YDR091C)	ATCC	NA	G20_v_Ctrl	120	TRUE	TRUE	Upregulated	G20_v_Ctrl_at_120
BZL39_A01180	45.2035	1.52649	0.328737	4.6435	3.43e-06	5.61e-05	1.21724	0.333223	RRB1 (YMR131C)	NA	NA	NA	NA	ATCC	NA	G20_v_Ctrl	120	TRUE	TRUE	Upregulated	G20_v_Ctrl_at_120
BZL39_F02040	53.32	1.30683	0.281896	4.63584	3.55e-06	5.8e-05	1.07935	0.291693	RPC37 (YKR025W)	A0A1S7HKV8	GO:0005634;GO:0006351	nucleus;transcription, DNA-templated	RPC37 (YKR025W);RPC37 (YKR025W)	ATCC	NA	G20_v_Ctrl	120	FALSE	TRUE	Upregulated	G20_v_Ctrl_at_120
BZL39_N03650	54.572	1.49623	0.323862	4.61996	3.84e-06	6.2e-05	1.19613	0.329429	TSR2 (YLR435W)	A0A1S7HZ69	GO:0006364	rRNA processing	TSR2 (YLR435W)	ATCC	NA	G20_v_Ctrl	120	FALSE	TRUE	Upregulated	G20_v_Ctrl_at_120
BZL39_N02310	40.4013	1.59715	0.346921	4.60379	4.15e-06	6.66e-05	1.25093	0.350407	(ZYRO0D08954g)	NA	NA	NA	NA	ATCC	NA	G20_v_Ctrl	120	TRUE	TRUE	Upregulated	G20_v_Ctrl_at_120
BZL39_C00880	78.823	1.346	0.295656	4.5526	5.3e-06	8.28e-05	1.09491	0.305739	SSF2 (YDR312W) and SSF1 (YHR066W)	NA	NA	NA	NA	ATCC	NA	G20_v_Ctrl	120	FALSE	TRUE	Upregulated	G20_v_Ctrl_at_120
BZL39_D00970	36.2379	1.62279	0.358358	4.52841	5.94e-06	9.14e-05	1.25176	0.362576	LTV1 (YKL143W)	A0A1S7HG57	GO:0042274	ribosomal small subunit biogenesis	LTV1 (YKL143W)	ATCC	NA	G20_v_Ctrl	120	TRUE	TRUE	Upregulated	G20_v_Ctrl_at_120
BZL39_O00260	68.0566	1.3287	0.293543	4.52643	6e-06	9.2e-05	1.0805	0.304374	ERB1 (YMR049C)	A0A1S7HZL3	GO:0042254;GO:0006364;GO:0042254;GO:0005634;GO:0006364;GO:0005654;GO:0005730;GO:0000466;GO:0030687;GO:0005730;GO:0042273;GO:0000463;GO:0043021;GO:0005634	ribosome biogenesis;rRNA processing;ribosome biogenesis;nucleus;rRNA processing;nucleoplasm;nucleolus;maturation of 5.8S rRNA from tricistronic rRNA transcript (SSU-rRNA, 5.8S rRNA, LSU-rRNA);preribosome, large subunit precursor;nucleolus;ribosomal large subunit biogenesis;maturation of LSU-rRNA from tricistronic rRNA transcript (SSU-rRNA, 5.8S rRNA, LSU-rRNA);ribonucleoprotein complex binding;nu…	Ribosome biogenesis protein ERB1;Ribosome biogenesis protein ERB1;Ribosome biogenesis protein ERB1;Ribosome biogenesis protein ERB1;Ribosome biogenesis protein ERB1;Ribosome biogenesis protein ERB1;Ribosome biogenesis protein ERB1;Ribosome biogenesis protein ERB1;Ribosome biogenesis protein ERB1;Ribosome biogenesis protein ERB1;Ribosome biogenesis protein ERB1;Ribosome biogenesis protein ERB1;Rib…	ATCC	NA	G20_v_Ctrl	120	FALSE	TRUE	Upregulated	G20_v_Ctrl_at_120
BZL39_B01940	39.0453	1.52948	0.338953	4.51237	6.41e-06	9.72e-05	1.19861	0.34549	AIM34 (YMR003W)	NA	NA	NA	NA	ATCC	NA	G20_v_Ctrl	120	TRUE	TRUE	Upregulated	G20_v_Ctrl_at_120
BZL39_D06060	59.1933	1.44246	0.323959	4.45259	8.48e-06	0.000124	1.13962	0.333464	UTP6 (YDR449C)	A0A1S7HHJ7	GO:0000462;GO:0006396;GO:0030515	maturation of SSU-rRNA from tricistronic rRNA transcript (SSU-rRNA, 5.8S rRNA, LSU-rRNA);RNA processing;snoRNA binding	UTP6 (YDR449C);UTP6 (YDR449C);UTP6 (YDR449C)	ATCC	NA	G20_v_Ctrl	120	FALSE	TRUE	Upregulated	G20_v_Ctrl_at_120
BZL39_C03830	95.2659	1.24429	0.280695	4.43291	9.3e-06	0.000133	1.01376	0.294377	PUF6 (YDR496C)	A0A1S7HEG9	GO:0003723	RNA binding	PUM-HD domain-containing protein	ATCC	NA	G20_v_Ctrl	120	FALSE	TRUE	Upregulated	G20_v_Ctrl_at_120
BZL39_J04980	40.7174	1.45993	0.329314	4.43326	9.28e-06	0.000133	1.14662	0.338761	UTP4 (YDR324C)	NA	NA	NA	NA	ATCC	NA	G20_v_Ctrl	120	FALSE	TRUE	Upregulated	G20_v_Ctrl_at_120
BZL39_A08290	33.5359	1.62071	0.366171	4.42609	9.6e-06	0.000136	1.23162	0.372318	DBP8 (YHR169W)	A0A1S7HAB4	GO:0004386;GO:0003676;GO:0005524;GO:0004386;GO:0016787;GO:0005524;GO:0000166	helicase activity;nucleic acid binding;ATP binding;helicase activity;hydrolase activity;ATP binding;nucleotide binding	DBP8 (YHR169W);DBP8 (YHR169W);DBP8 (YHR169W);DBP8 (YHR169W);DBP8 (YHR169W);DBP8 (YHR169W);DBP8 (YHR169W)	ATCC	NA	G20_v_Ctrl	120	TRUE	TRUE	Upregulated	G20_v_Ctrl_at_120
BZL39_B08320	43.9746	1.36242	0.310638	4.38587	1.16e-05	0.00016	1.08215	0.322906	CLB6 (YGR109C) and CLB5 (YPR120C)	NA	NA	NA	NA	ATCC	NA	G20_v_Ctrl	120	FALSE	TRUE	Upregulated	G20_v_Ctrl_at_120
BZL39_J04830	22.504	1.93242	0.441574	4.37621	1.21e-05	0.000166	1.35862	0.445107	DIN7 (YDR263C) and EXO1 (YOR033C)	A0A1S7HTE4	GO:0004518;GO:0006281;GO:0016788;GO:0003677;GO:0003824;GO:0035312;GO:0006281;GO:0016787;GO:0004518;GO:0004518;GO:0046872;GO:0006974;GO:0003677;GO:0005634;GO:0006281;GO:0046872;GO:0035312;GO:0003677;GO:0005634;GO:0090305;GO:0090305;GO:0090305;GO:0090305;GO:0090305	nuclease activity;DNA repair;hydrolase activity, acting on ester bonds;DNA binding;catalytic activity;5'-3' exodeoxyribonuclease activity;DNA repair;hydrolase activity;nuclease activity;nuclease activity;metal ion binding;cellular response to DNA damage stimulus;DNA binding;nucleus;DNA repair;metal ion binding;5'-3' exodeoxyribonuclease activity;DNA binding;nucleus;nucleic acid phosphodiester bon…	DIN7 (YDR263C) and EXO1 (YOR033C);DIN7 (YDR263C) and EXO1 (YOR033C);DIN7 (YDR263C) and EXO1 (YOR033C);DIN7 (YDR263C) and EXO1 (YOR033C);DIN7 (YDR263C) and EXO1 (YOR033C);DIN7 (YDR263C) and EXO1 (YOR033C);DIN7 (YDR263C) and EXO1 (YOR033C);DIN7 (YDR263C) and EXO1 (YOR033C);DIN7 (YDR263C) and EXO1 (YOR033C);DIN7 (YDR263C) and EXO1 (YOR033C);DIN7 (YDR263C) and EXO1 (YOR033C);DIN7 (YDR263C) and EXO1 (…	ATCC	NA	G20_v_Ctrl	120	TRUE	TRUE	Upregulated	G20_v_Ctrl_at_120
BZL39_M02810	33.2279	1.60816	0.369219	4.35559	1.33e-05	0.00018	1.21138	0.37698	UTP15 (YMR093W)	A0A1S7HXG8	GO:0005730;GO:0006364;GO:0005730	nucleolus;rRNA processing;nucleolus	WD_REPEATS_REGION domain-containing protein;WD_REPEATS_REGION domain-containing protein;WD_REPEATS_REGION domain-containing protein	ATCC	NA	G20_v_Ctrl	120	TRUE	TRUE	Upregulated	G20_v_Ctrl_at_120
BZL39_A07710	34.2661	1.56907	0.362994	4.32258	1.54e-05	0.000204	1.18528	0.372169	SKN1 (YGR143W) and KRE6 (YPR159W)	A0A1S7H9X1	GO:0005975;GO:0006078;GO:0004553;GO:0016020;GO:0016021;GO:0016020	carbohydrate metabolic process;(1->6)-beta-D-glucan biosynthetic process;hydrolase activity, hydrolyzing O-glycosyl compounds;membrane;integral component of membrane;membrane	GH16 domain-containing protein;GH16 domain-containing protein;GH16 domain-containing protein;GH16 domain-containing protein;GH16 domain-containing protein;GH16 domain-containing protein	ATCC	NA	G20_v_Ctrl	120	TRUE	TRUE	Upregulated	G20_v_Ctrl_at_120
BZL39_F04740	60.4031	1.39407	0.322551	4.32201	1.55e-05	0.000204	1.09089	0.335241	MAK21 (YDR060W)	A0A1S7HLC6	GO:0006078;GO:0016021;GO:0016020	(1->6)-beta-D-glucan biosynthetic process;integral component of membrane;membrane	CBF domain-containing protein;CBF domain-containing protein;CBF domain-containing protein	ATCC	NA	G20_v_Ctrl	120	FALSE	TRUE	Upregulated	G20_v_Ctrl_at_120
BZL39_K02730	30.2854	1.85724	0.429708	4.3221	1.55e-05	0.000204	1.31425	0.434649	PNO1 (YOR145C)	A0A1S7HUK5	GO:0003723	RNA binding	Pre-rRNA-processing protein PNO1	ATCC	NA	G20_v_Ctrl	120	TRUE	TRUE	Upregulated	G20_v_Ctrl_at_120
BZL39_B05910	41.2271	1.32401	0.307221	4.30963	1.64e-05	0.000214	1.04756	0.321369	PUS7 (YOR243C)	A0A1S7HC55	GO:0001522;GO:0009451;GO:0009982;GO:0003723;GO:0008033;GO:0016853	pseudouridine synthesis;RNA modification;pseudouridine synthase activity;RNA binding;tRNA processing;isomerase activity	TRUD domain-containing protein;TRUD domain-containing protein;TRUD domain-containing protein;TRUD domain-containing protein;TRUD domain-containing protein;TRUD domain-containing protein	ATCC	NA	G20_v_Ctrl	120	FALSE	TRUE	Upregulated	G20_v_Ctrl_at_120
BZL39_A06090	42.368	1.36548	0.317429	4.3017	1.69e-05	0.000221	1.07102	0.330981	DBP10 (YDL031W)	A0A1S7H9I7	GO:0004386;GO:0003676;GO:0003723;GO:0003724;GO:0005524;GO:0005634;GO:0016787;GO:0042254;GO:0004386;GO:0005634;GO:0005524;GO:0000166;GO:0003723;GO:0006364;GO:0003724;GO:0005730;GO:0003723;GO:0005524	helicase activity;nucleic acid binding;RNA binding;RNA helicase activity;ATP binding;nucleus;hydrolase activity;ribosome biogenesis;helicase activity;nucleus;ATP binding;nucleotide binding;RNA binding;rRNA processing;RNA helicase activity;nucleolus;RNA binding;ATP binding	ATP-dependent RNA helicase DBP10;ATP-dependent RNA helicase DBP10;ATP-dependent RNA helicase DBP10;ATP-dependent RNA helicase DBP10;ATP-dependent RNA helicase DBP10;ATP-dependent RNA helicase DBP10;ATP-dependent RNA helicase DBP10;ATP-dependent RNA helicase DBP10;ATP-dependent RNA helicase DBP10;ATP-dependent RNA helicase DBP10;ATP-dependent RNA helicase DBP10;ATP-dependent RNA helicase DBP10;ATP…	ATCC	NA	G20_v_Ctrl	120	FALSE	TRUE	Upregulated	G20_v_Ctrl_at_120
BZL39_J03820	61.8462	1.32329	0.308948	4.28321	1.84e-05	0.000237	1.04312	0.323509	ENP1 (YBR247C)	NA	NA	NA	NA	ATCC	NA	G20_v_Ctrl	120	FALSE	TRUE	Upregulated	G20_v_Ctrl_at_120
BZL39_F03440	39.6779	1.36568	0.319235	4.27799	1.89e-05	0.000242	1.06732	0.333165	TSR1 (YDL060W)	A0A1S7HKY9	GO:0042254;GO:0005634;GO:0042254;GO:0005634;GO:0005730	ribosome biogenesis;nucleus;ribosome biogenesis;nucleus;nucleolus	Bms1-type G domain-containing protein;Bms1-type G domain-containing protein;Bms1-type G domain-containing protein;Bms1-type G domain-containing protein;Bms1-type G domain-containing protein	ATCC	NA	G20_v_Ctrl	120	FALSE	TRUE	Upregulated	G20_v_Ctrl_at_120
BZL39_H03630	54.1598	1.27636	0.30001	4.2544	2.1e-05	0.000264	1.01025	0.315678	NOP4 (YPL043W)	A0A1S7HPQ6	GO:0003676;GO:0003723;GO:0003723	nucleic acid binding;RNA binding;RNA binding	NOP4 (YPL043W);NOP4 (YPL043W);NOP4 (YPL043W)	ATCC	NA	G20_v_Ctrl	120	FALSE	TRUE	Upregulated	G20_v_Ctrl_at_120
BZL39_B00950	31.9722	1.59966	0.376079	4.25351	2.1e-05	0.000265	1.18582	0.386027	UBP10 (YNL186W)	A0A1S7HB15	GO:0004843;GO:0016579;GO:0018215	thiol-dependent ubiquitin-specific protease activity;protein deubiquitination;protein phosphopantetheinylation	USP domain-containing protein;USP domain-containing protein;USP domain-containing protein	ATCC	NA	G20_v_Ctrl	120	TRUE	TRUE	Upregulated	G20_v_Ctrl_at_120
BZL39_N02630	61.8244	1.28969	0.30486	4.23043	2.33e-05	0.000288	1.01479	0.320692	RSA4 (YCR072C)	A0A1S7HZ89	GO:0005634;GO:0005730	nucleus;nucleolus	WD_REPEATS_REGION domain-containing protein;WD_REPEATS_REGION domain-containing protein	ATCC	NA	G20_v_Ctrl	120	FALSE	TRUE	Upregulated	G20_v_Ctrl_at_120
BZL39_N04570	41.828	1.39538	0.33367	4.18191	2.89e-05	0.000347	1.0675	0.348661	GEP3 (YOR205C)	A0A1S7HZF4	GO:0005525	GTP binding	CP-type G domain-containing protein	ATCC	NA	G20_v_Ctrl	120	FALSE	TRUE	Upregulated	G20_v_Ctrl_at_120
BZL39_A01920	56.4725	1.29868	0.310868	4.17758	2.95e-05	0.000352	1.01186	0.327338	FCF1 (YDR339C)	A0A1S7H8D0	GO:0032040;GO:0042254;GO:0006364;GO:0005730	small-subunit processome;ribosome biogenesis;rRNA processing;nucleolus	PINc domain-containing protein;PINc domain-containing protein;PINc domain-containing protein;PINc domain-containing protein	ATCC	NA	G20_v_Ctrl	120	FALSE	TRUE	Upregulated	G20_v_Ctrl_at_120
BZL39_I00270	21.6363	1.86005	0.44643	4.16649	3.09e-05	0.000367	1.27075	0.4547	CSM3 (YMR048W)	A0A1S7HQG6	GO:0000076;GO:0048478;GO:0005634;GO:0006974;GO:0006281;GO:0051321;GO:0008156;GO:0006974;GO:0005634;GO:0007049;GO:0005634;GO:0048478;GO:0000076	DNA replication checkpoint;replication fork protection;nucleus;cellular response to DNA damage stimulus;DNA repair;meiotic cell cycle;negative regulation of DNA replication;cellular response to DNA damage stimulus;nucleus;cell cycle;nucleus;replication fork protection;DNA replication checkpoint	Chromosome segregation in meiosis protein;Chromosome segregation in meiosis protein;Chromosome segregation in meiosis protein;Chromosome segregation in meiosis protein;Chromosome segregation in meiosis protein;Chromosome segregation in meiosis protein;Chromosome segregation in meiosis protein;Chromosome segregation in meiosis protein;Chromosome segregation in meiosis protein;Chromosome segregatio…	ATCC	NA	G20_v_Ctrl	120	TRUE	TRUE	Upregulated	G20_v_Ctrl_at_120
BZL39_C07890	34.6341	1.45176	0.352351	4.1202	3.79e-05	0.000434	1.08522	0.367442	RRP36 (YOR287C)	A0A1S7HFY1	GO:0000469;GO:0042254;GO:0006364;GO:0005730	cleavage involved in rRNA processing;ribosome biogenesis;rRNA processing;nucleolus	Ribosomal RNA-processing protein 36;Ribosomal RNA-processing protein 36;Ribosomal RNA-processing protein 36;Ribosomal RNA-processing protein 36	ATCC	NA	G20_v_Ctrl	120	FALSE	TRUE	Upregulated	G20_v_Ctrl_at_120
BZL39_A02410	39.019	1.37888	0.335223	4.11332	3.9e-05	0.000444	1.04586	0.351563	EMW1 (YNL313C)	NA	NA	NA	NA	ATCC	NA	G20_v_Ctrl	120	FALSE	TRUE	Upregulated	G20_v_Ctrl_at_120
BZL39_A07000	27.5728	1.62519	0.396098	4.10301	4.08e-05	0.000461	1.16192	0.408556	REI1 (YBR267W)	A0A1S7H9V0	GO:0008270;GO:0003676;GO:0005737;GO:0005737	zinc ion binding;nucleic acid binding;cytoplasm;cytoplasm	REI1 (YBR267W);REI1 (YBR267W);REI1 (YBR267W);REI1 (YBR267W)	ATCC	NA	G20_v_Ctrl	120	TRUE	TRUE	Upregulated	G20_v_Ctrl_at_120
BZL39_B00990	32.8078	1.47048	0.35903	4.09571	4.21e-05	0.000474	1.08943	0.374226	IPI3 (YNL182C)	NA	NA	NA	NA	ATCC	NA	G20_v_Ctrl	120	FALSE	TRUE	Upregulated	G20_v_Ctrl_at_120
BZL39_L04360	35.6049	1.38429	0.340133	4.06984	4.7e-05	0.000524	1.04036	0.357059	UTP13 (YLR222C)	A0A1S7HWH0	GO:0006364;GO:0032040;GO:0005730;GO:0016567	rRNA processing;small-subunit processome;nucleolus;protein ubiquitination	UTP13 (YLR222C);UTP13 (YLR222C);UTP13 (YLR222C);UTP13 (YLR222C)	ATCC	NA	G20_v_Ctrl	120	FALSE	TRUE	Upregulated	G20_v_Ctrl_at_120
BZL39_J03430	38.3189	1.33465	0.330911	4.03325	5.5e-05	0.000605	1.0069	0.348971	UTP18 (YJL069C)	NA	NA	NA	NA	ATCC	NA	G20_v_Ctrl	120	FALSE	TRUE	Upregulated	G20_v_Ctrl_at_120
BZL39_A07520	39.3897	1.40844	0.350378	4.01977	5.83e-05	0.000635	1.04256	0.367712	ENP1 (YBR247C)	NA	NA	NA	NA	ATCC	NA	G20_v_Ctrl	120	FALSE	TRUE	Upregulated	G20_v_Ctrl_at_120
BZL39_F04040	31.2195	1.53781	0.383821	4.00658	6.16e-05	0.000666	1.10012	0.399397	(ZYRO0D08954g)	NA	NA	NA	NA	ATCC	NA	G20_v_Ctrl	120	TRUE	TRUE	Upregulated	G20_v_Ctrl_at_120
BZL39_I05270	246.339	1.65324	0.413157	4.00149	6.29e-05	0.000677	1.14613	0.426969	NOP2 (YNL061W)	A0A1S7HRX1	GO:0005730;GO:0030687;GO:0042273;GO:1902626;GO:0000463;GO:0009383;GO:0070475;GO:0001510;GO:0006396;GO:0008757;GO:0003723;GO:0008168;GO:0042254;GO:0016740;GO:0032259;GO:0003723;GO:0008168;GO:0005730;GO:0003723	nucleolus;preribosome, large subunit precursor;ribosomal large subunit biogenesis;assembly of large subunit precursor of preribosome;maturation of LSU-rRNA from tricistronic rRNA transcript (SSU-rRNA, 5.8S rRNA, LSU-rRNA);rRNA (cytosine-C5-)-methyltransferase activity;rRNA base methylation;RNA methylation;RNA processing;S-adenosylmethionine-dependent methyltransferase activity;RNA binding;methylt…	SAM_MT_RSMB_NOP domain-containing protein;SAM_MT_RSMB_NOP domain-containing protein;SAM_MT_RSMB_NOP domain-containing protein;SAM_MT_RSMB_NOP domain-containing protein;SAM_MT_RSMB_NOP domain-containing protein;SAM_MT_RSMB_NOP domain-containing protein;SAM_MT_RSMB_NOP domain-containing protein;SAM_MT_RSMB_NOP domain-containing protein;SAM_MT_RSMB_NOP domain-containing protein;SAM_MT_RSMB_NOP domai…	ATCC	NA	G20_v_Ctrl	120	TRUE	TRUE	Upregulated	G20_v_Ctrl_at_120
BZL39_N02050	38.4326	1.35254	0.338808	3.99206	6.55e-05	0.000702	1.00834	0.357212	NOP16 (YER002W)	A0A1S7HYQ2	GO:0005634;GO:0005730	nucleus;nucleolus	Nucleolar protein 16;Nucleolar protein 16	ATCC	NA	G20_v_Ctrl	120	FALSE	TRUE	Upregulated	G20_v_Ctrl_at_120
BZL39_I00130	26.9226	1.7479	0.442313	3.95172	7.76e-05	0.000802	1.1649	0.45548	(ZYRO0F00286g)	A0A1S7HQH6	GO:0055114;GO:0016491;GO:0055114;GO:0016491	oxidation-reduction process;oxidoreductase activity;oxidation-reduction process;oxidoreductase activity	TauD domain-containing protein;TauD domain-containing protein;TauD domain-containing protein;TauD domain-containing protein	ATCC	NA	G20_v_Ctrl	120	TRUE	TRUE	Upregulated	G20_v_Ctrl_at_120
BZL39_M01280	35.5107	1.40818	0.358838	3.92429	8.7e-05	0.000889	1.02156	0.377443	RNH202 (YDR279W)	A0A1S7HX36	GO:0032299;GO:0005634;GO:0005634	ribonuclease H2 complex;nucleus;nucleus	Ribonuclease H2 subunit B;Ribonuclease H2 subunit B;Ribonuclease H2 subunit B	ATCC	NA	G20_v_Ctrl	120	FALSE	TRUE	Upregulated	G20_v_Ctrl_at_120
BZL39_H06160	360.811	1.44324	0.371968	3.88002	0.000104	0.00102718	1.02724	0.390629	SEC53 (YFL045C)	A0A1S7HQA9	GO:0004615;GO:0009298;GO:0016853;GO:0005737;GO:0004615;GO:0005737;GO:0009298	phosphomannomutase activity;GDP-mannose biosynthetic process;isomerase activity;cytoplasm;phosphomannomutase activity;cytoplasm;GDP-mannose biosynthetic process	Phosphomannomutase;Phosphomannomutase;Phosphomannomutase;Phosphomannomutase;Phosphomannomutase;Phosphomannomutase;Phosphomannomutase	ATCC	NA	G20_v_Ctrl	120	FALSE	TRUE	Upregulated	G20_v_Ctrl_at_120
BZL39_I01700	34.952	1.60181	0.413171	3.87688	0.000106	0.00103743	1.09083	0.429482	YCR016W	NA	NA	NA	NA	ATCC	NA	G20_v_Ctrl	120	TRUE	TRUE	Upregulated	G20_v_Ctrl_at_120
BZL39_O01650	32.9139	1.58658	0.411977	3.85113	0.000118	0.00113997	1.07764	0.428785	YCR016W	NA	NA	NA	NA	ATCC	NA	G20_v_Ctrl	120	TRUE	TRUE	Upregulated	G20_v_Ctrl_at_120
BZL39_H03030	33.6878	1.5017	0.40031	3.75134	0.000176	0.00159465	1.01698	0.419081	BCP1 (YDR361C)	A0A1S7HPE3	GO:0015031;GO:0005634;GO:0005634	protein transport;nucleus;nucleus	Protein BCP1;Protein BCP1;Protein BCP1	ATCC	NA	G20_v_Ctrl	120	TRUE	TRUE	Upregulated	G20_v_Ctrl_at_120
BZL39_A02000	15.9648	1.86925	0.502576	3.71934	0.0002	0.00178071	1.11078	0.514127	RPF1 (YHR088W)	NA	NA	NA	NA	ATCC	NA	G20_v_Ctrl	120	TRUE	TRUE	Upregulated	G20_v_Ctrl_at_120
BZL39_F04030	19.9299	1.81488	0.50125	3.62071	0.000294	0.00248351	1.05809	0.511969	SMM1 (YNR015W)	A0A1S7HL70	GO:0008033;GO:0017150;GO:0050660;GO:0055114;GO:0003824;GO:0008033;GO:0055114;GO:0016491;GO:0002943	tRNA processing;tRNA dihydrouridine synthase activity;flavin adenine dinucleotide binding;oxidation-reduction process;catalytic activity;tRNA processing;oxidation-reduction process;oxidoreductase activity;tRNA dihydrouridine synthesis	SMM1 (YNR015W);SMM1 (YNR015W);SMM1 (YNR015W);SMM1 (YNR015W);SMM1 (YNR015W);SMM1 (YNR015W);SMM1 (YNR015W);SMM1 (YNR015W);SMM1 (YNR015W)	ATCC	NA	G20_v_Ctrl	120	TRUE	TRUE	Upregulated	G20_v_Ctrl_at_120
BZL39_G04090	17.3439	1.88736	0.525851	3.58916	0.000332	0.002737	1.05629	0.533237	ATG10 (YLL042C)	NA	NA	NA	NA	ATCC	NA	G20_v_Ctrl	120	TRUE	TRUE	Upregulated	G20_v_Ctrl_at_120
BZL39_J04690	10.7875	2.28509	0.638041	3.58142	0.000342	0.00280208	1.08601	0.6316	SDA1 (YGR245C)	A0A1S7HTQ4	GO:0030036;GO:0042273;GO:0000055;GO:0042254;GO:0015031;GO:0005634;GO:0005730;GO:0030036;GO:0005730;GO:0042273;GO:0000055	actin cytoskeleton organization;ribosomal large subunit biogenesis;ribosomal large subunit export from nucleus;ribosome biogenesis;protein transport;nucleus;nucleolus;actin cytoskeleton organization;nucleolus;ribosomal large subunit biogenesis;ribosomal large subunit export from nucleus	Protein SDA1;Protein SDA1;Protein SDA1;Protein SDA1;Protein SDA1;Protein SDA1;Protein SDA1;Protein SDA1;Protein SDA1;Protein SDA1;Protein SDA1	ATCC	NA	G20_v_Ctrl	120	TRUE	TRUE	Upregulated	G20_v_Ctrl_at_120
BZL39_C01100	13.9359	1.93127	0.554123	3.48528	0.000492	0.00379574	1.01165	0.553788	BFR2 (YDR299W)	A0A1S7HDU3	GO:0005634	nucleus	Protein BFR2	ATCC	NA	G20_v_Ctrl	120	TRUE	TRUE	Upregulated	G20_v_Ctrl_at_120

## Sheet: G20_down_120 min
Table S2. Genes contributing to GO terms, transcriptomics.
gene_id	baseMean	log2FoldChange	lfcSE	stat	pvalue	padj	log2FoldChange.shrinked	lfcSE.shrinked	description	uniprot_id	go_ids	go_descs	gene_descs	strain	gene_product_descs	contrast	time	is_de_at_1p5	is_de_at_1p0_shrinked	direction	full_contrast
BZL39_A00310	833.593	-1.98906	0.153595	-12.9501	2.35e-38	2.05e-35	-1.91435	0.153241	(ZYRO0C00374g)	A0A1S7H7W5	GO:0022857;GO:0016021;GO:0055085;GO:0016021;GO:0016020	transmembrane transporter activity;integral component of membrane;transmembrane transport;integral component of membrane;membrane	MFS domain-containing protein;MFS domain-containing protein;MFS domain-containing protein;MFS domain-containing protein;MFS domain-containing protein	ATCC	NA	G20_v_Ctrl	120	TRUE	TRUE	Downregulated	G20_v_Ctrl_at_120
BZL39_N03680	1100.57	-1.84658	0.155071	-11.9079	1.08e-32	6.91e-30	-1.77175	0.154067	CAR2 (YLR438W)	A0A1S7HZB5	GO:0030170;GO:0003824;GO:0004587;GO:0008483;GO:0016740;GO:0008483;GO:0004587;GO:0050155;GO:0055129	pyridoxal phosphate binding;catalytic activity;ornithine-oxo-acid transaminase activity;transaminase activity;transferase activity;transaminase activity;ornithine-oxo-acid transaminase activity;ornithine(lysine) transaminase activity;L-proline biosynthetic process	Ornithine aminotransferase;Ornithine aminotransferase;Ornithine aminotransferase;Ornithine aminotransferase;Ornithine aminotransferase;Ornithine aminotransferase;Ornithine aminotransferase;Ornithine aminotransferase;Ornithine aminotransferase	ATCC	NA	G20_v_Ctrl	120	TRUE	TRUE	Downregulated	G20_v_Ctrl_at_120
BZL39_H03200	3730.85	-1.29819	0.116489	-11.1443	7.63e-29	3.5e-26	-1.26178	0.115744	(ZYRO0F09262g)	A0A1S7HPK5	GO:0009116;GO:0003824;GO:0055085	nucleoside metabolic process;catalytic activity;transmembrane transport	(ZYRO0F09262g);(ZYRO0F09262g);(ZYRO0F09262g)	ATCC	NA	G20_v_Ctrl	120	FALSE	TRUE	Downregulated	G20_v_Ctrl_at_120
BZL39_F02690	1155.36	-1.5986	0.149519	-10.6916	1.11e-26	4.13e-24	-1.53288	0.148092	CAR2 (YLR438W)	A0A1S7HL33	GO:0030170;GO:0003824;GO:0004587;GO:0008483;GO:0016740;GO:0008483;GO:0004587;GO:0050155;GO:0055129	pyridoxal phosphate binding;catalytic activity;ornithine-oxo-acid transaminase activity;transaminase activity;transferase activity;transaminase activity;ornithine-oxo-acid transaminase activity;ornithine(lysine) transaminase activity;L-proline biosynthetic process	Ornithine aminotransferase;Ornithine aminotransferase;Ornithine aminotransferase;Ornithine aminotransferase;Ornithine aminotransferase;Ornithine aminotransferase;Ornithine aminotransferase;Ornithine aminotransferase;Ornithine aminotransferase	ATCC	NA	G20_v_Ctrl	120	TRUE	TRUE	Downregulated	G20_v_Ctrl_at_120
BZL39_B06790	3500.26	-1.20975	0.120995	-9.99831	1.55e-23	4.52e-21	-1.17155	0.120398	(ZYRO0F09262g)	A0A1S7HCM3	GO:0009116;GO:0003824;GO:0055085	nucleoside metabolic process;catalytic activity;transmembrane transport	(ZYRO0F09262g);(ZYRO0F09262g);(ZYRO0F09262g)	ATCC	NA	G20_v_Ctrl	120	FALSE	TRUE	Downregulated	G20_v_Ctrl_at_120
BZL39_K01840	3121.27	-1.16391	0.117574	-9.89937	4.19e-23	1.19e-20	-1.12821	0.117208	HSP104 (YLL026W)	A0A1S7HUC5	GO:0005524;GO:0006355;GO:0008134;GO:0016887;GO:0005524;GO:0000166	ATP binding;regulation of transcription, DNA-templated;transcription factor binding;ATPase activity;ATP binding;nucleotide binding	HSP104 (YLL026W);HSP104 (YLL026W);HSP104 (YLL026W);HSP104 (YLL026W);HSP104 (YLL026W);HSP104 (YLL026W)	ATCC	NA	G20_v_Ctrl	120	FALSE	TRUE	Downregulated	G20_v_Ctrl_at_120
BZL39_O00340	8244.04	-1.48332	0.159447	-9.30292	1.37e-20	3.21e-18	-1.41141	0.157592	YKL065W-A	A0A1S7HZP4	GO:0016020;GO:0016021	membrane;integral component of membrane	YKL065W-A;YKL065W-A	ATCC	NA	G20_v_Ctrl	120	FALSE	TRUE	Downregulated	G20_v_Ctrl_at_120
BZL39_K04990	2035.33	-1.40149	0.154463	-9.07329	1.15e-19	2.42e-17	-1.33569	0.152788	hypothetical protein	A0A1S7HVA6	GO:0022857;GO:0055085;GO:0016021;GO:0016020	transmembrane transporter activity;transmembrane transport;integral component of membrane;membrane	MFS domain-containing protein;MFS domain-containing protein;MFS domain-containing protein;MFS domain-containing protein	ATCC	NA	G20_v_Ctrl	120	FALSE	TRUE	Downregulated	G20_v_Ctrl_at_120
BZL39_F02190	139.65	-1.66745	0.183941	-9.06512	1.24e-19	2.55e-17	-1.56718	0.181465	SIP4 (YJL089W)	A0A1S7HKM2	GO:0008270;GO:0000981;GO:0006355;GO:0006357	zinc ion binding;DNA-binding transcription factor activity, RNA polymerase II-specific;regulation of transcription, DNA-templated;regulation of transcription by RNA polymerase II	Zn(2)-C6 fungal-type domain-containing protein;Zn(2)-C6 fungal-type domain-containing protein;Zn(2)-C6 fungal-type domain-containing protein;Zn(2)-C6 fungal-type domain-containing protein	ATCC	NA	G20_v_Ctrl	120	TRUE	TRUE	Downregulated	G20_v_Ctrl_at_120
BZL39_B09630	1261.29	-1.41829	0.157569	-9.00104	2.24e-19	4.48e-17	-1.34949	0.15579	IGD1 (YFR017C) and YOL024W	NA	NA	NA	NA	ATCC	NA	G20_v_Ctrl	120	FALSE	TRUE	Downregulated	G20_v_Ctrl_at_120
BZL39_H04180	326.6	-1.6875	0.189693	-8.89597	5.79e-19	1.1e-16	-1.58052	0.187041	PXA1 (YPL147W)	A0A1S7HQ43	GO:0042626;GO:0005524;GO:0016021;GO:0016887;GO:0055085;GO:0000166;GO:0016020;GO:0016021;GO:0005524;GO:0000166;GO:0005524	ATPase-coupled transmembrane transporter activity;ATP binding;integral component of membrane;ATPase activity;transmembrane transport;nucleotide binding;membrane;integral component of membrane;ATP binding;nucleotide binding;ATP binding	ABC transporter domain-containing protein;ABC transporter domain-containing protein;ABC transporter domain-containing protein;ABC transporter domain-containing protein;ABC transporter domain-containing protein;ABC transporter domain-containing protein;ABC transporter domain-containing protein;ABC transporter domain-containing protein;ABC transporter domain-containing protein;ABC transporter domai…	ATCC	NA	G20_v_Ctrl	120	TRUE	TRUE	Downregulated	G20_v_Ctrl_at_120
BZL39_O01850	410.805	-1.35905	0.155827	-8.72152	2.74e-18	5.08e-16	-1.29301	0.154202	hypothetical protein	A0A1S7I093	GO:0008863;GO:0009326;GO:0005737;GO:0008863;GO:0042183;GO:0005737;GO:0008863;GO:0055114;GO:0016616;GO:0051287;GO:0055114;GO:0016491;GO:0005737	formate dehydrogenase (NAD+) activity;formate dehydrogenase complex;cytoplasm;formate dehydrogenase (NAD+) activity;formate catabolic process;cytoplasm;formate dehydrogenase (NAD+) activity;oxidation-reduction process;oxidoreductase activity, acting on the CH-OH group of donors, NAD or NADP as acceptor;NAD binding;oxidation-reduction process;oxidoreductase activity;cytoplasm	Formate dehydrogenase;Formate dehydrogenase;Formate dehydrogenase;Formate dehydrogenase;Formate dehydrogenase;Formate dehydrogenase;Formate dehydrogenase;Formate dehydrogenase;Formate dehydrogenase;Formate dehydrogenase;Formate dehydrogenase;Formate dehydrogenase;Formate dehydrogenase	ATCC	NA	G20_v_Ctrl	120	FALSE	TRUE	Downregulated	G20_v_Ctrl_at_120
BZL39_A09670	563.496	-1.29744	0.149252	-8.69291	3.53e-18	6.42e-16	-1.23792	0.147977	IGD1 (YFR017C) and YOL024W	NA	NA	NA	NA	ATCC	NA	G20_v_Ctrl	120	FALSE	TRUE	Downregulated	G20_v_Ctrl_at_120
BZL39_A03460	503.523	-1.54639	0.178131	-8.68117	3.92e-18	6.86e-16	-1.45538	0.175656	POX1 (YGL205W)	A0A1S7H8R9	GO:0003997;GO:0006635;GO:0050660;GO:0055114;GO:0071949;GO:0005777;GO:0006631;GO:0016627;GO:0055114;GO:0005777;GO:0006631;GO:0016491;GO:0006629;GO:0003997;GO:0005777;GO:0033540	acyl-CoA oxidase activity;fatty acid beta-oxidation;flavin adenine dinucleotide binding;oxidation-reduction process;FAD binding;peroxisome;fatty acid metabolic process;oxidoreductase activity, acting on the CH-CH group of donors;oxidation-reduction process;peroxisome;fatty acid metabolic process;oxidoreductase activity;lipid metabolic process;acyl-CoA oxidase activity;peroxisome;fatty acid beta-o…	Acyl-coenzyme A oxidase;Acyl-coenzyme A oxidase;Acyl-coenzyme A oxidase;Acyl-coenzyme A oxidase;Acyl-coenzyme A oxidase;Acyl-coenzyme A oxidase;Acyl-coenzyme A oxidase;Acyl-coenzyme A oxidase;Acyl-coenzyme A oxidase;Acyl-coenzyme A oxidase;Acyl-coenzyme A oxidase;Acyl-coenzyme A oxidase;Acyl-coenzyme A oxidase;Acyl-coenzyme A oxidase;Acyl-coenzyme A oxidase;Acyl-coenzyme A oxidase	ATCC	NA	G20_v_Ctrl	120	TRUE	TRUE	Downregulated	G20_v_Ctrl_at_120
BZL39_G04620	1403.26	-1.2034	0.14316	-8.40598	4.24e-17	6.28e-15	-1.14984	0.142564	PLB2 (YMR006C)	A0A1S7HN32	GO:0004620;GO:0009395;GO:0016787;GO:0016042;GO:0006629;GO:0004622;GO:0102545;GO:0016787;GO:0016042	phospholipase activity;phospholipid catabolic process;hydrolase activity;lipid catabolic process;lipid metabolic process;lysophospholipase activity;phosphatidyl phospholipase B activity;hydrolase activity;lipid catabolic process	Lysophospholipase;Lysophospholipase;Lysophospholipase;Lysophospholipase;Lysophospholipase;Lysophospholipase;Lysophospholipase;Lysophospholipase;Lysophospholipase	ATCC	NA	G20_v_Ctrl	120	FALSE	TRUE	Downregulated	G20_v_Ctrl_at_120
BZL39_B05810	370.073	-1.52004	0.186462	-8.15201	3.58e-16	4.59e-14	-1.42138	0.183657	PXA1 (YPL147W)	A0A1S7HCD2	GO:0042626;GO:0005524;GO:0016021;GO:0016887;GO:0055085;GO:0005524;GO:0000166;GO:0016021;GO:0016020;GO:0005524;GO:0000166	ATPase-coupled transmembrane transporter activity;ATP binding;integral component of membrane;ATPase activity;transmembrane transport;ATP binding;nucleotide binding;integral component of membrane;membrane;ATP binding;nucleotide binding	ABC transporter domain-containing protein;ABC transporter domain-containing protein;ABC transporter domain-containing protein;ABC transporter domain-containing protein;ABC transporter domain-containing protein;ABC transporter domain-containing protein;ABC transporter domain-containing protein;ABC transporter domain-containing protein;ABC transporter domain-containing protein;ABC transporter domai…	ATCC	NA	G20_v_Ctrl	120	TRUE	TRUE	Downregulated	G20_v_Ctrl_at_120
BZL39_A09560	1333.39	-1.06471	0.133952	-7.94848	1.89e-15	2.14e-13	-1.01771	0.135009	AIM17 (YHL021C)	A0A1S7HAI2	GO:0055114;GO:0016491;GO:0046872;GO:0055114;GO:0016491;GO:0051213	oxidation-reduction process;oxidoreductase activity;metal ion binding;oxidation-reduction process;oxidoreductase activity;dioxygenase activity	TauD domain-containing protein;TauD domain-containing protein;TauD domain-containing protein;TauD domain-containing protein;TauD domain-containing protein;TauD domain-containing protein	ATCC	NA	G20_v_Ctrl	120	FALSE	TRUE	Downregulated	G20_v_Ctrl_at_120
BZL39_D03460	244.869	-1.65844	0.210007	-7.89706	2.86e-15	2.99e-13	-1.52928	0.206335	SIP4 (YJL089W)	A0A1S7HH61	GO:0008270;GO:0000981;GO:0006355;GO:0006357	zinc ion binding;DNA-binding transcription factor activity, RNA polymerase II-specific;regulation of transcription, DNA-templated;regulation of transcription by RNA polymerase II	Zn(2)-C6 fungal-type domain-containing protein;Zn(2)-C6 fungal-type domain-containing protein;Zn(2)-C6 fungal-type domain-containing protein;Zn(2)-C6 fungal-type domain-containing protein	ATCC	NA	G20_v_Ctrl	120	TRUE	TRUE	Downregulated	G20_v_Ctrl_at_120
BZL39_E05370	283.438	-1.13627	0.143864	-7.89818	2.83e-15	2.99e-13	-1.08236	0.144111	GCV2 (YMR189W)	A0A1S7HJP8	GO:0006544;GO:0006546;GO:0055114;GO:0003824;GO:0004375;GO:0055114;GO:0016491;GO:0005739;GO:0004375;GO:0005739;GO:0004375;GO:0005739	glycine metabolic process;glycine catabolic process;oxidation-reduction process;catalytic activity;glycine dehydrogenase (decarboxylating) activity;oxidation-reduction process;oxidoreductase activity;mitochondrion;glycine dehydrogenase (decarboxylating) activity;mitochondrion;glycine dehydrogenase (decarboxylating) activity;mitochondrion	Glycine cleavage system P protein;Glycine cleavage system P protein;Glycine cleavage system P protein;Glycine cleavage system P protein;Glycine cleavage system P protein;Glycine cleavage system P protein;Glycine cleavage system P protein;Glycine cleavage system P protein;Glycine cleavage system P protein;Glycine cleavage system P protein;Glycine cleavage system P protein;Glycine cleavage system P…	ATCC	NA	G20_v_Ctrl	120	FALSE	TRUE	Downregulated	G20_v_Ctrl_at_120
BZL39_E05430	469.972	-1.14154	0.144683	-7.88991	3.02e-15	3.13e-13	-1.087	0.144874	POX1 (YGL205W)	A0A1S7HJH8	GO:0055114;GO:0005777;GO:0006631;GO:0006629;GO:0016491;GO:0003997;GO:0005777;GO:0003997;GO:0006635;GO:0055114;GO:0071949;GO:0005777;GO:0006631;GO:0016627;GO:0033540	oxidation-reduction process;peroxisome;fatty acid metabolic process;lipid metabolic process;oxidoreductase activity;acyl-CoA oxidase activity;peroxisome;acyl-CoA oxidase activity;fatty acid beta-oxidation;oxidation-reduction process;FAD binding;peroxisome;fatty acid metabolic process;oxidoreductase activity, acting on the CH-CH group of donors;fatty acid beta-oxidation using acyl-CoA oxidase	Acyl-coenzyme A oxidase;Acyl-coenzyme A oxidase;Acyl-coenzyme A oxidase;Acyl-coenzyme A oxidase;Acyl-coenzyme A oxidase;Acyl-coenzyme A oxidase;Acyl-coenzyme A oxidase;Acyl-coenzyme A oxidase;Acyl-coenzyme A oxidase;Acyl-coenzyme A oxidase;Acyl-coenzyme A oxidase;Acyl-coenzyme A oxidase;Acyl-coenzyme A oxidase;Acyl-coenzyme A oxidase;Acyl-coenzyme A oxidase	ATCC	NA	G20_v_Ctrl	120	FALSE	TRUE	Downregulated	G20_v_Ctrl_at_120
BZL39_O00480	147.112	-1.34511	0.173567	-7.7498	9.2e-15	9.14e-13	-1.2637	0.171688	HOF1 (YMR032W)	NA	NA	NA	NA	ATCC	NA	G20_v_Ctrl	120	FALSE	TRUE	Downregulated	G20_v_Ctrl_at_120
BZL39_D02375	6225.22	-1.2803	0.165321	-7.74434	9.61e-15	9.44e-13	-1.20759	0.164048	COX26 (YDR119W-A)	NA	NA	NA	NA	ATCC	NA	G20_v_Ctrl	120	FALSE	TRUE	Downregulated	G20_v_Ctrl_at_120
BZL39_M05140	280.946	-1.26241	0.16399	-7.69808	1.38e-14	1.33e-12	-1.19113	0.162902	hypothetical protein	NA	NA	NA	NA	ATCC	NA	G20_v_Ctrl	120	FALSE	TRUE	Downregulated	G20_v_Ctrl_at_120
BZL39_D06410	176.49	-1.46337	0.190767	-7.67094	1.71e-14	1.6e-12	-1.36196	0.187906	MCM5 (YLR274W)	A0A1S7HHR0	GO:0003688;GO:0006260;GO:0032508;GO:0003677;GO:0005524;GO:0005634;GO:0006270;GO:0042555;GO:0016787;GO:0006260;GO:0004386;GO:0003677;GO:0000166;GO:0005524;GO:0005634;GO:0003678;GO:0005634	DNA replication origin binding;DNA replication;DNA duplex unwinding;DNA binding;ATP binding;nucleus;DNA replication initiation;MCM complex;hydrolase activity;DNA replication;helicase activity;DNA binding;nucleotide binding;ATP binding;nucleus;DNA helicase activity;nucleus	DNA helicase;DNA helicase;DNA helicase;DNA helicase;DNA helicase;DNA helicase;DNA helicase;DNA helicase;DNA helicase;DNA helicase;DNA helicase;DNA helicase;DNA helicase;DNA helicase;DNA helicase;DNA helicase;DNA helicase	ATCC	NA	G20_v_Ctrl	120	FALSE	TRUE	Downregulated	G20_v_Ctrl_at_120
BZL39_N01310	279.564	-1.58834	0.20714	-7.66794	1.75e-14	1.62e-12	-1.46497	0.203489	CRC1 (YOR100C)	A0A1S7HYX5	GO:0016020;GO:0016021;GO:0016020;GO:0016021;GO:0016020	membrane;integral component of membrane;membrane;integral component of membrane;membrane	CRC1 (YOR100C);CRC1 (YOR100C);CRC1 (YOR100C);CRC1 (YOR100C);CRC1 (YOR100C)	ATCC	NA	G20_v_Ctrl	120	TRUE	TRUE	Downregulated	G20_v_Ctrl_at_120
BZL39_K03980	340.144	-1.29558	0.169496	-7.6437	2.11e-14	1.94e-12	-1.21887	0.168069	MCM5 (YLR274W)	A0A1S7HUY1	GO:0003688;GO:0006260;GO:0032508;GO:0003677;GO:0005524;GO:0005634;GO:0006270;GO:0042555;GO:0006260;GO:0004386;GO:0016787;GO:0005634;GO:0000166;GO:0003677;GO:0005524;GO:0003678;GO:0005634	DNA replication origin binding;DNA replication;DNA duplex unwinding;DNA binding;ATP binding;nucleus;DNA replication initiation;MCM complex;DNA replication;helicase activity;hydrolase activity;nucleus;nucleotide binding;DNA binding;ATP binding;DNA helicase activity;nucleus	DNA helicase;DNA helicase;DNA helicase;DNA helicase;DNA helicase;DNA helicase;DNA helicase;DNA helicase;DNA helicase;DNA helicase;DNA helicase;DNA helicase;DNA helicase;DNA helicase;DNA helicase;DNA helicase;DNA helicase	ATCC	NA	G20_v_Ctrl	120	FALSE	TRUE	Downregulated	G20_v_Ctrl_at_120
BZL39_M02600	186.672	-1.23389	0.162924	-7.57343	3.64e-14	3.27e-12	-1.16387	0.162177	CHS2 (YBR038W)	A0A1S7HXH4	GO:0004100;GO:0006031;GO:0016758;GO:0016740;GO:0071555;GO:0016021;GO:0005886;GO:0016757;GO:0016020;GO:0004100;GO:0016020;GO:0005886;GO:0006031;GO:0004100	chitin synthase activity;chitin biosynthetic process;transferase activity, transferring hexosyl groups;transferase activity;cell wall organization;integral component of membrane;plasma membrane;transferase activity, transferring glycosyl groups;membrane;chitin synthase activity;membrane;plasma membrane;chitin biosynthetic process;chitin synthase activity	Chitin synthase;Chitin synthase;Chitin synthase;Chitin synthase;Chitin synthase;Chitin synthase;Chitin synthase;Chitin synthase;Chitin synthase;Chitin synthase;Chitin synthase;Chitin synthase;Chitin synthase;Chitin synthase	ATCC	NA	G20_v_Ctrl	120	FALSE	TRUE	Downregulated	G20_v_Ctrl_at_120
BZL39_I03690	979.294	-1.15356	0.153055	-7.53693	4.81e-14	4.25e-12	-1.09226	0.153321	ACH1 (YBL015W)	A0A1S7HRD7	GO:0003986;GO:0019679;GO:0006083;GO:0008775;GO:0003986	acetyl-CoA hydrolase activity;propionate metabolic process, methylcitrate cycle;acetate metabolic process;acetate CoA-transferase activity;acetyl-CoA hydrolase activity	Acetyl-CoA deacylase;Acetyl-CoA deacylase;Acetyl-CoA deacylase;Acetyl-CoA deacylase;Acetyl-CoA deacylase	ATCC	NA	G20_v_Ctrl	120	FALSE	TRUE	Downregulated	G20_v_Ctrl_at_120
BZL39_I02380	776.904	-2.29898	0.30535	-7.52902	5.11e-14	4.43e-12	-2.01716	0.312477	(ZYRO0E02200g)	A0A1S7HR47	GO:0022857;GO:0016020;GO:0016021;GO:0055085;GO:0016021;GO:0016020;GO:0016020	transmembrane transporter activity;membrane;integral component of membrane;transmembrane transport;integral component of membrane;membrane;membrane	MFS domain-containing protein;MFS domain-containing protein;MFS domain-containing protein;MFS domain-containing protein;MFS domain-containing protein;MFS domain-containing protein;MFS domain-containing protein	ATCC	NA	G20_v_Ctrl	120	TRUE	TRUE	Downregulated	G20_v_Ctrl_at_120
BZL39_I00340	8998.53	-1.20742	0.160952	-7.50175	6.3e-14	5.34e-12	-1.13931	0.160553	YKL065W-A	A0A1S7HQG9	GO:0016020;GO:0016021	membrane;integral component of membrane	YKL065W-A;YKL065W-A	ATCC	NA	G20_v_Ctrl	120	FALSE	TRUE	Downregulated	G20_v_Ctrl_at_120
BZL39_N01940	231.335	-1.13457	0.152645	-7.43275	1.06e-13	8.75e-12	-1.0735	0.153251	hypothetical protein	A0A1S7HYM2	GO:0006865;GO:0016020;GO:0016021;GO:0055085;GO:0006865;GO:0016020;GO:0016021;GO:0016020	amino acid transport;membrane;integral component of membrane;transmembrane transport;amino acid transport;membrane;integral component of membrane;membrane	AA_permease domain-containing protein;AA_permease domain-containing protein;AA_permease domain-containing protein;AA_permease domain-containing protein;AA_permease domain-containing protein;AA_permease domain-containing protein;AA_permease domain-containing protein;AA_permease domain-containing protein	ATCC	NA	G20_v_Ctrl	120	FALSE	TRUE	Downregulated	G20_v_Ctrl_at_120
BZL39_D00740	1603.78	-1.1038	0.149049	-7.40563	1.31e-13	1.07e-11	-1.04542	0.150107	ARA1 (YBR149W)	A0A1S7HG56	GO:0055114;GO:0016491	oxidation-reduction process;oxidoreductase activity	Aldo_ket_red domain-containing protein;Aldo_ket_red domain-containing protein	ATCC	NA	G20_v_Ctrl	120	FALSE	TRUE	Downregulated	G20_v_Ctrl_at_120
BZL39_F01120	9306.89	-1.14732	0.156364	-7.33745	2.18e-13	1.72e-11	-1.08316	0.156882	COX26 (YDR119W-A)	NA	NA	NA	NA	ATCC	NA	G20_v_Ctrl	120	FALSE	TRUE	Downregulated	G20_v_Ctrl_at_120
BZL39_M00200	204.775	-1.31462	0.179189	-7.33651	2.19e-13	1.72e-11	-1.22849	0.177563	hypothetical protein	A0A1S7HX58	GO:0016407;GO:0016740;GO:0016746;GO:0016740;GO:0016407	acetyltransferase activity;transferase activity;transferase activity, transferring acyl groups;transferase activity;acetyltransferase activity	Acetyltransferase;Acetyltransferase;Acetyltransferase;Acetyltransferase;Acetyltransferase	ATCC	NA	G20_v_Ctrl	120	FALSE	TRUE	Downregulated	G20_v_Ctrl_at_120
BZL39_M03360	5538.92	-1.22148	0.166909	-7.31823	2.51e-13	1.94e-11	-1.14799	0.166429	(ZYRO0G20504g)	NA	NA	NA	NA	ATCC	NA	G20_v_Ctrl	120	FALSE	TRUE	Downregulated	G20_v_Ctrl_at_120
BZL39_P00960	493.797	-1.37484	0.194946	-7.05242	1.76e-12	1.23e-10	-1.2715	0.192621	GOR1 (YNL274C)	A0A1U7EQ94	GO:0055114;GO:0016616;GO:0051287;GO:0055114;GO:0016491	oxidation-reduction process;oxidoreductase activity, acting on the CH-OH group of donors, NAD or NADP as acceptor;NAD binding;oxidation-reduction process;oxidoreductase activity	GOR1 (YNL274C);GOR1 (YNL274C);GOR1 (YNL274C);GOR1 (YNL274C);GOR1 (YNL274C)	ATCC	NA	G20_v_Ctrl	120	FALSE	TRUE	Downregulated	G20_v_Ctrl_at_120
BZL39_I01900	397.256	-1.1537	0.164203	-7.02603	2.12e-12	1.44e-10	-1.08258	0.164969	hypothetical protein	A0A1S7HQW9	GO:0008863;GO:0055114;GO:0016616;GO:0051287;GO:0055114;GO:0005737;GO:0016491;GO:0008863;GO:0009326;GO:0005737;GO:0042183;GO:0008863;GO:0005737	formate dehydrogenase (NAD+) activity;oxidation-reduction process;oxidoreductase activity, acting on the CH-OH group of donors, NAD or NADP as acceptor;NAD binding;oxidation-reduction process;cytoplasm;oxidoreductase activity;formate dehydrogenase (NAD+) activity;formate dehydrogenase complex;cytoplasm;formate catabolic process;formate dehydrogenase (NAD+) activity;cytoplasm	Formate dehydrogenase;Formate dehydrogenase;Formate dehydrogenase;Formate dehydrogenase;Formate dehydrogenase;Formate dehydrogenase;Formate dehydrogenase;Formate dehydrogenase;Formate dehydrogenase;Formate dehydrogenase;Formate dehydrogenase;Formate dehydrogenase;Formate dehydrogenase	ATCC	NA	G20_v_Ctrl	120	FALSE	TRUE	Downregulated	G20_v_Ctrl_at_120
BZL39_K00540	46.5813	-2.07866	0.305417	-6.80596	1e-11	5.86e-10	-1.7946	0.302175	STL1 (YDR536W)	A0A1S7HTW8	GO:0022857;GO:0016020;GO:0016021;GO:0055085;GO:0016021;GO:0016020;GO:0016020	transmembrane transporter activity;membrane;integral component of membrane;transmembrane transport;integral component of membrane;membrane;membrane	MFS domain-containing protein;MFS domain-containing protein;MFS domain-containing protein;MFS domain-containing protein;MFS domain-containing protein;MFS domain-containing protein;MFS domain-containing protein	ATCC	NA	G20_v_Ctrl	120	TRUE	TRUE	Downregulated	G20_v_Ctrl_at_120
BZL39_P01790	335.834	-1.16172	0.174137	-6.67131	2.54e-11	1.38e-09	-1.08119	0.175312	PDH1 (YPR002W)	A0A1U7EQF1	GO:0016829;GO:0019679;GO:0047547;GO:0051537;GO:0016829	lyase activity;propionate metabolic process, methylcitrate cycle;2-methylcitrate dehydratase activity;2 iron, 2 sulfur cluster binding;lyase activity	PDH1 (YPR002W);PDH1 (YPR002W);PDH1 (YPR002W);PDH1 (YPR002W);PDH1 (YPR002W)	ATCC	NA	G20_v_Ctrl	120	FALSE	TRUE	Downregulated	G20_v_Ctrl_at_120
BZL39_N04390	378.894	-1.09614	0.167924	-6.52763	6.68e-11	3.44e-09	-1.02033	0.170561	CAR1 (YPL111W)	A0A1S7HZK7	GO:0004053;GO:0006525;GO:0046872;GO:0016813;GO:0046872;GO:0016787;GO:0006525;GO:0004053;GO:0000050	arginase activity;arginine metabolic process;metal ion binding;hydrolase activity, acting on carbon-nitrogen (but not peptide) bonds, in linear amidines;metal ion binding;hydrolase activity;arginine metabolic process;arginase activity;urea cycle	Arginase;Arginase;Arginase;Arginase;Arginase;Arginase;Arginase;Arginase;Arginase	ATCC	NA	G20_v_Ctrl	120	FALSE	TRUE	Downregulated	G20_v_Ctrl_at_120
BZL39_H05180	398.723	-1.14517	0.176332	-6.49439	8.34e-11	4.22e-09	-1.06214	0.178164	ICL2 (YPR006C)	A0A1S7HQ24	GO:0019752;GO:0003824;GO:0004451;GO:0046872;GO:0016829;GO:0046421	carboxylic acid metabolic process;catalytic activity;isocitrate lyase activity;metal ion binding;lyase activity;methylisocitrate lyase activity	Isocitrate lyase;Isocitrate lyase;Isocitrate lyase;Isocitrate lyase;Isocitrate lyase;Isocitrate lyase	ATCC	NA	G20_v_Ctrl	120	FALSE	TRUE	Downregulated	G20_v_Ctrl_at_120
BZL39_J03870	215.497	-1.35376	0.210412	-6.43385	1.24e-10	6.17e-09	-1.23371	0.208616	SPO23 (YBR250W)	NA	NA	NA	NA	ATCC	NA	G20_v_Ctrl	120	FALSE	TRUE	Downregulated	G20_v_Ctrl_at_120
BZL39_O02350	377.791	-2.36238	0.371566	-6.35789	2.05e-10	9.85e-09	-1.95297	0.382364	(ZYRO0E02200g)	A0A1S7I0E0	GO:0022857;GO:0016020;GO:0016021;GO:0055085;GO:0016020;GO:0016021;GO:0016020	transmembrane transporter activity;membrane;integral component of membrane;transmembrane transport;membrane;integral component of membrane;membrane	MFS domain-containing protein;MFS domain-containing protein;MFS domain-containing protein;MFS domain-containing protein;MFS domain-containing protein;MFS domain-containing protein;MFS domain-containing protein	ATCC	NA	G20_v_Ctrl	120	TRUE	TRUE	Downregulated	G20_v_Ctrl_at_120
BZL39_P01710	182.39	-1.19936	0.189517	-6.32849	2.48e-10	1.19e-08	-1.1033	0.190712	ICL2 (YPR006C)	A0A1U7EQE6	GO:0019752;GO:0003824;GO:0004451;GO:0016829;GO:0046872;GO:0046421	carboxylic acid metabolic process;catalytic activity;isocitrate lyase activity;lyase activity;metal ion binding;methylisocitrate lyase activity	Isocitrate lyase;Isocitrate lyase;Isocitrate lyase;Isocitrate lyase;Isocitrate lyase;Isocitrate lyase	ATCC	NA	G20_v_Ctrl	120	FALSE	TRUE	Downregulated	G20_v_Ctrl_at_120
BZL39_G00740	97.0102	-1.349	0.215226	-6.26786	3.66e-10	1.69e-08	-1.22333	0.213714	(ZYRO0F17512g)	A0A1S7HLX7	GO:0005576	extracellular region	SCP domain-containing protein	ATCC	NA	G20_v_Ctrl	120	FALSE	TRUE	Downregulated	G20_v_Ctrl_at_120
BZL39_B01570	275.25	-1.21166	0.196733	-6.15892	7.32e-10	3.15e-08	-1.10771	0.198124	RGI1 (YER067W) and RGI2 (YIL057C)	A0A1S7HB14	GO:0006112	energy reserve metabolic process	RGI1 (YER067W) and RGI2 (YIL057C)	ATCC	NA	G20_v_Ctrl	120	FALSE	TRUE	Downregulated	G20_v_Ctrl_at_120
BZL39_C00630	67.5257	-1.46579	0.238109	-6.15598	7.46e-10	3.19e-08	-1.30877	0.234693	STL1 (YDR536W)	A0A1S7HDL1	GO:0022857;GO:0016020;GO:0016021;GO:0055085;GO:0016020;GO:0016021;GO:0016020	transmembrane transporter activity;membrane;integral component of membrane;transmembrane transport;membrane;integral component of membrane;membrane	MFS domain-containing protein;MFS domain-containing protein;MFS domain-containing protein;MFS domain-containing protein;MFS domain-containing protein;MFS domain-containing protein;MFS domain-containing protein	ATCC	NA	G20_v_Ctrl	120	FALSE	TRUE	Downregulated	G20_v_Ctrl_at_120
BZL39_M03090	253.051	-1.28089	0.211195	-6.06496	1.32e-09	5.32e-08	-1.1605	0.211423	SPG4 (YMR107W)	NA	NA	NA	NA	ATCC	NA	G20_v_Ctrl	120	FALSE	TRUE	Downregulated	G20_v_Ctrl_at_120
BZL39_G01970	79.7788	-1.39676	0.232497	-6.00764	1.88e-09	7.34e-08	-1.24869	0.230533	AGP2 (YBR132C)	A0A1S7HMB3	GO:0016020;GO:0055085;GO:0016020;GO:0016021	membrane;transmembrane transport;membrane;integral component of membrane	AA_permease domain-containing protein;AA_permease domain-containing protein;AA_permease domain-containing protein;AA_permease domain-containing protein	ATCC	NA	G20_v_Ctrl	120	FALSE	TRUE	Downregulated	G20_v_Ctrl_at_120
BZL39_E00160	96.417	-1.22757	0.206621	-5.94116	2.83e-09	1.06e-07	-1.11222	0.208366	hypothetical protein	A0A1S7HI81	GO:0020037;GO:0055114;GO:0004096;GO:0006979;GO:0042744;GO:0098869	heme binding;oxidation-reduction process;catalase activity;response to oxidative stress;hydrogen peroxide catabolic process;cellular oxidant detoxification	Catalase domain-containing protein;Catalase domain-containing protein;Catalase domain-containing protein;Catalase domain-containing protein;Catalase domain-containing protein;Catalase domain-containing protein	ATCC	NA	G20_v_Ctrl	120	FALSE	TRUE	Downregulated	G20_v_Ctrl_at_120
BZL39_C02020	74.4592	-1.70179	0.289101	-5.88649	3.94e-09	1.43e-07	-1.46094	0.282264	SPG1 (YGR236C)	A0A1S7HE13	GO:0016020;GO:0016021	membrane;integral component of membrane	SPG1 (YGR236C);SPG1 (YGR236C)	ATCC	NA	G20_v_Ctrl	120	TRUE	TRUE	Downregulated	G20_v_Ctrl_at_120
BZL39_P01520	81.1569	-1.38247	0.235795	-5.86303	4.55e-09	1.61e-07	-1.23024	0.234458	hypothetical protein	A0A1U7EQG2	GO:0052861;GO:0016787;GO:0008152;GO:0016798;GO:0052861;GO:0052862	glucan endo-1,3-beta-glucanase activity, C-3 substituted reducing group;hydrolase activity;metabolic process;hydrolase activity, acting on glycosyl bonds;glucan endo-1,3-beta-glucanase activity, C-3 substituted reducing group;glucan endo-1,4-beta-glucanase activity, C-3 substituted reducing group	Endo-1,3(4)-beta-glucanase;Endo-1,3(4)-beta-glucanase;Endo-1,3(4)-beta-glucanase;Endo-1,3(4)-beta-glucanase;Endo-1,3(4)-beta-glucanase;Endo-1,3(4)-beta-glucanase	ATCC	NA	G20_v_Ctrl	120	FALSE	TRUE	Downregulated	G20_v_Ctrl_at_120
BZL39_I00490	135.093	-1.13481	0.19776	-5.73833	9.56e-09	3.12e-07	-1.02735	0.202354	HOF1 (YMR032W)	NA	NA	NA	NA	ATCC	NA	G20_v_Ctrl	120	FALSE	TRUE	Downregulated	G20_v_Ctrl_at_120
BZL39_B00740	114.202	-1.19429	0.210248	-5.68038	1.34e-08	4.24e-07	-1.07357	0.213829	SPS19 (YNL202W)	A0A1S7HAZ8	GO:0055114	oxidation-reduction process	SPS19 (YNL202W)	ATCC	NA	G20_v_Ctrl	120	FALSE	TRUE	Downregulated	G20_v_Ctrl_at_120
BZL39_O01570	243.831	-2.12822	0.404869	-5.25655	1.47e-07	3.43e-06	-1.64358	0.400079	(ZYRO0E04158g)	A0A1S7HZY7	GO:0016021;GO:0016021;GO:0016020;GO:0016020	integral component of membrane;integral component of membrane;membrane;membrane	(ZYRO0E04158g);(ZYRO0E04158g);(ZYRO0E04158g);(ZYRO0E04158g)	ATCC	NA	G20_v_Ctrl	120	TRUE	TRUE	Downregulated	G20_v_Ctrl_at_120
BZL39_I01620	122.989	-2.2376	0.427794	-5.23054	1.69e-07	3.92e-06	-1.69754	0.427761	(ZYRO0E04158g)	A0A1S7HQY5	GO:0016021;GO:0016020;GO:0016021;GO:0016020	integral component of membrane;membrane;integral component of membrane;membrane	(ZYRO0E04158g);(ZYRO0E04158g);(ZYRO0E04158g);(ZYRO0E04158g)	ATCC	NA	G20_v_Ctrl	120	TRUE	TRUE	Downregulated	G20_v_Ctrl_at_120
BZL39_C03200	72.6652	-1.26956	0.256894	-4.94196	7.73e-07	1.5e-05	-1.08381	0.263998	hypothetical protein	A0A1S7HEA5	GO:0022857;GO:0016020;GO:0016021;GO:0055085;GO:0016021;GO:0016020;GO:0016020	transmembrane transporter activity;membrane;integral component of membrane;transmembrane transport;integral component of membrane;membrane;membrane	MFS domain-containing protein;MFS domain-containing protein;MFS domain-containing protein;MFS domain-containing protein;MFS domain-containing protein;MFS domain-containing protein;MFS domain-containing protein	ATCC	NA	G20_v_Ctrl	120	FALSE	TRUE	Downregulated	G20_v_Ctrl_at_120
BZL39_C07520	38.4779	-1.52653	0.324966	-4.69751	2.63e-06	4.44e-05	-1.22503	0.328651	HXT5 (YHR096C) and HXT3 (YDR345C)	A0A1S7HFJ9	GO:0022857;GO:0016020;GO:0016021;GO:0055085;GO:0016020;GO:0016021;GO:0016020	transmembrane transporter activity;membrane;integral component of membrane;transmembrane transport;membrane;integral component of membrane;membrane	MFS domain-containing protein;MFS domain-containing protein;MFS domain-containing protein;MFS domain-containing protein;MFS domain-containing protein;MFS domain-containing protein;MFS domain-containing protein	ATCC	NA	G20_v_Ctrl	120	TRUE	TRUE	Downregulated	G20_v_Ctrl_at_120
BZL39_D06400	90.3903	-1.27429	0.274625	-4.64012	3.48e-06	5.69e-05	-1.05789	0.285061	PIG1 (YLR273C) and GAC1 (YOR178C)	NA	NA	NA	NA	ATCC	NA	G20_v_Ctrl	120	FALSE	TRUE	Downregulated	G20_v_Ctrl_at_120
BZL39_N03400	43.2114	-1.37575	0.309833	-4.44028	8.98e-06	0.00013	-1.09818	0.320973	DAL5 (YJR152W)	A0A1S7HZ59	GO:0022857;GO:0055085;GO:0016020;GO:0016021	transmembrane transporter activity;transmembrane transport;membrane;integral component of membrane	DAL5 (YJR152W);DAL5 (YJR152W);DAL5 (YJR152W);DAL5 (YJR152W)	ATCC	NA	G20_v_Ctrl	120	FALSE	TRUE	Downregulated	G20_v_Ctrl_at_120
BZL39_E04280	28.8915	-1.58074	0.360079	-4.38999	1.13e-05	0.000157	-1.20436	0.367723	RME1 (YGR044C)	NA	NA	NA	NA	ATCC	NA	G20_v_Ctrl	120	TRUE	TRUE	Downregulated	G20_v_Ctrl_at_120
BZL39_L04870	258.568	-1.46436	0.363277	-4.03096	5.55e-05	0.000609	-1.07231	0.379627	SPG1 (YGR236C)	A0A1S7HWJ7	GO:0016021;GO:0016020	integral component of membrane;membrane	SPG1 (YGR236C);SPG1 (YGR236C)	ATCC	NA	G20_v_Ctrl	120	FALSE	TRUE	Downregulated	G20_v_Ctrl_at_120

## Sheet: W8_up_30 min
Table S2. Genes contributing to GO terms, transcriptomics.
gene_id	baseMean	log2FoldChange	lfcSE	stat	pvalue	padj	log2FoldChange.shrinked	lfcSE.shrinked	description	uniprot_id	go_ids	go_descs	gene_descs	strain	gene_product_descs	contrast	time	is_de_at_1p5	is_de_at_1p0_shrinked	direction	full_contrast
BZL39_E07090	2967.75	5.36236	0.105092	51.0252	0	0	5.35486	0.105168	(ZYRO0D17710g)	A0A1S7HK08	GO:0042626;GO:0005524;GO:0016020;GO:0016021;GO:0016887;GO:0055085;GO:1990961;GO:0000166;GO:0016021;GO:0016020;GO:0005524;GO:0016020;GO:0000166;GO:0005524	ATPase-coupled transmembrane transporter activity;ATP binding;membrane;integral component of membrane;ATPase activity;transmembrane transport;xenobiotic detoxification by transmembrane export across the plasma membrane;nucleotide binding;integral component of membrane;membrane;ATP binding;membrane;nucleotide binding;ATP binding	(ZYRO0D17710g);(ZYRO0D17710g);(ZYRO0D17710g);(ZYRO0D17710g);(ZYRO0D17710g);(ZYRO0D17710g);(ZYRO0D17710g);(ZYRO0D17710g);(ZYRO0D17710g);(ZYRO0D17710g);(ZYRO0D17710g);(ZYRO0D17710g);(ZYRO0D17710g);(ZYRO0D17710g)	ATCC	NA	W8_v_Ctrl	30	TRUE	TRUE	Upregulated	W8_v_Ctrl_at_30
BZL39_H00130	2235.84	5.20069	0.116762	44.5408	0	0	5.1911	0.116893	(ZYRO0D17710g)	A0A1S7HNN0	GO:0042626;GO:0005524;GO:0016020;GO:0016021;GO:0016887;GO:0055085;GO:1990961;GO:0005524;GO:0000166;GO:0016021;GO:0016020;GO:0016020;GO:0005524;GO:0000166	ATPase-coupled transmembrane transporter activity;ATP binding;membrane;integral component of membrane;ATPase activity;transmembrane transport;xenobiotic detoxification by transmembrane export across the plasma membrane;ATP binding;nucleotide binding;integral component of membrane;membrane;membrane;ATP binding;nucleotide binding	(ZYRO0D17710g);(ZYRO0D17710g);(ZYRO0D17710g);(ZYRO0D17710g);(ZYRO0D17710g);(ZYRO0D17710g);(ZYRO0D17710g);(ZYRO0D17710g);(ZYRO0D17710g);(ZYRO0D17710g);(ZYRO0D17710g);(ZYRO0D17710g);(ZYRO0D17710g);(ZYRO0D17710g)	ATCC	NA	W8_v_Ctrl	30	TRUE	TRUE	Upregulated	W8_v_Ctrl_at_30
BZL39_K05010	1964.16	3.79789	0.0994066	38.2056	0	0	3.7868	0.0995874	hypothetical protein	A0A1S7HV16	GO:0042626;GO:0005524;GO:0016020;GO:0016021;GO:0016887;GO:0055085;GO:1990961;GO:0005524;GO:0016021;GO:0000166;GO:0016020;GO:0016020;GO:0000166;GO:0005524	ATPase-coupled transmembrane transporter activity;ATP binding;membrane;integral component of membrane;ATPase activity;transmembrane transport;xenobiotic detoxification by transmembrane export across the plasma membrane;ATP binding;integral component of membrane;nucleotide binding;membrane;membrane;nucleotide binding;ATP binding	Uncharacterized protein;Uncharacterized protein;Uncharacterized protein;Uncharacterized protein;Uncharacterized protein;Uncharacterized protein;Uncharacterized protein;Uncharacterized protein;Uncharacterized protein;Uncharacterized protein;Uncharacterized protein;Uncharacterized protein;Uncharacterized protein;Uncharacterized protein	ATCC	NA	W8_v_Ctrl	30	TRUE	TRUE	Upregulated	W8_v_Ctrl_at_30
BZL39_K05110	5777.87	6.57711	0.136936	48.0305	0	0	6.5651	0.136887	hypothetical protein	A0A1S7HVB6	GO:0042626;GO:0005524;GO:0016020;GO:0016021;GO:0016887;GO:0055085;GO:0016020;GO:0005524;GO:0016021;GO:0000166;GO:0016020;GO:0005524;GO:0000166	ATPase-coupled transmembrane transporter activity;ATP binding;membrane;integral component of membrane;ATPase activity;transmembrane transport;membrane;ATP binding;integral component of membrane;nucleotide binding;membrane;ATP binding;nucleotide binding	Uncharacterized protein;Uncharacterized protein;Uncharacterized protein;Uncharacterized protein;Uncharacterized protein;Uncharacterized protein;Uncharacterized protein;Uncharacterized protein;Uncharacterized protein;Uncharacterized protein;Uncharacterized protein;Uncharacterized protein;Uncharacterized protein	ATCC	NA	W8_v_Ctrl	30	TRUE	TRUE	Upregulated	W8_v_Ctrl_at_30
BZL39_H06360	4025.01	3.0215	0.0977605	30.9072	9.56e-210	1.53e-206	3.00883	0.097808	hypothetical protein	A0A1S7HQD5	GO:0003824	catalytic activity	Epimerase domain-containing protein	ATCC	NA	W8_v_Ctrl	30	TRUE	TRUE	Upregulated	W8_v_Ctrl_at_30
BZL39_K02920	555.877	2.66851	0.116695	22.8674	9.82e-116	8.75e-113	2.6504	0.116642	(ZYRO0D11858g)	A0A1S7HUG2	GO:0042626;GO:0005524;GO:0016020;GO:0016021;GO:0016887;GO:0055085;GO:1990961;GO:0016020;GO:0005524;GO:0000166;GO:0016021;GO:0016020;GO:0000166;GO:0005524	ATPase-coupled transmembrane transporter activity;ATP binding;membrane;integral component of membrane;ATPase activity;transmembrane transport;xenobiotic detoxification by transmembrane export across the plasma membrane;membrane;ATP binding;nucleotide binding;integral component of membrane;membrane;nucleotide binding;ATP binding	(ZYRO0D11858g);(ZYRO0D11858g);(ZYRO0D11858g);(ZYRO0D11858g);(ZYRO0D11858g);(ZYRO0D11858g);(ZYRO0D11858g);(ZYRO0D11858g);(ZYRO0D11858g);(ZYRO0D11858g);(ZYRO0D11858g);(ZYRO0D11858g);(ZYRO0D11858g);(ZYRO0D11858g)	ATCC	NA	W8_v_Ctrl	30	TRUE	TRUE	Upregulated	W8_v_Ctrl_at_30
BZL39_H00190	1384.72	2.13095	0.0953329	22.3528	1.13e-110	9.1e-108	2.11934	0.0953221	LYS9 (YNR050C)	A0A1S7HNL9	GO:0055114;GO:0016491	oxidation-reduction process;oxidoreductase activity	LYS9 (YNR050C);LYS9 (YNR050C)	ATCC	NA	W8_v_Ctrl	30	TRUE	TRUE	Upregulated	W8_v_Ctrl_at_30
BZL39_I04720	427.455	3.07282	0.13789	22.2846	5.22e-110	3.8e-107	3.04774	0.138049	YLR194C	NA	NA	NA	NA	ATCC	NA	W8_v_Ctrl	30	TRUE	TRUE	Upregulated	W8_v_Ctrl_at_30
BZL39_F06230	1186.3	2.04088	0.101547	20.0979	7.7e-90	4.41e-87	2.02768	0.101586	hypothetical protein	A0A1S7HLQ5	GO:0022857;GO:0055085;GO:0016020;GO:0016021	transmembrane transporter activity;transmembrane transport;membrane;integral component of membrane	Uncharacterized protein;Uncharacterized protein;Uncharacterized protein;Uncharacterized protein	ATCC	NA	W8_v_Ctrl	30	TRUE	TRUE	Upregulated	W8_v_Ctrl_at_30
BZL39_H02780	643.368	2.32043	0.118575	19.5693	2.82e-85	1.51e-82	2.30226	0.118483	(ZYRO0F10274g)	A0A1S7HPB9	GO:0004190;GO:0006508;GO:0008233;GO:0004190;GO:0006508;GO:0016787	aspartic-type endopeptidase activity;proteolysis;peptidase activity;aspartic-type endopeptidase activity;proteolysis;hydrolase activity	Peptidase A1 domain-containing protein;Peptidase A1 domain-containing protein;Peptidase A1 domain-containing protein;Peptidase A1 domain-containing protein;Peptidase A1 domain-containing protein;Peptidase A1 domain-containing protein	ATCC	NA	W8_v_Ctrl	30	TRUE	TRUE	Upregulated	W8_v_Ctrl_at_30
BZL39_N04950	446.328	3.03215	0.156034	19.4327	4.09e-84	2.05e-81	2.99993	0.156218	YLR194C	NA	NA	NA	NA	ATCC	NA	W8_v_Ctrl	30	TRUE	TRUE	Upregulated	W8_v_Ctrl_at_30
BZL39_B07210	409.82	2.34169	0.122133	19.1733	6.19e-82	2.76e-79	2.32237	0.122029	MKC7 (YDR144C) and YPS1 (YLR120C)	A0A1S7HCS0	GO:0004190;GO:0006508;GO:0006508;GO:0008233;GO:0016787;GO:0004190	aspartic-type endopeptidase activity;proteolysis;proteolysis;peptidase activity;hydrolase activity;aspartic-type endopeptidase activity	Peptidase A1 domain-containing protein;Peptidase A1 domain-containing protein;Peptidase A1 domain-containing protein;Peptidase A1 domain-containing protein;Peptidase A1 domain-containing protein;Peptidase A1 domain-containing protein	ATCC	NA	W8_v_Ctrl	30	TRUE	TRUE	Upregulated	W8_v_Ctrl_at_30
BZL39_D05360	510.86	2.25523	0.11762	19.174	6.11e-82	2.76e-79	2.23744	0.117546	(ZYRO0D11858g)	A0A1S7HHC3	GO:0042626;GO:0005524;GO:0016020;GO:0016021;GO:0016887;GO:0055085;GO:1990961;GO:0016020;GO:0016021;GO:0005524;GO:0000166;GO:0016020;GO:0005524;GO:0000166	ATPase-coupled transmembrane transporter activity;ATP binding;membrane;integral component of membrane;ATPase activity;transmembrane transport;xenobiotic detoxification by transmembrane export across the plasma membrane;membrane;integral component of membrane;ATP binding;nucleotide binding;membrane;ATP binding;nucleotide binding	(ZYRO0D11858g);(ZYRO0D11858g);(ZYRO0D11858g);(ZYRO0D11858g);(ZYRO0D11858g);(ZYRO0D11858g);(ZYRO0D11858g);(ZYRO0D11858g);(ZYRO0D11858g);(ZYRO0D11858g);(ZYRO0D11858g);(ZYRO0D11858g);(ZYRO0D11858g);(ZYRO0D11858g)	ATCC	NA	W8_v_Ctrl	30	TRUE	TRUE	Upregulated	W8_v_Ctrl_at_30
BZL39_E07030	982.514	2.04548	0.112507	18.1809	7.31e-74	3.08e-71	2.02926	0.112563	LYS9 (YNR050C)	A0A1S7HK17	GO:0055114;GO:0016491	oxidation-reduction process;oxidoreductase activity	LYS9 (YNR050C);LYS9 (YNR050C)	ATCC	NA	W8_v_Ctrl	30	TRUE	TRUE	Upregulated	W8_v_Ctrl_at_30
BZL39_D01270	2432.57	2.08184	0.115516	18.0221	1.31e-72	5.24e-70	2.06477	0.115546	hypothetical protein	NA	NA	NA	NA	ATCC	NA	W8_v_Ctrl	30	TRUE	TRUE	Upregulated	W8_v_Ctrl_at_30
BZL39_I05760	2393.1	1.43726	0.0939144	15.304	7.19e-53	2.4e-50	1.42155	0.0947605	ERO1 (YML130C)	A0A1S7HS68	GO:0005783;GO:0016972;GO:0055114;GO:0003756;GO:0034975;GO:0005783;GO:0016671;GO:0055114;GO:0003756;GO:0055114;GO:0005783;GO:0016020;GO:0005789;GO:0018215;GO:0018215	endoplasmic reticulum;thiol oxidase activity;oxidation-reduction process;protein disulfide isomerase activity;protein folding in endoplasmic reticulum;endoplasmic reticulum;oxidoreductase activity, acting on a sulfur group of donors, disulfide as acceptor;oxidation-reduction process;protein disulfide isomerase activity;oxidation-reduction process;endoplasmic reticulum;membrane;endoplasmic reticul…	ERO1 (YML130C);ERO1 (YML130C);ERO1 (YML130C);ERO1 (YML130C);ERO1 (YML130C);ERO1 (YML130C);ERO1 (YML130C);ERO1 (YML130C);ERO1 (YML130C);ERO1 (YML130C);ERO1 (YML130C);ERO1 (YML130C);ERO1 (YML130C);ERO1 (YML130C);ERO1 (YML130C)	ATCC	NA	W8_v_Ctrl	30	FALSE	TRUE	Upregulated	W8_v_Ctrl_at_30
BZL39_A06460	1425.25	1.44756	0.0961891	15.0491	3.5e-51	1.08e-48	1.43124	0.0970759	YOR1 (YGR281W)	A0A1S7H9M2	GO:0008559;GO:0042626;GO:0042908;GO:0005524;GO:0016021;GO:0016887;GO:0055085;GO:0016020;GO:0005524;GO:0000166;GO:0016021;GO:0016020;GO:0000166;GO:0005524	ATPase-coupled xenobiotic transmembrane transporter activity;ATPase-coupled transmembrane transporter activity;xenobiotic transport;ATP binding;integral component of membrane;ATPase activity;transmembrane transport;membrane;ATP binding;nucleotide binding;integral component of membrane;membrane;nucleotide binding;ATP binding	YOR1 (YGR281W);YOR1 (YGR281W);YOR1 (YGR281W);YOR1 (YGR281W);YOR1 (YGR281W);YOR1 (YGR281W);YOR1 (YGR281W);YOR1 (YGR281W);YOR1 (YGR281W);YOR1 (YGR281W);YOR1 (YGR281W);YOR1 (YGR281W);YOR1 (YGR281W);YOR1 (YGR281W)	ATCC	NA	W8_v_Ctrl	30	FALSE	TRUE	Upregulated	W8_v_Ctrl_at_30
BZL39_B02970	776.628	1.47572	0.100718	14.6521	1.31e-48	3.61e-46	1.45833	0.101665	LYS12 (YIL094C)	A0A1S7HBE0	GO:0000287;GO:0055114;GO:0016616;GO:0051287;GO:0046872	magnesium ion binding;oxidation-reduction process;oxidoreductase activity, acting on the CH-OH group of donors, NAD or NADP as acceptor;NAD binding;metal ion binding	Iso_dh domain-containing protein;Iso_dh domain-containing protein;Iso_dh domain-containing protein;Iso_dh domain-containing protein;Iso_dh domain-containing protein	ATCC	NA	W8_v_Ctrl	30	FALSE	TRUE	Upregulated	W8_v_Ctrl_at_30
BZL39_D00390	695.017	1.77653	0.130128	13.6522	1.96e-42	4.91e-40	1.75321	0.130864	LYS1 (YIR034C)	A0A1S7HFZ4	GO:0009085;GO:0004754;GO:0008652;GO:0009085;GO:0055114;GO:0016491;GO:0004754;GO:0019878	lysine biosynthetic process;saccharopine dehydrogenase (NAD+, L-lysine-forming) activity;cellular amino acid biosynthetic process;lysine biosynthetic process;oxidation-reduction process;oxidoreductase activity;saccharopine dehydrogenase (NAD+, L-lysine-forming) activity;lysine biosynthetic process via aminoadipic acid	Saccharopine dehydrogenase [NAD(+), L-lysine-forming];Saccharopine dehydrogenase [NAD(+), L-lysine-forming];Saccharopine dehydrogenase [NAD(+), L-lysine-forming];Saccharopine dehydrogenase [NAD(+), L-lysine-forming];Saccharopine dehydrogenase [NAD(+), L-lysine-forming];Saccharopine dehydrogenase [NAD(+), L-lysine-forming];Saccharopine dehydrogenase [NAD(+), L-lysine-forming];Saccharopine dehydrog…	ATCC	NA	W8_v_Ctrl	30	TRUE	TRUE	Upregulated	W8_v_Ctrl_at_30
BZL39_O03950	349.982	1.61989	0.126828	12.7724	2.34e-37	5.36e-35	1.59541	0.12809	LYS1 (YIR034C)	A0A1S7I0N5	GO:0009085;GO:0004754;GO:0008652;GO:0055114;GO:0009085;GO:0016491;GO:0004754;GO:0019878	lysine biosynthetic process;saccharopine dehydrogenase (NAD+, L-lysine-forming) activity;cellular amino acid biosynthetic process;oxidation-reduction process;lysine biosynthetic process;oxidoreductase activity;saccharopine dehydrogenase (NAD+, L-lysine-forming) activity;lysine biosynthetic process via aminoadipic acid	Saccharopine dehydrogenase [NAD(+), L-lysine-forming];Saccharopine dehydrogenase [NAD(+), L-lysine-forming];Saccharopine dehydrogenase [NAD(+), L-lysine-forming];Saccharopine dehydrogenase [NAD(+), L-lysine-forming];Saccharopine dehydrogenase [NAD(+), L-lysine-forming];Saccharopine dehydrogenase [NAD(+), L-lysine-forming];Saccharopine dehydrogenase [NAD(+), L-lysine-forming];Saccharopine dehydrog…	ATCC	NA	W8_v_Ctrl	30	TRUE	TRUE	Upregulated	W8_v_Ctrl_at_30
BZL39_H02760	395.298	1.53413	0.122449	12.5287	5.2e-36	1.16e-33	1.50954	0.12394	MKC7 (YDR144C) and YPS1 (YLR120C)	A0A1S7HPR4	GO:0004190;GO:0006508;GO:0006508;GO:0004190;GO:0016787;GO:0008233	aspartic-type endopeptidase activity;proteolysis;proteolysis;aspartic-type endopeptidase activity;hydrolase activity;peptidase activity	Peptidase A1 domain-containing protein;Peptidase A1 domain-containing protein;Peptidase A1 domain-containing protein;Peptidase A1 domain-containing protein;Peptidase A1 domain-containing protein;Peptidase A1 domain-containing protein	ATCC	NA	W8_v_Ctrl	30	TRUE	TRUE	Upregulated	W8_v_Ctrl_at_30
BZL39_A08220	5514.43	1.04697	0.0868364	12.0569	1.78e-33	3.76e-31	1.02368	0.0884992	ENO1 (YGR254W) and ENO2 (YHR174W)	A0A1S7HA22	GO:0000015;GO:0000287;GO:0004634;GO:0006096;GO:0016829;GO:0006096;GO:0004634;GO:0006096	phosphopyruvate hydratase complex;magnesium ion binding;phosphopyruvate hydratase activity;glycolytic process;lyase activity;glycolytic process;phosphopyruvate hydratase activity;glycolytic process	Phosphopyruvate hydratase;Phosphopyruvate hydratase;Phosphopyruvate hydratase;Phosphopyruvate hydratase;Phosphopyruvate hydratase;Phosphopyruvate hydratase;Phosphopyruvate hydratase;Phosphopyruvate hydratase	ATCC	NA	W8_v_Ctrl	30	FALSE	TRUE	Upregulated	W8_v_Ctrl_at_30
BZL39_B09945	245.121	2.39914	0.201636	11.8984	1.21e-32	2.3e-30	2.34628	0.201288	hypothetical protein	NA	NA	NA	NA	ATCC	NA	W8_v_Ctrl	30	TRUE	TRUE	Upregulated	W8_v_Ctrl_at_30
BZL39_A07070	865.887	1.29197	0.109661	11.7814	4.87e-32	9.07e-30	1.2658	0.11166	MPM1 (YJL066C)	NA	NA	NA	NA	ATCC	NA	W8_v_Ctrl	30	FALSE	TRUE	Upregulated	W8_v_Ctrl_at_30
BZL39_J05380	1011.18	1.23575	0.106072	11.6501	2.29e-31	4.08e-29	1.20931	0.108119	YOR1 (YGR281W)	A0A1S7HTJ6	GO:0008559;GO:0042626;GO:0042908;GO:0005524;GO:0016021;GO:0016887;GO:0055085;GO:0005524;GO:0016020;GO:0000166;GO:0016021;GO:0016020;GO:0005524;GO:0000166	ATPase-coupled xenobiotic transmembrane transporter activity;ATPase-coupled transmembrane transporter activity;xenobiotic transport;ATP binding;integral component of membrane;ATPase activity;transmembrane transport;ATP binding;membrane;nucleotide binding;integral component of membrane;membrane;ATP binding;nucleotide binding	YOR1 (YGR281W);YOR1 (YGR281W);YOR1 (YGR281W);YOR1 (YGR281W);YOR1 (YGR281W);YOR1 (YGR281W);YOR1 (YGR281W);YOR1 (YGR281W);YOR1 (YGR281W);YOR1 (YGR281W);YOR1 (YGR281W);YOR1 (YGR281W);YOR1 (YGR281W);YOR1 (YGR281W)	ATCC	NA	W8_v_Ctrl	30	FALSE	TRUE	Upregulated	W8_v_Ctrl_at_30
BZL39_B07230	345.013	1.57283	0.137502	11.4386	2.68e-30	4.48e-28	1.5426	0.139438	(ZYRO0F10274g)	A0A1S7HCR8	GO:0004190;GO:0006508;GO:0016787;GO:0006508;GO:0008233;GO:0004190	aspartic-type endopeptidase activity;proteolysis;hydrolase activity;proteolysis;peptidase activity;aspartic-type endopeptidase activity	Peptidase A1 domain-containing protein;Peptidase A1 domain-containing protein;Peptidase A1 domain-containing protein;Peptidase A1 domain-containing protein;Peptidase A1 domain-containing protein;Peptidase A1 domain-containing protein	ATCC	NA	W8_v_Ctrl	30	TRUE	TRUE	Upregulated	W8_v_Ctrl_at_30
BZL39_H04970	276.268	1.66694	0.145869	11.4276	3.04e-30	4.98e-28	1.6353	0.147577	hypothetical protein	A0A1S7HQ06	GO:0055114	oxidation-reduction process	Uncharacterized protein	ATCC	NA	W8_v_Ctrl	30	TRUE	TRUE	Upregulated	W8_v_Ctrl_at_30
BZL39_B00680	2894.34	1.04885	0.093344	11.2364	2.7e-29	4.16e-27	1.02179	0.0954389	YNL208W	A0A1S7HB08	GO:0019867	outer membrane	Rick_17kDa_Anti domain-containing protein	ATCC	NA	W8_v_Ctrl	30	FALSE	TRUE	Upregulated	W8_v_Ctrl_at_30
BZL39_C05930	328.455	1.32654	0.128507	10.3227	5.56e-25	7.56e-23	1.29157	0.131597	SUE1 (YPR151C)	A0A1S7HF72	GO:0005739;GO:0005739	mitochondrion;mitochondrion	SUE1 (YPR151C);SUE1 (YPR151C)	ATCC	NA	W8_v_Ctrl	30	FALSE	TRUE	Upregulated	W8_v_Ctrl_at_30
BZL39_K00190	77.8226	2.51984	0.255945	9.84525	7.19e-23	9.15e-21	2.43412	0.255382	hypothetical protein	NA	NA	NA	NA	ATCC	NA	W8_v_Ctrl	30	TRUE	TRUE	Upregulated	W8_v_Ctrl_at_30
BZL39_I05110	759.082	1.04337	0.108531	9.61351	7.01e-22	8.52e-20	1.00556	0.11205	YIL108W	NA	NA	NA	NA	ATCC	NA	W8_v_Ctrl	30	FALSE	TRUE	Upregulated	W8_v_Ctrl_at_30
BZL39_M00950	145.127	1.69394	0.178599	9.48461	2.43e-21	2.87e-19	1.64621	0.181773	PRM10 (YJL108C)	A0A1S7HWU2	GO:0016020;GO:0016021;GO:0016020	membrane;integral component of membrane;membrane	Pheromone-regulated membrane protein 10;Pheromone-regulated membrane protein 10;Pheromone-regulated membrane protein 10	ATCC	NA	W8_v_Ctrl	30	TRUE	TRUE	Upregulated	W8_v_Ctrl_at_30
BZL39_B00690	562.311	1.1438	0.121591	9.40695	5.11e-21	5.94e-19	1.10288	0.125604	(ZYRO0C10362g)	NA	NA	NA	NA	ATCC	NA	W8_v_Ctrl	30	FALSE	TRUE	Upregulated	W8_v_Ctrl_at_30
BZL39_H03330	501.569	1.21443	0.133997	9.06317	1.27e-19	1.37e-17	1.16918	0.138698	DUR1,2 (YBR208C)	A0A1S7HPH2	GO:0046872;GO:0005524;GO:0016787;GO:0005524;GO:0016874;GO:0000166;GO:0000166;GO:0005524	metal ion binding;ATP binding;hydrolase activity;ATP binding;ligase activity;nucleotide binding;nucleotide binding;ATP binding	DUR1,2 (YBR208C);DUR1,2 (YBR208C);DUR1,2 (YBR208C);DUR1,2 (YBR208C);DUR1,2 (YBR208C);DUR1,2 (YBR208C);DUR1,2 (YBR208C);DUR1,2 (YBR208C)	ATCC	NA	W8_v_Ctrl	30	FALSE	TRUE	Upregulated	W8_v_Ctrl_at_30
BZL39_O03040	70.4926	2.3767	0.264959	8.97006	2.96e-19	3.09e-17	2.28531	0.264762	INO1 (YJL153C)	A0A1U7EPT4	GO:0006021;GO:0004512;GO:0008654;GO:0006021;GO:0016853;GO:0004512;GO:0006021	inositol biosynthetic process;inositol-3-phosphate synthase activity;phospholipid biosynthetic process;inositol biosynthetic process;isomerase activity;inositol-3-phosphate synthase activity;inositol biosynthetic process	Inositol-3-phosphate synthase;Inositol-3-phosphate synthase;Inositol-3-phosphate synthase;Inositol-3-phosphate synthase;Inositol-3-phosphate synthase;Inositol-3-phosphate synthase;Inositol-3-phosphate synthase	ATCC	NA	W8_v_Ctrl	30	TRUE	TRUE	Upregulated	W8_v_Ctrl_at_30
BZL39_E05680	379.387	1.21765	0.137482	8.85676	8.24e-19	8.36e-17	1.16998	0.142582	(ZYRO0D01452g)	A0A1S7HJS9	GO:0003924;GO:0005525;GO:0007264	GTPase activity;GTP binding;small GTPase mediated signal transduction	(ZYRO0D01452g);(ZYRO0D01452g);(ZYRO0D01452g)	ATCC	NA	W8_v_Ctrl	30	FALSE	TRUE	Upregulated	W8_v_Ctrl_at_30
BZL39_A09995	98.9155	2.75554	0.334554	8.23646	1.77e-16	1.48e-14	2.6083	0.334186	hypothetical protein	NA	NA	NA	NA	ATCC	NA	W8_v_Ctrl	30	TRUE	TRUE	Upregulated	W8_v_Ctrl_at_30
BZL39_L02600	152.308	1.45056	0.17838	8.13182	4.23e-16	3.39e-14	1.38943	0.185327	SUE1 (YPR151C)	A0A1S7HWE0	GO:0005739;GO:0005739	mitochondrion;mitochondrion	SUE1 (YPR151C);SUE1 (YPR151C)	ATCC	NA	W8_v_Ctrl	30	FALSE	TRUE	Upregulated	W8_v_Ctrl_at_30
BZL39_G05940	4760.8	1.53839	0.191439	8.03596	9.29e-16	7.3e-14	1.47389	0.198388	YNL208W	A0A1S7HNN9	GO:0019867	outer membrane	Rick_17kDa_Anti domain-containing protein	ATCC	NA	W8_v_Ctrl	30	TRUE	TRUE	Upregulated	W8_v_Ctrl_at_30
BZL39_C00280	144.251	1.3587	0.179962	7.54994	4.35e-14	3e-12	1.28775	0.1893	hypothetical protein	NA	NA	NA	NA	ATCC	NA	W8_v_Ctrl	30	FALSE	TRUE	Upregulated	W8_v_Ctrl_at_30
BZL39_N04530	109.122	1.94472	0.257603	7.54927	4.38e-14	3e-12	1.85264	0.262715	hypothetical protein	NA	NA	NA	NA	ATCC	NA	W8_v_Ctrl	30	TRUE	TRUE	Upregulated	W8_v_Ctrl_at_30
BZL39_E05130	221.604	1.15448	0.164051	7.03728	1.96e-12	1.1e-10	1.07451	0.175668	(ZYRO0E07744g)	NA	NA	NA	NA	ATCC	NA	W8_v_Ctrl	30	FALSE	TRUE	Upregulated	W8_v_Ctrl_at_30
BZL39_D00870	7471.38	1.26839	0.192094	6.60294	4.03e-11	1.94e-09	1.17197	0.207849	KAR2 (YJL034W)	A0A1S7HG52	GO:0005783;GO:0016021;GO:0016020;GO:0005524;GO:0000166;GO:0005783;GO:0006986;GO:0031204;GO:0034099;GO:0051082;GO:0000742;GO:0006616;GO:0016887;GO:0030433;GO:0070880;GO:0070972	endoplasmic reticulum;integral component of membrane;membrane;ATP binding;nucleotide binding;endoplasmic reticulum;response to unfolded protein;posttranslational protein targeting to membrane, translocation;luminal surveillance complex;unfolded protein binding;karyogamy involved in conjugation with cellular fusion;SRP-dependent cotranslational protein targeting to membrane, translocation;ATPase a…	Endoplasmic reticulum chaperone BiP;Endoplasmic reticulum chaperone BiP;Endoplasmic reticulum chaperone BiP;Endoplasmic reticulum chaperone BiP;Endoplasmic reticulum chaperone BiP;Endoplasmic reticulum chaperone BiP;Endoplasmic reticulum chaperone BiP;Endoplasmic reticulum chaperone BiP;Endoplasmic reticulum chaperone BiP;Endoplasmic reticulum chaperone BiP;Endoplasmic reticulum chaperone BiP;End…	ATCC	NA	W8_v_Ctrl	30	FALSE	TRUE	Upregulated	W8_v_Ctrl_at_30
BZL39_E03270	6570.7	1.24345	0.188832	6.58494	4.55e-11	2.17e-09	1.14694	0.204626	KAR2 (YJL034W)	A0A1S7HJ36	GO:0005783;GO:0005524;GO:0016021;GO:0000166;GO:0016020	endoplasmic reticulum;ATP binding;integral component of membrane;nucleotide binding;membrane	Endoplasmic reticulum chaperone BiP;Endoplasmic reticulum chaperone BiP;Endoplasmic reticulum chaperone BiP;Endoplasmic reticulum chaperone BiP;Endoplasmic reticulum chaperone BiP	ATCC	NA	W8_v_Ctrl	30	FALSE	TRUE	Upregulated	W8_v_Ctrl_at_30
BZL39_B00460	76.0726	1.52324	0.246234	6.18617	6.16e-10	2.64e-08	1.40171	0.267374	AIM6 (YDL237W)	A0A1S7HAY6	GO:0006629;GO:0008081;GO:0016021;GO:0016020	lipid metabolic process;phosphoric diester hydrolase activity;integral component of membrane;membrane	AIM6 (YDL237W);AIM6 (YDL237W);AIM6 (YDL237W);AIM6 (YDL237W)	ATCC	NA	W8_v_Ctrl	30	TRUE	TRUE	Upregulated	W8_v_Ctrl_at_30
BZL39_K05020	90.3249	1.28831	0.214109	6.01707	1.78e-09	7.12e-08	1.1646	0.237695	hypothetical protein	A0A1S7HV12	GO:0000287;GO:0016831;GO:0030976;GO:0003824;GO:0016831;GO:0016829;GO:0046872	magnesium ion binding;carboxy-lyase activity;thiamine pyrophosphate binding;catalytic activity;carboxy-lyase activity;lyase activity;metal ion binding	Uncharacterized protein;Uncharacterized protein;Uncharacterized protein;Uncharacterized protein;Uncharacterized protein;Uncharacterized protein;Uncharacterized protein	ATCC	NA	W8_v_Ctrl	30	FALSE	TRUE	Upregulated	W8_v_Ctrl_at_30
BZL39_C03740	82.7276	1.27111	0.215939	5.88646	3.95e-09	1.5e-07	1.14025	0.241679	INO4 (YOL108C)	A0A1S7HEM7	GO:0046983	protein dimerization activity	BHLH domain-containing protein	ATCC	NA	W8_v_Ctrl	30	FALSE	TRUE	Upregulated	W8_v_Ctrl_at_30
BZL39_J00790	106.876	1.15981	0.200136	5.79509	6.83e-09	2.47e-07	1.02753	0.225423	PRM10 (YJL108C)	A0A1S7HSB8	GO:0016021;GO:0016020;GO:0016020	integral component of membrane;membrane;membrane	Pheromone-regulated membrane protein 10;Pheromone-regulated membrane protein 10;Pheromone-regulated membrane protein 10	ATCC	NA	W8_v_Ctrl	30	FALSE	TRUE	Upregulated	W8_v_Ctrl_at_30
BZL39_H04390	83.5127	1.49607	0.259103	5.77403	7.74e-09	2.78e-07	1.35	0.288873	RCN2 (YOR220W)	NA	NA	NA	NA	ATCC	NA	W8_v_Ctrl	30	FALSE	TRUE	Upregulated	W8_v_Ctrl_at_30
BZL39_I05290	67.0494	1.23255	0.247354	4.98294	6.26e-07	1.62e-05	1.0209	0.296955	MTQ1 (YNL063W)	A0A1S7HRX9	GO:0006451;GO:0008757;GO:0006479;GO:0008276;GO:0008168;GO:0032259;GO:0016740;GO:0008168	translational readthrough;S-adenosylmethionine-dependent methyltransferase activity;protein methylation;protein methyltransferase activity;methyltransferase activity;methylation;transferase activity;methyltransferase activity	MTS domain-containing protein;MTS domain-containing protein;MTS domain-containing protein;MTS domain-containing protein;MTS domain-containing protein;MTS domain-containing protein;MTS domain-containing protein;MTS domain-containing protein	ATCC	NA	W8_v_Ctrl	30	FALSE	TRUE	Upregulated	W8_v_Ctrl_at_30

## Sheet: W8_down_30 min
Table S2. Genes contributing to GO terms, transcriptomics.
gene_id	baseMean	log2FoldChange	lfcSE	stat	pvalue	padj	log2FoldChange.shrinked	lfcSE.shrinked	description	uniprot_id	go_ids	go_descs	gene_descs	strain	gene_product_descs	contrast	time	is_de_at_1p5	is_de_at_1p0_shrinked	direction	full_contrast
BZL39_A00310	1209.86	-2.63632	0.091888	-28.6906	5e-181	6.68e-178	-2.6251	0.0918575	(ZYRO0C00374g)	A0A1S7H7W5	GO:0022857;GO:0016021;GO:0055085;GO:0016021;GO:0016020	transmembrane transporter activity;integral component of membrane;transmembrane transport;integral component of membrane;membrane	MFS domain-containing protein;MFS domain-containing protein;MFS domain-containing protein;MFS domain-containing protein;MFS domain-containing protein	ATCC	NA	W8_v_Ctrl	30	TRUE	TRUE	Downregulated	W8_v_Ctrl_at_30
BZL39_K04990	1424.83	-2.48736	0.101819	-24.4292	8.37e-132	9.59e-129	-2.47374	0.101756	hypothetical protein	A0A1S7HVA6	GO:0022857;GO:0055085;GO:0016021;GO:0016020	transmembrane transporter activity;transmembrane transport;integral component of membrane;membrane	MFS domain-containing protein;MFS domain-containing protein;MFS domain-containing protein;MFS domain-containing protein	ATCC	NA	W8_v_Ctrl	30	TRUE	TRUE	Downregulated	W8_v_Ctrl_at_30
BZL39_I02380	656.541	-2.73503	0.118257	-23.1278	2.43e-118	2.44e-115	-2.71638	0.118224	(ZYRO0E02200g)	A0A1S7HR47	GO:0022857;GO:0016020;GO:0016021;GO:0055085;GO:0016021;GO:0016020;GO:0016020	transmembrane transporter activity;membrane;integral component of membrane;transmembrane transport;integral component of membrane;membrane;membrane	MFS domain-containing protein;MFS domain-containing protein;MFS domain-containing protein;MFS domain-containing protein;MFS domain-containing protein;MFS domain-containing protein;MFS domain-containing protein	ATCC	NA	W8_v_Ctrl	30	TRUE	TRUE	Downregulated	W8_v_Ctrl_at_30
BZL39_G04130	309.756	-3.29965	0.157633	-20.9325	2.71e-97	1.81e-94	-3.26785	0.158069	GUT1 (YHL032C)	A0A1S7HMY8	GO:0004370;GO:0005975;GO:0006072;GO:0016773;GO:0016740;GO:0016301;GO:0006071;GO:0000166;GO:0016310;GO:0005524;GO:0004370;GO:0019563	glycerol kinase activity;carbohydrate metabolic process;glycerol-3-phosphate metabolic process;phosphotransferase activity, alcohol group as acceptor;transferase activity;kinase activity;glycerol metabolic process;nucleotide binding;phosphorylation;ATP binding;glycerol kinase activity;glycerol catabolic process	Glycerol kinase;Glycerol kinase;Glycerol kinase;Glycerol kinase;Glycerol kinase;Glycerol kinase;Glycerol kinase;Glycerol kinase;Glycerol kinase;Glycerol kinase;Glycerol kinase;Glycerol kinase	ATCC	NA	W8_v_Ctrl	30	TRUE	TRUE	Downregulated	W8_v_Ctrl_at_30
BZL39_B02500	566.463	-2.5095	0.120829	-20.7691	8.24e-96	5.08e-93	-2.4903	0.12073	GUT1 (YHL032C)	A0A1S7HBG3	GO:0004370;GO:0005975;GO:0006072;GO:0016773;GO:0006071;GO:0016740;GO:0016301;GO:0016310;GO:0005524;GO:0000166;GO:0004370;GO:0019563	glycerol kinase activity;carbohydrate metabolic process;glycerol-3-phosphate metabolic process;phosphotransferase activity, alcohol group as acceptor;glycerol metabolic process;transferase activity;kinase activity;phosphorylation;ATP binding;nucleotide binding;glycerol kinase activity;glycerol catabolic process	Glycerol kinase;Glycerol kinase;Glycerol kinase;Glycerol kinase;Glycerol kinase;Glycerol kinase;Glycerol kinase;Glycerol kinase;Glycerol kinase;Glycerol kinase;Glycerol kinase;Glycerol kinase	ATCC	NA	W8_v_Ctrl	30	TRUE	TRUE	Downregulated	W8_v_Ctrl_at_30
BZL39_O02350	329.519	-2.68366	0.151834	-17.675	6.53e-70	2.49e-67	-2.65303	0.151726	(ZYRO0E02200g)	A0A1S7I0E0	GO:0022857;GO:0016020;GO:0016021;GO:0055085;GO:0016020;GO:0016021;GO:0016020	transmembrane transporter activity;membrane;integral component of membrane;transmembrane transport;membrane;integral component of membrane;membrane	MFS domain-containing protein;MFS domain-containing protein;MFS domain-containing protein;MFS domain-containing protein;MFS domain-containing protein;MFS domain-containing protein;MFS domain-containing protein	ATCC	NA	W8_v_Ctrl	30	TRUE	TRUE	Downregulated	W8_v_Ctrl_at_30
BZL39_O00340	4493.96	-1.6598	0.0991327	-16.7432	6.35e-63	2.31e-60	-1.64551	0.0996214	YKL065W-A	A0A1S7HZP4	GO:0016020;GO:0016021	membrane;integral component of membrane	YKL065W-A;YKL065W-A	ATCC	NA	W8_v_Ctrl	30	TRUE	TRUE	Downregulated	W8_v_Ctrl_at_30
BZL39_F01610	1552.06	-1.42976	0.0857989	-16.6641	2.39e-62	8.33e-60	-1.4166	0.0864495	FBP1 (YLR377C)	A0A1S7HKF9	GO:0005975;GO:0042132;GO:0016791;GO:0042578;GO:0005975;GO:0016787;GO:0046872;GO:0042132;GO:0016311;GO:0016311;GO:0016311	carbohydrate metabolic process;fructose 1,6-bisphosphate 1-phosphatase activity;phosphatase activity;phosphoric ester hydrolase activity;carbohydrate metabolic process;hydrolase activity;metal ion binding;fructose 1,6-bisphosphate 1-phosphatase activity;dephosphorylation;dephosphorylation;dephosphorylation	Fructose-bisphosphatase;Fructose-bisphosphatase;Fructose-bisphosphatase;Fructose-bisphosphatase;Fructose-bisphosphatase;Fructose-bisphosphatase;Fructose-bisphosphatase;Fructose-bisphosphatase;Fructose-bisphosphatase;Fructose-bisphosphatase;Fructose-bisphosphatase	ATCC	NA	W8_v_Ctrl	30	FALSE	TRUE	Downregulated	W8_v_Ctrl_at_30
BZL39_B09630	636.945	-1.7755	0.117945	-15.0536	3.27e-51	1.05e-48	-1.75643	0.118475	IGD1 (YFR017C) and YOL024W	NA	NA	NA	NA	ATCC	NA	W8_v_Ctrl	30	TRUE	TRUE	Downregulated	W8_v_Ctrl_at_30
BZL39_D03010	1409.28	-1.4815	0.099607	-14.8735	4.9e-50	1.46e-47	-1.46461	0.100506	YGR067C	NA	NA	NA	NA	ATCC	NA	W8_v_Ctrl	30	FALSE	TRUE	Downregulated	W8_v_Ctrl_at_30
BZL39_D02890	1566.84	-1.3829	0.0939913	-14.7131	5.31e-49	1.52e-46	-1.3661	0.0949704	FBP1 (YLR377C)	A0A1S7HGN9	GO:0005975;GO:0042132;GO:0016791;GO:0042578;GO:0016787;GO:0005975;GO:0046872;GO:0042132;GO:0016311;GO:0016311;GO:0016311	carbohydrate metabolic process;fructose 1,6-bisphosphate 1-phosphatase activity;phosphatase activity;phosphoric ester hydrolase activity;hydrolase activity;carbohydrate metabolic process;metal ion binding;fructose 1,6-bisphosphate 1-phosphatase activity;dephosphorylation;dephosphorylation;dephosphorylation	Fructose-bisphosphatase;Fructose-bisphosphatase;Fructose-bisphosphatase;Fructose-bisphosphatase;Fructose-bisphosphatase;Fructose-bisphosphatase;Fructose-bisphosphatase;Fructose-bisphosphatase;Fructose-bisphosphatase;Fructose-bisphosphatase;Fructose-bisphosphatase	ATCC	NA	W8_v_Ctrl	30	FALSE	TRUE	Downregulated	W8_v_Ctrl_at_30
BZL39_M05170	2394.7	-1.24542	0.0879185	-14.1656	1.5e-45	4e-43	-1.22782	0.0890187	hypothetical protein	A0A1S7HY15	GO:0022857;GO:0055085;GO:0016020;GO:0016021	transmembrane transporter activity;transmembrane transport;membrane;integral component of membrane	MFS domain-containing protein;MFS domain-containing protein;MFS domain-containing protein;MFS domain-containing protein	ATCC	NA	W8_v_Ctrl	30	FALSE	TRUE	Downregulated	W8_v_Ctrl_at_30
BZL39_F01730	1114.33	-1.54462	0.113021	-13.6667	1.6e-42	4.15e-40	-1.52403	0.114133	YGR067C	NA	NA	NA	NA	ATCC	NA	W8_v_Ctrl	30	TRUE	TRUE	Downregulated	W8_v_Ctrl_at_30
BZL39_J05790	2919.75	-1.14394	0.0846929	-13.5069	1.42e-41	3.46e-39	-1.125	0.0859192	hypothetical protein	A0A1S7HU43	GO:0022857;GO:0055085;GO:0016021;GO:0016020	transmembrane transporter activity;transmembrane transport;integral component of membrane;membrane	MFS domain-containing protein;MFS domain-containing protein;MFS domain-containing protein;MFS domain-containing protein	ATCC	NA	W8_v_Ctrl	30	FALSE	TRUE	Downregulated	W8_v_Ctrl_at_30
BZL39_I05570	318.205	-1.71221	0.127057	-13.4759	2.17e-41	5.11e-39	-1.68921	0.127953	PHO84 (YML123C)	A0A1S7HS34	GO:0006797;GO:0006817;GO:0097079;GO:0005315;GO:0005384;GO:0005887;GO:0006828;GO:0097080;GO:0006817;GO:0022857;GO:0005315;GO:0016021;GO:0055085;GO:0006817;GO:0016021;GO:0016020;GO:0071421	polyphosphate metabolic process;phosphate ion transport;selenite:proton symporter activity;inorganic phosphate transmembrane transporter activity;manganese ion transmembrane transporter activity;integral component of plasma membrane;manganese ion transport;plasma membrane selenite transport;phosphate ion transport;transmembrane transporter activity;inorganic phosphate transmembrane transporter ac…	MFS domain-containing protein;MFS domain-containing protein;MFS domain-containing protein;MFS domain-containing protein;MFS domain-containing protein;MFS domain-containing protein;MFS domain-containing protein;MFS domain-containing protein;MFS domain-containing protein;MFS domain-containing protein;MFS domain-containing protein;MFS domain-containing protein;MFS domain-containing protein;MFS domai…	ATCC	NA	W8_v_Ctrl	30	TRUE	TRUE	Downregulated	W8_v_Ctrl_at_30
BZL39_I00340	4262.16	-1.14093	0.09546	-11.9519	6.35e-33	1.31e-30	-1.11648	0.0972704	YKL065W-A	A0A1S7HQG9	GO:0016020;GO:0016021	membrane;integral component of membrane	YKL065W-A;YKL065W-A	ATCC	NA	W8_v_Ctrl	30	FALSE	TRUE	Downregulated	W8_v_Ctrl_at_30
BZL39_M04080	1368.43	-1.0281	0.0860731	-11.9445	6.93e-33	1.39e-30	-1.0045	0.0877657	OLE1 (YGL055W)	A0A1S7HY79	GO:0004768;GO:0006636;GO:0020037;GO:0055114;GO:0006629;GO:0016021;GO:0016717;GO:0055114;GO:0046872;GO:0006633;GO:0055114;GO:0006629;GO:0016020;GO:0006631;GO:0016021;GO:0016491;GO:0004768;GO:0016020;GO:0004768;GO:0046872;GO:0006636	stearoyl-CoA 9-desaturase activity;unsaturated fatty acid biosynthetic process;heme binding;oxidation-reduction process;lipid metabolic process;integral component of membrane;oxidoreductase activity, acting on paired donors, with oxidation of a pair of donors resulting in the reduction of molecular oxygen to two molecules of water;oxidation-reduction process;metal ion binding;fatty acid biosynthe…	Acyl-CoA desaturase;Acyl-CoA desaturase;Acyl-CoA desaturase;Acyl-CoA desaturase;Acyl-CoA desaturase;Acyl-CoA desaturase;Acyl-CoA desaturase;Acyl-CoA desaturase;Acyl-CoA desaturase;Acyl-CoA desaturase;Acyl-CoA desaturase;Acyl-CoA desaturase;Acyl-CoA desaturase;Acyl-CoA desaturase;Acyl-CoA desaturase;Acyl-CoA desaturase;Acyl-CoA desaturase;Acyl-CoA desaturase;Acyl-CoA desaturase;Acyl-CoA desaturase…	ATCC	NA	W8_v_Ctrl	30	FALSE	TRUE	Downregulated	W8_v_Ctrl_at_30
BZL39_D03460	161.992	-2.15684	0.180624	-11.9411	7.23e-33	1.41e-30	-2.11482	0.180711	SIP4 (YJL089W)	A0A1S7HH61	GO:0008270;GO:0000981;GO:0006355;GO:0006357	zinc ion binding;DNA-binding transcription factor activity, RNA polymerase II-specific;regulation of transcription, DNA-templated;regulation of transcription by RNA polymerase II	Zn(2)-C6 fungal-type domain-containing protein;Zn(2)-C6 fungal-type domain-containing protein;Zn(2)-C6 fungal-type domain-containing protein;Zn(2)-C6 fungal-type domain-containing protein	ATCC	NA	W8_v_Ctrl	30	TRUE	TRUE	Downregulated	W8_v_Ctrl_at_30
BZL39_D02375	3638.34	-1.13944	0.0971163	-11.7328	8.66e-32	1.58e-29	-1.11403	0.0990369	COX26 (YDR119W-A)	NA	NA	NA	NA	ATCC	NA	W8_v_Ctrl	30	FALSE	TRUE	Downregulated	W8_v_Ctrl_at_30
BZL39_A09670	297.291	-1.46558	0.128022	-11.4478	2.41e-30	4.11e-28	-1.43652	0.130137	IGD1 (YFR017C) and YOL024W	NA	NA	NA	NA	ATCC	NA	W8_v_Ctrl	30	FALSE	TRUE	Downregulated	W8_v_Ctrl_at_30
BZL39_D02940	1280.26	-1.08165	0.0968838	-11.1644	6.09e-29	9.21e-27	-1.05391	0.0990682	(ZYRO0B07414g)	A0A1S7HH14	GO:0006629	lipid metabolic process	FA_desaturase domain-containing protein	ATCC	NA	W8_v_Ctrl	30	FALSE	TRUE	Downregulated	W8_v_Ctrl_at_30
BZL39_I03690	493.758	-1.34465	0.129056	-10.4191	2.03e-25	2.85e-23	-1.31022	0.132051	ACH1 (YBL015W)	A0A1S7HRD7	GO:0003986;GO:0019679;GO:0006083;GO:0008775;GO:0003986	acetyl-CoA hydrolase activity;propionate metabolic process, methylcitrate cycle;acetate metabolic process;acetate CoA-transferase activity;acetyl-CoA hydrolase activity	Acetyl-CoA deacylase;Acetyl-CoA deacylase;Acetyl-CoA deacylase;Acetyl-CoA deacylase;Acetyl-CoA deacylase	ATCC	NA	W8_v_Ctrl	30	FALSE	TRUE	Downregulated	W8_v_Ctrl_at_30
BZL39_L03890	101.468	-2.1498	0.222583	-9.6584	4.53e-22	5.59e-20	-2.08543	0.223135	hypothetical protein	A0A1S7HW74	GO:0022857;GO:0016020;GO:0016021;GO:0055085;GO:0016021;GO:0016020;GO:0016020	transmembrane transporter activity;membrane;integral component of membrane;transmembrane transport;integral component of membrane;membrane;membrane	MFS domain-containing protein;MFS domain-containing protein;MFS domain-containing protein;MFS domain-containing protein;MFS domain-containing protein;MFS domain-containing protein;MFS domain-containing protein	ATCC	NA	W8_v_Ctrl	30	TRUE	TRUE	Downregulated	W8_v_Ctrl_at_30
BZL39_C00630	84.1787	-2.42658	0.259809	-9.33986	9.65e-21	1.1e-18	-2.33862	0.2594	STL1 (YDR536W)	A0A1S7HDL1	GO:0022857;GO:0016020;GO:0016021;GO:0055085;GO:0016020;GO:0016021;GO:0016020	transmembrane transporter activity;membrane;integral component of membrane;transmembrane transport;membrane;integral component of membrane;membrane	MFS domain-containing protein;MFS domain-containing protein;MFS domain-containing protein;MFS domain-containing protein;MFS domain-containing protein;MFS domain-containing protein;MFS domain-containing protein	ATCC	NA	W8_v_Ctrl	30	TRUE	TRUE	Downregulated	W8_v_Ctrl_at_30
BZL39_D03990	549.648	-1.24866	0.134511	-9.28298	1.65e-20	1.86e-18	-1.20539	0.138884	ACH1 (YBL015W)	A0A1S7HHA6	GO:0003986;GO:0019679;GO:0006083;GO:0008775;GO:0003986	acetyl-CoA hydrolase activity;propionate metabolic process, methylcitrate cycle;acetate metabolic process;acetate CoA-transferase activity;acetyl-CoA hydrolase activity	Acetyl-CoA deacylase;Acetyl-CoA deacylase;Acetyl-CoA deacylase;Acetyl-CoA deacylase;Acetyl-CoA deacylase	ATCC	NA	W8_v_Ctrl	30	FALSE	TRUE	Downregulated	W8_v_Ctrl_at_30
BZL39_C03200	64.2504	-2.39244	0.26458	-9.04238	1.53e-19	1.64e-17	-2.30129	0.264313	hypothetical protein	A0A1S7HEA5	GO:0022857;GO:0016020;GO:0016021;GO:0055085;GO:0016021;GO:0016020;GO:0016020	transmembrane transporter activity;membrane;integral component of membrane;transmembrane transport;integral component of membrane;membrane;membrane	MFS domain-containing protein;MFS domain-containing protein;MFS domain-containing protein;MFS domain-containing protein;MFS domain-containing protein;MFS domain-containing protein;MFS domain-containing protein	ATCC	NA	W8_v_Ctrl	30	TRUE	TRUE	Downregulated	W8_v_Ctrl_at_30
BZL39_N02330	649.999	-1.18858	0.133604	-8.89633	5.77e-19	5.93e-17	-1.14173	0.138571	HFA1 (YMR207C) and ACC1 (YNR016C)	A0A1S7HZ62	GO:0006633;GO:0046872;GO:0003989;GO:0005524;GO:0016874;GO:0006633;GO:0008152;GO:0003824;GO:0006629;GO:0000166;GO:0016874;GO:0006631;GO:0005524;GO:0003989;GO:0004075;GO:0005524;GO:0000166;GO:2001295	fatty acid biosynthetic process;metal ion binding;acetyl-CoA carboxylase activity;ATP binding;ligase activity;fatty acid biosynthetic process;metabolic process;catalytic activity;lipid metabolic process;nucleotide binding;ligase activity;fatty acid metabolic process;ATP binding;acetyl-CoA carboxylase activity;biotin carboxylase activity;ATP binding;nucleotide binding;malonyl-CoA biosynthetic proc…	Biotin carboxylase;Biotin carboxylase;Biotin carboxylase;Biotin carboxylase;Biotin carboxylase;Biotin carboxylase;Biotin carboxylase;Biotin carboxylase;Biotin carboxylase;Biotin carboxylase;Biotin carboxylase;Biotin carboxylase;Biotin carboxylase;Biotin carboxylase;Biotin carboxylase;Biotin carboxylase;Biotin carboxylase;Biotin carboxylase	ATCC	NA	W8_v_Ctrl	30	FALSE	TRUE	Downregulated	W8_v_Ctrl_at_30
BZL39_F02190	79.1317	-2.25527	0.259814	-8.68034	3.95e-18	3.77e-16	-2.16736	0.260299	SIP4 (YJL089W)	A0A1S7HKM2	GO:0008270;GO:0000981;GO:0006355;GO:0006357	zinc ion binding;DNA-binding transcription factor activity, RNA polymerase II-specific;regulation of transcription, DNA-templated;regulation of transcription by RNA polymerase II	Zn(2)-C6 fungal-type domain-containing protein;Zn(2)-C6 fungal-type domain-containing protein;Zn(2)-C6 fungal-type domain-containing protein;Zn(2)-C6 fungal-type domain-containing protein	ATCC	NA	W8_v_Ctrl	30	TRUE	TRUE	Downregulated	W8_v_Ctrl_at_30
BZL39_K00540	48.5135	-2.96962	0.354789	-8.3701	5.76e-17	5.02e-15	-2.8043	0.355499	STL1 (YDR536W)	A0A1S7HTW8	GO:0022857;GO:0016020;GO:0016021;GO:0055085;GO:0016021;GO:0016020;GO:0016020	transmembrane transporter activity;membrane;integral component of membrane;transmembrane transport;integral component of membrane;membrane;membrane	MFS domain-containing protein;MFS domain-containing protein;MFS domain-containing protein;MFS domain-containing protein;MFS domain-containing protein;MFS domain-containing protein;MFS domain-containing protein	ATCC	NA	W8_v_Ctrl	30	TRUE	TRUE	Downregulated	W8_v_Ctrl_at_30
BZL39_C01970	92.9559	-1.83315	0.223168	-8.2142	2.14e-16	1.77e-14	-1.76229	0.227553	PEX21 (YGR239C) and PEX18 (YHR160C)	NA	NA	NA	NA	ATCC	NA	W8_v_Ctrl	30	TRUE	TRUE	Downregulated	W8_v_Ctrl_at_30
BZL39_C00300	349.297	-1.13912	0.14646	-7.77771	7.38e-15	5.43e-13	-1.07637	0.154342	hypothetical protein	A0A1S7HDX0	GO:0015267;GO:0016020;GO:0055085;GO:0016020;GO:0016021;GO:0016020	channel activity;membrane;transmembrane transport;membrane;integral component of membrane;membrane	Uncharacterized protein;Uncharacterized protein;Uncharacterized protein;Uncharacterized protein;Uncharacterized protein;Uncharacterized protein	ATCC	NA	W8_v_Ctrl	30	FALSE	TRUE	Downregulated	W8_v_Ctrl_at_30
BZL39_A03460	196.278	-1.12312	0.148806	-7.54758	4.43e-14	3.01e-12	-1.0561	0.157547	POX1 (YGL205W)	A0A1S7H8R9	GO:0003997;GO:0006635;GO:0050660;GO:0055114;GO:0071949;GO:0005777;GO:0006631;GO:0016627;GO:0055114;GO:0005777;GO:0006631;GO:0016491;GO:0006629;GO:0003997;GO:0005777;GO:0033540	acyl-CoA oxidase activity;fatty acid beta-oxidation;flavin adenine dinucleotide binding;oxidation-reduction process;FAD binding;peroxisome;fatty acid metabolic process;oxidoreductase activity, acting on the CH-CH group of donors;oxidation-reduction process;peroxisome;fatty acid metabolic process;oxidoreductase activity;lipid metabolic process;acyl-CoA oxidase activity;peroxisome;fatty acid beta-o…	Acyl-coenzyme A oxidase;Acyl-coenzyme A oxidase;Acyl-coenzyme A oxidase;Acyl-coenzyme A oxidase;Acyl-coenzyme A oxidase;Acyl-coenzyme A oxidase;Acyl-coenzyme A oxidase;Acyl-coenzyme A oxidase;Acyl-coenzyme A oxidase;Acyl-coenzyme A oxidase;Acyl-coenzyme A oxidase;Acyl-coenzyme A oxidase;Acyl-coenzyme A oxidase;Acyl-coenzyme A oxidase;Acyl-coenzyme A oxidase;Acyl-coenzyme A oxidase	ATCC	NA	W8_v_Ctrl	30	FALSE	TRUE	Downregulated	W8_v_Ctrl_at_30
BZL39_A05010	84.3948	-1.49834	0.216646	-6.91605	4.64e-12	2.5e-10	-1.40758	0.229559	hypothetical protein	A0A1S7H987	GO:0022857;GO:0055085;GO:0016020;GO:0016021	transmembrane transporter activity;transmembrane transport;membrane;integral component of membrane	MFS domain-containing protein;MFS domain-containing protein;MFS domain-containing protein;MFS domain-containing protein	ATCC	NA	W8_v_Ctrl	30	FALSE	TRUE	Downregulated	W8_v_Ctrl_at_30
BZL39_N01940	121.195	-1.26385	0.185342	-6.81899	9.17e-12	4.74e-10	-1.17503	0.199129	hypothetical protein	A0A1S7HYM2	GO:0006865;GO:0016020;GO:0016021;GO:0055085;GO:0006865;GO:0016020;GO:0016021;GO:0016020	amino acid transport;membrane;integral component of membrane;transmembrane transport;amino acid transport;membrane;integral component of membrane;membrane	AA_permease domain-containing protein;AA_permease domain-containing protein;AA_permease domain-containing protein;AA_permease domain-containing protein;AA_permease domain-containing protein;AA_permease domain-containing protein;AA_permease domain-containing protein;AA_permease domain-containing protein	ATCC	NA	W8_v_Ctrl	30	FALSE	TRUE	Downregulated	W8_v_Ctrl_at_30
BZL39_A02700	114.806	-1.16709	0.180951	-6.44975	1.12e-10	5.19e-09	-1.06732	0.197477	hypothetical protein	A0A1S7H8I3	GO:0008270;GO:0003677;GO:0006351	zinc ion binding;DNA binding;transcription, DNA-templated	Fungal_trans domain-containing protein;Fungal_trans domain-containing protein;Fungal_trans domain-containing protein	ATCC	NA	W8_v_Ctrl	30	FALSE	TRUE	Downregulated	W8_v_Ctrl_at_30
BZL39_L04920	69.9605	-1.51694	0.245958	-6.16745	6.94e-10	2.94e-08	-1.39463	0.267442	PEX21 (YGR239C) and PEX18 (YHR160C)	NA	NA	NA	NA	ATCC	NA	W8_v_Ctrl	30	TRUE	TRUE	Downregulated	W8_v_Ctrl_at_30
BZL39_C03450	73.799	-1.28024	0.218266	-5.86552	4.48e-09	1.68e-07	-1.14776	0.244536	MCH4 (YOL119C)	A0A1S7HEE8	GO:0022857;GO:0055085;GO:0016021;GO:0016020	transmembrane transporter activity;transmembrane transport;integral component of membrane;membrane	MFS domain-containing protein;MFS domain-containing protein;MFS domain-containing protein;MFS domain-containing protein	ATCC	NA	W8_v_Ctrl	30	FALSE	TRUE	Downregulated	W8_v_Ctrl_at_30
BZL39_I01900	85.5053	-1.17689	0.204661	-5.75044	8.9e-09	3.19e-07	-1.04098	0.231173	hypothetical protein	A0A1S7HQW9	GO:0008863;GO:0055114;GO:0016616;GO:0051287;GO:0055114;GO:0005737;GO:0016491;GO:0008863;GO:0009326;GO:0005737;GO:0042183;GO:0008863;GO:0005737	formate dehydrogenase (NAD+) activity;oxidation-reduction process;oxidoreductase activity, acting on the CH-OH group of donors, NAD or NADP as acceptor;NAD binding;oxidation-reduction process;cytoplasm;oxidoreductase activity;formate dehydrogenase (NAD+) activity;formate dehydrogenase complex;cytoplasm;formate catabolic process;formate dehydrogenase (NAD+) activity;cytoplasm	Formate dehydrogenase;Formate dehydrogenase;Formate dehydrogenase;Formate dehydrogenase;Formate dehydrogenase;Formate dehydrogenase;Formate dehydrogenase;Formate dehydrogenase;Formate dehydrogenase;Formate dehydrogenase;Formate dehydrogenase;Formate dehydrogenase;Formate dehydrogenase	ATCC	NA	W8_v_Ctrl	30	FALSE	TRUE	Downregulated	W8_v_Ctrl_at_30
BZL39_K00200	58.8329	-1.49892	0.267249	-5.60868	2.04e-08	7.02e-07	-1.33972	0.301735	hypothetical protein	A0A1S7HTQ3	GO:0004371;GO:0006071;GO:0005524;GO:0016301;GO:0016740;GO:0006071;GO:0000166;GO:0016310;GO:0005524;GO:0004371;GO:0050354;GO:0019588	glycerone kinase activity;glycerol metabolic process;ATP binding;kinase activity;transferase activity;glycerol metabolic process;nucleotide binding;phosphorylation;ATP binding;glycerone kinase activity;triokinase activity;anaerobic glycerol catabolic process	Uncharacterized protein;Uncharacterized protein;Uncharacterized protein;Uncharacterized protein;Uncharacterized protein;Uncharacterized protein;Uncharacterized protein;Uncharacterized protein;Uncharacterized protein;Uncharacterized protein;Uncharacterized protein;Uncharacterized protein	ATCC	NA	W8_v_Ctrl	30	FALSE	TRUE	Downregulated	W8_v_Ctrl_at_30
BZL39_E03890	67.6585	-1.22125	0.226617	-5.38902	7.08e-08	2.2e-06	-1.05513	0.262646	hypothetical protein	A0A1S7HJH0	GO:0022857;GO:0055085;GO:0016020;GO:0016021	transmembrane transporter activity;transmembrane transport;membrane;integral component of membrane	MFS domain-containing protein;MFS domain-containing protein;MFS domain-containing protein;MFS domain-containing protein	ATCC	NA	W8_v_Ctrl	30	FALSE	TRUE	Downregulated	W8_v_Ctrl_at_30
BZL39_O01570	63.735	-1.29113	0.260486	-4.95663	7.17e-07	1.84e-05	-1.07051	0.314894	(ZYRO0E04158g)	A0A1S7HZY7	GO:0016021;GO:0016021;GO:0016020;GO:0016020	integral component of membrane;integral component of membrane;membrane;membrane	(ZYRO0E04158g);(ZYRO0E04158g);(ZYRO0E04158g);(ZYRO0E04158g)	ATCC	NA	W8_v_Ctrl	30	FALSE	TRUE	Downregulated	W8_v_Ctrl_at_30
BZL39_C01360	53.4054	-1.26894	0.263216	-4.82091	1.43e-06	3.38e-05	-1.02996	0.321989	YIG1 (YPL201C)	NA	NA	NA	NA	ATCC	NA	W8_v_Ctrl	30	FALSE	TRUE	Downregulated	W8_v_Ctrl_at_30
BZL39_P02800	39.7992	-1.38648	0.320254	-4.32933	1.5e-05	0.00028	-1.02053	0.417918	(ZYRO0F02200g)	A0A1S7I1H0	GO:0005385;GO:0030001;GO:0071577;GO:0016020;GO:0016021;GO:0046873;GO:0055085;GO:0016021;GO:0006811;GO:0016020;GO:0016020	zinc ion transmembrane transporter activity;metal ion transport;zinc ion transmembrane transport;membrane;integral component of membrane;metal ion transmembrane transporter activity;transmembrane transport;integral component of membrane;ion transport;membrane;membrane	(ZYRO0F02200g);(ZYRO0F02200g);(ZYRO0F02200g);(ZYRO0F02200g);(ZYRO0F02200g);(ZYRO0F02200g);(ZYRO0F02200g);(ZYRO0F02200g);(ZYRO0F02200g);(ZYRO0F02200g);(ZYRO0F02200g)	ATCC	NA	W8_v_Ctrl	30	FALSE	TRUE	Downregulated	W8_v_Ctrl_at_30

## Sheet: W8_up_120 min
	Table S2. Genes contributing to GO terms, transcriptomics.
gene_id	baseMean	log2FoldChange	lfcSE	stat	pvalue	padj	log2FoldChange.shrinked	lfcSE.shrinked	description	uniprot_id	go_ids	go_descs	gene_descs	strain	gene_product_descs	contrast	time	is_de_at_1p5	is_de_at_1p0_shrinked	direction	full_contrast
BZL39_O03370	219.118	1.20709	0.194926	6.19256	5.92e-10	4.37e-08	1.06893	0.196495	KRE9 (YJL174W)	A0A1U7EPW2	GO:0006078;GO:0042546;GO:0005576;GO:0071555;GO:0005618;GO:0005618	(1->6)-beta-D-glucan biosynthetic process;cell wall biogenesis;extracellular region;cell wall organization;cell wall;cell wall	KRE9 domain-containing protein;KRE9 domain-containing protein;KRE9 domain-containing protein;KRE9 domain-containing protein;KRE9 domain-containing protein;KRE9 domain-containing protein	ATCC	NA	W8_v_Ctrl	120	FALSE	TRUE	Upregulated	W8_v_Ctrl_at_120
BZL39_H00610	84.8724	1.462	0.280941	5.20395	1.95e-07	9.06e-06	1.18079	0.294195	HOM3 (YER052C)	A0A1S7HP06	GO:0004072;GO:0008652;GO:0009089;GO:0016301;GO:0016740;GO:0016310;GO:0000166;GO:0005524;GO:0004072	aspartate kinase activity;cellular amino acid biosynthetic process;lysine biosynthetic process via diaminopimelate;kinase activity;transferase activity;phosphorylation;nucleotide binding;ATP binding;aspartate kinase activity	Aspartokinase;Aspartokinase;Aspartokinase;Aspartokinase;Aspartokinase;Aspartokinase;Aspartokinase;Aspartokinase;Aspartokinase	ATCC	NA	W8_v_Ctrl	120	FALSE	TRUE	Upregulated	W8_v_Ctrl_at_120
BZL39_H02780	391.905	2.32184	0.169527	13.696	1.07e-42	1.19e-39	2.27568	0.172192	(ZYRO0F10274g)	A0A1S7HPB9	GO:0004190;GO:0006508;GO:0008233;GO:0004190;GO:0006508;GO:0016787	aspartic-type endopeptidase activity;proteolysis;peptidase activity;aspartic-type endopeptidase activity;proteolysis;hydrolase activity	Peptidase A1 domain-containing protein;Peptidase A1 domain-containing protein;Peptidase A1 domain-containing protein;Peptidase A1 domain-containing protein;Peptidase A1 domain-containing protein;Peptidase A1 domain-containing protein	ATCC	NA	W8_v_Ctrl	120	TRUE	TRUE	Upregulated	W8_v_Ctrl_at_120
BZL39_B07210	269.409	2.49572	0.205829	12.1252	7.76e-34	6.88e-31	2.43244	0.208802	MKC7 (YDR144C) and YPS1 (YLR120C)	A0A1S7HCS0	GO:0004190;GO:0006508;GO:0006508;GO:0008233;GO:0016787;GO:0004190	aspartic-type endopeptidase activity;proteolysis;proteolysis;peptidase activity;hydrolase activity;aspartic-type endopeptidase activity	Peptidase A1 domain-containing protein;Peptidase A1 domain-containing protein;Peptidase A1 domain-containing protein;Peptidase A1 domain-containing protein;Peptidase A1 domain-containing protein;Peptidase A1 domain-containing protein	ATCC	NA	W8_v_Ctrl	120	TRUE	TRUE	Upregulated	W8_v_Ctrl_at_120
BZL39_J03540	194.163	1.35507	0.209196	6.47753	9.32e-11	8.24e-09	1.19889	0.212257	SMC3 (YJL074C)	A0A1S7HT15	GO:0005524;GO:0005694;GO:0051276;GO:0051301;GO:0005524;GO:0005634;GO:0005634	ATP binding;chromosome;chromosome organization;cell division;ATP binding;nucleus;nucleus	Structural maintenance of chromosomes protein;Structural maintenance of chromosomes protein;Structural maintenance of chromosomes protein;Structural maintenance of chromosomes protein;Structural maintenance of chromosomes protein;Structural maintenance of chromosomes protein;Structural maintenance of chromosomes protein	ATCC	NA	W8_v_Ctrl	120	FALSE	TRUE	Upregulated	W8_v_Ctrl_at_120
BZL39_A07240	101.948	1.50378	0.244997	6.13796	8.36e-10	5.93e-08	1.29633	0.25353	SMC3 (YJL074C)	A0A1S7H9X9	GO:0005524;GO:0005694;GO:0051276;GO:0051301;GO:0005524;GO:0005634;GO:0005634	ATP binding;chromosome;chromosome organization;cell division;ATP binding;nucleus;nucleus	Structural maintenance of chromosomes protein;Structural maintenance of chromosomes protein;Structural maintenance of chromosomes protein;Structural maintenance of chromosomes protein;Structural maintenance of chromosomes protein;Structural maintenance of chromosomes protein;Structural maintenance of chromosomes protein	ATCC	NA	W8_v_Ctrl	120	TRUE	TRUE	Upregulated	W8_v_Ctrl_at_120
BZL39_K05110	4322.58	4.53812	0.14615	31.0511	1.1e-211	9.77e-208	4.51849	0.146159	hypothetical protein	A0A1S7HVB6	GO:0042626;GO:0005524;GO:0016020;GO:0016021;GO:0016887;GO:0055085;GO:0016020;GO:0005524;GO:0016021;GO:0000166;GO:0016020;GO:0005524;GO:0000166	ATPase-coupled transmembrane transporter activity;ATP binding;membrane;integral component of membrane;ATPase activity;transmembrane transport;membrane;ATP binding;integral component of membrane;nucleotide binding;membrane;ATP binding;nucleotide binding	Uncharacterized protein;Uncharacterized protein;Uncharacterized protein;Uncharacterized protein;Uncharacterized protein;Uncharacterized protein;Uncharacterized protein;Uncharacterized protein;Uncharacterized protein;Uncharacterized protein;Uncharacterized protein;Uncharacterized protein;Uncharacterized protein	ATCC	NA	W8_v_Ctrl	120	TRUE	TRUE	Upregulated	W8_v_Ctrl_at_120
BZL39_K05010	1617.15	2.37665	0.110444	21.519	1.03e-102	2.29e-99	2.3583	0.110932	hypothetical protein	A0A1S7HV16	GO:0042626;GO:0005524;GO:0016020;GO:0016021;GO:0016887;GO:0055085;GO:1990961;GO:0005524;GO:0016021;GO:0000166;GO:0016020;GO:0016020;GO:0000166;GO:0005524	ATPase-coupled transmembrane transporter activity;ATP binding;membrane;integral component of membrane;ATPase activity;transmembrane transport;xenobiotic detoxification by transmembrane export across the plasma membrane;ATP binding;integral component of membrane;nucleotide binding;membrane;membrane;nucleotide binding;ATP binding	Uncharacterized protein;Uncharacterized protein;Uncharacterized protein;Uncharacterized protein;Uncharacterized protein;Uncharacterized protein;Uncharacterized protein;Uncharacterized protein;Uncharacterized protein;Uncharacterized protein;Uncharacterized protein;Uncharacterized protein;Uncharacterized protein;Uncharacterized protein	ATCC	NA	W8_v_Ctrl	120	TRUE	TRUE	Upregulated	W8_v_Ctrl_at_120
BZL39_H00130	1293.87	4.46032	0.167059	26.6991	4.83e-157	1.43e-153	4.43459	0.167144	(ZYRO0D17710g)	A0A1S7HNN0	GO:0042626;GO:0005524;GO:0016020;GO:0016021;GO:0016887;GO:0055085;GO:1990961;GO:0005524;GO:0000166;GO:0016021;GO:0016020;GO:0016020;GO:0005524;GO:0000166	ATPase-coupled transmembrane transporter activity;ATP binding;membrane;integral component of membrane;ATPase activity;transmembrane transport;xenobiotic detoxification by transmembrane export across the plasma membrane;ATP binding;nucleotide binding;integral component of membrane;membrane;membrane;ATP binding;nucleotide binding	(ZYRO0D17710g);(ZYRO0D17710g);(ZYRO0D17710g);(ZYRO0D17710g);(ZYRO0D17710g);(ZYRO0D17710g);(ZYRO0D17710g);(ZYRO0D17710g);(ZYRO0D17710g);(ZYRO0D17710g);(ZYRO0D17710g);(ZYRO0D17710g);(ZYRO0D17710g);(ZYRO0D17710g)	ATCC	NA	W8_v_Ctrl	120	TRUE	TRUE	Upregulated	W8_v_Ctrl_at_120
BZL39_K02920	445.028	2.03458	0.132457	15.3603	3.02e-53	3.83e-50	1.99902	0.135071	(ZYRO0D11858g)	A0A1S7HUG2	GO:0042626;GO:0005524;GO:0016020;GO:0016021;GO:0016887;GO:0055085;GO:1990961;GO:0016020;GO:0005524;GO:0000166;GO:0016021;GO:0016020;GO:0000166;GO:0005524	ATPase-coupled transmembrane transporter activity;ATP binding;membrane;integral component of membrane;ATPase activity;transmembrane transport;xenobiotic detoxification by transmembrane export across the plasma membrane;membrane;ATP binding;nucleotide binding;integral component of membrane;membrane;nucleotide binding;ATP binding	(ZYRO0D11858g);(ZYRO0D11858g);(ZYRO0D11858g);(ZYRO0D11858g);(ZYRO0D11858g);(ZYRO0D11858g);(ZYRO0D11858g);(ZYRO0D11858g);(ZYRO0D11858g);(ZYRO0D11858g);(ZYRO0D11858g);(ZYRO0D11858g);(ZYRO0D11858g);(ZYRO0D11858g)	ATCC	NA	W8_v_Ctrl	120	TRUE	TRUE	Upregulated	W8_v_Ctrl_at_120
BZL39_D05360	423.325	1.43006	0.136824	10.4518	1.44e-25	7.08e-23	1.36498	0.138554	(ZYRO0D11858g)	A0A1S7HHC3	GO:0042626;GO:0005524;GO:0016020;GO:0016021;GO:0016887;GO:0055085;GO:1990961;GO:0016020;GO:0016021;GO:0005524;GO:0000166;GO:0016020;GO:0005524;GO:0000166	ATPase-coupled transmembrane transporter activity;ATP binding;membrane;integral component of membrane;ATPase activity;transmembrane transport;xenobiotic detoxification by transmembrane export across the plasma membrane;membrane;integral component of membrane;ATP binding;nucleotide binding;membrane;ATP binding;nucleotide binding	(ZYRO0D11858g);(ZYRO0D11858g);(ZYRO0D11858g);(ZYRO0D11858g);(ZYRO0D11858g);(ZYRO0D11858g);(ZYRO0D11858g);(ZYRO0D11858g);(ZYRO0D11858g);(ZYRO0D11858g);(ZYRO0D11858g);(ZYRO0D11858g);(ZYRO0D11858g);(ZYRO0D11858g)	ATCC	NA	W8_v_Ctrl	120	FALSE	TRUE	Upregulated	W8_v_Ctrl_at_120
BZL39_E07090	1667.07	4.66789	0.174286	26.7829	5.11e-158	2.27e-154	4.63989	0.174206	(ZYRO0D17710g)	A0A1S7HK08	GO:0042626;GO:0005524;GO:0016020;GO:0016021;GO:0016887;GO:0055085;GO:1990961;GO:0000166;GO:0016021;GO:0016020;GO:0005524;GO:0016020;GO:0000166;GO:0005524	ATPase-coupled transmembrane transporter activity;ATP binding;membrane;integral component of membrane;ATPase activity;transmembrane transport;xenobiotic detoxification by transmembrane export across the plasma membrane;nucleotide binding;integral component of membrane;membrane;ATP binding;membrane;nucleotide binding;ATP binding	(ZYRO0D17710g);(ZYRO0D17710g);(ZYRO0D17710g);(ZYRO0D17710g);(ZYRO0D17710g);(ZYRO0D17710g);(ZYRO0D17710g);(ZYRO0D17710g);(ZYRO0D17710g);(ZYRO0D17710g);(ZYRO0D17710g);(ZYRO0D17710g);(ZYRO0D17710g);(ZYRO0D17710g)	ATCC	NA	W8_v_Ctrl	120	TRUE	TRUE	Upregulated	W8_v_Ctrl_at_120
BZL39_N01920	564.512	1.30642	0.148908	8.7733	1.74e-18	4.96e-16	1.22663	0.14988	CRH1 (YGR189C)	A0A1S7HYM5	GO:0005975;GO:0071555;GO:0004553;GO:0005618;GO:0016798;GO:0016787;GO:0071555;GO:0016020;GO:0004553	carbohydrate metabolic process;cell wall organization;hydrolase activity, hydrolyzing O-glycosyl compounds;cell wall;hydrolase activity, acting on glycosyl bonds;hydrolase activity;cell wall organization;membrane;hydrolase activity, hydrolyzing O-glycosyl compounds	Glycosidase;Glycosidase;Glycosidase;Glycosidase;Glycosidase;Glycosidase;Glycosidase;Glycosidase;Glycosidase	ATCC	NA	W8_v_Ctrl	120	FALSE	TRUE	Upregulated	W8_v_Ctrl_at_120
BZL39_B03950	158.847	1.21566	0.209857	5.79281	6.92e-09	4.2e-07	1.05488	0.212806	POL30 (YBR088C)	A0A1S7HC01	GO:0030337;GO:0003677;GO:0006275;GO:0006260;GO:0005634;GO:0003677;GO:0005634;GO:0050790	DNA polymerase processivity factor activity;DNA binding;regulation of DNA replication;DNA replication;nucleus;DNA binding;nucleus;regulation of catalytic activity	Proliferating cell nuclear antigen;Proliferating cell nuclear antigen;Proliferating cell nuclear antigen;Proliferating cell nuclear antigen;Proliferating cell nuclear antigen;Proliferating cell nuclear antigen;Proliferating cell nuclear antigen;Proliferating cell nuclear antigen	ATCC	NA	W8_v_Ctrl	120	FALSE	TRUE	Upregulated	W8_v_Ctrl_at_120
BZL39_K03510	38.0123	1.62598	0.350811	4.63491	3.57e-06	0.000109	1.18932	0.385931	UNG1 (YML021C)	A0A1S7HUK8	GO:0006281;GO:0006284;GO:0016799;GO:0004844;GO:0016787;GO:0006281;GO:0006974;GO:0005634;GO:0005739;GO:0005739;GO:0005634;GO:0006284;GO:0005739;GO:0004844;GO:0005634;GO:0006284;GO:0004844	DNA repair;base-excision repair;hydrolase activity, hydrolyzing N-glycosyl compounds;uracil DNA N-glycosylase activity;hydrolase activity;DNA repair;cellular response to DNA damage stimulus;nucleus;mitochondrion;mitochondrion;nucleus;base-excision repair;mitochondrion;uracil DNA N-glycosylase activity;nucleus;base-excision repair;uracil DNA N-glycosylase activity	Uracil-DNA glycosylase;Uracil-DNA glycosylase;Uracil-DNA glycosylase;Uracil-DNA glycosylase;Uracil-DNA glycosylase;Uracil-DNA glycosylase;Uracil-DNA glycosylase;Uracil-DNA glycosylase;Uracil-DNA glycosylase;Uracil-DNA glycosylase;Uracil-DNA glycosylase;Uracil-DNA glycosylase;Uracil-DNA glycosylase;Uracil-DNA glycosylase;Uracil-DNA glycosylase;Uracil-DNA glycosylase;Uracil-DNA glycosylase	ATCC	NA	W8_v_Ctrl	120	TRUE	TRUE	Upregulated	W8_v_Ctrl_at_120
BZL39_O00750	34.9955	1.66407	0.405963	4.09906	4.15e-05	0.000861	1.05166	0.457742	PRI2 (YKL045W)	A0A1S7HZQ9	GO:0006269;GO:0006269;GO:0051539;GO:0006260;GO:0046872;GO:0051536;GO:0003677;GO:0051539;GO:0046872;GO:0003677	DNA replication, synthesis of RNA primer;DNA replication, synthesis of RNA primer;4 iron, 4 sulfur cluster binding;DNA replication;metal ion binding;iron-sulfur cluster binding;DNA binding;4 iron, 4 sulfur cluster binding;metal ion binding;DNA binding	DNA primase large subunit;DNA primase large subunit;DNA primase large subunit;DNA primase large subunit;DNA primase large subunit;DNA primase large subunit;DNA primase large subunit;DNA primase large subunit;DNA primase large subunit;DNA primase large subunit	ATCC	NA	W8_v_Ctrl	120	TRUE	TRUE	Upregulated	W8_v_Ctrl_at_120
BZL39_I00800	44.8199	1.64972	0.367134	4.49351	7.01e-06	0.000195	1.16786	0.408393	PRI2 (YKL045W)	A0A1S7HQN1	GO:0006269;GO:0006269;GO:0046872;GO:0006260;GO:0051539;GO:0051536;GO:0003677;GO:0051539;GO:0046872;GO:0003677	DNA replication, synthesis of RNA primer;DNA replication, synthesis of RNA primer;metal ion binding;DNA replication;4 iron, 4 sulfur cluster binding;iron-sulfur cluster binding;DNA binding;4 iron, 4 sulfur cluster binding;metal ion binding;DNA binding	DNA primase large subunit;DNA primase large subunit;DNA primase large subunit;DNA primase large subunit;DNA primase large subunit;DNA primase large subunit;DNA primase large subunit;DNA primase large subunit;DNA primase large subunit;DNA primase large subunit	ATCC	NA	W8_v_Ctrl	120	TRUE	TRUE	Upregulated	W8_v_Ctrl_at_120
BZL39_N01230	174.545	1.26444	0.189479	6.67324	2.5e-11	2.47e-09	1.13478	0.190783	POL1 (YNL102W)	A0A1S7HYG7	GO:0006260;GO:0000166;GO:0003676;GO:0003677;GO:0003887;GO:0006260;GO:0016740;GO:0051539;GO:0016779;GO:0046872;GO:0051536;GO:0003887;GO:0005634;GO:0003677;GO:0003887;GO:0005634;GO:0071897;GO:0071897;GO:0071897	DNA replication;nucleotide binding;nucleic acid binding;DNA binding;DNA-directed DNA polymerase activity;DNA replication;transferase activity;4 iron, 4 sulfur cluster binding;nucleotidyltransferase activity;metal ion binding;iron-sulfur cluster binding;DNA-directed DNA polymerase activity;nucleus;DNA binding;DNA-directed DNA polymerase activity;nucleus;DNA biosynthetic process;DNA biosynthetic pr…	DNA polymerase;DNA polymerase;DNA polymerase;DNA polymerase;DNA polymerase;DNA polymerase;DNA polymerase;DNA polymerase;DNA polymerase;DNA polymerase;DNA polymerase;DNA polymerase;DNA polymerase;DNA polymerase;DNA polymerase;DNA polymerase;DNA polymerase;DNA polymerase;DNA polymerase	ATCC	NA	W8_v_Ctrl	120	FALSE	TRUE	Upregulated	W8_v_Ctrl_at_120
BZL39_K03660	98.9706	1.52294	0.216376	7.03838	1.94e-12	2.33e-10	1.36356	0.223282	YHP1 (YDR451C) and YOX1 (YML027W)	A0A1S7HUP6	GO:0000981;GO:0003677;GO:0006355;GO:0003677;GO:0005634;GO:0003677;GO:0005634;GO:0005634;GO:0003677;GO:0006357	DNA-binding transcription factor activity, RNA polymerase II-specific;DNA binding;regulation of transcription, DNA-templated;DNA binding;nucleus;DNA binding;nucleus;nucleus;DNA binding;regulation of transcription by RNA polymerase II	Homeobox domain-containing protein;Homeobox domain-containing protein;Homeobox domain-containing protein;Homeobox domain-containing protein;Homeobox domain-containing protein;Homeobox domain-containing protein;Homeobox domain-containing protein;Homeobox domain-containing protein;Homeobox domain-containing protein;Homeobox domain-containing protein	ATCC	NA	W8_v_Ctrl	120	TRUE	TRUE	Upregulated	W8_v_Ctrl_at_120
BZL39_A00460	370.015	1.20772	0.157047	7.6902	1.47e-14	2.33e-12	1.11822	0.157299	FLC2 (YAL053W) and YOR365C	A0A1S7H7X5	GO:0005783;GO:0006457;GO:0055074;GO:0071476;GO:0009272;GO:0015230;GO:0015883;GO:0030148;GO:0055085;GO:0016020;GO:0016021;GO:0016020;GO:0035350	endoplasmic reticulum;protein folding;calcium ion homeostasis;cellular hypotonic response;fungal-type cell wall biogenesis;FAD transmembrane transporter activity;FAD transport;sphingolipid biosynthetic process;transmembrane transport;membrane;integral component of membrane;membrane;FAD transmembrane transport	TRP_N domain-containing protein;TRP_N domain-containing protein;TRP_N domain-containing protein;TRP_N domain-containing protein;TRP_N domain-containing protein;TRP_N domain-containing protein;TRP_N domain-containing protein;TRP_N domain-containing protein;TRP_N domain-containing protein;TRP_N domain-containing protein;TRP_N domain-containing protein;TRP_N domain-containing protein;TRP_N domain-co…	ATCC	NA	W8_v_Ctrl	120	FALSE	TRUE	Upregulated	W8_v_Ctrl_at_120
BZL39_E00280	601.759	1.10004	0.139341	7.89459	2.91e-15	5.61e-13	1.02954	0.139148	CDC11 (YJR076C)	A0A1S7HI14	GO:0005525;GO:0005525;GO:0000166;GO:0005935	GTP binding;GTP binding;nucleotide binding;cellular bud neck	Septin-type G domain-containing protein;Septin-type G domain-containing protein;Septin-type G domain-containing protein;Septin-type G domain-containing protein	ATCC	NA	W8_v_Ctrl	120	FALSE	TRUE	Upregulated	W8_v_Ctrl_at_120
BZL39_E05680	334.301	1.32728	0.144913	9.15916	5.23e-20	1.66e-17	1.25199	0.146013	(ZYRO0D01452g)	A0A1S7HJS9	GO:0003924;GO:0005525;GO:0007264	GTPase activity;GTP binding;small GTPase mediated signal transduction	(ZYRO0D01452g);(ZYRO0D01452g);(ZYRO0D01452g)	ATCC	NA	W8_v_Ctrl	120	FALSE	TRUE	Upregulated	W8_v_Ctrl_at_120
BZL39_A03220	329.748	1.26612	0.147014	8.61226	7.16e-18	1.76e-15	1.18791	0.147625	(ZYRO0D01452g)	A0A1S7H8Q3	GO:0003924;GO:0005525;GO:0007264	GTPase activity;GTP binding;small GTPase mediated signal transduction	(ZYRO0D01452g);(ZYRO0D01452g);(ZYRO0D01452g)	ATCC	NA	W8_v_Ctrl	120	FALSE	TRUE	Upregulated	W8_v_Ctrl_at_120
BZL39_C04200	208.166	1.60945	0.209208	7.69305	1.44e-14	2.32e-12	1.46702	0.217629	MAK5 (YBR142W)	A0A1S7HEN2	GO:0004386;GO:0003676;GO:0005524;GO:0016787;GO:0004386;GO:0000166;GO:0005524	helicase activity;nucleic acid binding;ATP binding;hydrolase activity;helicase activity;nucleotide binding;ATP binding	MAK5 (YBR142W);MAK5 (YBR142W);MAK5 (YBR142W);MAK5 (YBR142W);MAK5 (YBR142W);MAK5 (YBR142W);MAK5 (YBR142W)	ATCC	NA	W8_v_Ctrl	120	TRUE	TRUE	Upregulated	W8_v_Ctrl_at_120
BZL39_O03040	786.639	1.83338	0.177017	10.3571	3.89e-25	1.81e-22	1.75038	0.184425	INO1 (YJL153C)	A0A1U7EPT4	GO:0006021;GO:0004512;GO:0008654;GO:0006021;GO:0016853;GO:0004512;GO:0006021	inositol biosynthetic process;inositol-3-phosphate synthase activity;phospholipid biosynthetic process;inositol biosynthetic process;isomerase activity;inositol-3-phosphate synthase activity;inositol biosynthetic process	Inositol-3-phosphate synthase;Inositol-3-phosphate synthase;Inositol-3-phosphate synthase;Inositol-3-phosphate synthase;Inositol-3-phosphate synthase;Inositol-3-phosphate synthase;Inositol-3-phosphate synthase	ATCC	NA	W8_v_Ctrl	120	TRUE	TRUE	Upregulated	W8_v_Ctrl_at_120
BZL39_I03360	607.667	1.24483	0.142534	8.7336	2.47e-18	6.63e-16	1.17114	0.142957	YJL171C	A0A1S7HRD1	GO:0016021;GO:0016020	integral component of membrane;membrane	YJL171C;YJL171C	ATCC	NA	W8_v_Ctrl	120	FALSE	TRUE	Upregulated	W8_v_Ctrl_at_120
BZL39_L04700	189.923	1.26533	0.17909	7.06531	1.6e-12	1.97e-10	1.14953	0.180092	TOS2 (YGR221C) and SKG6 (YHR149C)	A0A1S7HWK0	GO:0016021;GO:0016020	integral component of membrane;membrane	TOS2 (YGR221C) and SKG6 (YHR149C);TOS2 (YGR221C) and SKG6 (YHR149C)	ATCC	NA	W8_v_Ctrl	120	FALSE	TRUE	Upregulated	W8_v_Ctrl_at_120
BZL39_B01920	169.679	1.37436	0.20341	6.7566	1.41e-11	1.47e-09	1.22734	0.2065	CSI2 (YOL007C)	A0A1S7HB18	GO:0016021;GO:0016020	integral component of membrane;membrane	CSI2 (YOL007C);CSI2 (YOL007C)	ATCC	NA	W8_v_Ctrl	120	FALSE	TRUE	Upregulated	W8_v_Ctrl_at_120
BZL39_D06930	35.8482	1.55248	0.339751	4.56945	4.89e-06	0.000143	1.13388	0.370553	KEG1 (YFR042W)	A0A1S7HHR4	GO:0016021;GO:0016020	integral component of membrane;membrane	KEG1 (YFR042W);KEG1 (YFR042W)	ATCC	NA	W8_v_Ctrl	120	TRUE	TRUE	Upregulated	W8_v_Ctrl_at_120
BZL39_J00790	94.6844	1.51627	0.234119	6.47646	9.39e-11	8.24e-09	1.32828	0.242088	PRM10 (YJL108C)	A0A1S7HSB8	GO:0016021;GO:0016020;GO:0016020	integral component of membrane;membrane;membrane	Pheromone-regulated membrane protein 10;Pheromone-regulated membrane protein 10;Pheromone-regulated membrane protein 10	ATCC	NA	W8_v_Ctrl	120	TRUE	TRUE	Upregulated	W8_v_Ctrl_at_120
BZL39_B02970	508.401	1.65771	0.150985	10.9793	4.81e-28	2.84e-25	1.58809	0.155093	LYS12 (YIL094C)	A0A1S7HBE0	GO:0000287;GO:0055114;GO:0016616;GO:0051287;GO:0046872	magnesium ion binding;oxidation-reduction process;oxidoreductase activity, acting on the CH-OH group of donors, NAD or NADP as acceptor;NAD binding;metal ion binding	Iso_dh domain-containing protein;Iso_dh domain-containing protein;Iso_dh domain-containing protein;Iso_dh domain-containing protein;Iso_dh domain-containing protein	ATCC	NA	W8_v_Ctrl	120	TRUE	TRUE	Upregulated	W8_v_Ctrl_at_120
BZL39_G03660	469.504	1.52598	0.165857	9.2006	3.56e-20	1.21e-17	1.43383	0.169747	LYS12 (YIL094C)	A0A1S7HMS2	GO:0000287;GO:0055114;GO:0016616;GO:0051287;GO:0046872	magnesium ion binding;oxidation-reduction process;oxidoreductase activity, acting on the CH-OH group of donors, NAD or NADP as acceptor;NAD binding;metal ion binding	Iso_dh domain-containing protein;Iso_dh domain-containing protein;Iso_dh domain-containing protein;Iso_dh domain-containing protein;Iso_dh domain-containing protein	ATCC	NA	W8_v_Ctrl	120	TRUE	TRUE	Upregulated	W8_v_Ctrl_at_120
BZL39_B06690	208.464	1.34791	0.171466	7.86108	3.81e-15	7.18e-13	1.24297	0.173248	KTR3 (YBR205W)	A0A1S7HCL4	GO:0000030;GO:0006486;GO:0016020;GO:0097502	mannosyltransferase activity;protein glycosylation;membrane;mannosylation	KTR3 (YBR205W);KTR3 (YBR205W);KTR3 (YBR205W);KTR3 (YBR205W)	ATCC	NA	W8_v_Ctrl	120	FALSE	TRUE	Upregulated	W8_v_Ctrl_at_120
BZL39_E04230	22.2416	1.99004	0.47796	4.16361	3.13e-05	0.000689	1.20181	0.571345	KSS1 (YGR040W)	A0A1S7HJ62	GO:0004707;GO:0004672;GO:0005524;GO:0006468;GO:0016301;GO:0016740;GO:0005524;GO:0004674;GO:0000166;GO:0016310;GO:0004707;GO:0000165;GO:0000165	MAP kinase activity;protein kinase activity;ATP binding;protein phosphorylation;kinase activity;transferase activity;ATP binding;protein serine/threonine kinase activity;nucleotide binding;phosphorylation;MAP kinase activity;MAPK cascade;MAPK cascade	Mitogen-activated protein kinase;Mitogen-activated protein kinase;Mitogen-activated protein kinase;Mitogen-activated protein kinase;Mitogen-activated protein kinase;Mitogen-activated protein kinase;Mitogen-activated protein kinase;Mitogen-activated protein kinase;Mitogen-activated protein kinase;Mitogen-activated protein kinase;Mitogen-activated protein kinase;Mitogen-activated protein kinase;Mit…	ATCC	NA	W8_v_Ctrl	120	TRUE	TRUE	Upregulated	W8_v_Ctrl_at_120
BZL39_C02190	243.259	1.15264	0.176955	6.51373	7.33e-11	6.63e-09	1.03868	0.177704	TOS2 (YGR221C) and SKG6 (YHR149C)	A0A1S7HED1	GO:0016020;GO:0016021	membrane;integral component of membrane	TOS2 (YGR221C) and SKG6 (YHR149C);TOS2 (YGR221C) and SKG6 (YHR149C)	ATCC	NA	W8_v_Ctrl	120	FALSE	TRUE	Upregulated	W8_v_Ctrl_at_120
BZL39_M00950	121.71	1.3161	0.213732	6.15772	7.38e-10	5.32e-08	1.15185	0.216672	PRM10 (YJL108C)	A0A1S7HWU2	GO:0016020;GO:0016021;GO:0016020	membrane;integral component of membrane;membrane	Pheromone-regulated membrane protein 10;Pheromone-regulated membrane protein 10;Pheromone-regulated membrane protein 10	ATCC	NA	W8_v_Ctrl	120	FALSE	TRUE	Upregulated	W8_v_Ctrl_at_120
BZL39_H01930	48.7356	1.33997	0.297094	4.51025	6.48e-06	0.000182	1.00566	0.31753	KAR3 (YPR141C)	A0A1S7HP72	GO:0003777;GO:0007018;GO:0008017;GO:0005524;GO:0000166;GO:0005524;GO:0003774;GO:0005524;GO:0000166	microtubule motor activity;microtubule-based movement;microtubule binding;ATP binding;nucleotide binding;ATP binding;motor activity;ATP binding;nucleotide binding	Kinesin motor domain-containing protein;Kinesin motor domain-containing protein;Kinesin motor domain-containing protein;Kinesin motor domain-containing protein;Kinesin motor domain-containing protein;Kinesin motor domain-containing protein;Kinesin motor domain-containing protein;Kinesin motor domain-containing protein;Kinesin motor domain-containing protein	ATCC	NA	W8_v_Ctrl	120	FALSE	TRUE	Upregulated	W8_v_Ctrl_at_120
BZL39_E02250	60.6111	1.37918	0.298163	4.6256	3.74e-06	0.000113	1.04751	0.317676	MSH6 (YDR097C)	A0A1S7HIU3	GO:0006298;GO:0005524;GO:0030983;GO:0006281;GO:0003677;GO:0000166;GO:0006974;GO:0005524;GO:0030983;GO:0005524	mismatch repair;ATP binding;mismatched DNA binding;DNA repair;DNA binding;nucleotide binding;cellular response to DNA damage stimulus;ATP binding;mismatched DNA binding;ATP binding	DNA mismatch repair protein;DNA mismatch repair protein;DNA mismatch repair protein;DNA mismatch repair protein;DNA mismatch repair protein;DNA mismatch repair protein;DNA mismatch repair protein;DNA mismatch repair protein;DNA mismatch repair protein;DNA mismatch repair protein	ATCC	NA	W8_v_Ctrl	120	FALSE	TRUE	Upregulated	W8_v_Ctrl_at_120
BZL39_A02650	800.583	1.17696	0.124015	9.49046	2.3e-21	8.87e-19	1.12087	0.124021	TOS6 (YNL300W)	NA	NA	NA	NA	ATCC	NA	W8_v_Ctrl	120	FALSE	TRUE	Upregulated	W8_v_Ctrl_at_120
BZL39_I04720	214.678	1.80132	0.19589	9.19559	3.73e-20	1.22e-17	1.69456	0.205568	YLR194C	NA	NA	NA	NA	ATCC	NA	W8_v_Ctrl	120	TRUE	TRUE	Upregulated	W8_v_Ctrl_at_120
BZL39_C03470	919.31	1.18619	0.136212	8.70846	3.08e-18	8.03e-16	1.11866	0.136256	TOS6 (YNL300W)	NA	NA	NA	NA	ATCC	NA	W8_v_Ctrl	120	FALSE	TRUE	Upregulated	W8_v_Ctrl_at_120
BZL39_K00190	110.354	1.92883	0.222335	8.67531	4.12e-18	1.04e-15	1.80436	0.236422	hypothetical protein	NA	NA	NA	NA	ATCC	NA	W8_v_Ctrl	120	TRUE	TRUE	Upregulated	W8_v_Ctrl_at_120
BZL39_E02840	54.2327	3.26778	0.387211	8.43929	3.19e-17	7.26e-15	3.07746	0.397527	hypothetical protein	NA	NA	NA	NA	ATCC	NA	W8_v_Ctrl	120	TRUE	TRUE	Upregulated	W8_v_Ctrl_at_120
BZL39_A01030	62.4453	2.8633	0.350667	8.16531	3.21e-16	6.77e-14	2.68905	0.362278	hypothetical protein	NA	NA	NA	NA	ATCC	NA	W8_v_Ctrl	120	TRUE	TRUE	Upregulated	W8_v_Ctrl_at_120
BZL39_D04170	408.035	1.19933	0.147365	8.13851	4e-16	8.25e-14	1.12042	0.147506	SPA2 (YLL021W) and SPH1 (YLR313C)	NA	NA	NA	NA	ATCC	NA	W8_v_Ctrl	120	FALSE	TRUE	Upregulated	W8_v_Ctrl_at_120
BZL39_N04950	164.218	1.77874	0.236829	7.51066	5.88e-14	8.41e-12	1.61351	0.252225	YLR194C	NA	NA	NA	NA	ATCC	NA	W8_v_Ctrl	120	TRUE	TRUE	Upregulated	W8_v_Ctrl_at_120
BZL39_N04530	110.55	1.51497	0.217151	6.97661	3.02e-12	3.44e-10	1.35391	0.223907	hypothetical protein	NA	NA	NA	NA	ATCC	NA	W8_v_Ctrl	120	TRUE	TRUE	Upregulated	W8_v_Ctrl_at_120
BZL39_B00690	238.508	2.03734	0.380599	5.35298	8.65e-08	4.33e-06	1.62497	0.439791	(ZYRO0C10362g)	NA	NA	NA	NA	ATCC	NA	W8_v_Ctrl	120	TRUE	TRUE	Upregulated	W8_v_Ctrl_at_120
BZL39_N02310	40.4013	1.75571	0.344322	5.09904	3.41e-07	1.45e-05	1.36513	0.38036	(ZYRO0D08954g)	NA	NA	NA	NA	ATCC	NA	W8_v_Ctrl	120	TRUE	TRUE	Upregulated	W8_v_Ctrl_at_120
BZL39_P00820	65.7064	1.46844	0.309901	4.73842	2.15e-06	7.18e-05	1.11859	0.331264	PLM2 (YDR501W) and TOS4 (YLR183C)	NA	NA	NA	NA	ATCC	NA	W8_v_Ctrl	120	FALSE	TRUE	Upregulated	W8_v_Ctrl_at_120
BZL39_E02520	59.6672	1.36675	0.303199	4.50778	6.55e-06	0.000183	1.02004	0.324729	YMR144W	NA	NA	NA	NA	ATCC	NA	W8_v_Ctrl	120	FALSE	TRUE	Upregulated	W8_v_Ctrl_at_120
BZL39_F04040	31.2195	1.57056	0.382616	4.1048	4.05e-05	0.000852	1.01776	0.425709	(ZYRO0D08954g)	NA	NA	NA	NA	ATCC	NA	W8_v_Ctrl	120	TRUE	TRUE	Upregulated	W8_v_Ctrl_at_120
BZL39_G01070	105.295	1.26259	0.237469	5.31687	1.06e-07	5.23e-06	1.05555	0.243922	TOF1 (YNL273W)	A0A1S7HMB7	GO:0008156;GO:0006281;GO:0007049;GO:0005634	negative regulation of DNA replication;DNA repair;cell cycle;nucleus	TIMELESS domain-containing protein;TIMELESS domain-containing protein;TIMELESS domain-containing protein;TIMELESS domain-containing protein	ATCC	NA	W8_v_Ctrl	120	FALSE	TRUE	Upregulated	W8_v_Ctrl_at_120
BZL39_P01020	160.734	1.7913	0.194028	9.23214	2.65e-20	9.41e-18	1.68574	0.203399	TOF1 (YNL273W)	A0A1U7EQ95	GO:0008156;GO:0006281;GO:0005634;GO:0007049	negative regulation of DNA replication;DNA repair;nucleus;cell cycle	TIMELESS domain-containing protein;TIMELESS domain-containing protein;TIMELESS domain-containing protein;TIMELESS domain-containing protein	ATCC	NA	W8_v_Ctrl	120	TRUE	TRUE	Upregulated	W8_v_Ctrl_at_120
BZL39_D01850	30.9583	1.6004	0.392833	4.07399	4.62e-05	0.000949	1.01893	0.438874	NOP12 (YOL041C)	A0A1S7HGU7	GO:0003676;GO:0042254;GO:0003723;GO:0005634;GO:0005730;GO:0003723	nucleic acid binding;ribosome biogenesis;RNA binding;nucleus;nucleolus;RNA binding	Nucleolar protein 12;Nucleolar protein 12;Nucleolar protein 12;Nucleolar protein 12;Nucleolar protein 12;Nucleolar protein 12	ATCC	NA	W8_v_Ctrl	120	TRUE	TRUE	Upregulated	W8_v_Ctrl_at_120
BZL39_G05940	4351.64	1.25586	0.115082	10.9128	1e-27	5.55e-25	1.20774	0.115432	YNL208W	A0A1S7HNN9	GO:0019867	outer membrane	Rick_17kDa_Anti domain-containing protein	ATCC	NA	W8_v_Ctrl	120	FALSE	TRUE	Upregulated	W8_v_Ctrl_at_120
BZL39_H00190	1691.88	2.41125	0.119668	20.1495	2.72e-90	4.82e-87	2.38998	0.120222	LYS9 (YNR050C)	A0A1S7HNL9	GO:0055114;GO:0016491	oxidation-reduction process;oxidoreductase activity	LYS9 (YNR050C);LYS9 (YNR050C)	ATCC	NA	W8_v_Ctrl	120	TRUE	TRUE	Upregulated	W8_v_Ctrl_at_120
BZL39_E07030	1114.61	2.34781	0.141968	16.5376	1.97e-61	2.9e-58	2.31656	0.143259	LYS9 (YNR050C)	A0A1S7HK17	GO:0055114;GO:0016491	oxidation-reduction process;oxidoreductase activity	LYS9 (YNR050C);LYS9 (YNR050C)	ATCC	NA	W8_v_Ctrl	120	TRUE	TRUE	Upregulated	W8_v_Ctrl_at_120
BZL39_N00580	24.2585	2.27643	0.474185	4.80073	1.58e-06	5.58e-05	1.64791	0.588204	PXL1 (YKR090W)	A0A1S7HYD3	GO:0035023;GO:0046872	regulation of Rho protein signal transduction;metal ion binding	PXL1 (YKR090W);PXL1 (YKR090W)	ATCC	NA	W8_v_Ctrl	120	TRUE	TRUE	Upregulated	W8_v_Ctrl_at_120
BZL39_B01490	313.666	1.317	0.163083	8.07565	6.71e-16	1.35e-13	1.22152	0.164349	RNR1 (YER070W) and RNR3 (YIL066C)	A0A1S7HB34	GO:0004748;GO:0006260;GO:0055114;GO:0005524;GO:0006260;GO:0008152;GO:0055114;GO:0003824;GO:0016491;GO:0000166;GO:0005524;GO:0004748;GO:0005524;GO:0000166;GO:0006260	ribonucleoside-diphosphate reductase activity, thioredoxin disulfide as acceptor;DNA replication;oxidation-reduction process;ATP binding;DNA replication;metabolic process;oxidation-reduction process;catalytic activity;oxidoreductase activity;nucleotide binding;ATP binding;ribonucleoside-diphosphate reductase activity, thioredoxin disulfide as acceptor;ATP binding;nucleotide binding;DNA replication	Ribonucleoside-diphosphate reductase;Ribonucleoside-diphosphate reductase;Ribonucleoside-diphosphate reductase;Ribonucleoside-diphosphate reductase;Ribonucleoside-diphosphate reductase;Ribonucleoside-diphosphate reductase;Ribonucleoside-diphosphate reductase;Ribonucleoside-diphosphate reductase;Ribonucleoside-diphosphate reductase;Ribonucleoside-diphosphate reductase;Ribonucleoside-diphosphate re…	ATCC	NA	W8_v_Ctrl	120	FALSE	TRUE	Upregulated	W8_v_Ctrl_at_120
BZL39_G05140	371.631	1.20313	0.171152	7.02962	2.07e-12	2.45e-10	1.09688	0.171604	RNR1 (YER070W) and RNR3 (YIL066C)	A0A1S7HNH1	GO:0004748;GO:0006260;GO:0055114;GO:0005524;GO:0006260;GO:0055114;GO:0008152;GO:0003824;GO:0016491;GO:0005524;GO:0000166;GO:0004748;GO:0000166;GO:0005524;GO:0006260	ribonucleoside-diphosphate reductase activity, thioredoxin disulfide as acceptor;DNA replication;oxidation-reduction process;ATP binding;DNA replication;oxidation-reduction process;metabolic process;catalytic activity;oxidoreductase activity;ATP binding;nucleotide binding;ribonucleoside-diphosphate reductase activity, thioredoxin disulfide as acceptor;nucleotide binding;ATP binding;DNA replication	Ribonucleoside-diphosphate reductase;Ribonucleoside-diphosphate reductase;Ribonucleoside-diphosphate reductase;Ribonucleoside-diphosphate reductase;Ribonucleoside-diphosphate reductase;Ribonucleoside-diphosphate reductase;Ribonucleoside-diphosphate reductase;Ribonucleoside-diphosphate reductase;Ribonucleoside-diphosphate reductase;Ribonucleoside-diphosphate reductase;Ribonucleoside-diphosphate re…	ATCC	NA	W8_v_Ctrl	120	FALSE	TRUE	Upregulated	W8_v_Ctrl_at_120
BZL39_E03360	79.9586	1.33529	0.277038	4.81988	1.44e-06	5.14e-05	1.05042	0.291317	RLP24 (YLR009W)	A0A1S7HIX3	GO:0042254	ribosome biogenesis	Ribosome biogenesis protein RLP24	ATCC	NA	W8_v_Ctrl	120	FALSE	TRUE	Upregulated	W8_v_Ctrl_at_120
BZL39_H04200	78.5372	1.70623	0.323869	5.26826	1.38e-07	6.67e-06	1.35836	0.352268	NOP53 (YPL146C)	A0A1S7HPS2	GO:0042254;GO:0005634;GO:0005654;GO:0005730;GO:0000027;GO:0005730;GO:0005654	ribosome biogenesis;nucleus;nucleoplasm;nucleolus;ribosomal large subunit assembly;nucleolus;nucleoplasm	Ribosome biogenesis protein NOP53;Ribosome biogenesis protein NOP53;Ribosome biogenesis protein NOP53;Ribosome biogenesis protein NOP53;Ribosome biogenesis protein NOP53;Ribosome biogenesis protein NOP53;Ribosome biogenesis protein NOP53	ATCC	NA	W8_v_Ctrl	120	TRUE	TRUE	Upregulated	W8_v_Ctrl_at_120
BZL39_D05170	53.4667	1.36506	0.309349	4.41268	1.02e-05	0.000269	1.00125	0.332892	PNO1 (YOR145C)	A0A1S7HHA2	GO:0003723	RNA binding	Pre-rRNA-processing protein PNO1	ATCC	NA	W8_v_Ctrl	120	FALSE	TRUE	Upregulated	W8_v_Ctrl_at_120
BZL39_D00950	49.7106	1.766	0.351292	5.02716	4.98e-07	2.02e-05	1.35869	0.389948	NOP9 (YJL010C)	A0A1S7HG75	GO:0003723;GO:0005730	RNA binding;nucleolus	Nucleolar protein 9;Nucleolar protein 9	ATCC	NA	W8_v_Ctrl	120	TRUE	TRUE	Upregulated	W8_v_Ctrl_at_120
BZL39_J01950	93.162	1.23505	0.24275	5.08775	3.62e-07	1.53e-05	1.01598	0.251236	MCD1 (YDL003W)	A0A1S7HSQ6	GO:0007062;GO:0008278;GO:0007049;GO:0005634;GO:0005634	sister chromatid cohesion;cohesin complex;cell cycle;nucleus;nucleus	MCD1 (YDL003W);MCD1 (YDL003W);MCD1 (YDL003W);MCD1 (YDL003W);MCD1 (YDL003W)	ATCC	NA	W8_v_Ctrl	120	FALSE	TRUE	Upregulated	W8_v_Ctrl_at_120
BZL39_M02110	71.7049	1.49374	0.285675	5.22879	1.71e-07	8.18e-06	1.20527	0.300134	MCD1 (YDL003W)	A0A1S7HX88	GO:0007062;GO:0008278;GO:0005634;GO:0007049;GO:0005634	sister chromatid cohesion;cohesin complex;nucleus;cell cycle;nucleus	MCD1 (YDL003W);MCD1 (YDL003W);MCD1 (YDL003W);MCD1 (YDL003W);MCD1 (YDL003W)	ATCC	NA	W8_v_Ctrl	120	FALSE	TRUE	Upregulated	W8_v_Ctrl_at_120
BZL39_D01410	97.2213	1.40666	0.272237	5.16704	2.38e-07	1.07e-05	1.13932	0.283704	NOP14 (YDL148C)	A0A1S7HGE3	GO:0032040;GO:0042254;GO:0005634;GO:0005730	small-subunit processome;ribosome biogenesis;nucleus;nucleolus	NOP14 (YDL148C);NOP14 (YDL148C);NOP14 (YDL148C);NOP14 (YDL148C)	ATCC	NA	W8_v_Ctrl	120	FALSE	TRUE	Upregulated	W8_v_Ctrl_at_120
BZL39_A04670	29.3995	2.87107	0.527389	5.44393	5.21e-08	2.77e-06	2.35736	0.634037	KSS1 (YGR040W)	A0A1S7H942	GO:0016740;GO:0016301;GO:0004674;GO:0005524;GO:0000166;GO:0016310;GO:0004707;GO:0000165;GO:0000165;GO:0004707;GO:0004672;GO:0005524;GO:0006468	transferase activity;kinase activity;protein serine/threonine kinase activity;ATP binding;nucleotide binding;phosphorylation;MAP kinase activity;MAPK cascade;MAPK cascade;MAP kinase activity;protein kinase activity;ATP binding;protein phosphorylation	Mitogen-activated protein kinase;Mitogen-activated protein kinase;Mitogen-activated protein kinase;Mitogen-activated protein kinase;Mitogen-activated protein kinase;Mitogen-activated protein kinase;Mitogen-activated protein kinase;Mitogen-activated protein kinase;Mitogen-activated protein kinase;Mitogen-activated protein kinase;Mitogen-activated protein kinase;Mitogen-activated protein kinase;Mit…	ATCC	NA	W8_v_Ctrl	120	TRUE	TRUE	Upregulated	W8_v_Ctrl_at_120
BZL39_D07290	46.0408	2.18771	0.324139	6.7493	1.49e-11	1.53e-09	1.95176	0.361007	(ZYRO0E09966g)	A0A1S7HI90	GO:0022857;GO:0055085;GO:0016021;GO:0016020	transmembrane transporter activity;transmembrane transport;integral component of membrane;membrane	MFS domain-containing protein;MFS domain-containing protein;MFS domain-containing protein;MFS domain-containing protein	ATCC	NA	W8_v_Ctrl	120	TRUE	TRUE	Upregulated	W8_v_Ctrl_at_120
BZL39_B04920	216.081	2.47778	0.196019	12.6405	1.26e-36	1.24e-33	2.42026	0.198629	ACO2 (YJL200C)	A0A1S7HCC6	GO:0006099;GO:0051539;GO:0003994;GO:0016829;GO:0046872;GO:0051536;GO:0005739;GO:0005739;GO:0046872;GO:0051539	tricarboxylic acid cycle;4 iron, 4 sulfur cluster binding;aconitate hydratase activity;lyase activity;metal ion binding;iron-sulfur cluster binding;mitochondrion;mitochondrion;metal ion binding;4 iron, 4 sulfur cluster binding	Aconitate hydratase, mitochondrial;Aconitate hydratase, mitochondrial;Aconitate hydratase, mitochondrial;Aconitate hydratase, mitochondrial;Aconitate hydratase, mitochondrial;Aconitate hydratase, mitochondrial;Aconitate hydratase, mitochondrial;Aconitate hydratase, mitochondrial;Aconitate hydratase, mitochondrial;Aconitate hydratase, mitochondrial	ATCC	NA	W8_v_Ctrl	120	TRUE	TRUE	Upregulated	W8_v_Ctrl_at_120
BZL39_G01650	115.19	1.52788	0.234102	6.52656	6.73e-11	6.15e-09	1.34074	0.242395	ACO2 (YJL200C)	A0A1S7HM70	GO:0006099;GO:0051539;GO:0003994;GO:0046872;GO:0016829;GO:0005739;GO:0051536;GO:0005739;GO:0051539;GO:0046872	tricarboxylic acid cycle;4 iron, 4 sulfur cluster binding;aconitate hydratase activity;metal ion binding;lyase activity;mitochondrion;iron-sulfur cluster binding;mitochondrion;4 iron, 4 sulfur cluster binding;metal ion binding	Aconitate hydratase, mitochondrial;Aconitate hydratase, mitochondrial;Aconitate hydratase, mitochondrial;Aconitate hydratase, mitochondrial;Aconitate hydratase, mitochondrial;Aconitate hydratase, mitochondrial;Aconitate hydratase, mitochondrial;Aconitate hydratase, mitochondrial;Aconitate hydratase, mitochondrial;Aconitate hydratase, mitochondrial	ATCC	NA	W8_v_Ctrl	120	TRUE	TRUE	Upregulated	W8_v_Ctrl_at_120
BZL39_N02320	30.0779	1.6677	0.410057	4.067	4.76e-05	0.000971	1.04119	0.462498	SMM1 (YNR015W)	A0A1S7HYR6	GO:0008033;GO:0017150;GO:0050660;GO:0055114;GO:0003824;GO:0055114;GO:0008033;GO:0016491;GO:0002943	tRNA processing;tRNA dihydrouridine synthase activity;flavin adenine dinucleotide binding;oxidation-reduction process;catalytic activity;oxidation-reduction process;tRNA processing;oxidoreductase activity;tRNA dihydrouridine synthesis	SMM1 (YNR015W);SMM1 (YNR015W);SMM1 (YNR015W);SMM1 (YNR015W);SMM1 (YNR015W);SMM1 (YNR015W);SMM1 (YNR015W);SMM1 (YNR015W);SMM1 (YNR015W)	ATCC	NA	W8_v_Ctrl	120	TRUE	TRUE	Upregulated	W8_v_Ctrl_at_120

## Sheet: W8_down_120 min
Table S2. Genes contributing to GO terms, transcriptomics.
gene_id	baseMean	log2FoldChange	lfcSE	stat	pvalue	padj	log2FoldChange.shrinked	lfcSE.shrinked	description	uniprot_id	go_ids	go_descs	gene_descs	strain	gene_product_descs	contrast	time	is_de_at_1p5	is_de_at_1p0_shrinked	direction	full_contrast
BZL39_I03690	979.294	-1.15137	0.152961	-7.52718	5.18e-14	7.66e-12	-1.06636	0.152952	ACH1 (YBL015W)	A0A1S7HRD7	GO:0003986;GO:0019679;GO:0006083;GO:0008775;GO:0003986	acetyl-CoA hydrolase activity;propionate metabolic process, methylcitrate cycle;acetate metabolic process;acetate CoA-transferase activity;acetyl-CoA hydrolase activity	Acetyl-CoA deacylase;Acetyl-CoA deacylase;Acetyl-CoA deacylase;Acetyl-CoA deacylase;Acetyl-CoA deacylase	ATCC	NA	W8_v_Ctrl	120	FALSE	TRUE	Downregulated	W8_v_Ctrl_at_120
BZL39_N00430	114.851	-1.2662	0.225434	-5.61672	1.95e-08	1.11e-06	-1.0811	0.229749	PCK1 (YKR097W)	A0A1S7HY93	GO:0006094;GO:0017076;GO:0004611;GO:0004612;GO:0005524;GO:0016829;GO:0005524;GO:0000166;GO:0004612;GO:0006094	gluconeogenesis;purine nucleotide binding;phosphoenolpyruvate carboxykinase activity;phosphoenolpyruvate carboxykinase (ATP) activity;ATP binding;lyase activity;ATP binding;nucleotide binding;phosphoenolpyruvate carboxykinase (ATP) activity;gluconeogenesis	Phosphoenolpyruvate carboxykinase (ATP);Phosphoenolpyruvate carboxykinase (ATP);Phosphoenolpyruvate carboxykinase (ATP);Phosphoenolpyruvate carboxykinase (ATP);Phosphoenolpyruvate carboxykinase (ATP);Phosphoenolpyruvate carboxykinase (ATP);Phosphoenolpyruvate carboxykinase (ATP);Phosphoenolpyruvate carboxykinase (ATP);Phosphoenolpyruvate carboxykinase (ATP);Phosphoenolpyruvate carboxykinase (ATP)	ATCC	NA	W8_v_Ctrl	120	FALSE	TRUE	Downregulated	W8_v_Ctrl_at_120
BZL39_B02500	609.113	-1.28726	0.149776	-8.59456	8.36e-18	2e-15	-1.20631	0.150587	GUT1 (YHL032C)	A0A1S7HBG3	GO:0004370;GO:0005975;GO:0006072;GO:0016773;GO:0006071;GO:0016740;GO:0016301;GO:0016310;GO:0005524;GO:0000166;GO:0004370;GO:0019563	glycerol kinase activity;carbohydrate metabolic process;glycerol-3-phosphate metabolic process;phosphotransferase activity, alcohol group as acceptor;glycerol metabolic process;transferase activity;kinase activity;phosphorylation;ATP binding;nucleotide binding;glycerol kinase activity;glycerol catabolic process	Glycerol kinase;Glycerol kinase;Glycerol kinase;Glycerol kinase;Glycerol kinase;Glycerol kinase;Glycerol kinase;Glycerol kinase;Glycerol kinase;Glycerol kinase;Glycerol kinase;Glycerol kinase	ATCC	NA	W8_v_Ctrl	120	FALSE	TRUE	Downregulated	W8_v_Ctrl_at_120
BZL39_G04130	273.815	-1.84434	0.162604	-11.3425	8.08e-30	5.51e-27	-1.77601	0.168421	GUT1 (YHL032C)	A0A1S7HMY8	GO:0004370;GO:0005975;GO:0006072;GO:0016773;GO:0016740;GO:0016301;GO:0006071;GO:0000166;GO:0016310;GO:0005524;GO:0004370;GO:0019563	glycerol kinase activity;carbohydrate metabolic process;glycerol-3-phosphate metabolic process;phosphotransferase activity, alcohol group as acceptor;transferase activity;kinase activity;glycerol metabolic process;nucleotide binding;phosphorylation;ATP binding;glycerol kinase activity;glycerol catabolic process	Glycerol kinase;Glycerol kinase;Glycerol kinase;Glycerol kinase;Glycerol kinase;Glycerol kinase;Glycerol kinase;Glycerol kinase;Glycerol kinase;Glycerol kinase;Glycerol kinase;Glycerol kinase	ATCC	NA	W8_v_Ctrl	120	TRUE	TRUE	Downregulated	W8_v_Ctrl_at_120
BZL39_A03520	450.59	-1.18294	0.129349	-9.14537	5.94e-20	1.82e-17	-1.12198	0.129377	GCV2 (YMR189W)	A0A1S7H8T5	GO:0006544;GO:0006546;GO:0055114;GO:0003824;GO:0004375;GO:0055114;GO:0005739;GO:0016491;GO:0004375;GO:0005739;GO:0005739;GO:0004375	glycine metabolic process;glycine catabolic process;oxidation-reduction process;catalytic activity;glycine dehydrogenase (decarboxylating) activity;oxidation-reduction process;mitochondrion;oxidoreductase activity;glycine dehydrogenase (decarboxylating) activity;mitochondrion;mitochondrion;glycine dehydrogenase (decarboxylating) activity	Glycine cleavage system P protein;Glycine cleavage system P protein;Glycine cleavage system P protein;Glycine cleavage system P protein;Glycine cleavage system P protein;Glycine cleavage system P protein;Glycine cleavage system P protein;Glycine cleavage system P protein;Glycine cleavage system P protein;Glycine cleavage system P protein;Glycine cleavage system P protein;Glycine cleavage system P…	ATCC	NA	W8_v_Ctrl	120	FALSE	TRUE	Downregulated	W8_v_Ctrl_at_120
BZL39_E05370	283.438	-1.08616	0.143101	-7.59017	3.19e-14	4.8e-12	-1.01184	0.14298	GCV2 (YMR189W)	A0A1S7HJP8	GO:0006544;GO:0006546;GO:0055114;GO:0003824;GO:0004375;GO:0055114;GO:0016491;GO:0005739;GO:0004375;GO:0005739;GO:0004375;GO:0005739	glycine metabolic process;glycine catabolic process;oxidation-reduction process;catalytic activity;glycine dehydrogenase (decarboxylating) activity;oxidation-reduction process;oxidoreductase activity;mitochondrion;glycine dehydrogenase (decarboxylating) activity;mitochondrion;glycine dehydrogenase (decarboxylating) activity;mitochondrion	Glycine cleavage system P protein;Glycine cleavage system P protein;Glycine cleavage system P protein;Glycine cleavage system P protein;Glycine cleavage system P protein;Glycine cleavage system P protein;Glycine cleavage system P protein;Glycine cleavage system P protein;Glycine cleavage system P protein;Glycine cleavage system P protein;Glycine cleavage system P protein;Glycine cleavage system P…	ATCC	NA	W8_v_Ctrl	120	FALSE	TRUE	Downregulated	W8_v_Ctrl_at_120
BZL39_A03760	1948.56	-1.21306	0.109172	-11.1114	1.1e-28	7e-26	-1.16955	0.109327	FAS2 (YPL231W)	A0A1S7H8V9	GO:0000287;GO:0004312;GO:0004315;GO:0005835;GO:0006633;GO:0016746;GO:0042759;GO:0004316;GO:0008897;GO:0046872;GO:0008152;GO:0006633;GO:0055114;GO:0016740;GO:0016491;GO:0006629;GO:0003824;GO:0006631;GO:0004315;GO:0004316;GO:0004321;GO:0102132;GO:0102131	magnesium ion binding;fatty acid synthase activity;3-oxoacyl-[acyl-carrier-protein] synthase activity;fatty acid synthase complex;fatty acid biosynthetic process;transferase activity, transferring acyl groups;long-chain fatty acid biosynthetic process;3-oxoacyl-[acyl-carrier-protein] reductase (NADPH) activity;holo-[acyl-carrier-protein] synthase activity;metal ion binding;metabolic process;fatty…	3-oxoacyl-[acyl-carrier-protein] reductase;3-oxoacyl-[acyl-carrier-protein] reductase;3-oxoacyl-[acyl-carrier-protein] reductase;3-oxoacyl-[acyl-carrier-protein] reductase;3-oxoacyl-[acyl-carrier-protein] reductase;3-oxoacyl-[acyl-carrier-protein] reductase;3-oxoacyl-[acyl-carrier-protein] reductase;3-oxoacyl-[acyl-carrier-protein] reductase;3-oxoacyl-[acyl-carrier-protein] reductase;3-oxoacyl-[a…	ATCC	NA	W8_v_Ctrl	120	FALSE	TRUE	Downregulated	W8_v_Ctrl_at_120
BZL39_E05140	1873.99	-1.08327	0.10996	-9.85153	6.75e-23	2.99e-20	-1.03929	0.109722	FAS2 (YPL231W)	A0A1S7HJD8	GO:0000287;GO:0004312;GO:0004315;GO:0005835;GO:0006633;GO:0016746;GO:0042759;GO:0004316;GO:0008897;GO:0006633;GO:0046872;GO:0055114;GO:0008152;GO:0016740;GO:0016491;GO:0006629;GO:0006631;GO:0003824;GO:0102131;GO:0004316;GO:0102132;GO:0004321;GO:0004315	magnesium ion binding;fatty acid synthase activity;3-oxoacyl-[acyl-carrier-protein] synthase activity;fatty acid synthase complex;fatty acid biosynthetic process;transferase activity, transferring acyl groups;long-chain fatty acid biosynthetic process;3-oxoacyl-[acyl-carrier-protein] reductase (NADPH) activity;holo-[acyl-carrier-protein] synthase activity;fatty acid biosynthetic process;metal ion…	3-oxoacyl-[acyl-carrier-protein] reductase;3-oxoacyl-[acyl-carrier-protein] reductase;3-oxoacyl-[acyl-carrier-protein] reductase;3-oxoacyl-[acyl-carrier-protein] reductase;3-oxoacyl-[acyl-carrier-protein] reductase;3-oxoacyl-[acyl-carrier-protein] reductase;3-oxoacyl-[acyl-carrier-protein] reductase;3-oxoacyl-[acyl-carrier-protein] reductase;3-oxoacyl-[acyl-carrier-protein] reductase;3-oxoacyl-[a…	ATCC	NA	W8_v_Ctrl	120	FALSE	TRUE	Downregulated	W8_v_Ctrl_at_120
BZL39_B09630	1261.29	-1.181	0.157081	-7.51838	5.55e-14	8.06e-12	-1.09139	0.157204	IGD1 (YFR017C) and YOL024W	NA	NA	NA	NA	ATCC	NA	W8_v_Ctrl	120	FALSE	TRUE	Downregulated	W8_v_Ctrl_at_120
BZL39_J03870	215.497	-1.22569	0.20911	-5.86147	4.59e-09	2.86e-07	-1.06638	0.21184	SPO23 (YBR250W)	NA	NA	NA	NA	ATCC	NA	W8_v_Ctrl	120	FALSE	TRUE	Downregulated	W8_v_Ctrl_at_120
BZL39_C01970	74.5771	-1.25924	0.234294	-5.37463	7.67e-08	3.91e-06	-1.05796	0.24021	PEX21 (YGR239C) and PEX18 (YHR160C)	NA	NA	NA	NA	ATCC	NA	W8_v_Ctrl	120	FALSE	TRUE	Downregulated	W8_v_Ctrl_at_120
BZL39_H03200	3730.85	-1.34901	0.116494	-11.5801	5.2e-31	3.84e-28	-1.30063	0.117279	(ZYRO0F09262g)	A0A1S7HPK5	GO:0009116;GO:0003824;GO:0055085	nucleoside metabolic process;catalytic activity;transmembrane transport	(ZYRO0F09262g);(ZYRO0F09262g);(ZYRO0F09262g)	ATCC	NA	W8_v_Ctrl	120	FALSE	TRUE	Downregulated	W8_v_Ctrl_at_120
BZL39_B06790	3500.26	-1.1841	0.12094	-9.79076	1.23e-22	4.97e-20	-1.13074	0.120981	(ZYRO0F09262g)	A0A1S7HCM3	GO:0009116;GO:0003824;GO:0055085	nucleoside metabolic process;catalytic activity;transmembrane transport	(ZYRO0F09262g);(ZYRO0F09262g);(ZYRO0F09262g)	ATCC	NA	W8_v_Ctrl	120	FALSE	TRUE	Downregulated	W8_v_Ctrl_at_120
BZL39_J02700	813.329	-1.20729	0.137959	-8.75112	2.11e-18	5.85e-16	-1.13807	0.138122	HAP4 (YKL109W)	A0A1S7HSV3	GO:0005634;GO:0006355;GO:0005634	nucleus;regulation of transcription, DNA-templated;nucleus	Hap4_Hap_bind domain-containing protein;Hap4_Hap_bind domain-containing protein;Hap4_Hap_bind domain-containing protein	ATCC	NA	W8_v_Ctrl	120	FALSE	TRUE	Downregulated	W8_v_Ctrl_at_120
BZL39_I05570	424.781	-1.30624	0.133389	-9.79276	1.21e-22	4.97e-20	-1.24217	0.134174	PHO84 (YML123C)	A0A1S7HS34	GO:0006797;GO:0006817;GO:0097079;GO:0005315;GO:0005384;GO:0005887;GO:0006828;GO:0097080;GO:0006817;GO:0022857;GO:0005315;GO:0016021;GO:0055085;GO:0006817;GO:0016021;GO:0016020;GO:0071421	polyphosphate metabolic process;phosphate ion transport;selenite:proton symporter activity;inorganic phosphate transmembrane transporter activity;manganese ion transmembrane transporter activity;integral component of plasma membrane;manganese ion transport;plasma membrane selenite transport;phosphate ion transport;transmembrane transporter activity;inorganic phosphate transmembrane transporter ac…	MFS domain-containing protein;MFS domain-containing protein;MFS domain-containing protein;MFS domain-containing protein;MFS domain-containing protein;MFS domain-containing protein;MFS domain-containing protein;MFS domain-containing protein;MFS domain-containing protein;MFS domain-containing protein;MFS domain-containing protein;MFS domain-containing protein;MFS domain-containing protein;MFS domai…	ATCC	NA	W8_v_Ctrl	120	FALSE	TRUE	Downregulated	W8_v_Ctrl_at_120
BZL39_N03680	1100.57	-1.39702	0.153918	-9.07637	1.12e-19	3.32e-17	-1.31355	0.155864	CAR2 (YLR438W)	A0A1S7HZB5	GO:0030170;GO:0003824;GO:0004587;GO:0008483;GO:0016740;GO:0008483;GO:0004587;GO:0050155;GO:0055129	pyridoxal phosphate binding;catalytic activity;ornithine-oxo-acid transaminase activity;transaminase activity;transferase activity;transaminase activity;ornithine-oxo-acid transaminase activity;ornithine(lysine) transaminase activity;L-proline biosynthetic process	Ornithine aminotransferase;Ornithine aminotransferase;Ornithine aminotransferase;Ornithine aminotransferase;Ornithine aminotransferase;Ornithine aminotransferase;Ornithine aminotransferase;Ornithine aminotransferase;Ornithine aminotransferase	ATCC	NA	W8_v_Ctrl	120	FALSE	TRUE	Downregulated	W8_v_Ctrl_at_120
BZL39_F02690	1155.36	-1.24878	0.14869	-8.39853	4.52e-17	9.78e-15	-1.16866	0.149175	CAR2 (YLR438W)	A0A1S7HL33	GO:0030170;GO:0003824;GO:0004587;GO:0008483;GO:0016740;GO:0008483;GO:0004587;GO:0050155;GO:0055129	pyridoxal phosphate binding;catalytic activity;ornithine-oxo-acid transaminase activity;transaminase activity;transferase activity;transaminase activity;ornithine-oxo-acid transaminase activity;ornithine(lysine) transaminase activity;L-proline biosynthetic process	Ornithine aminotransferase;Ornithine aminotransferase;Ornithine aminotransferase;Ornithine aminotransferase;Ornithine aminotransferase;Ornithine aminotransferase;Ornithine aminotransferase;Ornithine aminotransferase;Ornithine aminotransferase	ATCC	NA	W8_v_Ctrl	120	FALSE	TRUE	Downregulated	W8_v_Ctrl_at_120
BZL39_A00310	833.593	-1.83576	0.152905	-12.0059	3.31e-33	2.67e-30	-1.7753	0.157777	(ZYRO0C00374g)	A0A1S7H7W5	GO:0022857;GO:0016021;GO:0055085;GO:0016021;GO:0016020	transmembrane transporter activity;integral component of membrane;transmembrane transport;integral component of membrane;membrane	MFS domain-containing protein;MFS domain-containing protein;MFS domain-containing protein;MFS domain-containing protein;MFS domain-containing protein	ATCC	NA	W8_v_Ctrl	120	TRUE	TRUE	Downregulated	W8_v_Ctrl_at_120
BZL39_I02380	776.904	-2.23594	0.305112	-7.32827	2.33e-13	3.13e-11	-2.04357	0.333567	(ZYRO0E02200g)	A0A1S7HR47	GO:0022857;GO:0016020;GO:0016021;GO:0055085;GO:0016021;GO:0016020;GO:0016020	transmembrane transporter activity;membrane;integral component of membrane;transmembrane transport;integral component of membrane;membrane;membrane	MFS domain-containing protein;MFS domain-containing protein;MFS domain-containing protein;MFS domain-containing protein;MFS domain-containing protein;MFS domain-containing protein;MFS domain-containing protein	ATCC	NA	W8_v_Ctrl	120	TRUE	TRUE	Downregulated	W8_v_Ctrl_at_120
BZL39_K00540	46.5813	-2.00573	0.301481	-6.65292	2.87e-11	2.8e-09	-1.76989	0.333762	STL1 (YDR536W)	A0A1S7HTW8	GO:0022857;GO:0016020;GO:0016021;GO:0055085;GO:0016021;GO:0016020;GO:0016020	transmembrane transporter activity;membrane;integral component of membrane;transmembrane transport;integral component of membrane;membrane;membrane	MFS domain-containing protein;MFS domain-containing protein;MFS domain-containing protein;MFS domain-containing protein;MFS domain-containing protein;MFS domain-containing protein;MFS domain-containing protein	ATCC	NA	W8_v_Ctrl	120	TRUE	TRUE	Downregulated	W8_v_Ctrl_at_120
BZL39_L03890	73.4877	-1.38625	0.303751	-4.56376	5.02e-06	0.000147	-1.04089	0.324883	hypothetical protein	A0A1S7HW74	GO:0022857;GO:0016020;GO:0016021;GO:0055085;GO:0016021;GO:0016020;GO:0016020	transmembrane transporter activity;membrane;integral component of membrane;transmembrane transport;integral component of membrane;membrane;membrane	MFS domain-containing protein;MFS domain-containing protein;MFS domain-containing protein;MFS domain-containing protein;MFS domain-containing protein;MFS domain-containing protein;MFS domain-containing protein	ATCC	NA	W8_v_Ctrl	120	FALSE	TRUE	Downregulated	W8_v_Ctrl_at_120
BZL39_C00630	67.5257	-1.63506	0.240986	-6.78489	1.16e-11	1.26e-09	-1.44587	0.253154	STL1 (YDR536W)	A0A1S7HDL1	GO:0022857;GO:0016020;GO:0016021;GO:0055085;GO:0016020;GO:0016021;GO:0016020	transmembrane transporter activity;membrane;integral component of membrane;transmembrane transport;membrane;integral component of membrane;membrane	MFS domain-containing protein;MFS domain-containing protein;MFS domain-containing protein;MFS domain-containing protein;MFS domain-containing protein;MFS domain-containing protein;MFS domain-containing protein	ATCC	NA	W8_v_Ctrl	120	TRUE	TRUE	Downregulated	W8_v_Ctrl_at_120
BZL39_O02350	377.791	-2.45542	0.371767	-6.60472	3.98e-11	3.84e-09	-2.19379	0.413527	(ZYRO0E02200g)	A0A1S7I0E0	GO:0022857;GO:0016020;GO:0016021;GO:0055085;GO:0016020;GO:0016021;GO:0016020	transmembrane transporter activity;membrane;integral component of membrane;transmembrane transport;membrane;integral component of membrane;membrane	MFS domain-containing protein;MFS domain-containing protein;MFS domain-containing protein;MFS domain-containing protein;MFS domain-containing protein;MFS domain-containing protein;MFS domain-containing protein	ATCC	NA	W8_v_Ctrl	120	TRUE	TRUE	Downregulated	W8_v_Ctrl_at_120
BZL39_K04990	2035.33	-1.32364	0.154326	-8.57691	9.75e-18	2.27e-15	-1.23822	0.155533	hypothetical protein	A0A1S7HVA6	GO:0022857;GO:0055085;GO:0016021;GO:0016020	transmembrane transporter activity;transmembrane transport;integral component of membrane;membrane	MFS domain-containing protein;MFS domain-containing protein;MFS domain-containing protein;MFS domain-containing protein	ATCC	NA	W8_v_Ctrl	120	FALSE	TRUE	Downregulated	W8_v_Ctrl_at_120
BZL39_E03890	57.2494	-1.28371	0.269669	-4.76032	1.93e-06	6.67e-05	-1.01059	0.283646	hypothetical protein	A0A1S7HJH0	GO:0022857;GO:0055085;GO:0016020;GO:0016021	transmembrane transporter activity;transmembrane transport;membrane;integral component of membrane	MFS domain-containing protein;MFS domain-containing protein;MFS domain-containing protein;MFS domain-containing protein	ATCC	NA	W8_v_Ctrl	120	FALSE	TRUE	Downregulated	W8_v_Ctrl_at_120
BZL39_F02190	139.65	-2.01224	0.188859	-10.6547	1.66e-26	8.65e-24	-1.93359	0.197021	SIP4 (YJL089W)	A0A1S7HKM2	GO:0008270;GO:0000981;GO:0006355;GO:0006357	zinc ion binding;DNA-binding transcription factor activity, RNA polymerase II-specific;regulation of transcription, DNA-templated;regulation of transcription by RNA polymerase II	Zn(2)-C6 fungal-type domain-containing protein;Zn(2)-C6 fungal-type domain-containing protein;Zn(2)-C6 fungal-type domain-containing protein;Zn(2)-C6 fungal-type domain-containing protein	ATCC	NA	W8_v_Ctrl	120	TRUE	TRUE	Downregulated	W8_v_Ctrl_at_120
BZL39_D03460	244.869	-1.98907	0.212358	-9.36659	7.49e-21	2.77e-18	-1.884	0.224309	SIP4 (YJL089W)	A0A1S7HH61	GO:0008270;GO:0000981;GO:0006355;GO:0006357	zinc ion binding;DNA-binding transcription factor activity, RNA polymerase II-specific;regulation of transcription, DNA-templated;regulation of transcription by RNA polymerase II	Zn(2)-C6 fungal-type domain-containing protein;Zn(2)-C6 fungal-type domain-containing protein;Zn(2)-C6 fungal-type domain-containing protein;Zn(2)-C6 fungal-type domain-containing protein	ATCC	NA	W8_v_Ctrl	120	TRUE	TRUE	Downregulated	W8_v_Ctrl_at_120
BZL39_P02800	55.1722	-1.51475	0.299057	-5.0651	4.08e-07	1.7e-05	-1.198	0.31693	(ZYRO0F02200g)	A0A1S7I1H0	GO:0005385;GO:0030001;GO:0071577;GO:0016020;GO:0016021;GO:0046873;GO:0055085;GO:0016021;GO:0006811;GO:0016020;GO:0016020	zinc ion transmembrane transporter activity;metal ion transport;zinc ion transmembrane transport;membrane;integral component of membrane;metal ion transmembrane transporter activity;transmembrane transport;integral component of membrane;ion transport;membrane;membrane	(ZYRO0F02200g);(ZYRO0F02200g);(ZYRO0F02200g);(ZYRO0F02200g);(ZYRO0F02200g);(ZYRO0F02200g);(ZYRO0F02200g);(ZYRO0F02200g);(ZYRO0F02200g);(ZYRO0F02200g);(ZYRO0F02200g)	ATCC	NA	W8_v_Ctrl	120	TRUE	TRUE	Downregulated	W8_v_Ctrl_at_120
									STL1	plasma membrane glycerol transporter
