# Supplementary material for: Cellular Responses and Targets in Food Spoilage Yeasts Exposed to Antifungal Prenylated Isoflavonoids
Source: Microbiol Spectr. 2023 Jul 10;11(4):e01327-23. doi: 10.1128/spectrum.01327-23 (PMC10433819; doi:10.1128/spectrum.01327-23)
Supplement: Supplemental file 5 — Supplemental material. Download spectrum.01327-23-s0005.xlsx, XLSX file, 3.3 MB [file spectrum.01327-23-s0005.xlsx]

## Sheet: Glabridin
																						Table S3. Full deletant library used for chemogenomic screening (glabridin).
Gene	ORF	Growth ratio Glab	P value	ORF	384 Plate	384 Column	384 Row	Control 1	Control 2	Control 3	5ug/ml Glab 1	5ug/ml Glab 2	5ug/ml Glab 3	Control Av	5ug/ml Glab Av	Control SD	5ug/ml Glab SD	Growth ratio Glab	P value		GR <0.5	Gene	ORF	Growth ratio Glab	P value	logGR														GR >2.0	Gene	ORF	Growth ratio Glab	P value	logGR		GR >4.0	Gene	ORF
RHK1	YBL082C	58.6288	1.57501e-09	YBL082C	1	21	K	0.98437	0.989977	0.997238	0.0173744	0.0187256	0.0145847	0.990528	0.0168949	0.00645134	0.00211165	58.6288	1.57501e-09			RPL36A	YMR194W	0.272165	0.0005432	0.565168															RHK1	YBL082C	58.6288	1.57501e-09	1.76811			RHK1	YBL082C
VAC8	YEL013W	12.8743	4.4295e-08	YEL013W	4	3	C	0.616571	0.608264	0.599052	0.0449017	0.0479057	0.0488616	0.607962	0.047223	0.00876368	0.00206633	12.8743	4.4295e-08				YOR175C	0.32098	0.0173493	0.493522															YDC1	YPL087W	38.979	6.71744e-07	1.59083			VAC8	YEL013W
HEF3	YNL014W	0.514063	5.4264e-08	YNL014W	14	21	H	0.748035	0.729874	0.737069	1.42972	1.44436	1.43469	0.738326	1.43626	0.00914534	0.00744166	0.514063	5.4264e-08			SPR6	YER115C	0.329966	0.0188624	0.481531															RPS1B	YML063W	36.9179	0.000116079	1.56724			HDR1	YBR138C
ICE2	YIL090W	2.32188	1.65409e-07	YIL090W	7	8	E	0.623239	0.628109	0.629786	0.26182	0.273159	0.275197	0.627045	0.270059	0.00340085	0.0072075	2.32188	1.65409e-07			FCY21	YER060W	0.335521	0.0290084	0.47428															GAS1	YMR307W	36.851	1.23564e-06	1.56645			SPT8	YLR055C
HDR1	YBR138C	14.0818	3.66385e-07	YBR138C	1	3	B	1.06181	1.05002	1.05585	0.0492276	0.101338	0.0743822	1.05589	0.0749827	0.00589389	0.0260606	14.0818	3.66385e-07			DCS2	YOR173W	0.340238	0.0157754	0.468218															SAC3	YDR159W	30.3098	4.10703e-06	1.48158			PAT1	YCR077C
SPT8	YLR055C	5.12183	3.8327e-07	YLR055C	9	20	M	0.580086	0.570876	0.570954	0.122405	0.114219	0.0995675	0.573972	0.112064	0.00529523	0.0115703	5.12183	3.8327e-07				YOL150C	0.341027	0.0154227	0.467211															ERG6	YML008C	29.7338	0.000119134	1.47325			YDC1	YPL087W
LIT2	YIL105C	3.11878	4.78159e-07	YIL105C	7	8	G	0.687831	0.669061	0.682705	0.228678	0.213675	0.21162	0.679866	0.217991	0.00970167	0.00931211	3.11878	4.78159e-07			GLO4	YOR040W	0.344722	0.000590701	0.462531	Mitochondrial glyoxalase II, producing glutathione and lactate														MOG1	YJR074W	27.2755	0.000226391	1.43577			NCE102	YPR149W
PAT1	YCR077C	6.46921	4.98927e-07	YCR077C	2	22	D	0.50925	0.529348	0.512533	0.0740945	0.0779673	0.0877096	0.517044	0.0799238	0.0107816	0.00701524	6.46921	4.98927e-07				YOL092W	0.347177	0.0124842	0.459449															PHO5	YBR093C	22.0617	8.69362e-06	1.34364			MPD2	YOL088C
YDC1	YPL087W	38.979	6.71744e-07	YPL087W	13	14	F	0.631076	0.62334	0.595116	0.0141278	0.0151699	0.0181518	0.616511	0.0158165	0.0189274	0.00208849	38.979	6.71744e-07			SHO1	YER118C	0.3496	0.00755355	0.456428															SHE4	YOR035C	20.7144	0.00423988	1.31627			GAS1	YMR307W
NCE102	YPR149W	10.243	8.19001e-07	YPR149W	14	7	G	0.62821	0.643882	0.652535	0.0482071	0.0618567	0.0778336	0.641542	0.0626325	0.0123301	0.0148285	10.243	8.19001e-07			SER1	YOR184W	0.356297	0.026309	0.448188															PDR5	YOR153W	18.9335	1.52488e-05	1.27723			BRE5	YNR051C
	YGL050W	0.687241	8.37763e-07	YGL050W	5	16	O	0.716664	0.722442	0.702096	1.03521	1.04057	1.03988	0.713734	1.03855	0.0104844	0.00291494	0.687241	8.37763e-07			FMP29	YER080W	0.359381	0.0256381	0.444445															BRE5	YNR051C	18.0785	1.30221e-06	1.25716				YLR065C
MPD2	YOL088C	6.78656	1.20863e-06	YOL088C	12	21	I	0.655757	0.640892	0.660818	0.0889425	0.116214	0.0832765	0.652489	0.0961442	0.0103571	0.01761	6.78656	1.20863e-06				YOR082C	0.359572	0.0124601	0.444214																YBR108W	17.8953	0.000975089	1.25274			HHF1	YBR009C
GAS1	YMR307W	36.851	1.23564e-06	YMR307W	11	10	K	0.5805	0.580884	0.61752	0.0153934	0.0153241	0.0175554	0.592968	0.016091	0.0212636	0.00126871	36.851	1.23564e-06			MSO1	YNR049C	0.367029	0.000716968	0.4353	Lipid-interacting protein in SNARE complex assembly machinery;														SRB8	YCR081W	17.2833	0.00413436	1.23763				YCL045C
ADE6	YGR061C	3.69369	1.25369e-06	YGR061C	14	16	B	0.688122	0.686878	0.69017	0.168725	0.205674	0.18471	0.68839	0.186369	0.00166204	0.0185303	3.69369	1.25369e-06			CIN5	YOR028C	0.36942	0.00370032	0.432479															SIN4	YNL236W	16.5989	0.00421117	1.22008			LSM1	YJL124C
BRE5	YNR051C	18.0785	1.30221e-06	YNR051C	12	22	G	0.59123	0.569556	0.594504	0.0210653	0.0501832	0.0258444	0.585097	0.0323643	0.0135576	0.0156155	18.0785	1.30221e-06			AKR2	YOR034C	0.371581	0.0063571	0.429947																YLR218C	16.15	5.94192e-06	1.20817			PFK2	YMR205C
	YLR065C	6.85326	1.49364e-06	YLR065C	9	2	M	0.634087	0.600193	0.599443	0.0907836	0.0845036	0.092282	0.611241	0.0891898	0.0197885	0.00412691	6.85326	1.49364e-06			MMT2	YPL224C	0.377038	0.0138724	0.423615															BNI1	YNL271C	15.1079	0.000287549	1.1792			GSF2	YML048W
	YLR408C	1.54651	1.52729e-06	YLR408C	9	11	N	0.681963	0.668954	0.679679	0.433517	0.444805	0.434697	0.676865	0.437673	0.00694616	0.00620431	1.54651	1.52729e-06			CAJ1	YER048C	0.379275	0.0390081	0.421046															RPL37B	YDR500C	14.1024	3.39236e-05	1.14929			SAC3	YDR159W
PSP2	YML017W	3.64146	1.70669e-06	YML017W	10	6	K	0.672344	0.690304	0.669777	0.167618	0.192547	0.197969	0.677475	0.186045	0.0111842	0.0161867	3.64146	1.70669e-06			PEX11	YOL147C	0.38338	0.0266841	0.41637															HDR1	YBR138C	14.0818	3.66385e-07	1.14866			MNN10	YDR245W
HHF1	YBR009C	9.34953	1.78151e-06	YBR009C	1	15	O	1.02509	1.0437	1.0241	0.0767371	0.147602	0.106469	1.03096	0.110269	0.0110431	0.0355848	9.34953	1.78151e-06			GNP1	YDR508C	0.388395	0.0133481	0.410726															ERG2	YMR202W	13.4847	8.48587e-06	1.12984				YLR218C
	YCL045C	8.76374	1.78811e-06	YCL045C	2	11	E	0.663124	0.676748	0.638322	0.0755764	0.0616486	0.0884998	0.659398	0.0752416	0.0194819	0.0134287	8.76374	1.78811e-06				YOR166C	0.388494	0.0128932	0.410616															VAC8	YEL013W	12.8743	4.4295e-08	1.10972			PAC10	YGR078C
TPM2	YIL138C	0.657532	1.89264e-06	YIL138C	7	12	K	0.699172	0.671109	0.682181	1.03651	1.04411	1.04084	0.684154	1.04049	0.014135	0.00381367	0.657532	1.89264e-06				YFR055W	0.393104	0.0205714	0.405492															ASC1	YMR116C	12.7426	0.000566249	1.10526			ERG2	YMR202W
	YDR063W	0.640016	1.97442e-06	YDR063W	3	14	O	0.656462	0.651151	0.656781	1.00593	1.03334	1.03002	0.654798	1.0231	0.00316255	0.0149626	0.640016	1.97442e-06			RDR1	YOR380W	0.395437	0.0189465	0.402923															RPL16B	YNL069C	11.8764	7.09788e-05	1.07468			PHO5	YBR093C
LSM1	YJL124C	10.3095	2.12378e-06	YJL124C	7	10	D	0.50293	0.500132	0.480461	0.0314847	0.0579192	0.0544945	0.494508	0.0479661	0.0122451	0.0143757	10.3095	2.12378e-06				YOR271C	0.395576	0.0392045	0.402771															RPS4B	YHR203C	11.6911	0.00128169	1.06785			VAM7	YGL212W
PFK2	YMR205C	4.98994	2.45853e-06	YMR205C	10	5	J	0.625597	0.649171	0.639655	0.120568	0.14944	0.113649	0.638141	0.127885	0.0118596	0.0189844	4.98994	2.45853e-06			RUP1	YOR138C	0.399304	0.0210758	0.398697															GAL11	YOL051W	11.6777	0.00030407	1.06736			ALG8	YOR067C
SUM1	YDR310C	2.18678	2.76562e-06	YDR310C	3	13	B	0.664848	0.67826	0.66761	0.29637	0.2996	0.323519	0.670239	0.306496	0.00708244	0.0148301	2.18678	2.76562e-06			SGF11	YPL047W	0.40063	0.0191175	0.397256															MNN10	YDR245W	11.1353	5.22004e-06	1.0467			VAM10	YOR068C
	YIL100W	0.683443	3.01294e-06	YIL100W	7	14	G	0.686845	0.699776	0.698424	1.01497	1.00498	1.03085	0.695015	1.01693	0.00710747	0.0130504	0.683443	3.01294e-06			CEM1	YER061C	0.401572	0.00240541	0.396237	Mitochondrial beta-keto-acyl synthase; possible role in fatty acid synthesis														COS10	YNR075W	10.9025	1.31474e-05	1.03753			CTS1	YLR286C
GSF2	YML048W	6.22269	3.67423e-06	YML048W	10	6	O	0.625597	0.652335	0.63493	0.104394	0.123575	0.0794322	0.637621	0.102467	0.0135705	0.0221345	6.22269	3.67423e-06				YOR118W	0.403296	0.00120882	0.394376															PEP7	YDR323C	10.5277	0.0236607	1.02233				YDR459C
IDP2	YLR174W	0.65499	3.9639e-06	YLR174W	9	19	M	0.689757	0.68228	0.690145	1.03534	1.06883	1.04424	0.687394	1.04947	0.00443326	0.0173462	0.65499	3.9639e-06				YGR117C	0.404263	0.0119677	0.393336															RPE1	YJL121C	10.4479	1.71121e-05	1.01903			ARE2	YNR019W
VPS60	YDR486C	2.95588	4.01902e-06	YDR486C	4	14	I	0.646685	0.627413	0.661349	0.232432	0.208285	0.21406	0.645149	0.218259	0.0170198	0.0126092	2.95588	4.01902e-06			GRE1	YPL223C	0.405119	0.0192589	0.392417															LSM1	YJL124C	10.3095	2.12378e-06	1.01324			RPA34	YJL148W
SAC3	YDR159W	30.3098	4.10703e-06	YDR159W	3	23	O	0.424065	0.462948	0.430996	0.0129797	0.0194185	0.0110863	0.439336	0.0144948	0.0207399	0.00436787	30.3098	4.10703e-06			IPK1	YDR315C	0.405211	0.0466709	0.392319															NCE102	YPR149W	10.243	8.19001e-07	1.01043			COS10	YNR075W
	YLR003C	1.98706	4.71181e-06	YLR003C	9	8	E	0.695324	0.700936	0.672702	0.352934	0.336157	0.352129	0.689654	0.347073	0.0149465	0.00946228	1.98706	4.71181e-06			AAD6	YFL056C	0.408061	0.00091043	0.389274	Putative aryl-alcohol dehydrogenase; involved in oxidative stress response														RPS1A	YLR441C	9.66946	0.000302136	0.985402			ALG6	YOR002W
MNN10	YDR245W	11.1353	5.22004e-06	YDR245W	3	14	H	0.598962	0.59641	0.593431	0.0865313	0.0388371	0.0352746	0.596268	0.0535477	0.00276803	0.0286201	11.1353	5.22004e-06			RIS1	YOR191W	0.413308	0.0184363	0.383727															VPS70	YJR126C	9.645	5.14156e-05	0.984302				YGR042W
	YLR218C	16.15	5.94192e-06	YLR218C	9	22	D	0.402497	0.439751	0.405249	0.0306012	0.0260011	0.020642	0.415832	0.0257481	0.0207593	0.00498441	16.15	5.94192e-06				YNL144C	0.417549	0.0100859	0.379293															NUP133	YKR082W	9.42986	0.00186286	0.974505			PDR5	YOR153W
TDH2	YJR009C	0.762909	6.06969e-06	YJR009C	7	9	D	0.676491	0.691073	0.685325	0.906427	0.896182	0.88826	0.684296	0.896957	0.0073456	0.00910824	0.762909	6.06969e-06			ECM30	YLR436C	0.421766	0.000626826	0.374928	Cell wall synthesis?														HHF1	YBR009C	9.34953	1.78151e-06	0.97079			RPE1	YJL121C
PAC10	YGR078C	7.48466	6.20298e-06	YGR078C	5	23	F	0.596791	0.647725	0.638169	0.0743519	0.0988048	0.0783826	0.627562	0.0838464	0.027073	0.0131102	7.48466	6.20298e-06			PCP1	YGR101W	0.423992	0.0155202	0.372642															YME1	YPR024W	9.2461	0.00118841	0.965958			YHC3	YJL059W
ERG2	YMR202W	13.4847	8.48587e-06	YMR202W	10	9	J	0.623289	0.687667	0.683362	0.0573431	0.0416707	0.0488814	0.664773	0.0492984	0.0359907	0.00784451	13.4847	8.48587e-06			SCS2	YER120W	0.424717	0.00805756	0.371901															SPT4	YGR063C	8.82986	0.000298957	0.945954				YFL049W
PHO5	YBR093C	22.0617	8.69362e-06	YBR093C	1	18	L	0.937267	1.03659	1.03631	0.0376446	0.0506692	0.0481296	1.00339	0.0454811	0.0572646	0.00690441	22.0617	8.69362e-06				YNL146W	0.42529	0.0154517	0.371315																YCL045C	8.76374	1.78811e-06	0.942689			ERG5	YMR015C
VAM7	YGL212W	5.6537	8.90956e-06	YGL212W	5	8	B	0.625087	0.600422	0.584162	0.125826	0.0827824	0.111477	0.603224	0.106695	0.0206062	0.0219168	5.6537	8.90956e-06			GAT1	YFL021W	0.427448	0.0164202	0.369117																YGL024W	8.68549	0.00040545	0.938794			ADE8	YDR408C
ALG8	YOR067C	6.00563	9.0587e-06	YOR067C	12	6	L	0.633199	0.667502	0.656746	0.128733	0.0765953	0.120607	0.652482	0.108645	0.0175445	0.0280517	6.00563	9.0587e-06			RHO5	YNL180C	0.428153	0.0193124	0.368401															SNF5	YBR289W	8.66294	0.00636621	0.937665				YPL136W
ADE5,7	YGL234W	2.71929	9.07122e-06	YGL234W	5	14	F	0.672933	0.6488	0.674541	0.224962	0.26704	0.242115	0.665425	0.244706	0.0144202	0.0211582	2.71929	9.07122e-06			MRK1	YDL079C	0.428232	0.0471934	0.368321															YHC3	YJL059W	8.36866	1.83872e-05	0.922656				YLR184W
VAM10	YOR068C	4.86014	9.18008e-06	YOR068C	12	4	L	0.617985	0.596166	0.581706	0.131073	0.0977251	0.140709	0.598619	0.123169	0.0182635	0.0225556	4.86014	9.18008e-06				YDR090C	0.432003	0.027341	0.364513															ARO7	YPR060C	8.03842	0.00230461	0.905171			ECM33	YBR078W
HRB1	YNL004W	2.14523	9.26807e-06	YNL004W	11	20	O	0.661047	0.678084	0.687211	0.332058	0.315676	0.296846	0.675447	0.31486	0.0132794	0.0176203	2.14523	9.26807e-06			ITC1	YGL133W	0.432847	0.00977831	0.363666															SIP3	YNL257C	7.94853	4.25074e-05	0.900287			RPL37B	YDR500C
NTH1	YDR001C	2.24786	9.54943e-06	YDR001C	3	2	I	0.603753	0.617785	0.628084	0.272573	0.257989	0.292275	0.616541	0.274279	0.012213	0.0172067	2.24786	9.54943e-06			SEY1	YOR165W	0.433005	0.00576242	0.363507															HMF1	YER057C	7.93121	6.83059e-05	0.899339			KRE1	YNL322C
YEH3	YLR020C	2.51977	1.03809e-05	YLR020C	9	6	G	0.697551	0.68228	0.685493	0.301932	0.259082	0.258633	0.688441	0.273216	0.00805119	0.0248701	2.51977	1.03809e-05			SDC1	YDR469W	0.434072	0.0206037	0.362438																YKL069W	7.84854	0.0142734	0.894789			RRI1	YDL216C
CTS1	YLR286C	4.01409	1.04648e-05	YLR286C	9	14	L	0.622953	0.623113	0.633747	0.182587	0.16065	0.125066	0.626604	0.156101	0.00618634	0.0290289	4.01409	1.04648e-05			CKA2	YOR061W	0.43429	0.0484822	0.36222															PGD1	YGL025C	7.56564	0.0346143	0.878845			SIP3	YNL257C
	YDR459C	4.23387	1.06039e-05	YDR459C	4	2	E	0.624738	0.630229	0.590708	0.121499	0.156214	0.158218	0.615225	0.14531	0.0214089	0.0206459	4.23387	1.06039e-05				YNL254C	0.434508	0.0164806	0.362002															PAC10	YGR078C	7.48466	6.20298e-06	0.874172			ADE4	YMR300C
ARE2	YNR019W	4.13749	1.14956e-05	YNR019W	12	22	C	0.673593	0.694677	0.727133	0.191929	0.163756	0.150759	0.698468	0.168814	0.0269702	0.0210458	4.13749	1.14956e-05				YER139C	0.43536	0.00727798	0.361152															SPT3	YDR392W	7.46888	0.000153563	0.873255			TCB3	YML072C
RPA34	YJL148W	6.74742	1.26811e-05	YJL148W	7	16	H	0.669588	0.691585	0.685849	0.143338	0.083748	0.0762923	0.682341	0.101126	0.0114107	0.0367462	6.74742	1.26811e-05			FMP31	YOR286W	0.438051	0.0229062	0.358476															YDJ1	YNL064C	7.43899	0.00215281	0.871514			VPS70	YJR126C
COS10	YNR075W	10.9025	1.31474e-05	YNR075W	12	6	I	0.622706	0.650517	0.589268	0.0702178	0.0316946	0.0689185	0.620831	0.0569436	0.0306674	0.0218759	10.9025	1.31474e-05				YGR045C	0.438974	0.0336565	0.357561															ALG6	YOR002W	7.38247	1.33519e-05	0.868202			SSO1	YPL232W
ALG6	YOR002W	7.38247	1.33519e-05	YOR002W	12	8	B	0.671495	0.673729	0.702701	0.0819208	0.0633892	0.132094	0.682642	0.0924679	0.0174077	0.0355459	7.38247	1.33519e-05				YJL120W	0.439041	0.00549479	0.357495			Note also two genes in inositolphospho- metabolism (IPT1, SIW14) are high up in the list, column X, also linked to sphingolipid metabolism like Faa1 and Faa4												ERG5	YMR015C	7.36371	2.36635e-05	0.867097				YEL059W
ATH1	YPR026W	2.47837	1.35639e-05	YPR026W	14	6	G	0.652058	0.70121	0.686117	0.285436	0.264438	0.272999	0.679795	0.274291	0.0251783	0.0105589	2.47837	1.35639e-05				YGL117W	0.444794	0.0123566	0.351841															YSP1	YHR155W	7.34607	8.33415e-05	0.866055			MFT1	YML062C
AYR1	YIL124W	0.822205	1.38379e-05	YIL124W	7	6	I	0.666136	0.65524	0.665415	0.809488	0.79678	0.810151	0.662264	0.805473	0.00609341	0.0075355	0.822205	1.38379e-05			HHT2	YNL031C	0.444951	0.00796159	0.351688															SCS7	YMR272C	7.29077	0.000118786	0.862774			ILM1	YJR118C
	YIR014W	0.730321	1.41563e-05	YIR014W	7	13	C	0.675011	0.691073	0.676942	0.935426	0.916532	0.945479	0.681009	0.932479	0.00876941	0.0146969	0.730321	1.41563e-05				YFR018C	0.44615	0.0361265	0.350519															BEM2	YER155C	7.13828	7.49427e-05	0.853593				YGL042C
	YGR042W	4.61447	1.44541e-05	YGR042W	5	15	B	0.603994	0.624073	0.632658	0.135359	0.104146	0.163732	0.620242	0.134412	0.0147113	0.0298047	4.61447	1.44541e-05			SET7	YDR257C	0.446624	0.0471704	0.350058															VPS1	YKR001C	7.09647	6.63993e-05	0.851042			ATG22	YCL038C
	YOL138C	3.47179	1.46873e-05	YOL138C	12	13	O	0.64474	0.653914	0.624752	0.15916	0.213939	0.180911	0.641135	0.18467	0.0149112	0.027582	3.47179	1.46873e-05			MUM3	YOR298W	0.446909	0.0419801	0.349781															GRR1	YJR090C	6.98382	0.000176994	0.844093				YCR079W
PDR5	YOR153W	18.9335	1.52488e-05	YOR153W	12	17	J	0.703496	0.682222	0.759708	0.0257465	0.0660305	0.021537	0.715142	0.0377713	0.0400344	0.0245635	18.9335	1.52488e-05			TRS33	YOR115C	0.447814	0.00451101	0.348902															RPS10B	YMR230W	6.95142	0.000271845	0.842073			VPS1	YKR001C
IDS2	YJL146W	0.65596	1.56604e-05	YJL146W	7	20	H	0.676491	0.716157	0.708903	1.07545	1.05116	1.07717	0.700517	1.06793	0.021121	0.0145501	0.65596	1.56604e-05			MET32	YDR253C	0.448331	0.0185918	0.348402															SPF1	YEL031W	6.86075	0.000388544	0.836371			HMF1	YER057C
SIR4	YDR227W	2.35156	1.63598e-05	YDR227W	3	6	F	0.685212	0.66627	0.652449	0.266084	0.307923	0.278166	0.667977	0.284057	0.016448	0.0215327	2.35156	1.63598e-05			RPS6A	YPL090C	0.44929	0.00753557	0.347473																YLR065C	6.85326	1.49364e-06	0.835897			RPL16B	YNL069C
RPE1	YJL121C	10.4479	1.71121e-05	YJL121C	7	16	D	0.615843	0.640395	0.627167	0.104397	0.0422654	0.0336049	0.627801	0.060089	0.0122881	0.0386151	10.4479	1.71121e-05			RIM20	YOR275C	0.450901	0.0119062	0.345919																YLR184W	6.79766	3.00785e-05	0.832359			BEM2	YER155C
FAB1	YFR019W	2.74044	1.74705e-05	YFR019W	5	8	C	0.629203	0.578383	0.601797	0.221149	0.209181	0.229922	0.603128	0.220084	0.025436	0.0104114	2.74044	1.74705e-05			MMS2	YGL087C	0.451303	0.0294836	0.345531															MPD2	YOL088C	6.78656	1.20863e-06	0.83165			VPS17	YOR132W
RPS16B	YDL083C	2.24471	1.75069e-05	YDL083C	2	13	B	0.439117	0.458876	0.429778	0.189682	0.194012	0.207816	0.44259	0.19717	0.0148568	0.00947081	2.24471	1.75069e-05				YDR008C	0.452473	0.0279879	0.344407															PRS3	YHL011C	6.76525	0.0063628	0.830284			FYV4	YHR059W
RPL27B	YDR471W	3.63305	1.75628e-05	YDR471W	4	12	G	0.593093	0.616149	0.577915	0.147911	0.152048	0.191956	0.595719	0.163972	0.0192517	0.0243231	3.63305	1.75628e-05			TFP1	YDL185W	0.452876	0.0248988	0.344021															RPA34	YJL148W	6.74742	1.26811e-05	0.829138			YSP1	YHR155W
OSH6	YKR003W	0.873796	1.81979e-05	YKR003W	8	14	H	0.643945	0.65466	0.6429	0.738481	0.741488	0.741951	0.647169	0.74064	0.00650879	0.001884	0.873796	1.81979e-05			DFM1	YDR411C	0.454732	0.0217737	0.342245															PAT1	YCR077C	6.46921	4.98927e-07	0.810851				YLL014W
YHC3	YJL059W	8.36866	1.83872e-05	YJL059W	7	11	M	0.662192	0.638347	0.625071	0.0347989	0.10175	0.0935489	0.64187	0.0766992	0.0188094	0.0365177	8.36866	1.83872e-05			PEX29	YDR479C	0.455312	0.00554463	0.341691			Generally lots around fatty acid/lipid metaboolism												RPN4	YDL020C	6.40287	0.000117668	0.806374			RPS1B	YML063W
RMD8	YFR048W	2.60259	1.87193e-05	YFR048W	5	2	G	0.658014	0.603647	0.622187	0.24212	0.246567	0.235148	0.627949	0.241278	0.0276375	0.00575599	2.60259	1.87193e-05			SHE10	YGL228W	0.456399	0.0308622	0.340655															GSF2	YML048W	6.22269	3.67423e-06	0.793978			RPN4	YDL020C
	YDR199W	2.14807	1.97184e-05	YDR199W	3	2	B	0.697191	0.651672	0.653532	0.305023	0.310697	0.316464	0.667465	0.310728	0.0257604	0.0057206	2.14807	1.97184e-05			MBF1	YOR298C-A	0.457002	0.0228821	0.340082															TCB3	YML072C	6.15016	4.82585e-05	0.788886			SCS7	YMR272C
	YFL049W	4.0236	2.09164e-05	YFL049W	4	7	L	0.692622	0.69894	0.693053	0.190172	0.199954	0.127971	0.694872	0.172699	0.00353008	0.0390433	4.0236	2.09164e-05			GLC3	YEL011W	0.457746	0.00692991	0.339375															ALG8	YOR067C	6.00563	9.0587e-06	0.778558			ERG6	YML008C
GYP6	YJL044C	0.663567	2.1896e-05	YJL044C	7	11	K	0.682407	0.661895	0.680609	0.994253	1.04098	1.01632	0.674971	1.01719	0.0113596	0.0233756	0.663567	2.1896e-05			HDA3	YPR179C	0.457917	0.0079326	0.339213																YCR079W	6.00275	6.10356e-05	0.77835				YDR186C
DOT6	YER088C	1.9745	2.35016e-05	YER088C	4	10	H	0.645154	0.650505	0.673029	0.309029	0.343671	0.344358	0.656229	0.332353	0.0147931	0.0202016	1.9745	2.35016e-05				YGL214W	0.458981	0.0453616	0.338205															ILM1	YJR118C	5.99512	5.7376e-05	0.777798			FZO1	YBR179C
ERG5	YMR015C	7.36371	2.36635e-05	YMR015C	10	9	M	0.669458	0.67923	0.754238	0.0955718	0.102021	0.0879864	0.700975	0.0951932	0.0463848	0.00702513	7.36371	2.36635e-05				YGR139W	0.45943	0.0213476	0.33778															MFT1	YML062C	5.92635	5.66029e-05	0.772788			SPT3	YDR392W
ADE8	YDR408C	5.18182	2.41485e-05	YDR408C	3	21	N	0.663051	0.654279	0.664361	0.084368	0.131769	0.166295	0.660564	0.127477	0.00548208	0.0411316	5.18182	2.41485e-05			YAF9	YNL107W	0.460865	0.0216551	0.336426															YPK1	YKL126W	5.90409	0.00351518	0.771153				YOR220W
OCA1	YNL099C	2.6005	2.47506e-05	YNL099C	11	19	M	0.626051	0.613863	0.607824	0.252892	0.253358	0.204281	0.615912	0.236843	0.00928475	0.028201	2.6005	2.47506e-05			CLN1	YMR199W	0.462102	0.00276226	0.335262															POP2	YNR052C	5.79169	0.00613316	0.762806			PMP2	YEL017C-A
HST1	YOL068C	2.42645	2.60661e-05	YOL068C	12	23	G	0.735497	0.72525	0.745747	0.278531	0.290534	0.340285	0.735498	0.303117	0.0102486	0.0327437	2.42645	2.60661e-05			AEP3	YPL005W	0.462953	0.0367223	0.334463															YAR1	YPL239W	5.76694	0.000510983	0.760946			GRR1	YJR090C
	YPL136W	4.4582	2.67481e-05	YPL136W	13	8	L	0.656703	0.654599	0.594476	0.158937	0.124393	0.144147	0.635259	0.142492	0.0353352	0.0173316	4.4582	2.67481e-05				YDR314C	0.463981	0.0377529	0.333499															VAM7	YGL212W	5.6537	8.90956e-06	0.752333			FMP27	YLR454W
ITR2	YOL103W	1.83945	2.70041e-05	YOL103W	12	23	K	0.702971	0.73997	0.708518	0.390879	0.372412	0.406332	0.717153	0.389874	0.0199538	0.0169824	1.83945	2.70041e-05			STE7	YDL159W	0.464955	0.0489528	0.332589															GUT1	YHL032C	5.49509	0.000499628	0.739975			MOG1	YJR074W
XBP1	YIL101C	0.62925	2.88602e-05	YIL101C	7	12	G	0.654796	0.65268	0.667511	1.03485	1.02298	1.08081	0.658329	1.04621	0.0080217	0.0305427	0.62925	2.88602e-05				YPR077C	0.466635	0.000586264	0.331023	Dubious ORF														ITT1	YML068W	5.46944	0.000632855	0.737943			RPS10B	YMR230W
	YBR030W	0.741068	2.92249e-05	YBR030W	1	2	B	1.1145	1.09269	1.08109	1.49999	1.44958	1.48764	1.09609	1.47907	0.0169657	0.026277	0.741068	2.92249e-05				YGL036W	0.467204	0.0231265	0.330493															LSM7	YNL147W	5.44879	0.000874305	0.7363				YDR532C
RMD5	YDR255C	2.98495	2.9421e-05	YDR255C	3	18	J	0.634899	0.595889	0.657864	0.199022	0.226087	0.207616	0.629551	0.210909	0.0313317	0.0138298	2.98495	2.9421e-05			PNS1	YOR161C	0.467392	0.0225232	0.330319															FZO1	YBR179C	5.38529	0.000134379	0.731209			ZIP2	YGL249W
IES5	YER092W	1.58584	2.9993e-05	YER092W	4	2	H	0.659445	0.647125	0.640768	0.417322	0.389494	0.42114	0.649113	0.409319	0.00949584	0.0172745	1.58584	2.9993e-05			DLD2	YDL178W	0.467716	0.0351897	0.330018																YGL042C	5.38365	5.96371e-05	0.731077			BNI1	YNL271C
	YER128W	0.627524	3.00181e-05	YER128W	4	22	N	0.657914	0.684297	0.684154	1.05915	1.11016	1.05983	0.675455	1.07638	0.0151909	0.0292566	0.627524	3.00181e-05			SRL1	YOR247W	0.469557	0.0148065	0.328312																YEL059W	5.29036	5.54041e-05	0.723485			SPT4	YGR063C
	YLR184W	6.79766	3.00785e-05	YLR184W	9	23	O	0.516622	0.514375	0.548278	0.111184	0.0482878	0.0728542	0.526425	0.0774422	0.0189588	0.0316983	6.79766	3.00785e-05			CIT3	YPR001W	0.47305	0.000232458	0.325093	mitochondrial citrate and methylcitrate synthase														WHI3	YNL197C	5.23356	0.000301919	0.718797			WHI3	YNL197C
PCK1	YKR097W	0.845488	3.03417e-05	YKR097W	8	15	H	0.684225	0.674089	0.689741	0.801011	0.814087	0.807237	0.682685	0.807445	0.00793859	0.00654044	0.845488	3.03417e-05			RPL26B	YGR034W	0.477031	0.0155921	0.321453															TRP3	YKL211C	5.20637	0.00118758	0.716535			RPS1A	YLR441C
NTO1	YPR031W	0.549068	3.07935e-05	YPR031W	14	18	I	0.63519	0.698556	0.678011	1.22294	1.2526	1.18841	0.670586	1.22132	0.0323291	0.0321227	0.549068	3.07935e-05				YNL120C	0.477983	0.0059021	0.320588															ADE8	YDR408C	5.18182	2.41485e-05	0.714482			GAL11	YOL051W
ODC2	YOR222W	0.6015	3.14057e-05	YOR222W	13	22	E	0.799576	0.769215	0.789858	1.2662	1.34708	1.308	0.786217	1.30709	0.0155045	0.0404486	0.6015	3.14057e-05			ERV14	YGL054C	0.478902	0.0182285	0.319754															VPS17	YOR132W	5.15511	7.93423e-05	0.712238			NDE1	YMR145C
LHS1	YKL073W	2.4	3.21046e-05	YKL073W	8	3	C	0.674286	0.685423	0.664519	0.263574	0.317177	0.262678	0.674743	0.281143	0.0104595	0.0312093	2.4	3.21046e-05			FAA4	YMR246W	0.481335	0.00135745	0.317553	Long chain fatty acyl-CoA synthetase; role in sphingolipid metabolism														SPT8	YLR055C	5.12183	3.8327e-07	0.709425			LYS9	YNR050C
	YDR506C	1.93264	3.2244e-05	YDR506C	4	10	K	0.658425	0.665148	0.66413	0.316953	0.341588	0.369952	0.662567	0.342831	0.00362375	0.0265213	1.93264	3.2244e-05			FAR11	YNL127W	0.481523	0.0193578	0.317383															ATG22	YCL038C	5.10643	6.08419e-05	0.708118			SPF1	YEL031W
	YIR042C	1.77776	3.24637e-05	YIR042C	7	11	G	0.668601	0.670597	0.672226	0.356274	0.370996	0.404168	0.670475	0.377146	0.00181546	0.0245319	1.77776	3.24637e-05				YMR135W-A	0.481984	0.00857798	0.316968															ECM33	YBR078W	5.07859	3.2468e-05	0.705743				YGL024W
ECM33	YBR078W	5.07859	3.2468e-05	YBR078W	14	6	B	0.664274	0.658745	0.634586	0.0926083	0.173199	0.119655	0.652535	0.128487	0.0157883	0.0410149	5.07859	3.2468e-05				YDR209C	0.484897	0.0478898	0.31435																YPL176C	5.00482	0.00103113	0.699388			CWH43	YCR017C
RPL37B	YDR500C	14.1024	3.39236e-05	YDR500C	4	20	K	0.583905	0.600942	0.622413	0.0924446	0.0229114	0.0127971	0.60242	0.0427177	0.0192964	0.0433607	14.1024	3.39236e-05			PUF4	YGL014W	0.484902	0.0124197	0.314346															PFK2	YMR205C	4.98994	2.45853e-06	0.698095			GUT1	YHL032C
RGT1	YKL038W	0.860906	3.40454e-05	YKL038W	8	12	M	0.645515	0.652501	0.650107	0.757478	0.745013	0.760385	0.649374	0.754292	0.00355039	0.00816621	0.860906	3.40454e-05			TRF5	YNL299W	0.487845	0.00316288	0.311718															RGM1	YMR182C	4.98798	0.00351311	0.697925			YAR1	YPL239W
ULA1	YPL003W	2.14925	3.44235e-05	YPL003W	13	7	K	0.675924	0.641728	0.63099	0.286087	0.321601	0.298971	0.649547	0.30222	0.0234652	0.0179784	2.14925	3.44235e-05			SAL1	YNL083W	0.489109	0.0132316	0.310594															PMP2	YEL017C-A	4.98631	0.000175946	0.69778			ASC1	YMR116C
YPK2	YMR104C	1.74429	3.69561e-05	YMR104C	10	22	J	0.674652	0.679757	0.703443	0.401402	0.408086	0.370276	0.685951	0.393254	0.0153625	0.0201784	1.74429	3.69561e-05			MET16	YPR167C	0.490003	0.000662807	0.309801	sulfate assimilation and methionine metabolism														KRE1	YNL322C	4.95159	3.90909e-05	0.694744			ITT1	YML068W
CTK1	YKL139W	2.2269	3.71434e-05	YKL139W	8	21	M	0.410116	0.434461	0.44267	0.205002	0.191011	0.182031	0.429082	0.192681	0.0169301	0.0115759	2.2269	3.71434e-05				YPR059C	0.491012	0.00106008	0.308907															NDE1	YMR145C	4.94331	0.000308043	0.694018				YDR326C
KRE1	YNL322C	4.95159	3.90909e-05	YNL322C	11	17	J	0.651048	0.623698	0.631458	0.0835642	0.13383	0.167574	0.635402	0.128323	0.014095	0.0422749	4.95159	3.90909e-05			TOS6	YNL300W	0.491422	0.00639785	0.308546															SSO1	YPL232W	4.909	5.17756e-05	0.690993			LSM7	YNL147W
CPR7	YJR032W	3.67374	3.93692e-05	YJR032W	7	3	F	0.377198	0.337858	0.356809	0.103568	0.083748	0.104448	0.357288	0.0972546	0.0196742	0.0117053	3.67374	3.93692e-05			HSP31	YDR533C	0.491477	0.00290578	0.308497															VAM10	YOR068C	4.86014	9.18008e-06	0.686649				YBR108W
MET12	YPL023C	1.27583	3.94327e-05	YPL023C	13	9	M	0.695785	0.695665	0.702096	0.547451	0.533979	0.559503	0.697849	0.546978	0.00367911	0.0127684	1.27583	3.94327e-05				YOR192C	0.491634	0.00482856	0.308358		GO analysis is below at p<0.05 - note the lactate metabolic process disappears when I omit the three genes above, notably GLO4													RPS0A	YGR214W	4.83231	0.0164449	0.684155			RPL12B	YDR418W
LSP1	YPL004C	1.85622	3.96572e-05	YPL004C	13	5	K	0.739351	0.710988	0.745657	0.416769	0.370145	0.396136	0.731999	0.39435	0.0184672	0.0233636	1.85622	3.96572e-05			VEL1	YGL258W	0.49347	0.01075	0.306739															TOP1	YOL006C	4.76183	0.0026873	0.677774				YPL176C
	YLL032C	1.7112	3.98379e-05	YLL032C	8	19	N	0.691025	0.664914	0.68202	0.398922	0.374973	0.417059	0.67932	0.396985	0.0132631	0.0211099	1.7112	3.98379e-05			FAA1	YOR317W	0.494167	0.00466359	0.306126	Similar to FAA4														ADA2	YDR448W	4.75954	0.0186832	0.677565			TRP3	YKL211C
RRI1	YDL216C	4.05373	4.02748e-05	YDL216C	3	2	E	0.627712	0.647501	0.633499	0.114654	0.19696	0.15924	0.636237	0.156951	0.0101751	0.0412005	4.05373	4.02748e-05			SIW14	YNL032W	0.495591	0.000988283	0.304877	Inositol phosphatase														CDC50	YCR094W	4.75639	0.0165835	0.677277			YME1	YPR024W
FTH1	YBR207W	1.49143	4.13095e-05	YBR207W	1	11	L	1.05463	1.02632	1.0298	0.708008	0.712673	0.665064	1.03692	0.695248	0.0154357	0.0262443	1.49143	4.13095e-05			IPT1	YDR072C	0.496669	0.000233437	0.303933	Inositolphosphotransferase for sphingolipid synthesis														RPL37A	YLR185W	4.66924	0.00219428	0.669246			SSK2	YNR031C
ERV2	YPR037C	0.580555	4.1366e-05	YPR037C	14	14	I	0.592728	0.649721	0.64385	1.11257	1.07012	1.06644	0.628766	1.08304	0.031348	0.0256364	0.580555	4.1366e-05			ADH4	YGL256W	0.496779	0.027987	0.303837															FMP27	YLR454W	4.62675	0.000186517	0.665276			RPS4B	YHR203C
COX23	YHR116W	1.2162	4.19188e-05	YHR116W	6	4	H	0.658973	0.67194	0.663988	0.551636	0.551475	0.537165	0.664967	0.546758	0.00653862	0.00830862	1.2162	4.19188e-05			RPL21B	YPL079W	0.49735	0.000577964	0.303338			SCROLL DOWN A FEW LINES FOR THE GO ANALYSIS OF RESISTANT MUTANTS													YGR042W	4.61447	1.44541e-05	0.664122			NUP133	YKR082W
BNA1	YJR025C	1.24092	4.21268e-05	YJR025C	7	11	F	0.616829	0.611728	0.63031	0.503755	0.50014	0.494083	0.619622	0.499326	0.00960096	0.00488682	1.24092	4.21268e-05				YDR133C	0.497896	0.040343	0.302861															HMO1	YDR174W	4.61089	0.0352708	0.663785			YDJ1	YNL064C
SIP3	YNL257C	7.94853	4.25074e-05	YNL257C	11	19	B	0.661047	0.661305	0.749023	0.0681708	0.106247	0.086181	0.690459	0.0868662	0.0507186	0.0190472	7.94853	4.25074e-05			LAG2	YOL025W	0.498269	0.00696502	0.302536															TOM1	YDR457W	4.58849	0.0036932	0.66167			RPL37A	YLR185W
ADE4	YMR300C	4.45007	4.28644e-05	YMR300C	11	4	I	0.722153	0.718584	0.760537	0.123147	0.213515	0.157998	0.733758	0.164887	0.0232602	0.0455761	4.45007	4.28644e-05				YNL105W	0.498354	0.0109766	0.302462															FYV4	YHR059W	4.5275	7.99265e-05	0.655859			ARO7	YPR060C
NUP60	YAR002W	3.28997	4.56711e-05	YAR002W	1	16	K	1.10173	1.10849	1.10062	0.295365	0.416368	0.294612	1.10361	0.335448	0.00425802	0.0700798	3.28997	4.56711e-05			APJ1	YNL077W	0.498481	0.00538589	0.302351		Adding in the few p>0.05 genes doesn’t change anything, except that it also removes lactate metab process even when the above 3 genes included													APQ12	YIL040W	4.51636	0.00282149	0.654789			TOP1	YOL006C
NHA1	YLR138W	1.38813	4.57744e-05	YLR138W	9	11	I	0.654128	0.646567	0.63491	0.478399	0.464305	0.451696	0.645201	0.4648	0.00968153	0.0133583	1.38813	4.57744e-05			PET8																				YDR186C	4.50787	0.000120503	0.653971			APQ12	YIL040W
	YGL152C	0.650104	4.65612e-05	YGL152C	5	19	K	0.669847	0.717604	0.702647	1.0619	1.09931	1.05381	0.696699	1.07167	0.0244279	0.0242766	0.650104	4.65612e-05																						LYS9	YNR050C	4.48614	0.000322382	0.651873			CST6	YIL036W
LAP4	YKL103C	1.67304	4.74867e-05	YKL103C	8	3	G	0.70201	0.676248	0.670181	0.397339	0.429951	0.39709	0.682813	0.408127	0.0168997	0.0189006	1.67304	4.74867e-05				YNL003C	0.427347	0.0521811	0.36922																YLL014W	4.4861	8.93344e-05	0.651868			RGM1	YMR182C
	YGR068C	0.519762	4.76539e-05	YGR068C	14	12	B	0.625883	0.648659	0.623585	1.27622	1.17682	1.19887	0.632709	1.2173	0.0138611	0.0521981	0.519762	4.76539e-05			OGG1	YPL014W	0.476285	0.0553487	0.322133															SSK2	YNR031C	4.48342	0.00119649	0.651609			YPK1	YKL126W
TCB3	YML072C	6.15016	4.82585e-05	YML072C	10	11	E	0.706971	0.651807	0.607761	0.116157	0.0948368	0.108761	0.655513	0.106585	0.0497086	0.0108252	6.15016	4.82585e-05			CMK2	YBR250W	0.432231	0.0558554	0.364284																YDR532C	4.45866	0.000273886	0.649204			TOM1	YDR457W
MRE11	YMR224C	2.9112	4.89017e-05	YMR224C	10	3	L	0.113692	0.121291	0.12108	0.0382287	0.0474184	0.036661	0.118688	0.0407694	0.00432733	0.00581132	2.9112	4.89017e-05				YML060W	0.432006	0.0566129	0.36451																YPL136W	4.4582	2.67481e-05	0.64916			SRB8	YCR081W
VPS70	YJR126C	9.645	5.14156e-05	YJR126C	8	10	E	0.557109	0.648723	0.64393	0.0720276	0.060616	0.059141	0.616587	0.0639282	0.0515652	0.00705297	9.645	5.14156e-05				YOL016C	0.40328	0.0607442	0.394393															ADE4	YMR300C	4.45007	4.28644e-05	0.648366			SIN4	YNL236W
SSO1	YPL232W	4.909	5.17756e-05	YPL232W	13	15	L	0.711161	0.691987	0.629709	0.134214	0.112257	0.167637	0.677619	0.138036	0.0425848	0.0278873	4.909	5.17756e-05			ELG1	YDR067C	0.498588	0.0632319	0.302258																YDR326C	4.4133	0.000737802	0.644764			SHE4	YOR035C
	YGL108C	1.31825	5.28737e-05	YGL108C	5	5	E	0.668303	0.676214	0.675092	0.512837	0.494914	0.524292	0.673203	0.510681	0.00428039	0.0148073	1.31825	5.28737e-05			NOP12	YPL009C	0.350062	0.0666581	0.455855																YOR220W	4.40963	0.000156876	0.644402			POP2	YNR052C
SSH1	YBR283C	3.2765	5.32966e-05	YBR283C	2	22	K	0.681442	0.690735	0.737077	0.179309	0.213957	0.250486	0.703085	0.214584	0.0298028	0.0355928	3.2765	5.32966e-05				YOR144C	0.428598	0.0833462	0.36795	0.30-0.57															YGR064W	4.39145	0.0264454	0.642608			PRS3	YHL011C
HO	YDL227C	1.96922	5.358e-05	YDL227C	3	10	G	0.672634	0.67409	0.652991	0.346125	0.306536	0.362825	0.666572	0.338495	0.0117837	0.0289098	1.96922	5.358e-05				YOL041C	0.477391	0.0973565	0.321126															RPL12B	YDR418W	4.3343	0.00102157	0.636919			SNF5	YBR289W
	YEL059W	5.29036	5.54041e-05	YEL059W	4	15	I	0.603811	0.591931	0.629644	0.163759	0.0812313	0.10005	0.608462	0.115013	0.0192818	0.0432509	5.29036	5.54041e-05						range of sensitives	log																YDR459C	4.23387	1.06039e-05	0.626737				YKL069W
	YGR290W	1.50235	5.56489e-05	YGR290W	6	13	C	0.65733	0.664053	0.656431	0.427306	0.426376	0.462798	0.659271	0.438827	0.00416571	0.020765	1.50235	5.56489e-05																						ARE2	YNR019W	4.13749	1.14956e-05	0.616737			RPS0A	YGR214W
MFT1	YML062C	5.92635	5.66029e-05	YML062C	10	3	C	0.660801	0.612783	0.598902	0.0661651	0.142255	0.107539	0.624162	0.10532	0.0324808	0.0380936	5.92635	5.66029e-05																						CST6	YIL036W	4.10798	0.00329425	0.613628			CDC50	YCR094W
ILM1	YJR118C	5.99512	5.7376e-05	YJR118C	8	22	E	0.619359	0.596372	0.629003	0.0751937	0.156474	0.0760385	0.614911	0.102569	0.0167638	0.0466851	5.99512	5.7376e-05																						ZIP2	YGL249W	4.09017	0.000275572	0.611741			ADA2	YDR448W
PFK26	YIL107C	1.51018	5.88396e-05	YIL107C	7	6	G	0.644441	0.651145	0.660175	0.415929	0.425002	0.454121	0.65192	0.431684	0.00789578	0.0199534	1.51018	5.88396e-05																						RRI1	YDL216C	4.05373	4.02748e-05	0.607855			PEP7	YDR323C
	YGL042C	5.38365	5.96371e-05	YGL042C	14	4	B	0.699174	0.66246	0.697118	0.175068	0.132992	0.0743485	0.686251	0.127469	0.0206286	0.0505862	5.38365	5.96371e-05																							YFL049W	4.0236	2.09164e-05	0.604615				YGR064W
ATG22	YCL038C	5.10643	6.08419e-05	YCL038C	2	21	E	0.614973	0.658457	0.66039	0.112624	0.0906597	0.175419	0.644607	0.126234	0.0256821	0.0439884	5.10643	6.08419e-05																						CTS1	YLR286C	4.01409	1.04648e-05	0.603587			PGD1	YGL025C
	YCR079W	6.00275	6.10356e-05	YCR079W	2	20	D	0.581476	0.658995	0.632253	0.0933591	0.0779673	0.140651	0.624242	0.103993	0.0393756	0.0326669	6.00275	6.10356e-05																						CWH43	YCR017C	4.01025	0.000443188	0.603171			HMO1	YDR174W
	YDR474C	1.93589	6.1468e-05	YDR474C	4	10	G	0.664549	0.690492	0.683597	0.348648	0.322842	0.381586	0.679546	0.351025	0.0134375	0.0294436	1.93589	6.1468e-05																							YPL230W	3.98705	9.18688e-05	0.600652			SNF2	YOR290C
NDJ1	YOL104C	3.83663	6.37529e-05	YOL104C	12	21	K	0.689331	0.703736	0.71608	0.161501	0.240351	0.147888	0.703049	0.183246	0.0133876	0.0499201	3.83663	6.37529e-05																							YDR541C	3.92739	0.000895758	0.594104			AKR1	YDR264C
HAL9	YOL089C	3.30006	6.49916e-05	YOL089C	12	19	I	0.6972	0.685053	0.71259	0.163842	0.213939	0.257009	0.698281	0.211596	0.0138004	0.0466277	3.30006	6.49916e-05																						FEN1	YCR034W	3.92366	0.00311141	0.593691			ALF1	YNL148C
VPS1	YKR001C	7.09647	6.63993e-05	YKR001C	8	16	H	0.584311	0.530528	0.627458	0.0696531	0.0944481	0.0814149	0.580766	0.0818387	0.0485622	0.012403	7.09647	6.63993e-05																							YPL105C	3.91517	0.000993044	0.592751			IES6	YEL044W
RGA2	YDR379W	1.74802	6.76694e-05	YDR379W	3	17	J	0.679223	0.66262	0.650284	0.387227	0.352308	0.400115	0.664042	0.379883	0.0145218	0.0247352	1.74802	6.76694e-05																						VPS41	YDR080W	3.87853	0.000191273	0.588667			LTV1	YKL143W
HMF1	YER057C	7.93121	6.83059e-05	YER057C	4	22	D	0.57778	0.562081	0.629088	0.118857	0.0541542	0.0500249	0.58965	0.0743455	0.0350448	0.0386037	7.93121	6.83059e-05																						ECM39	YNR030W	3.83935	0.00107865	0.584257			MRPL49	YJL096W
FUS1	YCL027W	1.90345	7.00806e-05	YCL027W	2	19	C	0.648469	0.660071	0.662045	0.32157	0.333628	0.380075	0.656862	0.345091	0.00733512	0.0308911	1.90345	7.00806e-05																						NDJ1	YOL104C	3.83663	6.37529e-05	0.58395				YKL118W
	YBR094W	1.13684	7.04875e-05	YBR094W	1	16	L	1.0666	1.07768	1.06888	0.949802	0.928568	0.948008	1.07105	0.942126	0.00584926	0.0117759	1.13684	7.04875e-05																							YDR249C	3.80328	0.000139055	0.580158			SOD1	YJR104C
RPL16B	YNL069C	11.8764	7.09788e-05	YNL069C	11	23	I	0.519394	0.547906	0.615096	0.0439812	0.0306481	0.0670297	0.560799	0.0472196	0.0491362	0.0184057	11.8764	7.09788e-05																						DIN7	YDR263C	3.79184	0.000277501	0.578849
	YBL086C	2.63125	7.20106e-05	YBL086C	1	15	K	1.1177	1.11639	1.11935	0.354728	0.496778	0.422957	1.11781	0.424821	0.00148242	0.0710435	2.63125	7.20106e-05																						BUB1	YGR188C	3.76787	0.000573528	0.576096
TRM82	YDR165W	0.675449	7.2142e-05	YDR165W	3	15	O	0.701983	0.649587	0.686019	0.984293	1.00838	1.02397	0.679196	1.00555	0.0268563	0.0199902	0.675449	7.2142e-05																						FMP17	YGR033C	3.73109	0.000803675	0.571836
KSS1	YGR040W	3.04769	7.26073e-05	YGR040W	5	19	B	0.637435	0.668151	0.656906	0.171581	0.256358	0.215987	0.654164	0.214642	0.0155407	0.0424045	3.04769	7.26073e-05																							YNL140C	3.71718	0.00065519	0.570213
CPA1	YOR303W	2.49264	7.32378e-05	YOR303W	13	14	O	0.679127	0.641115	0.662379	0.240172	0.306431	0.248786	0.660874	0.26513	0.0190508	0.0360263	2.49264	7.32378e-05																						RPS23A	YGR118W	3.71502	0.00187182	0.569961
RAD7	YJR052W	0.683936	7.3905e-05	YJR052W	7	21	J	0.660712	0.696704	0.668559	0.976025	0.968973	1.01723	0.675325	0.987409	0.018926	0.0260655	0.683936	7.3905e-05																						ADE6	YGR061C	3.69369	1.25369e-06	0.56746
BEM2	YER155C	7.13828	7.49427e-05	YER155C	4	7	B	0.608915	0.548001	0.562897	0.12414	0.0458228	0.0709656	0.573271	0.0803095	0.0317545	0.0399859	7.13828	7.49427e-05																						CPR7	YJR032W	3.67374	3.93692e-05	0.565109
CSM1	YCR086W	2.86505	7.60826e-05	YCR086W	2	10	D	0.572579	0.619724	0.595841	0.171899	0.235715	0.216508	0.596048	0.208041	0.0235735	0.0327398	2.86505	7.60826e-05																						CIN8	YEL061C	3.67317	0.000761915	0.565041
RPL35A	YDL191W	2.20129	7.66209e-05	YDL191W	3	10	C	0.654665	0.644373	0.624835	0.255267	0.298213	0.320495	0.641291	0.291325	0.0151519	0.033155	2.20129	7.66209e-05																						PSP2	YML017W	3.64146	1.70669e-06	0.561275
BUD8	YLR353W	1.82905	7.88927e-05	YLR353W	9	11	F	0.683077	0.680147	0.720378	0.404956	0.356587	0.377628	0.694534	0.379724	0.0224297	0.0242528	1.82905	7.88927e-05																							YNL056W	3.63813	0.000601902	0.560878
VPS17	YOR132W	5.15511	7.93423e-05	YOR132W	12	21	H	0.672544	0.622209	0.666053	0.147457	0.161114	0.0717901	0.653602	0.126787	0.0273803	0.0481159	5.15511	7.93423e-05																						RPL27B	YDR471W	3.63305	1.75628e-05	0.560272
FYV4	YHR059W	4.5275	7.99265e-05	YHR059W	6	6	B	0.545036	0.53261	0.53227	0.0941522	0.0927812	0.168652	0.536639	0.118529	0.00727422	0.0434139	4.5275	7.99265e-05																						SIT4	YDL047W	3.62511	0.00546651	0.559321
SSK1	YLR006C	2.52139	8.07333e-05	YLR006C	9	4	E	0.651901	0.639637	0.586071	0.23767	0.270226	0.236776	0.62587	0.248224	0.0350082	0.0190595	2.52139	8.07333e-05																						SIN3	YOL004W	3.58905	0.00454487	0.55498
PDH1	YPR002W	1.26508	8.24586e-05	YPR002W	14	20	E	0.677652	0.662991	0.691907	0.539158	0.536607	0.530895	0.677517	0.535553	0.0144582	0.00423099	1.26508	8.24586e-05																						BSD2	YBR290W	3.58832	0.000856556	0.554892
SHM2	YLR058C	0.669807	8.27889e-05	YLR058C	9	14	M	0.63854	0.671086	0.634328	0.980259	0.93604	0.985961	0.647985	0.96742	0.0201166	0.0273251	0.669807	8.27889e-05																							YDR306C	3.58705	0.000136832	0.554738
YSP1	YHR155W	7.34607	8.33415e-05	YHR155W	6	10	N	0.668285	0.691394	0.707175	0.0675965	0.0510818	0.162677	0.688951	0.093785	0.0195594	0.0602306	7.34607	8.33415e-05																						RAD55	YDR076W	3.56494	0.00428825	0.552052
YUR1	YJL139C	1.45407	8.81601e-05	YJL139C	7	8	F	0.653809	0.66343	0.678514	0.445757	0.479007	0.447763	0.665251	0.457509	0.0124523	0.0186451	1.45407	8.81601e-05																						SGF29	YCL010C	3.53408	0.00324472	0.548277
	YLL014W	4.4861	8.93344e-05	YLL014W	8	23	L	0.653361	0.643326	0.647018	0.092607	0.200879	0.139788	0.647902	0.144424	0.00507555	0.0542845	4.4861	8.93344e-05																							YMR086C-A	3.52438	0.000102882	0.547083
SLF1	YDR515W	0.575068	9.06572e-05	YDR515W	14	4	N	0.699756	0.667238	0.6728	1.14048	1.24023	1.16634	0.679931	1.18235	0.0173925	0.0517658	0.575068	9.06572e-05																							YGR054W	3.51791	9.54374e-05	0.546285
	YPL230W	3.98705	9.18688e-05	YPL230W	13	17	L	0.695144	0.683406	0.605366	0.166001	0.142597	0.188992	0.661305	0.165863	0.0487993	0.0231981	3.98705	9.18688e-05																							YOL138C	3.47179	1.46873e-05	0.540553
DCW1	YKL046C	1.64491	9.285e-05	YKL046C	8	22	O	0.68004	0.684344	0.656283	0.397339	0.393299	0.437797	0.673556	0.409478	0.0151122	0.0246078	1.64491	9.285e-05																							YMR247C	3.46692	0.00308599	0.539944
HXK2	YGL253W	2.05922	9.48225e-05	YGL253W	5	10	H	0.679622	0.677826	0.68887	0.356508	0.349822	0.287403	0.682106	0.331244	0.00592606	0.0381148	2.05922	9.48225e-05																						YIM1	YMR152W	3.42686	0.000655387	0.534896
	YGR054W	3.51791	9.54374e-05	YGR054W	5	19	D	0.667274	0.691265	0.631005	0.15633	0.236775	0.172442	0.663181	0.188516	0.0303378	0.0425636	3.51791	9.54374e-05																						HSE1	YHL002W	3.42502	0.00033192	0.534663
PDE2	YOR360C	1.89221	9.57943e-05	YOR360C	13	3	G	0.650937	0.666858	0.634193	0.349662	0.370145	0.311784	0.650662	0.343864	0.016334	0.0296093	1.89221	9.57943e-05																						GIM4	YEL003W	3.42443	0.00107196	0.534588
GOS1	YHL031C	1.24518	9.6019e-05	YHL031C	6	3	G	0.627202	0.637765	0.641855	0.519044	0.514988	0.497326	0.635607	0.510453	0.00756108	0.0115478	1.24518	9.6019e-05																						RAD9	YDR217C	3.41357	0.000743806	0.533209
ISY1	YJR050W	1.64808	9.67309e-05	YJR050W	7	3	H	0.675011	0.669061	0.657032	0.427529	0.412479	0.374196	0.667035	0.404734	0.00915955	0.0274971	1.64808	9.67309e-05																						IST3	YIR005W	3.40705	0.00623093	0.532379
	YCR099C	1.26944	9.79382e-05	YCR099C	2	12	F	0.684059	0.69181	0.710044	0.542372	0.542145	0.558655	0.695304	0.547724	0.01334	0.0094672	1.26944	9.79382e-05																						PCL6	YER059W	3.37431	0.00191279	0.528185
GDA1	YEL042W	2.70278	9.96287e-05	YEL042W	4	11	G	0.607894	0.577851	0.572353	0.190172	0.202037	0.258268	0.586033	0.216826	0.0191312	0.0363774	2.70278	9.96287e-05																						CSE2	YNR010W	3.37062	0.00534056	0.527709
	YGL231C	3.2512	0.000100453	YGL231C	5	18	F	0.581357	0.617085	0.592979	0.15061	0.231435	0.168958	0.597141	0.183668	0.0182242	0.0423725	3.2512	0.000100453																							YOL013W-A	3.31668	0.000473868	0.520704
	YMR086C-A	3.52438	0.000102882	YMR086C-A	10	2	F	0.674652	0.662355	0.687496	0.135271	0.239966	0.199192	0.674834	0.191476	0.0125719	0.0527722	3.52438	0.000102882																						VPS35	YJL154C	3.30284	0.000148632	0.518888
SHR5	YOL110W	2.37849	0.000106943	YOL110W	12	9	K	0.688282	0.638628	0.700374	0.266828	0.266763	0.318748	0.675761	0.284113	0.0327221	0.029995	2.37849	0.000106943																						HAL9	YOL089C	3.30006	6.49916e-05	0.518522
YUH1	YJR099W	3.22128	0.000107811	YJR099W	7	3	N	0.613378	0.568216	0.59049	0.137538	0.213675	0.198905	0.590695	0.183373	0.0225816	0.0403749	3.22128	0.000107811																						NUP60	YAR002W	3.28997	4.56711e-05	0.517191
PEX32	YBR168W	1.44839	0.000109682	YBR168W	1	5	F	0.997942	1.00815	0.979328	0.721039	0.657598	0.682566	0.99514	0.687067	0.0146133	0.0319592	1.44839	0.000109682																						SAC7	YDR389W	3.28732	0.00149126	0.516841
	YPL113C	2.71349	0.000113813	YPL113C	13	14	J	0.698988	0.699955	0.666863	0.208385	0.25182	0.301106	0.688602	0.25377	0.0188326	0.0463917	2.71349	0.000113813																						SSH1	YBR283C	3.2765	5.32966e-05	0.51541
ANT1	YPR128C	2.17285	0.000115152	YPR128C	14	11	E	0.668927	0.641759	0.665273	0.342524	0.265984	0.300879	0.658653	0.303129	0.0147444	0.0383194	2.17285	0.000115152																						ADH1	YOL086C	3.27075	0.000372318	0.514647
RPS1B	YML063W	36.9179	0.000116079	YML063W	10	23	E	0.418988	0.522079	0.455968	0.0147034	0.0158061	0.0073322	0.465679	0.0126139	0.0522267	0.00460719	36.9179	0.000116079																						CCC2	YDR270W	3.26908	0.000241449	0.514425
RPN4	YDL020C	6.40287	0.000117668	YDL020C	2	2	H	0.668881	0.657919	0.685769	0.0740945	0.0616486	0.17858	0.670856	0.104774	0.0140294	0.0642197	6.40287	0.000117668																						CBC2	YPL178W	3.25165	0.0147013	0.512104
PCI8	YIL071C	0.66465	0.000118292	YIL071C	7	10	C	0.660712	0.682371	0.684801	1.01497	0.980713	1.05538	0.675961	1.01702	0.0132619	0.0373742	0.66465	0.000118292																							YGL231C	3.2512	0.000100453	0.512044
SCS7	YMR272C	7.29077	0.000118786	YMR272C	11	22	G	0.582722	0.504513	0.519347	0.037384	0.0776419	0.105332	0.535527	0.0734527	0.0415391	0.0341673	7.29077	0.000118786																							YOL050C	3.23126	0.000253596	0.509371
ERG6	YML008C	29.7338	0.000119134	YML008C	10	22	K	0.549994	0.665519	0.676865	0.030877	0.0229907	0.00977627	0.630793	0.0212147	0.070203	0.0106619	29.7338	0.000119134																						YUH1	YJR099W	3.22128	0.000107811	0.508028
BNA5	YLR231C	1.72552	0.00011984	YLR231C	9	8	D	0.669716	0.670553	0.698866	0.416177	0.36123	0.404341	0.679712	0.393916	0.0165935	0.028919	1.72552	0.00011984																						VPS27	YNR006W	3.20996	0.00210446	0.506499
	YDR186C	4.50787	0.000120503	YDR186C	3	12	B	0.606149	0.674611	0.59668	0.175226	0.141478	0.0997768	0.625813	0.138827	0.0425244	0.0377943	4.50787	0.000120503																						VID30	YGL227W	3.2072	0.000191516	0.506125
	YOL070C	2.17424	0.00012282	YOL070C	12	21	G	0.700348	0.706567	0.659655	0.35343	0.28261	0.314441	0.688856	0.316827	0.0254799	0.0354698	2.17424	0.00012282																						RPS18B	YML026C	3.20143	0.00542566	0.505344
PST2	YDR032C	2.57838	0.000123054	YDR032C	14	6	F	0.608433	0.634327	0.636902	0.210589	0.290727	0.227692	0.626554	0.243003	0.015746	0.0422058	2.57838	0.000123054																						LEM3	YNL323W	3.19716	0.000325227	0.504764
LRS4	YDR439W	2.66532	0.000124331	YDR439W	4	2	C	0.658935	0.671906	0.603501	0.221867	0.27702	0.226857	0.644781	0.241915	0.0363327	0.030504	2.66532	0.000124331																						CAC2	YML102W	3.19532	0.000451945	0.504514
RBF17	YOR252W	2.18372	0.000127767	YOR252W	13	2	G	0.670798	0.668083	0.710424	0.34613	0.273057	0.319258	0.683102	0.312815	0.0237007	0.03696	2.18372	0.000127767																							YPR050C	3.16184	0.000507795	0.49994
PIC2	YER053C	1.7729	0.000130205	YER053C	4	10	B	0.644644	0.645436	0.642993	0.380344	0.324925	0.385076	0.644357	0.363448	0.0012461	0.0334456	1.7729	0.000130205																						TRP2	YER090W	3.15721	0.00253781	0.499303
LSM6	YDR378C	1.29365	0.000132902	YDR378C	3	19	J	0.667842	0.703285	0.684395	0.525677	0.527075	0.536174	0.685174	0.529642	0.017734	0.00569997	1.29365	0.000132902																							YNR005C	3.14244	0.000426029	0.497267
FZO1	YBR179C	5.38529	0.000134379	YBR179C	SG	9	E	0.945032	0.925312	0.956539	0.264052	0.0825561	0.178318	0.942294	0.174975	0.0157927	0.0907941	5.38529	0.000134379																						FYV12	YOR183W	3.14106	0.000513405	0.497076
	YDR306C	3.58705	0.000136832	YDR306C	3	19	B	0.777452	0.692337	0.702804	0.175226	0.251054	0.179397	0.724198	0.201892	0.0464159	0.0426265	3.58705	0.000136832																						SPO71	YDR104C	3.13799	0.000991049	0.496652
	YDR249C	3.80328	0.000139055	YDR249C	3	8	H	0.656462	0.689209	0.676273	0.240124	0.126221	0.165287	0.673981	0.177211	0.0164931	0.0578804	3.80328	0.000139055																						GTR2	YGR163W	3.13765	0.000444195	0.496605
	YBR209W	1.44365	0.000140943	YBR209W	1	7	L	1.08576	1.09901	1.03306	0.757236	0.751226	0.720486	1.07261	0.742982	0.0348876	0.0197128	1.44365	0.000140943																						SOH1	YGL127C	3.12167	0.000892013	0.494387
FMP33	YJL161W	0.635681	0.000143344	YJL161W	7	14	J	0.6829	0.674692	0.660699	1.03734	1.02689	1.11078	0.672764	1.05834	0.0112255	0.0457165	0.635681	0.000143344																						LIT2	YIL105C	3.11878	4.78159e-07	0.493984
VPS35	YJL154C	3.30284	0.000148632	YJL154C	7	4	H	0.654796	0.624526	0.651792	0.213764	0.23559	0.135328	0.643704	0.194894	0.0166772	0.0527275	3.30284	0.000148632																						UBP14	YBR058C	3.08884	0.00161099	0.489795
NUP42	YDR192C	1.88229	0.000150021	YDR192C	3	8	B	0.678624	0.640203	0.642162	0.365595	0.364791	0.311425	0.653663	0.34727	0.021639	0.0310458	1.88229	0.000150021																						PBS2	YJL128C	3.07827	0.000629388	0.488307
SPT3	YDR392W	7.46888	0.000153563	YDR392W	3	17	L	0.548649	0.537499	0.541993	0.13845	0.0513204	0.0282197	0.542714	0.0726634	0.00560969	0.0581319	7.46888	0.000153563																						URE2	YNL229C	3.07751	0.00176924	0.488199
	YCL033C	1.92245	0.000156197	YCL033C	2	9	C	0.650039	0.686969	0.680252	0.309715	0.375331	0.364271	0.67242	0.349773	0.0196711	0.0351288	1.92245	0.000156197																						KRE27	YIL027C	3.06052	0.000518619	0.485796
	YOR220W	4.40963	0.000156876	YOR220W	14	18	D	0.681724	0.667238	0.587107	0.185217	0.114435	0.139404	0.645356	0.146352	0.0509624	0.0358987	4.40963	0.000156876																						KSS1	YGR040W	3.04769	7.26073e-05	0.483971
JIP4	YDR475C	1.5687	0.000161563	YDR475C	4	8	G	0.672716	0.700067	0.679704	0.404115	0.454062	0.450224	0.684162	0.436134	0.01421	0.0277954	1.5687	0.000161563																						GBP2	YCL011C	3.01884	0.00028161	0.47984
LEU9	YOR108W	2.05632	0.00016203	YOR108W	12	9	D	0.673593	0.616547	0.603811	0.301937	0.293175	0.325927	0.631317	0.307013	0.0371619	0.0169558	2.05632	0.00016203																						MAK31	YCR020C-A	3.01519	0.00189609	0.479314
TSA2	YDR453C	1.73642	0.00016445	YDR453C	4	8	E	0.666081	0.660642	0.612957	0.375061	0.389494	0.352501	0.64656	0.372352	0.0292277	0.0186445	1.73642	0.00016445																						MDM12	YOL009C	2.99022	0.0101766	0.475702
DMC1	YER179W	2.5933	0.000164768	YER179W	4	19	F	0.620144	0.634735	0.676923	0.287899	0.249943	0.20708	0.643934	0.248307	0.029486	0.0404343	2.5933	0.000164768																						RMD5	YDR255C	2.98495	2.9421e-05	0.474937
MIR1	YJR077C	0.728593	0.000167259	YJR077C	7	17	L	0.675504	0.67674	0.659128	0.898142	0.907923	0.954562	0.670457	0.920209	0.00983133	0.0301499	0.728593	0.000167259																						RGA1	YOR127W	2.97441	0.00227276	0.4734
ITR1	YDR497C	2.1603	0.000167681	YDR497C	4	22	K	0.643623	0.675286	0.702509	0.301105	0.283268	0.351338	0.673806	0.311904	0.029471	0.0352963	2.1603	0.000167681																						VPS60	YDR486C	2.95588	4.01902e-06	0.470687
	YKL037W	1.71724	0.000170076	YKL037W	8	14	M	0.618313	0.630373	0.628488	0.341142	0.401757	0.350238	0.625725	0.364379	0.00648757	0.0326883	1.71724	0.000170076																						SPE3	YPR069C	2.95318	0.000391625	0.47029
CLB6	YGR109C	2.12904	0.000171166	YGR109C	5	5	H	0.595762	0.601497	0.625494	0.282156	0.324899	0.249082	0.607584	0.285379	0.0157729	0.0380108	2.12904	0.000171166																						ZSP1	YBR287W	2.95197	0.000241474	0.470112
MGA2	YIR033W	1.85129	0.000172114	YIR033W	7	3	E	0.650358	0.642954	0.666463	0.373673	0.310729	0.374196	0.653258	0.352866	0.0120197	0.0364928	1.85129	0.000172114																						VPS5	YOR069W	2.94728	0.000563726	0.469421
GDS1	YOR355W	1.38003	0.000174523	YOR355W	13	13	G	0.642608	0.647244	0.628427	0.476812	0.4733	0.439914	0.639426	0.463342	0.00980341	0.0203649	1.38003	0.000174523																							YMR181C	2.92758	0.000891086	0.466509
PDE1	YGL248W	1.59211	0.000175624	YGL248W	5	20	H	0.632804	0.69019	0.684461	0.415608	0.425484	0.419782	0.669152	0.420291	0.0316077	0.00495747	1.59211	0.000175624																						GPB1	YOR371C	2.9243	0.0027944	0.466022
PMP2	YEL017C-A	4.98631	0.000175946	YEL017C-A	4	17	E	0.654341	0.582356	0.676367	0.171683	0.127054	0.0849261	0.637688	0.127888	0.0491678	0.0433844	4.98631	0.000175946																							YIL029C	2.91207	0.00798879	0.464202
GRR1	YJR090C	6.98382	0.000176994	YJR090C	7	21	N	0.556182	0.541597	0.532856	0.0397701	0.145581	0.0481368	0.543545	0.0778292	0.0117843	0.0588235	6.98382	0.000176994																						MRE11	YMR224C	2.9112	4.89017e-05	0.464072
	YLR104W	0.785036	0.000177529	YLR104W	9	19	E	0.669716	0.684412	0.673865	0.862955	0.837607	0.882751	0.675997	0.861104	0.00757652	0.0226286	0.785036	0.000177529																						DST1	YGL043W	2.91008	0.0277746	0.463906
EPS1	YIL005W	1.40278	0.00017889	YIL005W	6	5	F	0.658425	0.678775	0.685581	0.464726	0.473288	0.503965	0.674261	0.48066	0.0141297	0.0206324	1.40278	0.00017889																						SAC1	YKL212W	2.87512	0.00485744	0.458656
YKU80	YMR106C	0.674888	0.000181999	YMR106C	10	18	J	0.668304	0.693468	0.674502	1.041	1.01447	0.961741	0.678758	1.00573	0.0131109	0.0403435	0.674888	0.000181999																						ZRG17	YNR039C	2.87115	0.00309463	0.458056
VTH1	YIL173W	0.61141	0.000184875	YIL173W	7	6	O	0.672546	0.627597	0.577392	1.01082	1.0128	1.0472	0.625845	1.02361	0.0476015	0.0204558	0.61141	0.000184875																						CSM1	YCR086W	2.86505	7.60826e-05	0.457132
FMP27	YLR454W	4.62675	0.000186517	YLR454W	10	2	G	0.706394	0.649171	0.575867	0.133801	0.148003	0.135646	0.64381	0.13915	0.0654283	0.00772236	4.62675	0.000186517																						YAK1	YJL141C	2.85259	0.00130437	0.455239
SNA3	YJL151C	1.60158	0.000189218	YJL151C	7	10	H	0.654796	0.660359	0.67013	0.408472	0.446917	0.384186	0.661762	0.413192	0.00776307	0.0316306	1.60158	0.000189218																						PHO87	YCR037C	2.84819	0.00555921	0.454568
ADY4	YLR227C	1.67138	0.00018976	YLR227C	14	18	F	0.67707	0.673608	0.696539	0.389462	0.388151	0.447253	0.682406	0.408289	0.0123615	0.0337503	1.67138	0.00018976																						HOG1	YLR113W	2.8479	0.000233957	0.454525
	YJL147C	2.54616	0.000190966	YJL147C	7	18	H	0.627677	0.653192	0.642361	0.242763	0.207413	0.305169	0.641077	0.251782	0.0128062	0.049498	2.54616	0.000190966																							YCL046W	2.84538	0.00111565	0.45414
VPS41	YDR080W	3.87853	0.000191273	YDR080W	3	13	C	0.610342	0.683995	0.63404	0.11898	0.159509	0.218703	0.642792	0.165731	0.0375985	0.0501513	3.87853	0.000191273																						RBL2	YOR265W	2.83006	0.00529591	0.451795
VID30	YGL227W	3.2072	0.000191516	YGL227W	5	4	D	0.620457	0.610635	0.60345	0.15633	0.253688	0.161991	0.611514	0.190669	0.0085375	0.054649	3.2072	0.000191516																							YLR334C	2.77977	0.000844348	0.444009
SYF2	YGR129W	1.46881	0.00019246	YGR129W	5	5	J	0.69094	0.691265	0.726344	0.459457	0.474441	0.501648	0.70285	0.478515	0.0203476	0.0213889	1.46881	0.00019246																						TAL1	YLR354C	2.77139	0.000580343	0.442698
BOP1	YPL221W	1.92842	0.000193542	YPL221W	13	11	J	0.727178	0.726924	0.660457	0.388514	0.342839	0.365172	0.704853	0.365508	0.0384481	0.0228393	1.92842	0.000193542																						GUP2	YPL189W	2.75973	0.00190765	0.440867
DNM1	YLL001W	0.829123	0.000195534	YLL001W	8	19	J	0.666439	0.651961	0.684594	0.807343	0.811972	0.796484	0.667665	0.805266	0.0163506	0.00795032	0.829123	0.000195534																							YGR039W	2.74736	0.000636565	0.438916
	YFL054C	0.529982	0.000200015	YFL054C	4	19	N	0.620654	0.720342	0.706959	1.28366	1.34969	1.23085	0.682652	1.28807	0.0541067	0.0595442	0.529982	0.000200015																						PCL8	YPL219W	2.74575	0.000335633	0.438661
LAP3	YNL239W	1.64442	0.000213962	YNL239W	11	12	N	0.625495	0.660148	0.643578	0.415622	0.358583	0.398986	0.643074	0.391064	0.017332	0.0293332	1.64442	0.000213962																						FAB1	YFR019W	2.74044	1.74705e-05	0.43782
RPI1	YIL119C	1.52249	0.000214398	YIL119C	7	12	I	0.647893	0.649609	0.656508	0.411786	0.409348	0.462295	0.651336	0.42781	0.00455999	0.0298899	1.52249	0.000214398																						SMI1	YGR229C	2.73178	0.00535807	0.436446
SET4	YJL105W	0.845328	0.000217647	YJL105W	7	6	B	0.644934	0.641418	0.668035	0.769718	0.763907	0.778363	0.651462	0.770663	0.0144592	0.00727406	0.845328	0.000217647																						APT2	YDR441C	2.72094	0.00283608	0.434719
BSP1	YPR171W	0.548734	0.000221831	YPR171W	14	3	I	0.711971	0.6752	0.705803	1.20898	1.24951	1.3557	0.697658	1.2714	0.0196921	0.0757683	0.548734	0.000221831																						ADE5,7	YGL234W	2.71929	9.07122e-06	0.434455
MOG1	YJR074W	27.2755	0.000226391	YJR074W	7	21	L	0.484687	0.448942	0.372528	0.0132567	0.0219154	0.0127154	0.435385	0.0159625	0.0572953	0.00516245	27.2755	0.000226391																							YPL113C	2.71349	0.000113813	0.433528
TPS1	YBR126C	2.44664	0.000228463	YBR126C	1	19	B	1.09374	1.14957	1.17389	0.402508	0.559564	0.434625	1.13907	0.465566	0.0410927	0.0829738	2.44664	0.000228463																						RPA14	YDR156W	2.71018	0.00184327	0.432998
FMP18	YKR065C	0.810454	0.000230833	YKR065C	8	17	D	0.698872	0.696757	0.671725	0.866706	0.850033	0.834119	0.689118	0.850286	0.0150995	0.0162952	0.810454	0.000230833																							YLR402W	2.70458	0.000355555	0.4321
CIT3	YPR001W	0.47305	0.000232458	YPR001W	14	22	E	0.720696	0.719789	0.717383	1.5883	1.58044	1.39287	0.719289	1.52054	0.00171226	0.110629	0.47305	0.000232458																						GDA1	YEL042W	2.70278	9.96287e-05	0.431811
IPT1	YDR072C	0.496669	0.000233437	YDR072C	3	2	O	0.590576	0.663663	0.676815	1.28715	1.37733	1.22353	0.643685	1.296	0.0464609	0.077283	0.496669	0.000233437																						NPR1	YNL183C	2.70151	0.00347683	0.431607
HOG1	YLR113W	2.8479	0.000233957	YLR113W	9	5	E	0.643551	0.659892	0.600606	0.218289	0.273012	0.177279	0.634683	0.22286	0.0306217	0.0480299	2.8479	0.000233957																						UBP3	YER151C	2.6998	0.00561677	0.431331
	YPL108W	1.428	0.000235699	YPL108W	13	2	H	0.709239	0.706697	0.753344	0.522727	0.494537	0.501844	0.723094	0.50637	0.0262286	0.0146298	1.428	0.000235699																						ARF1	YDL192W	2.69724	0.000996484	0.43092
ATG13	YPR185W	2.18116	0.000236206	YPR185W	14	13	K	0.647405	0.641228	0.665852	0.308271	0.247427	0.340377	0.651495	0.298692	0.0128113	0.0472096	2.18116	0.000236206																							YHL010C	2.69659	0.000645196	0.430814
	YJL103C	1.95673	0.000238735	YJL103C	14	11	H	0.621811	0.624772	0.662378	0.356478	0.284541	0.334568	0.63632	0.325196	0.0226147	0.0368732	1.95673	0.000238735																							YMR102C	2.69466	0.00107589	0.430504
IDP3	YNL009W	1.80926	0.000240132	YNL009W	11	16	O	0.694933	0.734205	0.753871	0.395831	0.371864	0.438885	0.72767	0.402193	0.0300077	0.0339604	1.80926	0.000240132																						BEM1	YBR200W	2.69466	0.000850916	0.430504
CCC2	YDR270W	3.26908	0.000241449	YDR270W	3	18	L	0.630108	0.677218	0.686561	0.179552	0.162284	0.268087	0.664629	0.203308	0.0302589	0.0567612	3.26908	0.000241449																							YNL235C	2.69292	0.00892706	0.430224
ZSP1	YBR287W	2.95197	0.000241474	YBR287W	2	14	K	0.691386	0.686431	0.651563	0.185236	0.206704	0.295526	0.67646	0.229155	0.0217034	0.0584723	2.95197	0.000241474																						NOP6	YDL213C	2.68994	0.000566443	0.429742
	YPL272C	2.17556	0.000246269	YPL272C	14	6	C	0.601453	0.65556	0.635744	0.317152	0.307737	0.245118	0.630919	0.290002	0.0273744	0.039155	2.17556	0.000246269																							YDR222W	2.6827	0.000347355	0.428572
	YDR467C	2.25776	0.00025066	YDR467C	4	16	G	0.645664	0.588552	0.669692	0.293182	0.249943	0.30015	0.634636	0.281091	0.0416791	0.0271996	2.25776	0.00025066																						NHX1	YDR456W	2.68105	0.00549564	0.428304
YKT9	YKL199C	0.720196	0.000251139	YKL199C	8	12	D	0.629298	0.677328	0.641356	0.930027	0.893028	0.881739	0.649327	0.901598	0.0249871	0.0252591	0.720196	0.000251139																						BCK2	YER167W	2.67537	0.0156182	0.427384
CRS5	YOR031W	1.84098	0.000251982	YOR031W	12	18	H	0.711889	0.685053	0.704446	0.425988	0.340717	0.374744	0.700463	0.380483	0.0138547	0.0429241	1.84098	0.000251982																						HRK1	YOR267C	2.67535	0.00393754	0.42738
FRE5	YOR384W	1.26724	0.000253281	YOR384W	13	15	K	0.672079	0.683406	0.679035	0.526259	0.521843	0.557367	0.678174	0.535157	0.00571235	0.0193612	1.26724	0.000253281																						RRP8	YDR083W	2.66735	0.00528666	0.42608
	YOL050C	3.23126	0.000253596	YOL050C	12	13	C	0.626379	0.560498	0.542732	0.163842	0.153191	0.218242	0.576536	0.178425	0.0440696	0.0348915	3.23126	0.000253596																						LRS4	YDR439W	2.66532	0.000124331	0.42575
GSH1	YJL101C	0.679132	0.000256114	YJL101C	7	8	B	0.670574	0.657288	0.682181	0.970225	0.954101	1.0354	0.670014	0.986574	0.0124563	0.0430423	0.679132	0.000256114																						SER3	YER081W	2.66511	0.000269346	0.425715
	YMR163C	1.53881	0.000257021	YMR163C	10	13	D	0.643488	0.65128	0.70049	0.420516	0.432513	0.443598	0.665086	0.432209	0.0309076	0.0115442	1.53881	0.000257021																						PDR8	YLR266C	2.66236	0.000592749	0.425268
SER3	YER081W	2.66511	0.000269346	YER081W	4	20	H	0.597686	0.622344	0.673585	0.279975	0.197871	0.232674	0.631205	0.23684	0.0387178	0.0412102	2.66511	0.000269346																						DDC1	YPL194W	2.65647	0.00167345	0.424305
RPS10B	YMR230W	6.95142	0.000271845	YMR230W	10	19	N	0.456501	0.563212	0.506172	0.110275	0.0603507	0.0488814	0.508629	0.0731691	0.053398	0.0326425	6.95142	0.000271845																						VPH1	YOR270C	2.65506	0.00639461	0.424074
	YDR532C	4.45866	0.000273886	YDR532C	4	20	O	0.419044	0.366085	0.355426	0.10301	0.0562371	0.0965598	0.380185	0.0852689	0.0340722	0.0253483	4.45866	0.000273886																						PIB2	YGL023C	2.63341	0.000576202	0.420518
ZIP2	YGL249W	4.09017	0.000275572	YGL249W	5	18	H	0.649782	0.663313	0.659662	0.162049	0.231435	0.0888336	0.657586	0.160772	0.00700035	0.0713091	4.09017	0.000275572																							YBL086C	2.63125	7.20106e-05	0.420162
DIN7	YDR263C	3.79184	0.000277501	YDR263C	3	2	J	0.698389	0.653236	0.673566	0.099511	0.221926	0.212656	0.675064	0.178031	0.0226138	0.0681581	3.79184	0.000277501																						ERD1	YDR414C	2.60313	0.00367268	0.415495
	YOL159C	1.53587	0.000277959	YOL159C	12	18	B	0.668347	0.659575	0.679433	0.458756	0.398824	0.449406	0.669118	0.435662	0.00995105	0.0322435	1.53587	0.000277959																						RMD8	YFR048W	2.60259	1.87193e-05	0.415406
GBP2	YCL011C	3.01884	0.00028161	YCL011C	2	18	O	0.681965	0.62887	0.665907	0.192646	0.177693	0.284464	0.658914	0.218267	0.0272299	0.057813	3.01884	0.00028161																						OCA1	YNL099C	2.6005	2.47506e-05	0.415058
NUP2	YLR335W	1.94878	0.000283686	YLR335W	9	17	D	0.629633	0.664157	0.662818	0.291732	0.337086	0.375199	0.652202	0.334672	0.0195572	0.0417862	1.94878	0.000283686																						TWF1	YGR080W	2.59439	0.000492231	0.414035
	YNR066C	1.68217	0.000287087	YNR066C	12	20	I	0.72448	0.711662	0.734113	0.468119	0.435801	0.386231	0.723418	0.43005	0.0112631	0.0412457	1.68217	0.000287087																							YPL182C	2.59379	0.000523314	0.413934
BNI1	YNL271C	15.1079	0.000287549	YNL271C	11	7	B	0.36552	0.415413	0.475109	0.0109953	0.0306481	0.0414945	0.418681	0.0277127	0.0548671	0.0154601	15.1079	0.000287549																						DMC1	YER179W	2.5933	0.000164768	0.413852
	YHL029C	2.28465	0.000290756	YHL029C	6	7	G	0.668833	0.678249	0.673705	0.321083	0.231432	0.331993	0.673596	0.294836	0.00470908	0.0551801	2.28465	0.000290756																						PST2	YDR032C	2.57838	0.000123054	0.411347
	YIL001W	1.41372	0.000293433	YIL001W	6	9	F	0.672667	0.675095	0.640776	0.48766	0.446184	0.472758	0.662846	0.468867	0.0191518	0.0210103	1.41372	0.000293433																							YDR431W	2.55999	0.00459717	0.408239
CIT2	YCR005C	0.796867	0.000293892	YCR005C	2	15	I	0.667834	0.689121	0.683562	0.835786	0.879399	0.845489	0.680172	0.853558	0.0110407	0.0228988	0.796867	0.000293892																						FPR1	YNL135C	2.55933	0.0014352	0.408126
NEJ1	YLR265C	0.734977	0.000294663	YLR265C	9	22	J	0.672499	0.643901	0.647701	0.871115	0.874752	0.926463	0.654701	0.890776	0.0155308	0.030959	0.734977	0.000294663																						SHU2	YDR078C	2.55659	0.0055213	0.407661
	YLR352W	1.45113	0.000296111	YLR352W	9	13	F	0.686417	0.694539	0.743635	0.477379	0.49495	0.491766	0.708197	0.488032	0.0309578	0.00936168	1.45113	0.000296111																							YNL022C	2.55307	0.000412699	0.407063
CCW14	YLR390W-A	0.705956	0.00029889	YLR390W-A	9	17	L	0.64188	0.688143	0.677353	0.977199	0.911896	0.954391	0.669126	0.947829	0.0242038	0.0331424	0.705956	0.00029889																							YEL041W	2.55282	0.00144109	0.407021
SPT4	YGR063C	8.82986	0.000298957	YGR063C	SG	16	M	0.818511	0.848399	0.804091	0.214542	0.0381028	0.0272011	0.823667	0.093282	0.0225994	0.105156	8.82986	0.000298957																						RPS29B	YDL061C	2.54932	0.00635834	0.406424
	YNL208W	1.35697	0.00030049	YNL208W	11	12	J	0.664381	0.689655	0.644184	0.494788	0.500586	0.477187	0.666073	0.490854	0.0227827	0.0121854	1.35697	0.00030049																							YJL147C	2.54616	0.000190966	0.405885
WHI3	YNL197C	5.23356	0.000301919	YNL197C	11	10	H	0.693267	0.714534	0.588432	0.0857633	0.169586	0.12608	0.665411	0.127143	0.0675085	0.0419216	5.23356	0.000301919																						NPR2	YEL062W	2.53668	0.00603954	0.404266
RPS1A	YLR441C	9.66946	0.000302136	YLR441C	10	4	E	0.564422	0.589053	0.458922	0.0396991	0.073283	0.0537695	0.537466	0.0555838	0.0691269	0.0168653	9.66946	0.000302136																							YLR404W	2.53411	0.00117104	0.403825
GAL11	YOL051W	11.6777	0.00030407	YOL051W	SG	18	L	0.55342	0.687509	0.596343	0.10624	0.0254019	0.02569	0.612424	0.0524438	0.0684757	0.0465888	11.6777	0.00030407																						SSK1	YLR006C	2.52139	8.07333e-05	0.40164
NDE1	YMR145C	4.94331	0.000308043	YMR145C	10	23	B	0.701777	0.692941	0.7566	0.0999828	0.100584	0.23463	0.717106	0.145066	0.0344873	0.0775658	4.94331	0.000308043																						YEH3	YLR020C	2.51977	1.03809e-05	0.401361
HXT3	YDR345C	2.09009	0.000310115	YDR345C	3	15	F	0.741515	0.703806	0.643786	0.337472	0.30931	0.352746	0.696369	0.333176	0.0492869	0.0220346	2.09009	0.000310115																						MCK1	YNL307C	2.5146	0.0220356	0.400468
YCF1	YDR135C	1.94866	0.000311224	YDR135C	3	15	K	0.6924	0.667834	0.646493	0.391554	0.310697	0.32755	0.668909	0.343267	0.022972	0.0426584	1.94866	0.000311224																						TIM18	YOR297C	2.51307	0.000370121	0.400205
	YJR087W	0.768035	0.000315525	YJR087W	7	3	L	0.687338	0.629133	0.669083	0.864172	0.860961	0.860105	0.661851	0.861746	0.0297689	0.00214394	0.768035	0.000315525																						BUD3	YCL014W	2.50052	0.0175282	0.39803
LYS9	YNR050C	4.48614	0.000322382	YNR050C	12	2	E	0.641068	0.672031	0.721897	0.135754	0.0924427	0.225421	0.678332	0.151206	0.0407815	0.0678224	4.48614	0.000322382																						APL4	YPR029C	2.49495	0.000416382	0.397062
LEM3	YNL323W	3.19716	0.000325227	YNL323W	11	15	J	0.705488	0.726105	0.744175	0.149536	0.2932	0.237796	0.725256	0.226844	0.0193578	0.0724556	3.19716	0.000325227																						CPA1	YOR303W	2.49264	7.32378e-05	0.39666
HSE1	YHL002W	3.42502	0.00033192	YHL002W	6	9	C	0.600361	0.60096	0.593271	0.19434	0.103206	0.226419	0.598197	0.174655	0.00427706	0.0639218	3.42502	0.00033192																						WHI5	YOR083W	2.49152	0.000940678	0.396464
GRE3	YHR104W	1.142	0.000332469	YHR104W	6	4	F	0.667737	0.665105	0.669387	0.580606	0.574409	0.598252	0.66741	0.584422	0.00215961	0.0123709	1.142	0.000332469																						SUR4	YLR372W	2.48698	0.0035387	0.395672
PCL8	YPL219W	2.74575	0.000335633	YPL219W	13	15	J	0.750884	0.701181	0.699534	0.252534	0.203276	0.3278	0.7172	0.261203	0.029183	0.0627131	2.74575	0.000335633																						ATH1	YPR026W	2.47837	1.35639e-05	0.394167
	YKR077W	0.760498	0.000344401	YKR077W	8	23	F	0.677424	0.707011	0.680476	0.933193	0.90642	0.875594	0.688304	0.905069	0.0162728	0.0288232	0.760498	0.000344401																						DGA1	YOR245C	2.46402	0.0110857	0.391644
	YHR049C-A	1.45692	0.000345957	YHR049C-A	6	14	B	0.680336	0.660899	0.662369	0.469554	0.424291	0.48139	0.667868	0.458412	0.0108229	0.0301359	1.45692	0.000345957																						BRE1	YDL074C	2.46382	0.00605471	0.391609
	YDR222W	2.6827	0.000347355	YDR222W	3	12	F	0.742713	0.664184	0.628084	0.229308	0.284343	0.244907	0.678327	0.252852	0.0586083	0.0283649	2.6827	0.000347355																						MAK3	YPR051W	2.4623	0.00255341	0.391341
GAS3	YMR215W	2.22433	0.000350354	YMR215W	10	15	L	0.726016	0.68925	0.734156	0.338177	0.367852	0.260293	0.716474	0.322107	0.0239258	0.0555508	2.22433	0.000350354																							YDR317W	2.45884	0.00049376	0.39073
	YLR402W	2.70458	0.000355555	YLR402W	9	21	N	0.660808	0.619915	0.613397	0.289692	0.232153	0.178493	0.631374	0.233446	0.0256988	0.0556106	2.70458	0.000355555																							YGR058W	2.45756	0.00121247	0.390503
CPR4	YCR069W	1.5835	0.00036025	YCR069W	2	12	B	0.682489	0.693424	0.704527	0.394183	0.460551	0.459093	0.69348	0.437942	0.011019	0.0379038	1.5835	0.00036025																						RFM1	YOR279C	2.45696	0.00253847	0.390398
BCS1	YDR375C	0.771034	0.000361693	YDR375C	3	21	J	0.680421	0.65063	0.703887	0.886945	0.861351	0.890936	0.678312	0.879744	0.0266914	0.0160534	0.771034	0.000361693																						TPS1	YBR126C	2.44664	0.000228463	0.388569
PRM10	YJL108C	0.712546	0.000362943	YJL108C	7	4	B	0.676984	0.661383	0.690564	0.965254	0.904009	0.978176	0.67631	0.949146	0.0146025	0.0396204	0.712546	0.000362943																						GPD2	YOL059W	2.43542	0.0112382	0.386573
	YLR235C	1.76297	0.00036903	YLR235C	9	22	F	0.599571	0.578339	0.54479	0.298872	0.352872	0.325416	0.574233	0.32572	0.0276203	0.0270014	1.76297	0.00036903																						BSC4	YNL269W	2.43322	0.00385502	0.386181
TIM18	YOR297C	2.51307	0.000370121	YOR297C	13	10	M	0.587509	0.622114	0.640599	0.252534	0.19114	0.292564	0.616741	0.245413	0.0269498	0.0510857	2.51307	0.000370121																							YOR379C	2.43053	0.000867381	0.385701
ADH1	YOL086C	3.27075	0.000372318	YOL086C	14	21	N	0.711971	0.66193	0.690749	0.265139	0.131446	0.234663	0.688216	0.210416	0.0251166	0.0700671	3.27075	0.000372318																						HST1	YOL068C	2.42645	2.60661e-05	0.384972
SGN1	YIR001C	0.666344	0.000372367	YIR001C	7	4	O	0.656275	0.625037	0.628215	0.937083	0.920446	1.00815	0.636509	0.955226	0.0171913	0.046581	0.666344	0.000372367																						SPT21	YMR179W	2.41413	0.00133036	0.382761
	YJR098C	0.810286	0.000372944	YJR098C	7	5	N	0.658247	0.660359	0.626119	0.801202	0.813217	0.785629	0.648242	0.800016	0.019188	0.0138322	0.810286	0.000372944																						UBC13	YDR092W	2.40316	0.0128391	0.380782
PKH3	YDR466W	1.44721	0.000377516	YDR466W	4	18	G	0.630352	0.607138	0.63465	0.422604	0.410322	0.460695	0.624047	0.431207	0.0148004	0.0262651	1.44721	0.000377516																						LHS1	YKL073W	2.4	3.21046e-05	0.380211
PUS1	YPL212C	1.64663	0.000384202	YPL212C	13	23	J	0.761775	0.738569	0.77064	0.409705	0.479368	0.490099	0.756995	0.459724	0.0165614	0.0436484	1.64663	0.000384202																						ARV1	YLR242C	2.39949	0.00205033	0.380119
HIS5	YIL116W	0.698054	0.000384798	YIL116W	7	16	I	0.662192	0.667014	0.674322	0.982653	0.904792	0.982717	0.667842	0.956721	0.00610753	0.0449719	0.698054	0.000384798																						DAL82	YNL314W	2.3839	0.0023605	0.377288
SPF1	YEL031W	6.86075	0.000388544	YEL031W	4	3	E	0.542052	0.41621	0.476683	0.0845208	0.0583199	0.0663121	0.478315	0.0697176	0.0629367	0.0134283	6.86075	0.000388544																						SHR5	YOL110W	2.37849	0.000106943	0.376302
RPS4A	YJR145C	1.41558	0.000391073	YJR145C	8	6	G	0.605235	0.593674	0.594001	0.450371	0.396823	0.419364	0.597637	0.422186	0.0065828	0.0268851	1.41558	0.000391073																							YPR146C	2.3709	0.000477836	0.374913
SPE3	YPR069C	2.95318	0.000391625	YPR069C	14	10	M	0.652058	0.591331	0.635744	0.161113	0.201034	0.27416	0.626378	0.212103	0.0314285	0.0573306	2.95318	0.000391625																						AFG1	YEL052W	2.37062	0.00459932	0.374862
	YCR062W	1.94217	0.000391996	YCR062W	2	22	B	0.639571	0.689659	0.70232	0.394183	0.331814	0.320022	0.677183	0.348673	0.0331822	0.0398513	1.94217	0.000391996																						RPS28A	YOR167C	2.36869	0.00209742	0.374508
	YOR152C	1.80188	0.000394757	YOR152C	12	19	J	0.688807	0.695243	0.680596	0.43301	0.338076	0.374744	0.688215	0.381943	0.00734158	0.0478746	1.80188	0.000394757																							YGR237C	2.36581	0.00821695	0.37398
FAR1	YJL157C	0.677132	0.000400145	YJL157C	7	22	J	0.691283	0.725371	0.691612	0.983482	1.08011	1.04993	0.702755	1.03784	0.0195865	0.0494372	0.677132	0.000400145																						TRP1	YDR007W	2.3642	0.0238655	0.373684
SSF1	YHR066W	1.87627	0.000400442	YHR066W	6	2	B	0.55873	0.579929	0.515536	0.316255	0.267919	0.297466	0.551398	0.29388	0.032817	0.0243669	1.87627	0.000400442																						CLA4	YNL298W	2.3616	0.00173622	0.373206
	YGL196W	0.843836	0.000401537	YGL196W	5	9	O	0.715635	0.712228	0.700994	0.854094	0.850077	0.818662	0.709619	0.840944	0.00766131	0.0194011	0.843836	0.000401537																							YOR053W	2.35533	0.00534253	0.372052
	YGL079W	1.49528	0.000402176	YGL079W	5	11	C	0.634348	0.593972	0.612268	0.381292	0.426374	0.423266	0.613529	0.41031	0.0202176	0.0251789	1.49528	0.000402176																						AGC1	YPR021C	2.35456	0.00415452	0.37191
COS6	YGR295C	1.3564	0.000402487	YGR295C	6	11	C	0.664999	0.659321	0.617023	0.469554	0.481628	0.480062	0.647114	0.477081	0.0262138	0.00656566	1.3564	0.000402487																						SIR4	YDR227W	2.35156	1.63598e-05	0.371356
	YGL024W	8.68549	0.00040545	YGL024W	5	22	M	0.448622	0.488078	0.487169	0.020971	0.127289	0.0156765	0.474623	0.0546455	0.0225219	0.0629668	8.68549	0.00040545																						CUP9	YPL177C	2.34508	0.0193514	0.370158
PAA1	YDR071C	0.501175	0.000409996	YDR071C	3	4	O	0.589977	0.664706	0.653532	1.37585	1.20811	1.22353	0.636072	1.26916	0.040308	0.0927136	0.501175	0.000409996																						CPT1	YNL130C	2.3429	0.0072768	0.369753
	YKL031W	0.775971	0.000411148	YKL031W	8	22	M	0.677424	0.668692	0.640327	0.867498	0.826069	0.866378	0.662148	0.853315	0.0193954	0.0236023	0.775971	0.000411148																						SMK1	YPR054W	2.34283	0.000612723	0.369742
	YNL022C	2.55307	0.000412699	YNL022C	11	23	C	0.688823	0.687341	0.758113	0.226503	0.338151	0.271311	0.711426	0.278655	0.0404395	0.0561851	2.55307	0.000412699																						BUB3	YOR026W	2.34145	0.0034316	0.369485
	YLR296W	1.9636	0.000414226	YLR296W	9	22	N	0.681963	0.657227	0.734333	0.380475	0.365873	0.309631	0.691174	0.351993	0.0393693	0.0374063	1.9636	0.000414226																						ICE2	YIL090W	2.32188	1.65409e-07	0.36584
APL4	YPR029C	2.49495	0.000416382	YPR029C	14	22	I	0.723023	0.691655	0.698855	0.328569	0.20722	0.311335	0.704511	0.282375	0.0164309	0.0656537	2.49495	0.000416382																						SPI1	YER150W	2.31483	0.00215964	0.364519
SRF5	YOR041C	1.78691	0.000417636	YOR041C	12	22	J	0.666249	0.687317	0.725969	0.351089	0.427877	0.384795	0.693178	0.38792	0.0302885	0.0384895	1.78691	0.000417636																						BNI5	YNL166C	2.30004	0.00223517	0.361735
LSC1	YOR142W	1.99334	0.000417778	YOR142W	12	23	J	0.689331	0.700905	0.692812	0.31598	0.316946	0.412075	0.694349	0.348334	0.00593805	0.0552038	1.99334	0.000417778																						CTF18	YMR078C	2.29847	0.0123805	0.361439
	YEL023C	1.74879	0.000420324	YEL023C	4	11	E	0.650768	0.673033	0.624082	0.353931	0.345754	0.41416	0.649294	0.371282	0.0245089	0.0373582	1.74879	0.000420324																						LAG1	YHL003C	2.29601	0.0186349	0.360973
	YNL108C	1.98947	0.000425284	YNL108C	11	5	M	0.661603	0.68792	0.716905	0.296873	0.392296	0.349512	0.688809	0.346227	0.0276617	0.0477963	1.98947	0.000425284																						PGM1	YKL127W	2.29503	0.000909577	0.360789
	YNR005C	3.14244	0.000426029	YNR005C	11	23	N	0.67438	0.683291	0.701149	0.292475	0.144046	0.218644	0.686273	0.218388	0.0136315	0.0742146	3.14244	0.000426029																						FMP45	YDL222C	2.2914	0.00892938	0.360102
COX5B	YIL111W	0.613461	0.000426533	YIL111W	14	15	F	0.684632	0.691655	0.716225	1.21025	1.12734	1.07341	0.697504	1.137	0.0165884	0.0689313	0.613461	0.000426533																						PEA2	YER149C	2.28847	0.00148403	0.359546
YND1	YER005W	2.10326	0.000431905	YER005W	4	9	K	0.672716	0.63924	0.6391	0.261486	0.302014	0.364135	0.650352	0.309212	0.0193679	0.0517015	2.10326	0.000431905																							YFR012W	2.28688	0.0194243	0.359243
NOP16	YER002W	0.554433	0.000442214	YER002W	4	13	K	0.617592	0.586299	0.571241	1.05123	1.14765	1.00283	0.59171	1.06724	0.0236449	0.0737288	0.554433	0.000442214																						TDH3	YGR192C	2.28624	0.00424669	0.359122
CWH43	YCR017C	4.01025	0.000443188	YCR017C	2	17	K	0.539606	0.48416	0.46619	0.0903953	0.103352	0.17779	0.496652	0.123846	0.0382688	0.047164	4.01025	0.000443188																							YHL029C	2.28465	0.000290756	0.358819
GTR2	YGR163W	3.13765	0.000444195	YGR163W	6	22	C	0.55873	0.503692	0.557102	0.141228	0.143863	0.231067	0.539842	0.172053	0.031317	0.0511249	3.13765	0.000444195																						SNT1	YCR033W	2.2798	0.0194101	0.357896
UBP15	YMR304W	0.697321	0.000444242	YMR304W	11	18	K	0.585499	0.580884	0.554495	0.853235	0.781527	0.833083	0.573626	0.822615	0.0167277	0.0369822	0.697321	0.000444242																							YDR467C	2.25776	0.00025066	0.353677
ACM1	YPL267W	1.87584	0.000447681	YPL267W	14	12	C	0.667182	0.665645	0.650798	0.40976	0.324748	0.322951	0.661208	0.352486	0.00904864	0.0496084	1.87584	0.000447681																						GEF1	YJR040W	2.25407	0.00670367	0.352968
PEX30	YLR324W	0.584556	0.000448055	YLR324W	9	15	B	0.642437	0.637505	0.675609	1.19243	1.10505	1.04789	0.65185	1.11512	0.0207229	0.072795	0.584556	0.000448055																						VPS52	YDR484W	2.25322	0.00573793	0.352803
HUB1	YNR032C-A	1.96624	0.000448521	YNR032C-A	12	22	E	0.706119	0.69581	0.705028	0.397901	0.293175	0.380488	0.702319	0.357188	0.00566337	0.0561161	1.96624	0.000448521																						LAS21	YJL062W	2.25295	0.00981897	0.352751
	YIR043C	1.31759	0.000449588	YIR043C	7	9	G	0.659233	0.671109	0.665939	0.496298	0.533796	0.485001	0.665427	0.505032	0.00595444	0.025543	1.31759	0.000449588																							YER188W	2.25013	0.00625203	0.352208
CAC2	YML102W	3.19532	0.000451945	YML102W	10	3	G	0.579427	0.580615	0.516804	0.126449	0.22847	0.169863	0.558949	0.174927	0.0365036	0.051199	3.19532	0.000451945																						NTH1	YDR001C	2.24786	9.54943e-06	0.351769
SER2	YGR208W	1.31519	0.000457756	YGR208W	6	4	G	0.669381	0.667208	0.65967	0.52508	0.51603	0.476742	0.665419	0.505951	0.00509658	0.0256969	1.31519	0.000457756																							YNL171C	2.24628	0.00354655	0.351464
SIC1	YLR079W	1.73557	0.000458786	YLR079W	9	14	O	0.597344	0.536762	0.604676	0.337633	0.347301	0.316916	0.579594	0.33395	0.0372743	0.0155236	1.73557	0.000458786																						RPS16B	YDL083C	2.24471	1.75069e-05	0.351161
	YDR360W	1.70894	0.00046048	YDR360W	3	17	H	0.739119	0.683474	0.70497	0.456452	0.410563	0.377942	0.709188	0.414986	0.0280612	0.0394414	1.70894	0.00046048																						GCY1	YOR120W	2.22792	0.0089122	0.347899
SPG4	YMR107W	1.61654	0.000466836	YMR107W	10	16	J	0.688503	0.666573	0.688087	0.467567	0.389406	0.406937	0.681054	0.421303	0.0125427	0.0410131	1.61654	0.000466836																						CTK1	YKL139W	2.2269	3.71434e-05	0.347701
PPS1	YBR276C	2.04414	0.000467081	YBR276C	2	10	I	0.645329	0.643932	0.610737	0.315643	0.257474	0.35637	0.633333	0.309829	0.019581	0.0497038	2.04414	0.000467081																						GAS3	YMR215W	2.22433	0.000350354	0.3472
MSI1	YBR195C	0.783366	0.000467655	YBR195C	1	7	J	1.08496	1.0516	1.03794	1.38127	1.30308	1.36805	1.05817	1.3508	0.0241887	0.0418511	0.783366	0.000467655																						ASF1	YJL115W	2.22031	0.0403847	0.346413
	YOL013W-A	3.31668	0.000473868	YOL013W-A	12	4	K	0.62428	0.640892	0.67187	0.194269	0.124137	0.265623	0.645681	0.194677	0.0241538	0.070744	3.31668	0.000473868																						THP2	YHR167W	2.21601	0.00085311	0.345571
	YLR143W	1.65589	0.00047689	YLR143W	9	7	I	0.640767	0.658293	0.61456	0.425357	0.373302	0.356986	0.637873	0.385215	0.0220096	0.0357085	1.65589	0.00047689																						PEX10	YDR265W	2.21195	0.00409778	0.344774
	YPR146C	2.3709	0.000477836	YPR146C	14	13	G	0.620648	0.625834	0.6728	0.214395	0.27217	0.322951	0.639761	0.269839	0.02873	0.054316	2.3709	0.000477836																						RPL35A	YDL191W	2.20129	7.66209e-05	0.342677
APM2	YHL019C	1.45391	0.000480692	YHL019C	6	5	E	0.660616	0.66195	0.632138	0.455069	0.415952	0.473422	0.651568	0.448148	0.01684	0.0293539	1.45391	0.000480692																							YOR012W	2.19937	0.0060094	0.342298
ELM1	YKL048C	1.41929	0.000485378	YKL048C	8	18	O	0.665393	0.631453	0.679446	0.443247	0.463783	0.485417	0.658764	0.464149	0.0246739	0.0210875	1.41929	0.000485378																							YLR064W	2.19898	0.000539146	0.342222
URA10	YMR271C	2.14533	0.000485699	YMR271C	11	2	E	0.651048	0.64337	0.669637	0.255091	0.366756	0.293654	0.654685	0.305167	0.0135057	0.0567158	2.14533	0.000485699																						SWI6	YLR182W	2.19638	0.000730708	0.341707
ATG10	YLL042C	1.24753	0.000486734	YLL042C	8	9	N	0.607851	0.621198	0.639812	0.484406	0.507483	0.506155	0.622954	0.499348	0.0160527	0.0129572	1.24753	0.000486734																							YPL150W	2.19194	0.00174676	0.340828
	YOL124C	1.80118	0.000488526	YOL124C	12	7	M	0.643691	0.66184	0.636386	0.325342	0.340717	0.412075	0.647306	0.359378	0.0131062	0.0462798	1.80118	0.000488526																						CAF20	YOR276W	2.18724	0.00165351	0.339897
RPL23B	YER117W	1.77621	0.000490083	YER117W	4	16	L	0.655362	0.657263	0.685822	0.356572	0.341588	0.426957	0.666149	0.375039	0.017064	0.0455821	1.77621	0.000490083																						SUM1	YDR310C	2.18678	2.76562e-06	0.339805
TWF1	YGR080W	2.59439	0.000492231	YGR080W	5	19	F	0.658528	0.693952	0.664071	0.203991	0.33291	0.240373	0.672184	0.259091	0.0190548	0.0664664	2.59439	0.000492231																						RIF1	YBR275C	2.18557	0.00349648	0.339565
	YDR317W	2.45884	0.00049376	YDR317W	3	23	D	0.736723	0.66627	0.698473	0.233634	0.350921	0.270103	0.700488	0.284886	0.0352699	0.0600244	2.45884	0.00049376																						RBF17	YOR252W	2.18372	0.000127767	0.339197
PAU2	YEL049W	1.28644	0.000497737	YEL049W	4	3	G	0.693132	0.662332	0.681929	0.541461	0.537376	0.504903	0.679131	0.527914	0.0155896	0.0200323	1.28644	0.000497737																						ATG13	YPR185W	2.18116	0.000236206	0.338688
GUT1	YHL032C	5.49509	0.000499628	YHL032C	6	23	I	0.649113	0.562579	0.661289	0.0700106	0.0802713	0.190564	0.624327	0.113615	0.053821	0.0668367	5.49509	0.000499628																							YPL272C	2.17556	0.000246269	0.337572
SEC72	YLR292C	0.52179	0.000500204	YLR292C	9	4	L	0.675839	0.636439	0.605839	1.23425	1.12919	1.31259	0.639372	1.22534	0.0350924	0.0920236	0.52179	0.000500204																							YOL070C	2.17424	0.00012282	0.337307
	YPR050C	3.16184	0.000507795	YPR050C	14	20	K	0.696266	0.669892	0.653114	0.256259	0.126806	0.255573	0.67309	0.212879	0.0217532	0.0745422	3.16184	0.000507795																						ANT1	YPR128C	2.17285	0.000115152	0.337029
YAR1	YPL239W	5.76694	0.000510983	YPL239W	13	11	L	0.334438	0.286234	0.334393	0.063575	0.0849512	0.017084	0.318355	0.0552034	0.0278176	0.0346994	5.76694	0.000510983																						AAD4	YDL243C	2.1707	0.00239942	0.336599
FYV12	YOR183W	3.14106	0.000513405	YOR183W	12	3	L	0.578115	0.571255	0.631151	0.135754	0.176962	0.254137	0.593507	0.188951	0.0327807	0.0600951	3.14106	0.000513405																						AVO2	YMR068W	2.1673	0.00627447	0.335919
KRE27	YIL027C	3.06052	0.000518619	YIL027C	6	13	J	0.621724	0.665105	0.606767	0.206411	0.140735	0.27157	0.631199	0.206239	0.0303012	0.0654176	3.06052	0.000518619																						ITR1	YDR497C	2.1603	0.000167681	0.334514
	YPL182C	2.59379	0.000523314	YPL182C	13	5	D	0.767542	0.709762	0.719393	0.266662	0.22148	0.358765	0.732232	0.282302	0.0309558	0.0699662	2.59379	0.000523314																						ULA1	YPL003W	2.14925	3.44235e-05	0.332288
BUD26	YDR241W	1.95366	0.000524043	YDR241W	3	18	H	0.546253	0.571386	0.618879	0.305023	0.321793	0.26204	0.57884	0.296285	0.0368824	0.0308198	1.95366	0.000524043																							YDR199W	2.14807	1.97184e-05	0.332049
	YLR064W	2.19898	0.000539146	YLR064W	9	4	M	0.664705	0.682813	0.721541	0.279491	0.281369	0.380056	0.689686	0.313639	0.0290348	0.0575268	2.19898	0.000539146																						OPT2	YPR194C	2.14788	0.00842743	0.332011
RPL36A	YMR194W	0.272165	0.0005432	YMR194W	10	21	J	0.270669	0.478836	0.395724	1.5218	1.43836	1.2477	0.381743	1.40262	0.104785	0.140502	0.272165	0.0005432																						URA10	YMR271C	2.14533	0.000485699	0.331495
UBC4	YBR082C	1.70293	0.000561249	YBR082C	1	10	J	0.97479	1.04923	0.921529	0.55019	0.572782	0.606725	0.981851	0.576566	0.0641442	0.0284567	1.70293	0.000561249																						HRB1	YNL004W	2.14523	9.26807e-06	0.331474
VPS5	YOR069W	2.94728	0.000563726	YOR069W	12	2	L	0.533524	0.588239	0.534588	0.238741	0.12942	0.193833	0.552117	0.187331	0.0312875	0.0549497	2.94728	0.000563726																						MRPL35	YDR322W	2.14116	0.0135978	0.330649
ASC1	YMR116C	12.7426	0.000566249	YMR116C	10	4	J	0.264898	0.35649	0.291182	0.0147034	0.0373599	0.0195525	0.30419	0.0238719	0.0471615	0.0119299	12.7426	0.000566249																						MUD2	YKL074C	2.1392	0.00713142	0.330251
NOP6	YDL213C	2.68994	0.000566443	YDL213C	3	8	E	0.625316	0.665748	0.644328	0.164409	0.294052	0.261032	0.645131	0.239831	0.0202281	0.0673716	2.68994	0.000566443																						POX1	YGL205W	2.13756	0.00569005	0.329918
BUB1	YGR188C	3.76787	0.000573528	YGR188C	6	12	E	0.540654	0.534187	0.449137	0.154506	0.0886112	0.161349	0.507992	0.134822	0.051073	0.0401657	3.76787	0.000573528																						VPS29	YHR012W	2.13456	0.0067658	0.329309
PIB2	YGL023C	2.63341	0.000576202	YGL023C	5	2	K	0.614283	0.57247	0.624943	0.282156	0.240336	0.165474	0.603899	0.229322	0.0277347	0.0591154	2.63341	0.000576202																							YNL155W	2.13024	0.00943246	0.328428
ENO1	YGR254W	0.555869	0.000577949	YGR254W	14	21	B	0.719533	0.692717	0.733595	1.33584	1.35002	1.17447	0.715282	1.28678	0.0207678	0.0975177	0.555869	0.000577949																						DIE2	YGR227W	2.12971	0.00137302	0.328321
RPL21B	YPL079W	0.49735	0.000577964	YPL079W	13	22	F	0.665032	0.72202	0.726439	1.47459	1.49575	1.27917	0.704497	1.4165	0.0342492	0.119403	0.49735	0.000577964																						CLB6	YGR109C	2.12904	0.000171166	0.328185
TAL1	YLR354C	2.77139	0.000580343	YLR354C	9	9	F	0.570066	0.662024	0.593629	0.25399	0.164364	0.240419	0.608573	0.219591	0.0477661	0.0483069	2.77139	0.000580343																						PUF2	YPR042C	2.11885	0.00792142	0.3261
	YPR077C	0.466635	0.000586264	YPR077C	14	18	O	0.718369	0.691125	0.680327	1.42591	1.65158	1.40101	0.696607	1.49283	0.019605	0.138039	0.466635	0.000586264																						GAS2	YLR343W	2.11438	0.00212968	0.325183
	YDR220C	1.5425	0.000587779	YDR220C	3	16	F	0.724145	0.676696	0.661113	0.475922	0.43553	0.425311	0.687318	0.445588	0.032831	0.0267624	1.5425	0.000587779																						INO4	YOL108C	2.10551	0.00307884	0.323357
GLO4	YOR040W	0.344722	0.000590701	YOR040W	12	2	H	0.632149	0.678259	0.673616	2.12058	1.94922	1.68563	0.661341	1.91848	0.0253872	0.219096	0.344722	0.000590701																						YND1	YER005W	2.10326	0.000431905	0.322893
PDR8	YLR266C	2.66236	0.000592749	YLR266C	9	20	J	0.655798	0.65776	0.676191	0.232569	0.3278	0.186993	0.66325	0.249121	0.0112501	0.0718479	2.66236	0.000592749																							YOL046C	2.09999	0.00513691	0.322218
YPT11	YNL304W	0.750576	0.000594335	YNL304W	11	19	H	0.646049	0.631798	0.656304	0.81805	0.882666	0.876173	0.644717	0.858963	0.0123072	0.0355803	0.750576	0.000594335																							YER163C	2.09871	0.00562964	0.321953
	YLR063W	0.549885	0.000599447	YLR063W	9	6	M	0.605695	0.631642	0.598862	1.19039	1.01961	1.12924	0.612066	1.11308	0.0172938	0.0865256	0.549885	0.000599447																						HXT3	YDR345C	2.09009	0.000310115	0.320166
	YNL056W	3.63813	0.000601902	YNL056W	11	21	G	0.4644	0.523606	0.566616	0.0945595	0.160392	0.172362	0.518207	0.142438	0.0513213	0.0418935	3.63813	0.000601902																							YKL207W	2.08941	0.0105331	0.320023
FMP49	YER038W-A	0.595253	0.000608272	YER038W-A	4	17	O	0.671185	0.722032	0.673585	1.21235	1.0685	1.19129	0.688934	1.15738	0.0286887	0.0776855	0.595253	0.000608272																							YOL003C	2.08353	0.000945891	0.3188
VPS74	YDR372C	2.02705	0.000608556	YDR372C	3	3	H	0.623519	0.648023	0.607509	0.248777	0.342599	0.335613	0.62635	0.308996	0.0204048	0.0522679	2.02705	0.000608556																						YEA4	YEL004W	2.08135	0.00180923	0.318345
ISC10	YER180C	1.62852	0.000608792	YER180C	4	17	F	0.645154	0.630229	0.674698	0.388267	0.441565	0.367625	0.650027	0.399153	0.0226314	0.0381529	1.62852	0.000608792																						PIB1	YDR313C	2.08013	0.0015353	0.31809
	YDR215C	1.92071	0.000611557	YDR215C	3	4	D	0.655863	0.621956	0.614548	0.322329	0.282956	0.379958	0.630789	0.328414	0.0220285	0.0487866	1.92071	0.000611557																							YER152C	2.07956	0.018851	0.317971
SMK1	YPR054W	2.34283	0.000612723	YPR054W	14	12	K	0.645078	0.628488	0.675116	0.252453	0.231963	0.347347	0.649561	0.277254	0.0236347	0.0615607	2.34283	0.000612723																						FMP50	YKR027W	2.07566	0.00187441	0.317157
KEX2	YNL238W	1.61581	0.000619554	YNL238W	11	14	N	0.629939	0.652048	0.584796	0.411224	0.362669	0.381431	0.622261	0.385108	0.0342775	0.0244852	1.61581	0.000619554																						DNL4	YOR005C	2.07454	0.0176595	0.316922
RIF2	YLR453C	1.85099	0.000624066	YLR453C	10	4	G	0.68908	0.661827	0.685134	0.330825	0.428202	0.340947	0.67868	0.366658	0.0147281	0.0535384	1.85099	0.000624066																						CTF8	YHR191C	2.07021	0.000763253	0.316014
MNN1	YER001W	1.46121	0.00062497	YER001W	4	15	K	0.670164	0.669654	0.691385	0.43581	0.504051	0.450224	0.677067	0.463362	0.0124017	0.0359671	1.46121	0.00062497																						NTE1	YML059C	2.05998	0.0254967	0.313862
ECM30	YLR436C	0.421766	0.000626826	YLR436C	10	10	E	0.622134	0.637042	0.629024	1.62619	1.52601	1.32468	0.6294	1.4923	0.00746078	0.153555	0.421766	0.000626826																						HXK2	YGL253W	2.05922	9.48225e-05	0.313703
PBS2	YJL128C	3.07827	0.000629388	YJL128C	7	6	D	0.59119	0.604049	0.614592	0.12511	0.268463	0.194364	0.603277	0.195979	0.0117202	0.0716902	3.07827	0.000629388																						LEU9	YOR108W	2.05632	0.00016203	0.313091
	YJR037W	1.99633	0.000629965	YJR037W	7	17	H	0.648386	0.664454	0.67275	0.397701	0.304467	0.292454	0.661863	0.331541	0.0123872	0.0576106	1.99633	0.000629965																						KRE2	YDR483W	2.05267	0.0211841	0.31232
ITT1	YML068W	5.46944	0.000632855	YML068W	10	17	E	0.477855	0.611201	0.484909	0.0999828	0.0790307	0.108761	0.524655	0.0959248	0.0750342	0.0152749	5.46944	0.000632855																							YLR036C	2.05255	0.00154395	0.312294
	YGR039W	2.74736	0.000636565	YGR039W	5	21	B	0.625602	0.660625	0.672888	0.163955	0.303535	0.245599	0.653038	0.237697	0.0245392	0.0701247	2.74736	0.000636565																						PPS1	YBR276C	2.04414	0.000467081	0.31051
	YEL068C	1.40375	0.000643982	YEL068C	4	19	K	0.661487	0.68655	0.718639	0.515049	0.479057	0.478145	0.688892	0.49075	0.0286482	0.0210481	1.40375	0.000643982																							YNL211C	2.0425	0.00342778	0.310162
	YKR105C	0.779311	0.000645035	YKR105C	8	23	J	0.689456	0.700535	0.679446	0.91578	0.890209	0.84948	0.689812	0.885156	0.0105488	0.0334375	0.779311	0.000645035																							YDR509W	2.04041	0.00127007	0.309718
	YHL010C	2.69659	0.000645196	YHL010C	6	17	E	0.637062	0.631455	0.569518	0.253487	0.160543	0.267586	0.612679	0.227205	0.0374828	0.0581604	2.69659	0.000645196																						NUP188	YML103C	2.04012	0.00410459	0.309655
	YNL140C	3.71718	0.00065519	YNL140C	11	14	B	0.532727	0.496413	0.552677	0.0901614	0.212494	0.122888	0.527272	0.141848	0.028526	0.0633317	3.71718	0.00065519																							YOL118C	2.03822	0.0051601	0.309251
YIM1	YMR152W	3.42686	0.000655387	YMR152W	10	17	B	0.65907	0.65919	0.60717	0.191144	0.109206	0.261515	0.64181	0.187288	0.0299991	0.0762278	3.42686	0.000655387																						VPS74	YDR372C	2.02705	0.000608556	0.306864
BYE1	YKL005C	1.24008	0.000656803	YKL005C	8	8	I	0.655454	0.669232	0.662975	0.550893	0.542724	0.509227	0.662554	0.534281	0.0068988	0.0220786	1.24008	0.000656803																						HOC1	YJR075W	2.02481	0.0184176	0.306385
MET16	YPR167C	0.490003	0.000662807	YPR167C	14	7	I	0.542122	0.625834	0.623006	1.12272	1.32528	1.207	0.596987	1.21833	0.0475358	0.101756	0.490003	0.000662807																							YCR102W-A	2.02282	0.00821242	0.305956
SEC28	YIL076W	0.794593	0.000669104	YIL076W	7	2	C	0.679449	0.664966	0.676942	0.877428	0.816348	0.850114	0.673786	0.847963	0.0077401	0.030597	0.794593	0.000669104																						SWC5	YBR231C	2.02278	0.00104469	0.30595
	YJL070C	0.613656	0.000673355	YJL070C	7	17	O	0.661699	0.630668	0.662795	1.02408	1.01672	1.14529	0.651721	1.06203	0.01824	0.0722015	0.613656	0.000673355																						FMO1	YHR176W	2.00982	0.00235264	0.303157
MCH5	YOR306C	1.8554	0.00067736	YOR306C	13	12	O	0.683612	0.619663	0.601522	0.347896	0.370145	0.308581	0.634932	0.342207	0.0431224	0.0311738	1.8554	0.00067736																							YOL163W	2.00658	0.00445147	0.302456
PTP3	YER075C	1.32652	0.000681567	YER075C	4	8	F	0.671185	0.667964	0.650224	0.520331	0.468642	0.51072	0.663124	0.499898	0.0112873	0.0274913	1.32652	0.000681567																						CTF4	YPR135W	2.00329	0.0153227	0.301744
	YPL095C	1.55101	0.000685299	YPL095C	13	2	F	0.684253	0.666245	0.715549	0.445025	0.406552	0.480489	0.688682	0.444022	0.0249489	0.0369785	1.55101	0.000685299																						PHO13	YDL236W	2.00247	0.00544581	0.301565
SUR7	YML052W	0.548959	0.000692157	YML052W	10	23	C	0.724861	0.682394	0.738881	1.33801	1.1869	1.38456	0.715379	1.30316	0.0294134	0.103339	0.548959	0.000692157																						VAB2	YEL005C	2.0004	0.0240633	0.301116
	YLL054C	1.76369	0.000703617	YLL054C	9	8	C	0.721489	0.708931	0.730263	0.353954	0.404874	0.466267	0.720228	0.408365	0.0107215	0.0562378	1.76369	0.000703617																								range of sensitives	log	0.30-1.77
VPS38	YLR360W	1.63392	0.000707303	YLR360W	9	3	F	0.732623	0.704134	0.685493	0.433517	0.388159	0.477195	0.707417	0.432957	0.0237359	0.0445206	1.63392	0.000707303
	YLL007C	0.84555	0.000716454	YLL007C	8	11	J	0.697302	0.718885	0.719081	0.861957	0.84228	0.821062	0.711756	0.841766	0.0125176	0.0204526	0.84555	0.000716454																						DIA2	YOR080W	2.02415	0.0501105
MSO1	YNR049C	0.367029	0.000716968	YNR049C	12	4	E	0.617985	0.610886	0.553784	1.83034	1.48172	1.54492	0.594218	1.619	0.0351965	0.18574	0.367029	0.000716968																						SNF2	YOR290C	18.9291	0.0505351
FYV8	YGR196C	1.26584	0.000722305	YGR196C	6	2	E	0.687457	0.67194	0.649953	0.515423	0.54939	0.522557	0.669783	0.529123	0.018845	0.0179099	1.26584	0.000722305																						AKR1	YDR264C	5.55055	0.0524232
	YLR255C	0.680614	0.000723817	YLR255C	9	16	H	0.703118	0.697737	0.645957	0.99352	0.957398	1.05639	0.682271	1.00243	0.0315637	0.0500929	0.680614	0.000723817																						ALF1	YNL148C	4.40737	0.0541289
TPO1	YLL028W	0.818482	0.000727175	YLL028W	8	23	N	0.676378	0.633612	0.666063	0.8113	0.787303	0.815685	0.658684	0.804763	0.0223177	0.0152789	0.818482	0.000727175																						REI1	YBR267W	2.7501	0.0542719
SWI6	YLR182W	2.19638	0.000730708	YLR182W	9	5	M	0.588437	0.550088	0.625026	0.320293	0.234939	0.247704	0.58785	0.267645	0.0374723	0.0460387	2.19638	0.000730708																						MRPL28	YDR462W	3.91348	0.0559707
CLB1	YGR108W	1.88966	0.000734352	YGR108W	5	7	H	0.674477	0.614398	0.612268	0.331724	0.294634	0.37972	0.633714	0.335359	0.0353177	0.0426593	1.88966	0.000734352																							YMR155W	2.04699	0.0595156
	YJR120W	0.757641	0.00073751	YJR120W	8	18	E	0.675332	0.642247	0.606869	0.849293	0.862016	0.828742	0.641483	0.846684	0.0342377	0.0167894	0.757641	0.00073751																						BUD31	YCR063W	3.29287	0.0618737
	YDR326C	4.4133	0.000737802	YDR326C	14	16	N	0.710226	0.658745	0.698855	0.157307	0.0603103	0.250926	0.689275	0.156181	0.0270445	0.095313	4.4133	0.000737802																						IES6	YEL044W	9.96254	0.0797282
RAD9	YDR217C	3.41357	0.000743806	YDR217C	3	22	F	0.65766	0.646459	0.686019	0.110327	0.280182	0.192499	0.663379	0.194336	0.0203911	0.0849421	3.41357	0.000743806																						CCR4	YAL021C	3.75383	0.0798075
FUN21	YAL031C	0.697104	0.000749018	YAL031C	1	2	E	1.08337	1.06661	1.02329	1.57673	1.42645	1.5489	1.05776	1.51736	0.0310033	0.0799516	0.697104	0.000749018																						SHP1	YBL058W	2.19077	0.0810037
CIN8	YEL061C	3.67317	0.000761915	YEL061C	4	11	I	0.629331	0.628539	0.645774	0.272051	0.122888	0.123317	0.634548	0.172752	0.00973002	0.0859957	3.67317	0.000761915																						HEX3	YDL013W	2.10679	0.082977
CTF8	YHR191C	2.07021	0.000763253	YHR191C	6	15	D	0.442054	0.50895	0.480447	0.240209	0.194945	0.256299	0.47715	0.230484	0.0335694	0.0318121	2.07021	0.000763253																						RXT3	YDL076C	2.23825	0.0863706
MEP1	YGR121C	1.52228	0.000764841	YGR121C	5	17	J	0.626116	0.672989	0.651946	0.42514	0.462869	0.393655	0.65035	0.427221	0.0234769	0.0346542	1.52228	0.000764841																						RPS18A	YDR450W	2.96568	0.0902732
RCO1	YMR075W	1.73804	0.000773376	YMR075W	10	10	F	0.584622	0.632823	0.679818	0.370525	0.376473	0.344614	0.632421	0.36387	0.0475996	0.0169402	1.73804	0.000773376																						LTV1	YKL143W	4.70825	0.0966131
TCM62	YBR044C	0.86104	0.000774848	YBR044C	1	4	D	1.12328	1.1077	1.09086	1.26689	1.27114	1.31992	1.10728	1.28598	0.0162181	0.0294686	0.86104	0.000774848																						RAD50	YNL250W	2.07294	0.103834
	YKL123W	0.683936	0.000782079	YKL123W	8	21	K	0.64133	0.661676	0.665549	1.01947	0.949415	0.909389	0.656185	0.959424	0.0130097	0.0557178	0.683936	0.000782079																						NPL3	YDR432W	3.71328	0.104746
	YDR203W	1.78075	0.000793316	YDR203W	3	20	D	0.722947	0.668355	0.69739	0.367758	0.449401	0.35577	0.696231	0.390976	0.0273144	0.0509509	1.78075	0.000793316																						ADK1	YDR226W	2.09088	0.108891
ARO9	YHR137W	0.90369	0.000793448	YHR137W	6	14	L	0.648565	0.668785	0.673165	0.733905	0.737037	0.731713	0.663505	0.734218	0.0131225	0.00267587	0.90369	0.000793448																						RPS17A	YML024W	3.32703	0.122913
	YOR164C	1.91738	0.000794972	YOR164C	12	5	J	0.674118	0.67656	0.723642	0.297255	0.404106	0.380488	0.69144	0.360616	0.0279146	0.0561287	1.91738	0.000794972																						MRPL49	YJL096W	5.0346	0.13349
FMP17	YGR033C	3.73109	0.000803675	YGR033C	5	8	N	0.644637	0.638587	0.644231	0.114388	0.275051	0.127154	0.642485	0.172198	0.00338217	0.0893023	3.73109	0.000803675																						SSZ1	YHR064C	3.56565	0.134486
	YJR061W	0.62528	0.000825258	YJR061W	7	9	J	0.62176	0.596883	0.604637	0.969397	0.904792	1.04175	0.60776	0.971981	0.0127293	0.0685172	0.62528	0.000825258																							YKL118W	6.72809	0.134647
PXL1	YKR090W	1.07488	0.000828778	YKR090W	8	7	F	0.676901	0.668153	0.675328	0.63321	0.618142	0.628277	0.673461	0.626543	0.00466374	0.00768228	1.07488	0.000828778																						MSH1	YHR120W	3.89711	0.145152
YPS3	YLR121C	0.545351	0.000840915	YLR121C	9	17	G	0.658025	0.697737	0.572117	1.25669	1.09576	1.18267	0.642626	1.17837	0.0642105	0.0805505	0.545351	0.000840915																						FKS1	YLR342W	3.21843	0.207658
PET122	YER153C	1.35107	0.000842682	YER153C	4	9	B	0.657914	0.665148	0.6391	0.504484	0.449897	0.497923	0.654054	0.484101	0.0134463	0.0298029	1.35107	0.000842682																						MRPL33	YMR286W	2.21332	0.221581
	YLR334C	2.77977	0.000844348	YLR334C	9	19	D	0.64188	0.696138	0.720378	0.210128	0.332443	0.197921	0.686132	0.246831	0.0401942	0.0743931	2.77977	0.000844348																						VPS65	YLR322W	2.02663	0.244648
DEP1	YAL013W	0.844501	0.000848964	YAL013W	1	8	C	1.09055	1.08242	1.10062	1.31901	1.24911	1.30825	1.0912	1.29212	0.00912121	0.0376395	0.844501	0.000848964																						FYV9	YDR140W	2.61461	0.245082
LYS7	YMR038C	1.57059	0.00084919	YMR038C	10	12	B	0.518253	0.561103	0.498494	0.355821	0.326181	0.322617	0.52595	0.334873	0.0320063	0.0182289	1.57059	0.00084919																						PHO85	YPL031C	2.05951	0.271805
BEM1	YBR200W	2.69466	0.000850916	YBR200W	1	23	L	0.946049	1.00025	0.9777	0.317083	0.492372	0.275652	0.974666	0.361702	0.0272263	0.115044	2.69466	0.000850916																						REF2	YDR195W	2.37389	0.278751
THP2	YHR167W	2.21601	0.00085311	YHR167W	6	15	B	0.633228	0.603589	0.604607	0.261936	0.223092	0.345937	0.613808	0.276988	0.0168256	0.0627905	2.21601	0.00085311																						SOD1	YJR104C	5.57167	0.309152
RPL13A	YDL082W	1.51361	0.000853305	YDL082W	2	15	B	0.612356	0.596054	0.572669	0.403074	0.418848	0.354789	0.593693	0.392237	0.0199483	0.0333759	1.51361	0.000853305
BSD2	YBR290W	3.58832	0.000856556	YBR290W	2	8	K	0.706564	0.653078	0.713354	0.171899	0.114231	0.291575	0.690999	0.192569	0.0330155	0.0904607	3.58832	0.000856556
FMP13	YKR016W	0.862542	0.000865699	YKR016W	8	16	J	0.648653	0.685963	0.680476	0.784389	0.775321	0.776514	0.671697	0.778741	0.0201444	0.00492739	0.862542	0.000865699
	YOR379C	2.43053	0.000867381	YOR379C	14	7	L	0.643915	0.637512	0.647903	0.180142	0.309284	0.304364	0.64311	0.264597	0.00524184	0.0731812	2.43053	0.000867381
	YGR130C	1.52698	0.000872879	YGR130C	5	3	J	0.697628	0.640199	0.687217	0.455644	0.46643	0.404106	0.675015	0.44206	0.0305972	0.0333087	1.52698	0.000872879
LSM7	YNL147W	5.44879	0.000874305	YNL147W	14	21	J	0.353659	0.464465	0.373456	0.0824594	0.047939	0.0882889	0.397193	0.0728958	0.0590943	0.0218089	5.44879	0.000874305
ACE2	YLR131C	0.754531	0.000884204	YLR131C	9	23	I	0.645777	0.621514	0.640724	0.804812	0.881252	0.842681	0.636005	0.842915	0.0128015	0.0382204	0.754531	0.000884204
	YML090W	0.67968	0.000890044	YML090W	10	23	G	0.716205	0.706652	0.713484	1.06011	0.977106	1.10594	0.712114	1.04772	0.00492155	0.065305	0.67968	0.000890044
PRE9	YGR135W	0.632075	0.000891045	YGR135W	5	15	L	0.666245	0.628374	0.586917	1.00852	0.926629	1.04162	0.627179	0.992254	0.0396776	0.0591941	0.632075	0.000891045
	YMR181C	2.92758	0.000891086	YMR181C	10	21	H	0.689657	0.660772	0.721162	0.245546	0.148003	0.314063	0.690531	0.235871	0.0302045	0.0834517	2.92758	0.000891086
SOH1	YGL127C	3.12167	0.000892013	YGL127C	5	5	G	0.581871	0.555807	0.556056	0.263091	0.157554	0.121928	0.564578	0.180858	0.014977	0.0734102	3.12167	0.000892013
	YDR541C	3.92739	0.000895758	YDR541C	4	2	O	0.625759	0.651068	0.555666	0.076597	0.166628	0.223367	0.610831	0.155531	0.0494215	0.0740117	3.92739	0.000895758
ACS1	YAL054C	0.74108	0.000907634	YAL054C	1	2	G	1.05303	1.03738	1.01108	1.47104	1.34163	1.37242	1.03383	1.39503	0.0212004	0.0675988	0.74108	0.000907634
PGM1	YKL127W	2.29503	0.000909577	YKL127W	8	17	K	0.580649	0.646025	0.651136	0.211334	0.324225	0.282648	0.625937	0.272736	0.0393032	0.0570946	2.29503	0.000909577
AAD6	YFL056C	0.408061	0.00091043	YFL056C	4	15	N	0.692622	0.689366	0.694166	1.77494	1.84124	1.47166	0.692051	1.69595	0.00245028	0.197045	0.408061	0.00091043
	YNL203C	1.66746	0.000914427	YNL203C	11	20	J	0.72993	0.708748	0.783566	0.492589	0.40762	0.432501	0.740748	0.444237	0.0385641	0.0436833	1.66746	0.000914427
WHI5	YOR083W	2.49152	0.000940678	YOR083W	12	4	N	0.602771	0.67656	0.643367	0.189588	0.322229	0.25988	0.6409	0.257232	0.0369562	0.0663599	2.49152	0.000940678
	YDL010W	1.52922	0.000944339	YDL010W	2	14	H	0.608692	0.645546	0.627288	0.45494	0.389837	0.385606	0.627175	0.410128	0.0184274	0.0388664	1.52922	0.000944339
	YOL003C	2.08353	0.000945891	YOL003C	12	22	K	0.686708	0.684486	0.669544	0.285552	0.406748	0.28716	0.680246	0.326487	0.00933498	0.0695126	2.08353	0.000945891
	YDR287W	0.612725	0.000954843	YDR287W	3	12	N	0.69779	0.683474	0.650825	1.16168	1.14292	1.01188	0.677363	1.10549	0.0240716	0.0816144	0.612725	0.000954843
	YLR407W	0.541346	0.000966897	YLR407W	9	13	N	0.656355	0.654562	0.625026	1.19753	1.08183	1.29681	0.645314	1.19206	0.0175932	0.107591	0.541346	0.000966897
	YBR108W	17.8953	0.000975089	YBR108W	1	16	N	0.535695	0.784554	0.685448	0.0318531	0.0539737	0.0262525	0.668566	0.0373598	0.125286	0.014658	17.8953	0.000975089
STE4	YOR212W	0.685534	0.000979073	YOR212W	13	14	C	0.721412	0.77657	0.764234	1.05958	1.06796	1.17239	0.754072	1.09998	0.0289491	0.0628529	0.685534	0.000979073
RPL23A	YBL087C	1.63365	0.000986509	YBL087C	1	13	K	1.05463	1.13851	1.11609	0.641406	0.760038	0.624227	1.10308	0.675223	0.0434317	0.0739518	1.63365	0.000986509
	YGR273C	1.2939	0.000986816	YGR273C	14	19	D	0.720696	0.709172	0.733016	0.537889	0.541247	0.592465	0.720961	0.5572	0.0119239	0.0305862	1.2939	0.000986816
	YIL067C	0.729522	0.000987857	YIL067C	7	14	C	0.648386	0.650633	0.676942	0.92217	0.850003	0.936397	0.658653	0.902857	0.015878	0.0463218	0.729522	0.000987857
SIW14	YNL032W	0.495591	0.000988283	YNL032W	11	7	C	0.688267	0.693127	0.553283	1.32603	1.18608	1.39166	0.644892	1.30126	0.0793729	0.105006	0.495591	0.000988283
SPO71	YDR104C	3.13799	0.000991049	YDR104C	3	23	G	0.752895	0.655322	0.684937	0.134123	0.294052	0.23886	0.697718	0.222345	0.0500266	0.0812333	3.13799	0.000991049
	YPL105C	3.91517	0.000993044	YPL105C	13	8	H	0.584946	0.686471	0.560524	0.210151	0.0879852	0.169773	0.610647	0.155969	0.0667912	0.0622414	3.91517	0.000993044
RPS14B	YJL191W	0.661093	0.000995064	YJL191W	7	16	N	0.669588	0.667526	0.65284	0.933769	1.00732	1.069	0.663318	1.00336	0.00913232	0.0677025	0.661093	0.000995064
ARF1	YDL192W	2.69724	0.000996484	YDL192W	3	8	C	0.777452	0.691294	0.635664	0.212002	0.316245	0.251962	0.70147	0.260069	0.0714396	0.0525925	2.69724	0.000996484
AVT3	YKL146W	0.851468	0.0010094	YKL146W	8	15	M	0.714565	0.693519	0.684594	0.838212	0.79999	0.819526	0.697559	0.819242	0.0153887	0.0191125	0.851468	0.0010094
STP1	YDR463W	1.75044	0.00101947	YDR463W	4	22	G	0.572676	0.606574	0.673585	0.35129	0.368665	0.338541	0.617612	0.352832	0.0513521	0.0151213	1.75044	0.00101947
RPL12B	YDR418W	4.3343	0.00102157	YDR418W	SG	24	C	0.992369	0.960629	1.23005	0.318719	0.169346	0.246321	1.06102	0.244795	0.147245	0.0746983	4.3343	0.00102157
	YPL176C	5.00482	0.00103113	YPL176C	13	17	D	0.742555	0.699955	0.711065	0.0759368	0.0788833	0.27548	0.717858	0.143433	0.0220975	0.114365	5.00482	0.00103113
UIP3	YAR027W	0.741396	0.00103976	YAR027W	1	2	K	1.05862	1.03501	1.00294	1.458	1.32291	1.39576	1.03219	1.39222	0.0279477	0.0676184	0.741396	0.00103976
SMM1	YNR015W	1.35694	0.0010442	YNR015W	11	5	N	0.672158	0.702962	0.699937	0.532172	0.471981	0.525066	0.691686	0.50974	0.0169793	0.0328924	1.35694	0.0010442
SWC5	YBR231C	2.02278	0.00104469	YBR231C	2	8	C	0.678825	0.706873	0.641081	0.293414	0.404342	0.304218	0.675593	0.333992	0.0330152	0.0611645	2.02278	0.00104469
EMP70	YLR083C	1.9661	0.00105214	YLR083C	9	6	O	0.658025	0.621514	0.664562	0.342734	0.382588	0.26349	0.648034	0.329604	0.0231981	0.060625	1.9661	0.00105214
	YPR059C	0.491012	0.00106008	YPR059C	14	6	K	0.676489	0.660868	0.635744	1.25719	1.49848	1.26276	0.6577	1.33948	0.0205565	0.137728	0.491012	0.00106008
	YJR129C	1.4582	0.00106564	YJR129C	8	4	E	0.681086	0.656279	0.654224	0.409212	0.475765	0.480809	0.663863	0.455262	0.0149507	0.0399601	1.4582	0.00106564
GIM4	YEL003W	3.42443	0.00107196	YEL003W	4	21	C	0.572166	0.644309	0.627975	0.250921	0.195788	0.0919063	0.614817	0.179539	0.0378289	0.0807433	3.42443	0.00107196
	YMR102C	2.69466	0.00107589	YMR102C	10	4	H	0.690811	0.69716	0.646152	0.170559	0.336239	0.248073	0.678041	0.251624	0.0277985	0.0828973	2.69466	0.00107589
ECM39	YNR030W	3.83935	0.00107865	YNR030W	12	4	C	0.65733	0.686751	0.673034	0.100646	0.134702	0.290032	0.672372	0.175127	0.0147215	0.100958	3.83935	0.00107865
ODC1	YPL134C	1.62462	0.00109891	YPL134C	13	12	L	0.723975	0.712827	0.678394	0.467982	0.45813	0.375849	0.705065	0.433987	0.0237609	0.0505894	1.62462	0.00109891
	YOL085C	0.555232	0.00110914	YOL085C	12	3	G	0.196202	0.154561	0.157642	0.287893	0.309023	0.318748	0.169469	0.305221	0.0232032	0.0157749	0.555232	0.00110914
	YDR026C	1.66987	0.00111415	YDR026C	14	14	F	0.63519	0.69431	0.688433	0.370433	0.454647	0.38336	0.672644	0.402813	0.0325691	0.0453523	1.66987	0.00111415
	YCL046W	2.84538	0.00111565	YCL046W	2	9	E	0.702377	0.685355	0.665907	0.312679	0.139616	0.26945	0.684546	0.240582	0.0182484	0.0900708	2.84538	0.00111565
PEX3	YDR329C	1.32228	0.00113026	YDR329C	3	13	D	0.664249	0.676175	0.669776	0.475922	0.502108	0.542221	0.670067	0.50675	0.00596855	0.0333926	1.32228	0.00113026
HIS7	YBR248C	1.64113	0.00113123	YBR248C	2	6	E	0.629627	0.653616	0.664804	0.343799	0.400716	0.442499	0.649349	0.395671	0.0179722	0.0495432	1.64113	0.00113123
BUB2	YMR055C	0.785761	0.00113998	YMR055C	10	12	D	0.672921	0.662882	0.614849	0.83074	0.806113	0.845647	0.650217	0.8275	0.0310386	0.0199655	0.785761	0.00113998
IBD2	YNL164C	0.646693	0.00114415	YNL164C	11	8	D	0.692711	0.646841	0.558737	0.967586	0.962351	1.00544	0.632763	0.97846	0.0680873	0.0235153	0.646693	0.00114415
	YNL303W	1.21554	0.0011494	YNL303W	11	21	H	0.688267	0.706434	0.710845	0.551964	0.583336	0.596883	0.701849	0.577394	0.0119669	0.0230416	1.21554	0.0011494
FUN34	YNR002C	1.32635	0.00114945	YNR002C	11	5	L	0.667158	0.649734	0.667213	0.464001	0.503651	0.528258	0.661368	0.498637	0.0100755	0.0324202	1.32635	0.00114945
	YPL185W	0.848134	0.00115306	YPL185W	13	19	F	0.801498	0.779022	0.831497	0.934199	0.946599	0.963113	0.804006	0.94797	0.0263274	0.014506	0.848134	0.00115306
MGS1	YNL218W	1.5234	0.00115632	YNL218W	11	22	L	0.697711	0.709327	0.753871	0.518978	0.463808	0.435693	0.720303	0.472826	0.0296456	0.0423685	1.5234	0.00115632
THI2	YBR240C	1.64356	0.00116536	YBR240C	2	18	E	0.701854	0.706873	0.703423	0.389737	0.400716	0.494651	0.70405	0.428368	0.00256774	0.0576644	1.64356	0.00116536
	YLR404W	2.53411	0.00117104	YLR404W	9	19	N	0.643551	0.625778	0.666306	0.311112	0.288798	0.163922	0.645212	0.254611	0.0203151	0.0793273	2.53411	0.00117104
	YPL107W	1.90547	0.00117627	YPL107W	13	4	H	0.684253	0.660728	0.632912	0.340832	0.288227	0.408949	0.659298	0.346003	0.0257003	0.0605269	1.90547	0.00117627
	YMR110C	0.617185	0.00118059	YMR110C	10	12	J	0.7012	0.673429	0.601264	1.14539	1.01734	1.03873	0.658631	1.06715	0.051585	0.0685949	0.617185	0.00118059
RPL29	YFR032C-A	1.82087	0.00118066	YFR032C-A	5	6	E	0.664702	0.629986	0.610063	0.392731	0.289293	0.364043	0.634917	0.348689	0.0276511	0.0534007	1.82087	0.00118066
TRP3	YKL211C	5.20637	0.00118758	YKL211C	8	16	F	0.281955	0.213722	0.297	0.0427417	0.0549773	0.0545326	0.264226	0.0507505	0.0443795	0.00693943	5.20637	0.00118758
YME1	YPR024W	9.2461	0.00118841	YPR024W	14	8	G	0.439165	0.63592	0.567421	0.0456698	0.0448461	0.0871272	0.547502	0.0592144	0.0998782	0.0241767	9.2461	0.00118841
UGA1	YGR019W	1.23232	0.00119402	YGR019W	5	6	L	0.699686	0.679977	0.726344	0.552873	0.583037	0.573064	0.702002	0.569658	0.0232705	0.0153678	1.23232	0.00119402
SSK2	YNR031C	4.48342	0.00119649	YNR031C	12	2	C	0.620083	0.653914	0.706773	0.0959643	0.084519	0.261316	0.660257	0.147266	0.0436914	0.0989355	4.48342	0.00119649
	YJR011C	1.22092	0.00119916	YJR011C	7	3	D	0.624225	0.611216	0.628215	0.493812	0.498575	0.534046	0.621219	0.508811	0.00888919	0.0219835	1.22092	0.00119916
	YDL177C	1.66344	0.00120198	YDL177C	2	17	N	0.654226	0.659533	0.690734	0.40752	0.34632	0.451191	0.668164	0.401677	0.0197251	0.052679	1.66344	0.00120198
	YOR118W	0.403296	0.00120882	YOR118W	12	17	F	0.674118	0.629569	0.585196	1.78119	1.4738	1.42862	0.629628	1.5612	0.0444608	0.191848	0.403296	0.00120882
	YGR058W	2.45756	0.00121247	YGR058W	5	17	D	0.649782	0.6488	0.670133	0.181114	0.276831	0.343141	0.656238	0.267029	0.012043	0.0814575	2.45756	0.00121247
UBP16	YPL072W	1.22943	0.00121287	YPL072W	14	14	H	0.662529	0.673077	0.671642	0.517591	0.569082	0.545997	0.669082	0.544224	0.00572091	0.0257911	1.22943	0.00121287
RCK2	YLR248W	1.7527	0.00123688	YLR248W	9	6	F	0.698108	0.699337	0.649445	0.446778	0.336157	0.384913	0.682297	0.389283	0.0284566	0.0554396	1.7527	0.00123688
	YDR198C	1.46835	0.00124027	YDR198C	3	4	B	0.60016	0.660535	0.650825	0.42184	0.413338	0.466633	0.637173	0.433937	0.0324203	0.028633	1.46835	0.00124027
CSM2	YIL132C	0.741205	0.00124212	YIL132C	7	22	K	0.669095	0.715133	0.673798	0.913884	0.974451	0.88826	0.686009	0.925532	0.0253319	0.0442604	0.741205	0.00124212
	YOR277C	1.97588	0.00124818	YOR277C	13	14	K	0.672079	0.655825	0.670707	0.296683	0.297329	0.417491	0.666204	0.337168	0.00901453	0.069563	1.97588	0.00124818
	YJL215C	0.777318	0.00125165	YJL215C	7	3	B	0.64592	0.63374	0.687421	0.826059	0.828088	0.876453	0.655694	0.843533	0.0281433	0.0285275	0.777318	0.00125165
PBP1	YGR178C	1.75404	0.00125809	YGR178C	6	2	C	0.657877	0.637765	0.610006	0.312634	0.355487	0.418311	0.635216	0.362144	0.0240375	0.0531523	1.75404	0.00125809
	YDR509W	2.04041	0.00127007	YDR509W	4	6	K	0.681903	0.666274	0.639656	0.258845	0.318677	0.396709	0.662611	0.324744	0.0213606	0.0691321	2.04041	0.00127007
	YCL047C	1.40263	0.00127097	YCL047C	2	7	E	0.689816	0.683203	0.670321	0.43864	0.507694	0.510454	0.681113	0.485596	0.00991418	0.0406889	1.40263	0.00127097
	YDL211C	1.534	0.0012727	YDL211C	3	10	E	0.679822	0.680346	0.615089	0.452126	0.442465	0.39306	0.658419	0.429217	0.0375255	0.0316833	1.534	0.0012727
	YLR072W	0.682534	0.00127296	YLR072W	9	20	O	0.649674	0.648166	0.670376	0.914977	0.934183	1.03453	0.656072	0.96123	0.0124108	0.0642023	0.682534	0.00127296
	YNR042W	1.83022	0.00127388	YNR042W	12	12	E	0.683561	0.645421	0.63406	0.334705	0.314305	0.423562	0.654347	0.357524	0.0259296	0.0580929	1.83022	0.00127388
	YLR261C	1.75112	0.00127667	YLR261C	9	10	H	0.675839	0.694006	0.607002	0.398836	0.330586	0.399484	0.658949	0.376302	0.0458956	0.0395928	1.75112	0.00127667
RPS24A	YER074W	0.570629	0.00127848	YER074W	4	10	F	0.483355	0.502944	0.371557	0.802948	0.772739	0.803889	0.452619	0.793192	0.0708817	0.017719	0.570629	0.00127848
RPS4B	YHR203C	11.6911	0.00128169	YHR203C	6	21	F	0.391111	0.296011	0.431862	0.030177	0.0104248	0.0551109	0.372995	0.0319042	0.069714	0.022393	11.6911	0.00128169
	YEL067C	1.1993	0.00128638	YEL067C	4	21	K	0.668122	0.674722	0.713077	0.570516	0.574868	0.568888	0.685307	0.571424	0.0242748	0.00309158	1.1993	0.00128638
ATP10	YLR393W	0.788367	0.0012872	YLR393W	9	11	L	0.627963	0.632175	0.672121	0.848674	0.806963	0.795325	0.644086	0.816987	0.0243698	0.0280514	0.788367	0.0012872
MRS4	YKR052C	0.734443	0.00129522	YKR052C	8	17	B	0.668008	0.683264	0.68202	0.982267	0.885275	0.900941	0.677764	0.922828	0.00847173	0.0520686	0.734443	0.00129522
GRD19	YOR357C	1.39965	0.00129702	YOR357C	13	9	G	0.697707	0.773506	0.715549	0.505068	0.512741	0.544554	0.728921	0.520788	0.0396291	0.0209368	1.39965	0.00129702
DLD3	YEL071W	0.636484	0.00130413	YEL071W	4	17	K	0.669143	0.681481	0.691941	1.15952	0.995605	1.05401	0.680855	1.06971	0.0114117	0.0830777	0.636484	0.00130413
YAK1	YJL141C	2.85259	0.00130437	YJL141C	7	6	F	0.647893	0.660871	0.672226	0.222878	0.327165	0.14441	0.66033	0.231485	0.0121758	0.0916809	2.85259	0.00130437
CTA1	YDR256C	1.81981	0.00131986	YDR256C	3	16	J	0.604352	0.68191	0.680605	0.413187	0.33705	0.330574	0.655622	0.36027	0.0444059	0.0459413	1.81981	0.00131986
	YBR178W	1.72876	0.00132087	YBR178W	1	9	H	1.08895	1.08874	1.05911	0.542951	0.731399	0.597974	1.07893	0.624108	0.0171701	0.0969039	1.72876	0.00132087
MCM16	YPR046W	1.60765	0.00132691	YPR046W	14	22	K	0.689286	0.660337	0.656009	0.391999	0.380419	0.475134	0.668544	0.415851	0.0180929	0.051666	1.60765	0.00132691
SPT21	YMR179W	2.41413	0.00133036	YMR179W	10	3	F	0.49286	0.551611	0.483728	0.172029	0.271578	0.189415	0.509399	0.211008	0.0368399	0.0531711	2.41413	0.00133036
	YIL102C	1.73691	0.00133186	YIL102C	14	17	F	0.643333	0.636981	0.671063	0.320957	0.368048	0.434474	0.650459	0.374493	0.0181237	0.0570322	1.73691	0.00133186
XYL2	YLR070C	1.73498	0.00134524	YLR070C	9	22	O	0.663592	0.619915	0.680261	0.436577	0.352872	0.342415	0.654589	0.377288	0.0311638	0.0516115	1.73498	0.00134524
FAA4	YMR246W	0.481335	0.00135745	YMR246W	11	18	C	0.691045	0.671141	0.600552	1.41619	1.19323	1.46827	0.654246	1.35923	0.0475534	0.146098	0.481335	0.00135745
DIE2	YGR227W	2.12971	0.00137302	YGR227W	6	2	I	0.674311	0.672466	0.65859	0.261936	0.277301	0.402376	0.668455	0.313871	0.00859339	0.0770313	2.12971	0.00137302
	YFL034W	1.41459	0.00138551	YFL034W	4	7	J	0.67782	0.677539	0.685822	0.456941	0.531128	0.454878	0.680394	0.480982	0.00470353	0.0434397	1.41459	0.00138551
	YPL168W	1.63818	0.00138748	YPL168W	13	5	B	0.70027	0.684019	0.711065	0.374386	0.415654	0.489031	0.698451	0.426357	0.0136141	0.0580671	1.63818	0.00138748
	YER066C-A	1.51771	0.00139283	YER066C-A	4	4	D	0.66506	0.659516	0.612401	0.419963	0.466559	0.389729	0.645659	0.425417	0.0289353	0.0387045	1.51771	0.00139283
	YNL170W	0.55951	0.001408	YNL170W	11	18	F	0.55328	0.455335	0.399358	0.833443	0.864277	0.818719	0.469324	0.838813	0.0779089	0.0232487	0.55951	0.001408
	YJL123C	0.765537	0.00140956	YJL123C	7	12	D	0.670081	0.667526	0.685325	0.932112	0.853917	0.856472	0.67431	0.880834	0.00962401	0.0444269	0.765537	0.00140956
RDS2	YPL133C	1.54678	0.00141512	YPL133C	13	14	L	0.720772	0.66747	0.682238	0.441493	0.494537	0.402543	0.69016	0.446191	0.0275195	0.0461768	1.54678	0.00141512
	YPR147C	0.756557	0.00143516	YPR147C	14	11	G	0.584584	0.628488	0.656009	0.801759	0.852077	0.816672	0.623027	0.823503	0.0360241	0.0258447	0.756557	0.00143516
FPR1	YNL135C	2.55933	0.0014352	YNL135C	11	18	B	0.621051	0.600556	0.610854	0.175925	0.331	0.209069	0.61082	0.238664	0.0102479	0.0816639	2.55933	0.0014352
	YEL041W	2.55282	0.00144109	YEL041W	4	13	G	0.647196	0.665711	0.662461	0.232432	0.185374	0.355991	0.658456	0.257933	0.0098862	0.0881208	2.55282	0.00144109
MFA2	YNL145W	0.59252	0.00146461	YNL145W	11	4	B	0.627717	0.619648	0.644184	1.1633	0.972567	1.05652	0.630517	1.06413	0.0125052	0.0955951	0.59252	0.00146461
KRE11	YGR166W	1.92637	0.0014652	YGR166W	6	18	C	0.662807	0.639342	0.620802	0.30177	0.288768	0.407687	0.640984	0.332742	0.0210508	0.0652295	1.92637	0.0014652
YRB30	YGL164C	0.506646	0.00147475	YGL164C	5	19	M	0.683223	0.698253	0.663519	1.48323	1.191	1.36211	0.681665	1.34545	0.0174189	0.146825	0.506646	0.00147475
RAD5	YLR032W	0.629738	0.00148141	YLR032W	9	14	I	0.669159	0.672152	0.686075	1.11184	0.972256	1.13531	0.675795	1.07314	0.00902719	0.0881505	0.629738	0.00148141
PEA2	YER149C	2.28847	0.00148403	YER149C	4	17	B	0.642602	0.599253	0.694722	0.353931	0.266605	0.225694	0.645526	0.282077	0.0478017	0.0655035	2.28847	0.00148403
SAC7	YDR389W	3.28732	0.00149126	YDR389W	3	21	L	0.69779	0.657928	0.676273	0.101674	0.208056	0.308401	0.677331	0.206044	0.0199521	0.103378	3.28732	0.00149126
TEF4	YKL081W	1.88137	0.00151366	YKL081W	8	13	E	0.282478	0.29144	0.333032	0.170175	0.170571	0.141324	0.302316	0.16069	0.0269749	0.0167725	1.88137	0.00151366
SAM1	YLR180W	1.21045	0.00151992	YLR180W	9	9	M	0.629076	0.636972	0.640143	0.49778	0.533023	0.543978	0.635397	0.524927	0.0056988	0.0241398	1.21045	0.00151992
STM1	YLR150W	0.583364	0.00152162	YLR150W	9	21	K	0.644107	0.631109	0.555837	1.13021	1.04933	0.959248	0.610351	1.04626	0.0476559	0.0855201	0.583364	0.00152162
CAN1	YEL063C	1.7438	0.00152164	YEL063C	4	7	I	0.651279	0.640367	0.646887	0.441093	0.343671	0.326907	0.646177	0.370557	0.0054905	0.0616583	1.7438	0.00152164
PIB1	YDR313C	2.08013	0.0015353	YDR313C	3	9	B	0.701384	0.676175	0.650825	0.374248	0.362017	0.23886	0.676128	0.325041	0.0252796	0.0748858	2.08013	0.0015353
	YLR036C	2.05255	0.00154395	YLR036C	9	8	I	0.657468	0.684412	0.573861	0.351914	0.320371	0.261061	0.63858	0.311115	0.057645	0.0461283	2.05255	0.00154395
PHR1	YOR386W	1.56499	0.00158137	YOR386W	13	11	K	0.722053	0.723246	0.669426	0.49094	0.464198	0.396136	0.704908	0.450425	0.0307345	0.0488795	1.56499	0.00158137
UTH1	YKR042W	1.1293	0.00158656	YKR042W	8	14	N	0.629821	0.640628	0.622311	0.573847	0.547658	0.554543	0.63092	0.558683	0.00920763	0.0135761	1.1293	0.00158656
ELP4	YPL101W	0.5561	0.00158868	YPL101W	13	14	H	0.390818	0.479917	0.433685	0.757602	0.85558	0.732479	0.434807	0.781887	0.0445598	0.0650447	0.5561	0.00158868
ASN1	YPR145W	1.67336	0.00159573	YPR145W	14	15	G	0.646823	0.657683	0.681485	0.351404	0.374233	0.461193	0.661997	0.39561	0.0177288	0.0579323	1.67336	0.00159573
RAV2	YDR202C	1.96825	0.00160085	YDR202C	3	22	D	0.743312	0.701721	0.715258	0.406697	0.414725	0.27615	0.720097	0.365857	0.0212135	0.0777924	1.96825	0.00160085
UBP14	YBR058C	3.08884	0.00161099	YBR058C	1	2	F	1.07299	1.04686	1.01759	0.198358	0.511098	0.306279	1.04581	0.338578	0.027714	0.158852	3.08884	0.00161099
FMP42	YMR221C	0.584769	0.00164394	YMR221C	10	9	L	0.670612	0.68714	0.711122	1.18362	1.28748	1.06684	0.689625	1.17931	0.0203687	0.110386	0.584769	0.00164394
	YMR178W	0.523036	0.00164552	YMR178W	10	5	F	0.71909	0.681339	0.614849	1.16892	1.42543	1.25869	0.671759	1.28435	0.052777	0.130164	0.523036	0.00164552
CAF20	YOR276W	2.18724	0.00165351	YOR276W	13	16	K	0.712443	0.662567	0.675191	0.293151	0.242718	0.401475	0.6834	0.312448	0.0259314	0.0811188	2.18724	0.00165351
DDC1	YPL194W	2.65647	0.00167345	YPL194W	13	7	F	0.619543	0.723859	0.56693	0.188959	0.257888	0.272277	0.636777	0.239708	0.0798715	0.0445349	2.65647	0.00167345
AMD2	YDR242W	1.80025	0.00168307	YDR242W	14	10	L	0.674162	0.68157	0.67859	0.298123	0.402069	0.429827	0.678107	0.376673	0.00372739	0.0694281	1.80025	0.00168307
	YLR123C	1.42377	0.0016904	YLR123C	9	13	G	0.698108	0.709464	0.723286	0.544702	0.50145	0.450482	0.710286	0.498878	0.012609	0.0471625	1.42377	0.0016904
UTR2	YEL040W	1.76399	0.00169181	YEL040W	4	15	G	0.657914	0.710205	0.700284	0.377702	0.33534	0.459531	0.689468	0.390858	0.0277726	0.0631324	1.76399	0.00169181
VPS72	YDR485C	1.4933	0.00169525	YDR485C	4	16	I	0.678841	0.646562	0.679148	0.483353	0.39366	0.465348	0.668184	0.447454	0.0187253	0.047449	1.4933	0.00169525
YSN1	YNR065C	1.51396	0.00170102	YNR065C	12	22	I	0.72448	0.715625	0.752728	0.421307	0.504473	0.522632	0.730944	0.482804	0.0193775	0.0540265	1.51396	0.00170102
	YDR266C	1.44321	0.00170928	YDR266C	3	20	L	0.60016	0.640724	0.67519	0.460779	0.413338	0.453531	0.638691	0.442549	0.0375567	0.0255562	1.44321	0.00170928
	YDR250C	1.54602	0.00172514	YDR250C	3	6	H	0.589378	0.63134	0.62267	0.441309	0.350921	0.400115	0.614463	0.397448	0.022152	0.0452533	1.54602	0.00172514
FKH1	YIL131C	1.49406	0.00172937	YIL131C	14	11	F	0.642752	0.639104	0.686696	0.488414	0.409801	0.419372	0.656184	0.439196	0.0264868	0.0428918	1.49406	0.00172937
TRM2	YKR056W	1.71744	0.00173118	YKR056W	8	9	B	0.636622	0.65466	0.624885	0.341142	0.441228	0.33334	0.638722	0.371903	0.0149984	0.0601634	1.71744	0.00173118
CLA4	YNL298W	2.3616	0.00173622	YNL298W	11	9	F	0.53106	0.442027	0.481169	0.248494	0.212494	0.154807	0.484752	0.205265	0.0446243	0.04726	2.3616	0.00173622
FMP51	YBR262C	1.23817	0.00174015	YBR262C	2	12	G	0.684582	0.693424	0.702871	0.527553	0.56753	0.585521	0.693626	0.560201	0.00914626	0.0296707	1.23817	0.00174015
	YPL150W	2.19194	0.00174676	YPL150W	13	10	N	0.768182	0.714665	0.643802	0.393812	0.309465	0.266938	0.708883	0.323405	0.0623915	0.0645751	2.19194	0.00174676
	YMR085W	1.63545	0.00174952	YMR085W	10	4	F	0.632522	0.668683	0.679818	0.345529	0.412396	0.453375	0.660341	0.403767	0.0247267	0.0544383	1.63545	0.00174952
	YJL152W	1.22307	0.00175214	YJL152W	7	8	H	0.668601	0.669573	0.656508	0.541039	0.572148	0.517698	0.664894	0.543628	0.00727908	0.0273172	1.22307	0.00175214
URE2	YNL229C	3.07751	0.00176924	YNL229C	11	8	L	0.60883	0.62717	0.467231	0.171527	0.206364	0.175554	0.567744	0.184481	0.0875285	0.0190575	3.07751	0.00176924
ICT1	YLR099C	0.730171	0.00177152	YLR099C	9	23	E	0.686974	0.658293	0.695377	0.99046	0.923968	0.880322	0.680215	0.931583	0.0194441	0.0554623	0.730171	0.00177152
TGL3	YMR313C	1.7414	0.00177696	YMR313C	11	2	K	0.627162	0.637005	0.667819	0.323262	0.438268	0.347916	0.643995	0.369815	0.0212105	0.0605501	1.7414	0.00177696
	YLR455W	0.759448	0.00177832	YLR455W	10	22	I	0.710434	0.68925	0.726478	0.960129	0.876522	0.962963	0.70872	0.933204	0.0186733	0.0491091	0.759448	0.00177832
	YFL042C	1.36246	0.00179174	YFL042C	4	19	L	0.659445	0.665711	0.72587	0.51769	0.476974	0.51072	0.683676	0.501794	0.0366758	0.0217761	1.36246	0.00179174
YEA4	YEL004W	2.08135	0.00180923	YEL004W	4	19	C	0.626269	0.671343	0.688603	0.377702	0.341588	0.235001	0.662072	0.318097	0.0321849	0.0741944	2.08135	0.00180923
DUR1,2	YBR208C	1.17917	0.00181237	YBR208C	1	9	L	1.03626	1.03501	1.02003	0.891887	0.832737	0.896961	1.03044	0.873862	0.00903174	0.0357055	1.17917	0.00181237
	YLR312C	0.617298	0.00181346	YLR312C	9	4	N	0.660808	0.668421	0.715146	1.08124	1.0224	1.20817	0.681458	1.10394	0.0294214	0.0949392	0.617298	0.00181346
	YLR046C	1.64424	0.00181525	YLR046C	9	12	K	0.68085	0.673218	0.681423	0.400876	0.480092	0.356986	0.678497	0.412651	0.00458076	0.0623921	1.64424	0.00181525
QDR1	YIL120W	1.2804	0.00181953	YIL120W	7	10	I	0.64099	0.666502	0.659128	0.492155	0.547884	0.4959	0.65554	0.51198	0.0131291	0.0311505	1.2804	0.00181953
PRM3	YPL192C	1.35254	0.00183185	YPL192C	13	9	F	0.698988	0.677277	0.643802	0.505068	0.464198	0.524267	0.673356	0.497844	0.0278014	0.0306792	1.35254	0.00183185
	YIL039W	0.883208	0.00184141	YIL039W	6	15	L	0.66226	0.649857	0.672086	0.737526	0.740164	0.768896	0.661401	0.748862	0.011139	0.0173999	0.883208	0.00184141
RPL22A	YLR061W	1.29145	0.00184263	YLR061W	9	10	M	0.690871	0.683346	0.663399	0.563063	0.498664	0.516051	0.679205	0.525926	0.0141959	0.0333155	1.29145	0.00184263
RPA14	YDR156W	2.71018	0.00184327	YDR156W	3	7	M	0.590576	0.638117	0.653532	0.168736	0.194185	0.331581	0.627409	0.231501	0.0328158	0.0876014	2.71018	0.00184327
SRO9	YCL037C	1.59157	0.00184874	YCL037C	2	23	E	0.655273	0.69181	0.717767	0.385291	0.487749	0.424325	0.688284	0.432455	0.0313962	0.0517104	1.59157	0.00184874
	YGL039W	0.835367	0.001855	YGL039W	5	4	M	0.680136	0.672989	0.692176	0.850281	0.805571	0.792535	0.681767	0.816129	0.0096973	0.0302862	0.835367	0.001855
	YJR039W	0.606044	0.00185845	YJR039W	14	9	H	0.646823	0.678916	0.678011	1.13667	0.988162	1.18144	0.667917	1.10209	0.0182729	0.101175	0.606044	0.00185845
NUP133	YKR082W	9.42986	0.00186286	YKR082W	8	17	F	0.217613	0.188896	0.283103	0.0174133	0.0296032	0.0261142	0.22987	0.0243769	0.0482846	0.0062779	9.42986	0.00186286
	YJL169W	1.61944	0.00186733	YJL169W	7	2	J	0.651837	0.606609	0.618783	0.425872	0.405434	0.327875	0.625743	0.386394	0.0234036	0.0516985	1.61944	0.00186733
SDT1	YGL224C	1.79616	0.00187001	YGL224C	5	10	D	0.654412	0.634286	0.624943	0.280249	0.384538	0.400622	0.637881	0.355136	0.01506	0.0653507	1.79616	0.00187001
RPS23A	YGR118W	3.71502	0.00187182	YGR118W	5	19	J	0.58856	0.614398	0.600143	0.114388	0.280392	0.0905754	0.601034	0.161785	0.0129421	0.103404	3.71502	0.00187182
FMP50	YKR027W	2.07566	0.00187441	YKR027W	8	20	L	0.551355	0.550497	0.578559	0.215291	0.344665	0.249621	0.560137	0.269859	0.0159594	0.0670193	2.07566	0.00187441
MSC3	YLR219W	0.689443	0.00188407	YLR219W	9	20	D	0.621839	0.674817	0.651771	1.01494	0.917468	0.893679	0.649476	0.942029	0.0265635	0.0642538	0.689443	0.00188407
	YFL040W	0.59219	0.00188488	YFL040W	4	23	L	0.633925	0.621781	0.631313	1.10669	1.13516	0.944657	0.629006	1.06217	0.00639211	0.102759	0.59219	0.00188488
MAK31	YCR020C-A	3.01519	0.00189609	YCR020C-A	2	11	K	0.665741	0.662223	0.611288	0.124479	0.199451	0.319231	0.646417	0.214387	0.0304732	0.0982316	3.01519	0.00189609
OPY1	YBR129C	0.840464	0.00190443	YBR129C	1	15	B	1.07059	1.07768	1.09574	1.30887	1.3185	1.23241	1.08134	1.28659	0.0129672	0.0471713	0.840464	0.00190443
GUP2	YPL189W	2.75973	0.00190765	YPL189W	13	13	F	0.667595	0.66747	0.650208	0.160703	0.20631	0.352359	0.661758	0.239791	0.0100026	0.100118	2.75973	0.00190765
PCL6	YER059W	3.37431	0.00191279	YER059W	4	20	D	0.593093	0.600942	0.658567	0.272051	0.197871	0.0791092	0.617534	0.183011	0.035752	0.0973257	3.37431	0.00191279
UBC5	YDR059C	0.569493	0.00191418	YDR059C	3	18	O	0.684613	0.639681	0.636747	1.16601	1.2525	1.02498	0.653681	1.14783	0.0268286	0.114843	0.569493	0.00191418
SRN2	YLR119W	0.735914	0.00192132	YLR119W	9	21	G	0.610148	0.659892	0.626189	0.882335	0.890538	0.803825	0.632076	0.858899	0.0253893	0.0478718	0.735914	0.00192132
	YFL043C	1.23206	0.0019348	YFL043C	4	17	L	0.681393	0.679791	0.728652	0.552027	0.581116	0.563071	0.696612	0.565405	0.0277587	0.0146846	1.23206	0.0019348
	YOR283W	1.92528	0.00193894	YOR283W	13	8	K	0.698988	0.721407	0.760391	0.429131	0.288227	0.415356	0.726929	0.377571	0.0310714	0.0776802	1.92528	0.00193894
BIT61	YJL058C	0.734188	0.00194807	YJL058C	7	13	M	0.660219	0.640907	0.667511	0.849258	0.955667	0.876453	0.656212	0.893793	0.0137473	0.055283	0.734188	0.00194807
FMP37	YGL080W	1.80225	0.00196193	YGL080W	5	9	C	0.661101	0.654713	0.638169	0.282156	0.39967	0.402364	0.651327	0.361397	0.0118346	0.0686376	1.80225	0.00196193
SPL2	YHR136C	0.757654	0.00196211	YHR136C	6	16	L	0.638705	0.645125	0.671006	0.898068	0.874645	0.807407	0.651612	0.86004	0.0170995	0.0470617	0.757654	0.00196211
ALG5	YPL227C	1.95236	0.00198396	YPL227C	13	21	L	0.722053	0.756957	0.731564	0.280789	0.41262	0.438847	0.736858	0.377419	0.0180441	0.0847046	1.95236	0.00198396
	YLR073C	0.731742	0.00198419	YLR073C	9	18	O	0.642994	0.642835	0.591885	0.884375	0.801391	0.880322	0.625905	0.855363	0.0294622	0.0467847	0.731742	0.00198419
KIN2	YLR096W	1.62104	0.00199201	YLR096W	9	7	C	0.690314	0.672152	0.71689	0.429437	0.486592	0.3667	0.693119	0.427576	0.0225005	0.0599679	1.62104	0.00199201
TCB1	YOR086C	1.43466	0.00199983	YOR086C	12	21	B	0.686184	0.686751	0.695139	0.463437	0.441084	0.53699	0.689358	0.480504	0.0050144	0.0501793	1.43466	0.00199983
	YCL060C	1.95112	0.00201255	YCL060C	2	13	G	0.648992	0.665989	0.676941	0.281559	0.311869	0.427486	0.663974	0.340305	0.014083	0.0770069	1.95112	0.00201255
ESC2	YDR363W	1.71225	0.00202762	YDR363W	3	15	H	0.766072	0.706934	0.712551	0.495391	0.364791	0.416241	0.728519	0.425474	0.032643	0.065788	1.71225	0.00202762
	YNL080C	1.25495	0.00203609	YNL080C	11	5	I	0.679379	0.667091	0.662364	0.496987	0.554731	0.549005	0.669612	0.533574	0.00878286	0.0318145	1.25495	0.00203609
	YGR067C	1.75022	0.00203644	YGR067C	14	14	B	0.656712	0.641228	0.634586	0.294317	0.388151	0.421696	0.644175	0.368054	0.0113538	0.0660246	1.75022	0.00203644
NAS6	YGR232W	0.851401	0.00204114	YGR232W	6	16	K	0.628298	0.655115	0.673705	0.773738	0.776651	0.748312	0.652373	0.766234	0.0228277	0.0155888	0.851401	0.00204114
ARV1	YLR242C	2.39949	0.00205033	YLR242C	9	12	F	0.548354	0.68068	0.631421	0.323353	0.235867	0.216134	0.620152	0.258451	0.0668791	0.0570657	2.39949	0.00205033
MAD1	YGL086W	1.79515	0.00205651	YGL086W	5	19	E	0.650811	0.673526	0.652498	0.326004	0.447737	0.327465	0.658945	0.367069	0.0126559	0.0698645	1.79515	0.00205651
SHM1	YBR263W	1.84894	0.00206063	YBR263W	2	10	G	0.70133	0.698266	0.716112	0.302306	0.458738	0.383236	0.705236	0.381426	0.00954281	0.0782319	1.84894	0.00206063
SRT1	YMR101C	0.685222	0.00206302	YMR101C	10	6	H	0.71505	0.680812	0.685725	1.01012	1.08919	0.938522	0.693862	1.01261	0.0185132	0.0753629	0.685222	0.00206302
IZH2	YOL002C	1.92328	0.00207138	YOL002C	12	2	I	0.62428	0.678825	0.68525	0.379176	0.264122	0.390538	0.662785	0.344612	0.0335004	0.0699377	1.92328	0.00207138
RPS28A	YOR167C	2.36869	0.00209742	YOR167C	12	21	L	0.673593	0.704868	0.6614	0.187247	0.372412	0.301519	0.679954	0.287059	0.0224214	0.0934252	2.36869	0.00209742
VPS27	YNR006W	3.20996	0.00210446	YNR006W	11	21	N	0.622162	0.612127	0.638124	0.310067	0.107268	0.165978	0.624138	0.194438	0.0131107	0.104352	3.20996	0.00210446
SOY1	YBR194W	1.60968	0.00210658	YBR194W	1	9	J	1.04984	1.11876	0.972001	0.634167	0.720384	0.596516	1.04687	0.650355	0.0734246	0.0635009	1.60968	0.00210658
MAL13	YGR288W	1.26967	0.00211128	YGR288W	6	15	C	0.653495	0.651435	0.646174	0.523873	0.474331	0.538493	0.650368	0.512232	0.00377541	0.0336277	1.26967	0.00211128
DAK2	YFL053W	0.58781	0.00211428	YFL053W	4	21	N	0.611978	0.726538	0.694166	1.04066	1.18306	1.23434	0.67756	1.15269	0.0590576	0.100346	0.58781	0.00211428
MDS3	YGL197W	1.956	0.00212224	YGL197W	5	7	O	0.703287	0.685889	0.686665	0.327911	0.445957	0.287403	0.691947	0.353757	0.00982842	0.0823763	1.956	0.00212224
GAS2	YLR343W	2.11438	0.00212968	YLR343W	9	7	D	0.683077	0.691874	0.671539	0.401896	0.228438	0.337558	0.682163	0.322631	0.0101982	0.087687	2.11438	0.00212968
HXT10	YFL011W	1.44162	0.00213531	YFL011W	4	19	H	0.634435	0.655573	0.713633	0.491277	0.433234	0.465348	0.667881	0.463286	0.0410084	0.0290766	1.44162	0.00213531
SBH2	YER019C-A	1.81987	0.00213731	YER019C-A	4	19	M	0.655362	0.662332	0.667467	0.295823	0.354085	0.440917	0.66172	0.363609	0.00607558	0.0730146	1.81987	0.00213731
SIT1	YEL065W	1.4949	0.00214075	YEL065W	4	3	I	0.668633	0.639804	0.642993	0.377702	0.472808	0.454878	0.650477	0.435129	0.0158044	0.0505348	1.4949	0.00214075
YPT35	YHR105W	1.1755	0.002142	YHR105W	6	2	F	0.684171	0.686136	0.661829	0.591469	0.584834	0.552436	0.677379	0.576247	0.0135021	0.0208853	1.1755	0.002142
	YGL250W	1.58843	0.00214929	YGL250W	5	16	H	0.643094	0.649875	0.61337	0.45755	0.348932	0.393655	0.635446	0.400046	0.0194171	0.0545903	1.58843	0.00214929
YDJ1	YNL064C	7.43899	0.00215281	YNL064C	11	13	G	0.132765	0.126128	0.116959	0.00219906	0.00204321	0.0462824	0.125284	0.0168415	0.00793667	0.0254966	7.43899	0.00215281
RBF108	YIL137C	1.15133	0.00215476	YIL137C	7	14	K	0.682407	0.663942	0.682181	0.567553	0.605804	0.588541	0.676177	0.587299	0.0105961	0.0191556	1.15133	0.00215476
SPI1	YER150W	2.31483	0.00215964	YER150W	4	15	B	0.663529	0.62516	0.665798	0.301105	0.358251	0.184976	0.651496	0.281444	0.0228354	0.0882949	2.31483	0.00215964
UBC8	YEL012W	1.89586	0.00216605	YEL012W	4	5	C	0.668633	0.644872	0.639656	0.412039	0.264523	0.353665	0.651054	0.343409	0.0154457	0.0742911	1.89586	0.00216605
	YHL044W	0.7811	0.00217035	YHL044W	6	23	K	0.704438	0.63093	0.699077	0.894446	0.856923	0.853222	0.678148	0.868197	0.0409805	0.0228077	0.7811	0.00217035
	YEL048C	1.3002	0.00219135	YEL048C	4	5	G	0.680372	0.682607	0.668023	0.541461	0.543625	0.476982	0.677001	0.520689	0.00785479	0.0378673	1.3002	0.00219135
	YDR051C	0.654686	0.00219139	YDR051C	3	6	M	0.648676	0.667312	0.649742	1.09462	0.929316	0.978619	0.655243	1.00085	0.0104656	0.0848653	0.654686	0.00219139
RPL37A	YLR185W	4.66924	0.00219428	YLR185W	9	21	O	0.237713	0.217477	0.302338	0.0775231	0.0482878	0.0364271	0.252509	0.0540793	0.0443234	0.0211513	4.66924	0.00219428
RPL38	YLR325C	0.624301	0.00222789	YLR325C	9	13	B	0.664705	0.676949	0.680842	1.14041	0.963898	1.13531	0.674166	1.07987	0.00842075	0.100468	0.624301	0.00222789
BNI5	YNL166C	2.30004	0.00223517	YNL166C	11	4	D	0.701599	0.677505	0.669031	0.215508	0.400469	0.274502	0.682712	0.296826	0.016897	0.0944797	2.30004	0.00223517
GEA1	YJR031C	1.17731	0.00223799	YJR031C	7	5	F	0.664657	0.653704	0.663319	0.56921	0.579975	0.534046	0.66056	0.561077	0.00597493	0.0240202	1.17731	0.00223799
RMT2	YDR465C	1.36817	0.00224861	YDR465C	4	20	G	0.617592	0.661205	0.68026	0.509766	0.470725	0.451388	0.653019	0.477293	0.0321261	0.0297382	1.36817	0.00224861
LYS12	YIL094C	0.554498	0.00226689	YIL094C	14	19	F	0.647987	0.666176	0.661799	1.07578	1.33301	1.15473	0.658654	1.18784	0.00949377	0.131775	0.554498	0.00226689
RGA1	YOR127W	2.97441	0.00227276	YOR127W	12	5	F	0.662576	0.634098	0.64453	0.15916	0.153191	0.340285	0.647068	0.217545	0.0144078	0.106338	2.97441	0.00227276
ASP1	YDR321W	1.34336	0.00227289	YDR321W	3	15	D	0.6924	0.676175	0.690893	0.519188	0.549267	0.464617	0.686489	0.511024	0.00896398	0.0429115	1.34336	0.00227289
RHO4	YKR055W	1.90025	0.00230427	YKR055W	8	11	B	0.569664	0.626595	0.619223	0.246952	0.373564	0.334876	0.605161	0.318464	0.0309612	0.0648818	1.90025	0.00230427
ARO7	YPR060C	8.03842	0.00230461	YPR060C	14	4	K	0.371691	0.545681	0.393142	0.0380582	0.0634032	0.0615699	0.436838	0.0543437	0.0948689	0.0141335	8.03842	0.00230461
	YGL046W	0.517268	0.00231331	YGL046W	5	18	O	0.669332	0.705241	0.691625	1.33643	1.16874	1.48927	0.688733	1.33148	0.0181281	0.160319	0.517268	0.00231331
GMH1	YKR030W	0.855944	0.00231936	YKR030W	8	14	L	0.659639	0.681105	0.660916	0.808926	0.766158	0.763457	0.66722	0.779513	0.0120421	0.0255076	0.855944	0.00231936
RPL18B	YNL301C	1.37932	0.00233698	YNL301C	11	3	F	0.708265	0.694862	0.728419	0.477196	0.501608	0.56656	0.710516	0.515121	0.0168911	0.0461895	1.37932	0.00233698
FMO1	YHR176W	2.00982	0.00235264	YHR176W	6	11	B	0.687457	0.639868	0.642935	0.255901	0.312745	0.411671	0.656753	0.326773	0.0266346	0.0788269	2.00982	0.00235264
	YPR003C	1.69017	0.00235537	YPR003C	14	18	E	0.64566	0.670423	0.6728	0.329838	0.462379	0.384521	0.662961	0.392246	0.01503	0.0666075	1.69017	0.00235537
PUT1	YLR142W	1.38986	0.00235638	YLR142W	9	9	I	0.64021	0.665223	0.59828	0.49064	0.438304	0.440768	0.634571	0.456571	0.0338255	0.0295302	1.38986	0.00235638
FMP43	YGR243W	0.792753	0.00235991	YGR243W	6	16	M	0.63761	0.667734	0.69152	0.870305	0.846498	0.802095	0.665621	0.839633	0.0270169	0.0346191	0.792753	0.00235991
DAL82	YNL314W	2.3839	0.0023605	YNL314W	11	9	H	0.675491	0.702962	0.582372	0.288077	0.338151	0.196301	0.653608	0.274176	0.0632033	0.0719392	2.3839	0.0023605
PRM5	YIL117C	1.22517	0.00237528	YIL117C	7	14	I	0.693748	0.693633	0.684801	0.598209	0.557277	0.535863	0.690727	0.563783	0.00513265	0.0316783	1.22517	0.00237528
RAS2	YNL098C	0.719771	0.00237669	YNL098C	11	21	M	0.704932	0.672298	0.705997	1.02916	0.89799	0.967142	0.694409	0.964764	0.019156	0.0656171	0.719771	0.00237669
AAD4	YDL243C	2.1707	0.00239942	YDL243C	3	4	I	0.642087	0.616221	0.624835	0.203348	0.291278	0.372903	0.627715	0.289177	0.0131711	0.0847969	2.1707	0.00239942
CEM1	YER061C	0.401572	0.00240541	YER061C	4	14	D	0.231725	0.159388	0.160192	0.398833	0.464477	0.509556	0.183768	0.457622	0.0415335	0.0556792	0.401572	0.00240541
MOD5	YOR274W	0.75182	0.00245138	YOR274W	13	20	K	0.71885	0.746537	0.74886	0.969518	1.04672	0.928945	0.738082	0.981728	0.0166965	0.0598293	0.75182	0.00245138
	YLL059C	1.52625	0.0024578	YLL059C	9	20	E	0.665262	0.684945	0.644794	0.482479	0.449448	0.375199	0.665	0.435709	0.0200767	0.0549437	1.52625	0.0024578
ATG2	YNL242W	1.62857	0.00247599	YNL242W	11	8	N	0.656603	0.699491	0.664788	0.472798	0.348367	0.419733	0.673628	0.413633	0.0227691	0.0624392	1.62857	0.00247599
APM1	YPL259C	1.76672	0.00249628	YPL259C	13	5	N	0.665032	0.680342	0.704659	0.427365	0.430824	0.302174	0.683344	0.386788	0.0199833	0.0732979	1.76672	0.00249628
PAU5	YFL020C	1.38201	0.00250722	YFL020C	4	7	H	0.675268	0.685987	0.715858	0.459582	0.547791	0.495596	0.692371	0.50099	0.0210349	0.0443511	1.38201	0.00250722
	YMR316C-A	1.47524	0.00251468	YMR316C-A	11	20	M	0.70271	0.679241	0.707815	0.483793	0.521018	0.411754	0.696589	0.472188	0.0152388	0.0555489	1.47524	0.00251468
NUP53	YMR153W	1.83634	0.00253473	YMR153W	10	13	B	0.668304	0.647061	0.695175	0.34994	0.29888	0.446042	0.67018	0.364954	0.0241115	0.0747214	1.83634	0.00253473
TRP2	YER090W	3.15721	0.00253781	YER090W	4	8	H	0.266943	0.273156	0.285898	0.137346	0.0812313	0.0430447	0.275332	0.0872075	0.00966349	0.047434	3.15721	0.00253781
RFM1	YOR279C	2.45696	0.00253847	YOR279C	13	12	K	0.673361	0.592694	0.707862	0.211917	0.230582	0.360901	0.657972	0.2678	0.0591059	0.0811661	2.45696	0.00253847
MAK3	YPR051W	2.4623	0.00255341	YPR051W	14	18	K	0.632281	0.632204	0.597529	0.314614	0.145363	0.296232	0.620672	0.25207	0.0200417	0.0928667	2.4623	0.00255341
TRM7	YBR061C	0.804856	0.00256119	YBR061C	1	20	H	1.09933	1.11323	1.12912	1.45945	1.32731	1.36513	1.11389	1.38397	0.014903	0.0680535	0.804856	0.00256119
AGA1	YNR044W	1.60012	0.00256373	YNR044W	14	15	J	0.671254	0.672015	0.682643	0.441475	0.349491	0.475134	0.675304	0.422033	0.00636698	0.0650387	1.60012	0.00256373
RBG2	YGR173W	1.91877	0.00258837	YGR173W	6	10	C	0.618438	0.633558	0.65751	0.257108	0.328383	0.409679	0.636502	0.331723	0.019702	0.0763405	1.91877	0.00258837
	YLR365W	0.653424	0.0025981	YLR365W	9	15	H	0.6892	0.718526	0.683168	1.10776	0.959255	1.13288	0.696965	1.06663	0.0189145	0.0938374	0.653424	0.0025981
	YGR015C	0.656778	0.00266344	YGR015C	5	14	L	0.680136	0.683739	0.640373	1.07143	0.915947	1.06426	0.668083	1.01721	0.0240647	0.0877718	0.656778	0.00266344
TOP1	YOL006C	4.76183	0.0026873	YOL006C	12	18	K	0.366699	0.381025	0.292598	0.0421307	0.134702	0.0416383	0.346774	0.0728237	0.0474614	0.0535889	4.76183	0.0026873
	YML018C	1.58496	0.0026893	YML018C	10	4	K	0.665995	0.693996	0.650877	0.366114	0.487116	0.415491	0.670289	0.422907	0.0218776	0.0608412	1.58496	0.0026893
	YFL019C	0.587106	0.0027131	YFL019C	4	9	H	0.673226	0.651068	0.671361	1.09877	1.26846	1.03191	0.665218	1.13305	0.0122901	0.121942	0.587106	0.0027131
MET6	YER091C	1.27097	0.00271439	YER091C	4	6	H	0.67833	0.667401	0.699728	0.575798	0.512382	0.52119	0.68182	0.536457	0.0164436	0.034354	1.27097	0.00271439
FUS3	YBL016W	1.43602	0.00272769	YBL016W	1	23	C	1.05542	1.11086	1.134	0.705112	0.853666	0.739446	1.10009	0.766075	0.0403798	0.0777742	1.43602	0.00272769
BUD9	YGR041W	1.70302	0.00274264	YGR041W	5	17	B	0.663673	0.696103	0.69879	0.326004	0.46821	0.414557	0.686188	0.402924	0.0195452	0.071813	1.70302	0.00274264
	YOR333C	1.3245	0.002746	YOR333C	14	13	L	0.640425	0.648659	0.661799	0.526472	0.446915	0.499529	0.650294	0.490972	0.0107802	0.0404628	1.3245	0.002746
	YNR071C	0.663074	0.00275074	YNR071C	12	14	I	0.686708	0.660142	0.71608	1.10242	0.937633	1.07111	0.687643	1.03705	0.027981	0.0875128	0.663074	0.00275074
	YPL207W	1.52326	0.00276032	YPL207W	13	5	H	0.709239	0.756957	0.737329	0.549217	0.470266	0.427101	0.734508	0.482195	0.0239835	0.0619257	1.52326	0.00276032
CLN1	YMR199W	0.462102	0.00276226	YMR199W	10	13	J	0.615209	0.664464	0.652058	1.58208	1.40675	1.19148	0.64391	1.39344	0.0256185	0.195639	0.462102	0.00276226
	YOR345C	1.97058	0.00276267	YOR345C	14	11	L	0.650895	0.648128	0.637481	0.298123	0.262891	0.421696	0.645501	0.32757	0.00708262	0.0833971	1.97058	0.00276267
GPB1	YOR371C	2.9243	0.0027944	YOR371C	13	13	I	0.67272	0.676664	0.661739	0.180129	0.145631	0.361968	0.670374	0.229243	0.00773437	0.116231	2.9243	0.0027944
APQ12	YIL040W	4.51636	0.00282149	YIL040W	6	13	L	0.257454	0.34964	0.305543	0.0857027	0.0187647	0.097606	0.304212	0.0673578	0.0461074	0.0425016	4.51636	0.00282149
APT2	YDR441C	2.72094	0.00283608	YDR441C	4	20	E	0.58952	0.600379	0.633537	0.330159	0.206203	0.133788	0.607812	0.223383	0.0229309	0.0993069	2.72094	0.00283608
KES1	YPL145C	1.92513	0.00284299	YPL145C	13	16	N	0.741274	0.668083	0.679675	0.287853	0.445994	0.351291	0.696344	0.361713	0.0393394	0.0795837	1.92513	0.00284299
	YNL205C	1.50951	0.00284424	YNL205C	11	16	J	0.702155	0.729577	0.678727	0.400229	0.49037	0.50751	0.703486	0.466036	0.0254511	0.0576319	1.50951	0.00284424
HPC2	YBR215W	1.47426	0.00285127	YBR215W	1	19	N	1.0163	1.04844	1.07213	0.806463	0.670816	0.650479	1.04563	0.709253	0.0280202	0.0847985	1.47426	0.00285127
HSP31	YDR533C	0.491477	0.00290578	YDR533C	4	18	O	0.612998	0.64262	0.516731	1.05123	1.34969	1.20525	0.590783	1.20206	0.0658191	0.149257	0.491477	0.00290578
HMG1	YML075C	1.80714	0.00292137	YML075C	10	7	E	0.64695	0.681867	0.683362	0.292597	0.373599	0.447264	0.670726	0.371154	0.0206041	0.0773628	1.80714	0.00292137
RPS9A	YPL081W	1.87623	0.00292582	YPL081W	13	18	F	0.789966	0.749602	0.789858	0.3373	0.385314	0.518928	0.776475	0.413848	0.0232732	0.0941156	1.87623	0.00292582
	YJL211C	0.936333	0.00295297	YJL211C	7	11	B	0.641483	0.657288	0.653888	0.697634	0.702075	0.685722	0.650886	0.695144	0.00831908	0.00845581	0.936333	0.00295297
	YOL153C	1.56019	0.00295495	YOL153C	14	11	J	0.684632	0.642289	0.681485	0.431326	0.368048	0.487912	0.669469	0.429095	0.0235906	0.0599635	1.56019	0.00295495
	YKL061W	0.786807	0.00295719	YKL061W	8	4	O	0.704103	0.670311	0.657313	0.864332	0.816201	0.901709	0.677242	0.860747	0.0241527	0.0428663	0.786807	0.00295719
MNN2	YBR015C	1.87299	0.00296272	YBR015C	1	5	O	1.03067	1.05081	1.04527	0.418434	0.676323	0.574639	1.04225	0.556465	0.0104024	0.129902	1.87299	0.00296272
	YLR374C	1.64221	0.00298611	YLR374C	9	21	J	0.64188	0.646033	0.619212	0.430457	0.418804	0.312059	0.635708	0.387107	0.0144369	0.0652538	1.64221	0.00298611
MAM33	YIL070C	0.795823	0.00299119	YIL070C	7	12	C	0.64592	0.650633	0.656508	0.862514	0.7733	0.818326	0.65102	0.818047	0.00530435	0.0446081	0.795823	0.00299119
GTT3	YEL017W	1.89261	0.00299239	YEL017W	4	15	E	0.650768	0.520404	0.654118	0.316953	0.312428	0.335051	0.60843	0.321477	0.0762514	0.0119707	1.89261	0.00299239
	YOR019W	0.762493	0.00301154	YOR019W	12	18	F	0.722906	0.687317	0.678851	0.973687	0.871602	0.894505	0.696358	0.913265	0.0233777	0.0535655	0.762493	0.00301154
SOK1	YDR006C	1.57172	0.0030138	YDR006C	3	16	K	0.636097	0.668355	0.691434	0.395881	0.491012	0.382982	0.665295	0.423291	0.0277949	0.0590012	1.57172	0.0030138
PMT1	YDL095W	1.30517	0.00302422	YDL095W	2	17	D	0.70133	0.708487	0.674734	0.491988	0.533079	0.572088	0.694851	0.532385	0.0177848	0.0400547	1.30517	0.00302422
RPS27B	YHR021C	0.802101	0.00302825	YHR021C	6	13	M	0.644731	0.658796	0.668307	0.846163	0.841285	0.770888	0.657278	0.819445	0.0118611	0.0421227	0.802101	0.00302825
SVP26	YHR181W	1.18196	0.00304253	YHR181W	6	3	B	0.68691	0.687713	0.683422	0.568535	0.559814	0.612859	0.686015	0.580403	0.00228111	0.0284443	1.18196	0.00304253
YAP1	YML007W	1.89031	0.00305537	YML007W	10	2	I	0.693697	0.638624	0.623708	0.26172	0.405212	0.367832	0.65201	0.344921	0.0368646	0.074439	1.89031	0.00305537
STE11	YLR362W	0.621432	0.00306743	YLR362W	9	21	H	0.7265	0.672685	0.668051	1.19957	0.988042	1.13895	0.689078	1.10885	0.0324904	0.108928	0.621432	0.00306743
INO4	YOL108C	2.10551	0.00307884	YOL108C	12	13	K	0.652609	0.643157	0.675942	0.217675	0.401465	0.317312	0.657236	0.312151	0.0168755	0.0920037	2.10551	0.00307884
	YKL136W	1.28154	0.00308344	YKL136W	8	3	K	0.700441	0.656819	0.680476	0.518441	0.503254	0.568368	0.679245	0.530021	0.0218371	0.0340669	1.28154	0.00308344
	YMR247C	3.46692	0.00308599	YMR247C	11	16	C	0.682712	0.680398	0.693877	0.0791661	0.340194	0.173958	0.685662	0.197773	0.00720735	0.132134	3.46692	0.00308599
PSY1	YKL076C	0.835443	0.00308638	YKL076C	8	19	E	0.655454	0.610404	0.649592	0.770142	0.784483	0.738111	0.638483	0.764245	0.0244931	0.0237421	0.835443	0.00308638
ZRG17	YNR039C	2.87115	0.00309463	YNR039C	12	16	E	0.710316	0.686751	0.647439	0.205972	0.139985	0.36613	0.681502	0.237362	0.0317654	0.116294	2.87115	0.00309463
	YPR039W	1.16155	0.00310087	YPR039W	14	12	H	0.629955	0.662991	0.665273	0.546769	0.562896	0.576201	0.65274	0.561956	0.0197652	0.0147384	1.16155	0.00310087
CBR1	YIL043C	0.862971	0.00310386	YIL043C	6	7	L	0.664451	0.68193	0.6899	0.802708	0.800628	0.75628	0.67876	0.786539	0.0130173	0.0262255	0.862971	0.00310386
	YOR322C	0.717465	0.00310786	YOR322C	13	7	C	0.531769	0.497691	0.527213	0.782325	0.682644	0.704717	0.518891	0.723229	0.0185003	0.0523557	0.717465	0.00310786
FEN1	YCR034W	3.92366	0.00311141	YCR034W	2	7	M	0.608692	0.542259	0.642736	0.068167	0.112418	0.276562	0.597895	0.152382	0.0511011	0.109795	3.92366	0.00311141
TRX2	YGR209C	1.47782	0.00312621	YGR209C	6	2	G	0.669929	0.668785	0.632678	0.38868	0.449311	0.495998	0.657131	0.444663	0.0211841	0.0538097	1.47782	0.00312621
	YKR040C	1.36376	0.00312718	YKR040C	8	18	N	0.647607	0.657898	0.658857	0.430583	0.524399	0.485417	0.654787	0.480133	0.00623682	0.0471306	1.36376	0.00312718
	YKL147C	0.835488	0.00313025	YKL147C	8	13	M	0.676378	0.681105	0.666578	0.809717	0.771092	0.841799	0.674687	0.807536	0.00740986	0.0354044	0.835488	0.00313025
	YAL046C	1.42455	0.00314147	YAL046C	14	16	F	0.62821	0.673608	0.675116	0.422446	0.513411	0.4519	0.658978	0.462586	0.0266565	0.0464144	1.42455	0.00314147
	YNL100W	0.670466	0.0031507	YNL100W	11	17	M	0.515506	0.534599	0.62964	0.820249	0.800937	0.884153	0.559915	0.835113	0.0611338	0.0435537	0.670466	0.0031507
TRF5	YNL299W	0.487845	0.00316288	YNL299W	11	7	F	0.568279	0.41252	0.396328	0.886221	1.04612	0.890537	0.459042	0.94096	0.0949473	0.091099	0.487845	0.00316288
NPL6	YMR091C	1.54974	0.00317227	YMR091C	SG	2	D	0.949335	0.806018	0.865369	0.587928	0.512271	0.590869	0.873574	0.563689	0.0720099	0.0445539	1.54974	0.00317227
	YLR126C	1.71841	0.00318546	YLR126C	9	7	G	0.671386	0.671619	0.552348	0.383535	0.377016	0.342415	0.631784	0.367655	0.0687938	0.0221006	1.71841	0.00318546
	YNL187W	0.556554	0.00319207	YNL187W	11	4	F	0.709376	0.683291	0.670243	1.38101	1.08392	1.24164	0.687637	1.23553	0.0199254	0.148638	0.556554	0.00319207
	YDR109C	1.4816	0.0031954	YDR109C	3	15	G	0.661853	0.669398	0.666527	0.42184	0.517365	0.409186	0.665926	0.449464	0.00380824	0.0591441	1.4816	0.0031954
TAZ1	YPR140W	1.43433	0.00321233	YPR140W	14	19	G	0.723023	0.698025	0.710435	0.484608	0.443822	0.557614	0.710494	0.495348	0.0124989	0.0576512	1.43433	0.00321233
PHO88	YBR106W	1.76324	0.00322625	YBR106W	1	20	N	0.987564	1.04607	1.0469	0.548742	0.712673	0.485672	1.02684	0.582362	0.0340203	0.117176	1.76324	0.00322625
SGF29	YCL010C	3.53408	0.00324472	YCL010C	2	20	O	0.489885	0.661685	0.694596	0.149671	0.139616	0.233102	0.615388	0.17413	0.109928	0.0513185	3.53408	0.00324472
	YPR157W	1.41806	0.00326758	YPR157W	14	15	I	0.629373	0.656621	0.653114	0.411029	0.510318	0.446091	0.646369	0.455813	0.0148234	0.0503536	1.41806	0.00326758
HES1	YOR237W	0.7307	0.00328479	YOR237W	13	20	G	0.740633	0.777183	0.705299	1.03309	0.940531	1.06882	0.741038	1.01415	0.0359436	0.0662098	0.7307	0.00328479
SUL2	YLR092W	1.48948	0.00328959	YLR092W	9	15	C	0.637427	0.651897	0.691307	0.423317	0.503307	0.403127	0.66021	0.44325	0.0278858	0.0529814	1.48948	0.00328959
CST6	YIL036W	4.10798	0.00329425	YIL036W	6	21	L	0.59324	0.580981	0.655891	0.0543186	0.106333	0.28485	0.610037	0.148501	0.0401807	0.120912	4.10798	0.00329425
BCH1	YMR237W	1.66643	0.00330073	YMR237W	10	11	N	0.680423	0.674484	0.735338	0.464626	0.451193	0.338503	0.696748	0.418108	0.0335511	0.0692656	1.66643	0.00330073
	YLR171W	1.36081	0.00331405	YLR171W	9	3	K	0.700334	0.648166	0.627933	0.448818	0.503307	0.500266	0.658811	0.48413	0.0373563	0.0306192	1.36081	0.00331405
PDR16	YNL231C	1.7316	0.00334673	YNL231C	11	4	L	0.655492	0.644527	0.715693	0.312266	0.446441	0.40537	0.671904	0.388026	0.0383166	0.0687483	1.7316	0.00334673
	YLR001C	1.57498	0.00336543	YLR001C	9	10	E	0.680293	0.706799	0.59421	0.417197	0.452234	0.388556	0.660434	0.419329	0.0588628	0.0318923	1.57498	0.00336543
IML2	YJL082W	1.11675	0.00336807	YJL082W	14	3	M	0.689286	0.653967	0.684959	0.605125	0.609289	0.601758	0.676071	0.605391	0.0192638	0.00377225	1.11675	0.00336807
BUL1	YMR275C	0.531065	0.00340244	YMR275C	11	16	G	0.667714	0.664777	0.57813	1.1787	1.06247	1.35655	0.636873	1.19924	0.0508947	0.148115	0.531065	0.00340244
SIR3	YLR442C	0.624339	0.00341476	YLR442C	10	2	E	0.667727	0.655499	0.680409	0.967481	1.18833	1.05339	0.667878	1.06974	0.0124556	0.11133	0.624339	0.00341476
AVT5	YBL089W	0.7096	0.00342013	YBL089W	1	9	K	0.97958	1.0279	0.958162	1.44497	1.27003	1.46431	0.988548	1.39311	0.0357237	0.10702	0.7096	0.00342013
	YNL211C	2.0425	0.00342778	YNL211C	11	10	J	0.663825	0.686184	0.598128	0.30347	0.404555	0.245775	0.649379	0.317934	0.045771	0.0803719	2.0425	0.00342778
BUB3	YOR026W	2.34145	0.0034316	YOR026W	12	6	F	0.574967	0.430281	0.512483	0.255125	0.184885	0.208191	0.50591	0.216067	0.0725668	0.0357759	2.34145	0.0034316
	YCR007C	1.44709	0.0034431	YCR007C	2	11	I	0.711275	0.684817	0.649908	0.497915	0.413408	0.502552	0.682	0.471292	0.0307803	0.0501824	1.44709	0.0034431
PAC11	YDR488C	1.31098	0.00344473	YDR488C	4	12	I	0.6278	0.630792	0.648555	0.464864	0.458228	0.53166	0.635716	0.484918	0.0112195	0.0406162	1.31098	0.00344473
SPO1	YNL012W	0.855687	0.00345728	YNL012W	11	12	O	0.67438	0.671141	0.649032	0.752078	0.771311	0.807548	0.664851	0.776979	0.0137947	0.0281659	0.855687	0.00345728
NPR1	YNL183C	2.70151	0.00347683	YNL183C	11	6	F	0.70271	0.66767	0.638124	0.182522	0.379015	0.181938	0.669501	0.247825	0.0323319	0.113614	2.70151	0.00347683
RIF1	YBR275C	2.18557	0.00349648	YBR275C	2	12	I	0.723312	0.664913	0.651011	0.330462	0.206704	0.395879	0.679745	0.311015	0.038365	0.0960748	2.18557	0.00349648
	YMR099C	0.640405	0.00349907	YMR099C	10	10	H	0.501516	0.63335	0.627252	0.916019	0.972795	0.862756	0.587373	0.91719	0.0744163	0.0550292	0.640405	0.00349907
RGM1	YMR182C	4.98798	0.00351311	YMR182C	10	19	H	0.394749	0.560576	0.507353	0.160267	0.0229907	0.109983	0.487559	0.0977468	0.0846666	0.0694511	4.98798	0.00351311
WSS1	YHR134W	0.643345	0.00351451	YHR134W	6	20	L	0.549966	0.524723	0.592731	0.859441	0.945534	0.786824	0.555807	0.863933	0.0343782	0.0794504	0.643345	0.00351451
YPK1	YKL126W	5.90409	0.00351518	YKL126W	SG	13	J	0.55342	0.534468	0.388594	0.160907	0.0211682	0.0680028	0.492161	0.0833592	0.0901905	0.0711236	5.90409	0.00351518
YAP5	YIR018W	0.640045	0.00351949	YIR018W	7	7	C	0.696213	0.680323	0.695804	1.11439	0.957232	1.16618	0.69078	1.07927	0.00905823	0.108813	0.640045	0.00351949
MDM30	YLR368W	1.32683	0.00352014	YLR368W	9	9	H	0.634087	0.680147	0.615723	0.51206	0.453162	0.489338	0.643319	0.484853	0.0331897	0.0297041	1.32683	0.00352014
SUR4	YLR372W	2.48698	0.0035387	YLR372W	9	3	H	0.461508	0.436019	0.341293	0.198908	0.152292	0.146923	0.41294	0.166041	0.0633435	0.02859	2.48698	0.0035387
VPS71	YML041C	1.92483	0.0035423	YML041C	10	12	O	0.624443	0.610147	0.603036	0.383758	0.344861	0.226076	0.612542	0.318232	0.0109026	0.0821443	1.92483	0.0035423
	YNL171C	2.24628	0.00354655	YNL171C	11	16	F	0.54217	0.415413	0.483593	0.169327	0.247228	0.225028	0.480392	0.213861	0.063439	0.0401329	2.24628	0.00354655
	YER087C-A	1.53424	0.0035548	YER087C-A	4	12	H	0.687007	0.682607	0.729208	0.385626	0.472808	0.509556	0.699607	0.455997	0.0257288	0.0636524	1.53424	0.0035548
CLB3	YDL155W	0.643436	0.00355817	YDL155W	2	7	J	0.714938	0.693424	0.727698	1.18699	1.15138	0.981399	0.71202	1.10659	0.0173222	0.109871	0.643436	0.00355817
HLR1	YDR528W	0.590103	0.00356484	YDR528W	4	2	M	0.698747	0.675849	0.594602	1.00368	1.23513	1.09822	0.656399	1.11235	0.0547289	0.116369	0.590103	0.00356484
	YLR149C	0.763623	0.00356915	YLR149C	9	23	K	0.683077	0.683346	0.720378	0.965979	0.852465	0.914321	0.6956	0.910921	0.021459	0.0568332	0.763623	0.00356915
FYV1	YDR024W	0.555631	0.00357268	YDR024W	3	14	M	0.573206	0.612572	0.585309	1.20062	1.0486	0.938305	0.590363	1.06251	0.0201633	0.13171	0.555631	0.00357268
QRI7	YDL104C	1.28496	0.00357379	YDL104C	2	9	D	0.687199	0.680513	0.636115	0.554227	0.493189	0.512034	0.667943	0.519817	0.0277653	0.0312544	1.28496	0.00357379
	YLR047C	1.28267	0.00364465	YLR047C	9	10	K	0.659695	0.702535	0.714564	0.562042	0.554381	0.502694	0.692265	0.539706	0.0288403	0.0322811	1.28267	0.00364465
SAP155	YFR040W	1.91168	0.00365025	YFR040W	5	16	G	0.643608	0.6445	0.624943	0.390824	0.374746	0.235148	0.637684	0.333573	0.0110429	0.0856167	1.91168	0.00365025
	YKL131W	0.756403	0.00366086	YKL131W	8	9	K	0.688933	0.656279	0.676873	0.958522	0.868359	0.846408	0.674028	0.891096	0.0165115	0.0594147	0.756403	0.00366086
ERD1	YDR414C	2.60313	0.00367268	YDR414C	3	13	N	0.564821	0.627169	0.593973	0.14494	0.202508	0.338636	0.595321	0.228695	0.0311961	0.0994681	2.60313	0.00367268
TOM1	YDR457W	4.58849	0.0036932	YDR457W	SG	10	C	1.01561	0.951996	1.31375	0.409487	0.143944	0.161696	1.09378	0.238375	0.193131	0.148452	4.58849	0.0036932
	YLR211C	0.878488	0.00369851	YLR211C	9	10	B	0.694211	0.696138	0.733751	0.812973	0.818106	0.786826	0.708033	0.805968	0.022293	0.0167753	0.878488	0.00369851
CIN5	YOR028C	0.36942	0.00370032	YOR028C	12	2	F	0.652084	0.672597	0.740512	2.22356	1.79603	1.57077	0.688398	1.86345	0.0462828	0.33158	0.36942	0.00370032
YEH1	YLL012W	0.73926	0.00370697	YLL012W	8	5	J	0.725027	0.670311	0.657828	0.979101	0.86272	0.935503	0.684389	0.925775	0.0357431	0.0587971	0.73926	0.00370697
	YDR387C	1.80659	0.00370966	YDR387C	3	3	J	0.625316	0.642288	0.65624	0.268247	0.370339	0.426319	0.641281	0.354968	0.0154863	0.0801492	1.80659	0.00370966
MAM1	YER106W	1.36212	0.00372652	YER106W	4	10	J	0.688028	0.692182	0.702509	0.504484	0.460311	0.564235	0.69424	0.509676	0.00745654	0.0521562	1.36212	0.00372652
ATC1	YDR184C	1.83656	0.00375354	YDR184C	3	16	B	0.637295	0.642288	0.656781	0.255267	0.393919	0.405154	0.645455	0.351447	0.0101215	0.0834832	1.83656	0.00375354
	YOR366W	1.88476	0.0037539	YOR366W	14	9	L	0.655548	0.679447	0.639218	0.298123	0.448461	0.300879	0.658071	0.349154	0.0202328	0.0860134	1.88476	0.0037539
REH1	YLR387C	0.574594	0.00375433	YLR387C	9	3	J	0.68586	0.599127	0.579094	1.0996	0.954612	1.18995	0.62136	1.08139	0.0567496	0.118723	0.574594	0.00375433
DIT2	YDR402C	1.8022	0.00375737	YDR402C	3	5	L	0.591175	0.604752	0.652991	0.26392	0.357856	0.404146	0.616306	0.341974	0.0324872	0.0714493	1.8022	0.00375737
VPS20	YMR077C	1.78175	0.00376079	YMR077C	SG	16	D	0.982902	0.98025	0.839961	0.608557	0.440299	0.524377	0.934371	0.524411	0.081772	0.0841291	1.78175	0.00376079
ARO4	YBR249C	1.7665	0.0037659	YBR249C	2	4	E	0.632244	0.662223	0.662597	0.309715	0.339067	0.459093	0.652355	0.369292	0.0174172	0.0791426	1.7665	0.0037659
MOT3	YMR070W	0.763731	0.00377938	YMR070W	10	16	F	0.676961	0.692414	0.607761	0.892494	0.875085	0.821207	0.659045	0.862928	0.0450804	0.0371657	0.763731	0.00377938
RPD3	YNL330C	1.43988	0.00378196	YNL330C	11	23	L	0.721042	0.709905	0.759325	0.573954	0.481175	0.466016	0.730091	0.507048	0.025923	0.0584358	1.43988	0.00378196
	YML030W	1.36819	0.00382721	YML030W	10	8	M	0.718513	0.672374	0.676865	0.489622	0.556088	0.465595	0.689251	0.503768	0.0254412	0.0468761	1.36819	0.00382721
	YGR093W	1.78014	0.00384096	YGR093W	5	23	H	0.654412	0.692877	0.700994	0.326004	0.478002	0.346625	0.682761	0.383544	0.024884	0.0824501	1.78014	0.00384096
SED1	YDR077W	1.37608	0.00384817	YDR077W	3	15	C	0.722947	0.681388	0.704429	0.467269	0.567299	0.497876	0.702921	0.510815	0.0208202	0.0512548	1.37608	0.00384817
BSC4	YNL269W	2.43322	0.00385502	YNL269W	SG	10	J	0.964827	0.923742	1.15681	0.550796	0.378911	0.32188	1.01513	0.417196	0.124412	0.119163	2.43322	0.00385502
	YJL142C	1.34848	0.00385815	YJL142C	7	4	F	0.627677	0.625549	0.65022	0.502098	0.490748	0.418699	0.634482	0.470515	0.0136711	0.0452311	1.34848	0.00385815
ELO1	YJL196C	0.771448	0.00388297	YJL196C	7	10	N	0.662685	0.607633	0.584727	0.782146	0.841394	0.781088	0.618348	0.801542	0.0400683	0.0345164	0.771448	0.00388297
SLM2	YNL047C	1.40581	0.00389194	YNL047C	14	19	H	0.682306	0.653437	0.716804	0.539158	0.446915	0.473972	0.684182	0.486682	0.0317252	0.0474166	1.40581	0.00389194
ECM4	YKR076W	1.23637	0.00389533	YKR076W	8	3	D	0.697825	0.688661	0.671211	0.527939	0.594882	0.541486	0.685899	0.554769	0.0135207	0.0353933	1.23637	0.00389533
EMP47	YFL048C	0.809117	0.00390625	YFL048C	4	9	L	0.716101	0.704009	0.709184	0.919164	0.82481	0.887652	0.709764	0.877209	0.00606651	0.0480358	0.809117	0.00390625
	YMR171C	1.83506	0.00393525	YMR171C	10	23	F	0.681	0.651807	0.715256	0.324944	0.32187	0.469261	0.682688	0.372025	0.031758	0.0842227	1.83506	0.00393525
HRK1	YOR267C	2.67535	0.00393754	YOR267C	13	10	I	0.656703	0.73244	0.636115	0.303747	0.124393	0.328868	0.675086	0.252336	0.0507256	0.111512	2.67535	0.00393754
DPH2	YKL191W	0.748208	0.00395848	YKL191W	8	18	D	0.693641	0.677328	0.684079	0.982267	0.914878	0.84948	0.685016	0.915542	0.00819675	0.066396	0.748208	0.00395848
HCS1	YKL017C	0.707864	0.0039844	YKL017C	8	16	K	0.571233	0.678407	0.671725	0.948232	0.912764	0.85332	0.640455	0.904772	0.0600409	0.0479578	0.707864	0.0039844
APP1	YNL094W	0.673091	0.00403636	YNL094W	11	5	K	0.684934	0.649155	0.63267	0.899415	0.950092	1.07247	0.655587	0.973994	0.0267189	0.0889713	0.673091	0.00403636
GEM1	YAL048C	0.629582	0.0040567	YAL048C	14	14	D	0.593309	0.631142	0.611425	0.886756	1.08713	0.942135	0.611959	0.972008	0.0189222	0.103474	0.629582	0.0040567
CHA1	YCL064C	0.813405	0.0040622	YCL064C	2	5	G	0.670451	0.681589	0.667011	0.878761	0.801432	0.802029	0.673017	0.827407	0.00762053	0.0444746	0.813405	0.0040622
EXO1	YOR033C	0.791026	0.00408238	YOR033C	12	14	H	0.694053	0.666935	0.734113	0.896447	0.916503	0.835637	0.698367	0.882862	0.0337959	0.0421098	0.791026	0.00408238
PEX10	YDR265W	2.21195	0.00409778	YDR265W	3	22	L	0.706775	0.608401	0.621587	0.203348	0.291278	0.380966	0.645588	0.291864	0.0533983	0.0888102	2.21195	0.00409778
NUP188	YML103C	2.04012	0.00410459	YML103C	10	23	I	0.489974	0.628604	0.65383	0.291126	0.291695	0.285956	0.590803	0.289592	0.0882265	0.00316212	2.04012	0.00410459
	YJL017W	1.22147	0.00410987	YJL017W	7	17	I	0.661699	0.680835	0.672226	0.527783	0.53223	0.589449	0.671587	0.549821	0.00958437	0.034391	1.22147	0.00410987
ECM10	YEL030W	0.56743	0.00413113	YEL030W	4	5	E	0.688028	0.65501	0.622413	1.27838	1.18723	0.998172	0.65515	1.15459	0.0328078	0.142925	0.56743	0.00413113
SRB8	YCR081W	17.2833	0.00413436	YCR081W	2	18	D	0.334964	0.316856	0.193097	0.00444567	0.0199451	0.0244955	0.281639	0.0162954	0.0772124	0.0105114	17.2833	0.00413436
AGC1	YPR021C	2.35456	0.00415452	YPR021C	14	11	N	0.685796	0.638574	0.62648	0.295585	0.162374	0.370581	0.650283	0.27618	0.0313437	0.105451	2.35456	0.00415452
	YLR031W	0.556244	0.00417481	YLR031W	9	16	I	0.632417	0.655628	0.530254	1.17611	0.945326	1.14745	0.6061	1.08963	0.0667014	0.125789	0.556244	0.00417481
	YLR252W	0.638986	0.00418323	YLR252W	9	22	H	0.735964	0.686011	0.72096	1.22201	0.992685	1.13895	0.714311	1.11788	0.0256315	0.116105	0.638986	0.00418323
SAT4	YCR008W	1.94688	0.00418523	YCR008W	2	9	I	0.69505	0.683203	0.65377	0.354172	0.250221	0.439338	0.677341	0.34791	0.0212553	0.0947141	1.94688	0.00418523
VPS13	YLL040C	0.784281	0.00419706	YLL040C	8	13	N	0.628775	0.639548	0.662975	0.873038	0.775321	0.814149	0.643766	0.820836	0.0174856	0.0492009	0.784281	0.00419706
SIN4	YNL236W	16.5989	0.00421117	YNL236W	11	18	N	0.191648	0.258621	0.328455	0.00439812	0.0010216	0.0414945	0.259575	0.0156381	0.0684085	0.0224559	16.5989	0.00421117
	YKL202W	0.753834	0.00423217	YKL202W	8	6	D	0.694164	0.693519	0.678932	0.988599	0.888799	0.864073	0.688871	0.913824	0.00861409	0.0659268	0.753834	0.00423217
SPH1	YLR313C	0.553676	0.00423692	YLR313C	9	2	N	0.67751	0.654029	0.699447	1.22405	1.06233	1.3818	0.676995	1.22273	0.0227136	0.15974	0.553676	0.00423692
RPS11A	YDR025W	0.544061	0.00423882	YDR025W	3	12	M	0.508519	0.595889	0.571773	1.12707	1.07496	0.878842	0.558727	1.02696	0.0451227	0.13089	0.544061	0.00423882
SHE4	YOR035C	20.7144	0.00423988	YOR035C	12	10	H	0.157906	0.12229	0.214068	0.00468119	0.0105649	0.00861481	0.164755	0.00795363	0.0462704	0.00299705	20.7144	0.00423988
TDH3	YGR192C	2.28624	0.00424669	YGR192C	6	8	E	0.597622	0.597806	0.450756	0.255901	0.2012	0.262939	0.548728	0.240013	0.0848461	0.0337971	2.28624	0.00424669
GDH2	YDL215C	1.71722	0.00428432	YDL215C	3	4	E	0.597764	0.693379	0.601012	0.343962	0.431369	0.326542	0.630718	0.367291	0.0542903	0.0561726	1.71722	0.00428432
SMF2	YHR050W	1.44076	0.00428636	YHR050W	6	10	B	0.682527	0.659321	0.638616	0.405579	0.452438	0.516581	0.660155	0.4582	0.0219673	0.055725	1.44076	0.00428636
RAD55	YDR076W	3.56494	0.00428825	YDR076W	3	17	C	0.477373	0.475981	0.548491	0.0908578	0.253828	0.0765963	0.500615	0.140427	0.0414675	0.0984664	3.56494	0.00428825
GIC2	YDR309C	0.781725	0.00430992	YDR309C	3	15	B	0.682816	0.651672	0.671942	0.884782	0.887705	0.794183	0.66881	0.855557	0.0158065	0.0531713	0.781725	0.00430992
	YJR020W	1.69824	0.00432611	YJR020W	7	17	F	0.665643	0.685442	0.683753	0.480556	0.316208	0.401443	0.67828	0.399402	0.010976	0.082193	1.69824	0.00432611
	YMR172C-A	0.66405	0.00439005	YMR172C-A	10	21	F	0.717359	0.674484	0.727069	1.08217	0.952679	1.15604	0.706304	1.06363	0.0279814	0.102942	0.66405	0.00439005
	YOL163W	2.00658	0.00445147	YOL163W	12	12	B	0.666249	0.675994	0.64802	0.241081	0.314305	0.436484	0.663421	0.330623	0.0141995	0.0987182	2.00658	0.00445147
VPS24	YKL041W	0.850569	0.00446605	YKL041W	8	6	M	0.704103	0.69136	0.659372	0.820799	0.773206	0.82183	0.684945	0.805278	0.0230452	0.02778	0.850569	0.00446605
TRS33	YOR115C	0.447814	0.00451101	YOR115C	12	19	F	0.727628	0.697508	0.674779	1.84439	1.50814	1.33673	0.699972	1.56309	0.0265103	0.25825	0.447814	0.00451101
	YNL043C	0.519381	0.0045251	YNL043C	11	17	E	0.708265	0.641055	0.744175	1.50855	1.14011	1.38209	0.697832	1.34358	0.0523456	0.187216	0.519381	0.0045251
	YNL092W	0.554231	0.00452899	YNL092W	11	9	K	0.730485	0.744619	0.612672	1.42059	1.1207	1.22569	0.695926	1.25566	0.0724453	0.152176	0.554231	0.00452899
SIN3	YOL004W	3.58905	0.00454487	YOL004W	12	20	K	0.535097	0.567291	0.417083	0.138095	0.219221	0.0660469	0.506491	0.141121	0.0790847	0.0766319	3.58905	0.00454487
	YMR041C	1.84642	0.00454694	YMR041C	10	6	B	0.660224	0.647589	0.698128	0.30877	0.313249	0.464373	0.668647	0.362131	0.0263013	0.0885726	1.84642	0.00454694
	YNL305C	1.55214	0.004564	YNL305C	11	17	H	0.673824	0.70412	0.727207	0.389233	0.528169	0.438885	0.701717	0.452096	0.0267725	0.0704038	1.55214	0.004564
	YDR431W	2.55999	0.00459717	YDR431W	4	10	C	0.625248	0.637551	0.624638	0.377702	0.197871	0.161709	0.629146	0.245761	0.00728549	0.115687	2.55999	0.00459717
AFG1	YEL052W	2.37062	0.00459932	YEL052W	4	23	I	0.632904	0.65501	0.691941	0.406756	0.206203	0.222204	0.659952	0.278388	0.0298269	0.111458	2.37062	0.00459932
KRE2	YDR483W	0.691261	0.004608	YDR483W	4	18	I	0.636987	0.60939	0.658567	0.82936	0.935202	0.991192	0.634982	0.918585	0.0246498	0.0821854	0.691261	0.004608
APS2	YJR058C	1.4244	0.00460985	YJR058C	7	15	J	0.662192	0.677252	0.677466	0.405987	0.486834	0.523147	0.672303	0.471989	0.00875745	0.0599744	1.4244	0.00460985
ERP5	YHR110W	0.723896	0.00464119	YHR110W	6	16	H	0.626654	0.612527	0.591651	0.910138	0.845455	0.773544	0.610278	0.843046	0.0176096	0.0683291	0.723896	0.00464119
TRX1	YLR043C	0.860036	0.0046632	YLR043C	9	16	K	0.671943	0.673751	0.674446	0.769111	0.820892	0.758898	0.67338	0.782967	0.00129249	0.0332386	0.860036	0.0046632
FAA1	YOR317W	0.494167	0.00466359	YOR317W	13	15	C	0.576617	0.684019	0.605366	1.23795	1.45327	1.08484	0.622001	1.25869	0.0555998	0.185091	0.494167	0.00466359
	YDR336W	1.36833	0.00468342	YDR336W	3	23	F	0.727739	0.67044	0.693058	0.549474	0.524301	0.454539	0.697079	0.509438	0.0288599	0.0491817	1.36833	0.00468342
RTN1	YDR233C	1.41448	0.00469087	YDR233C	3	2	F	0.672035	0.719446	0.678981	0.43482	0.48269	0.546253	0.690154	0.487921	0.0256044	0.0559004	1.41448	0.00469087
OST5	YGL226C-A	1.2796	0.00472337	YGL226C-A	5	8	D	0.69557	0.671914	0.680603	0.552873	0.483342	0.564354	0.682696	0.533523	0.0119664	0.0438355	1.2796	0.00472337
FAU1	YER183C	1.46206	0.00473016	YER183C	4	11	F	0.662508	0.68486	0.653561	0.388267	0.510299	0.470002	0.666976	0.45619	0.0161208	0.0621774	1.46206	0.00473016
MDR1	YGR100W	1.14814	0.00474308	YGR100W	5	17	H	0.649782	0.666001	0.624392	0.579564	0.558114	0.552162	0.646725	0.56328	0.0209724	0.0144129	1.14814	0.00474308
URK1	YNR012W	1.28385	0.00474377	YNR012W	11	11	N	0.622162	0.67982	0.627216	0.532172	0.4965	0.473995	0.643066	0.500889	0.0319297	0.0293357	1.28385	0.00474377
PRD1	YCL057W	1.72185	0.00477218	YCL057W	2	15	G	0.736397	0.688045	0.680252	0.340835	0.378958	0.502552	0.701564	0.407448	0.0304165	0.0845395	1.72185	0.00477218
	YIL110W	1.6216	0.00478281	YIL110W	7	2	G	0.625211	0.567704	0.580535	0.386102	0.294292	0.41325	0.59115	0.364548	0.0301875	0.0623391	1.6216	0.00478281
ALD3	YMR169c	0.682123	0.0047987	YMR169c	10	5	D	0.758912	0.668155	0.68159	0.941015	1.03458	1.11572	0.702886	1.03044	0.0489826	0.0874248	0.682123	0.0047987
QCR2	YPR191W	0.646889	0.00480732	YPR191W	14	7	K	0.624138	0.65556	0.64385	0.87407	1.01909	1.08038	0.641182	0.991179	0.0158798	0.105948	0.646889	0.00480732
LOT5	YKL183W	1.26664	0.00481818	YKL183W	8	8	B	0.666439	0.645485	0.654739	0.50261	0.56387	0.486185	0.655554	0.517555	0.0105007	0.0409416	1.26664	0.00481818
	YOR192C	0.491634	0.00482856	YOR192C	12	9	N	0.666249	0.692413	0.639877	1.53309	1.40777	1.12423	0.666179	1.35503	0.0262681	0.209468	0.491634	0.00482856
HIR3	YJR140C	1.32927	0.00483296	YJR140C	8	10	G	0.542462	0.596372	0.612016	0.455911	0.451096	0.410147	0.583617	0.439051	0.0364891	0.0251475	1.32927	0.00483296
SAC1	YKL212W	2.87512	0.00485744	YKL212W	8	14	F	0.386053	0.32652	0.445758	0.0933985	0.188896	0.120586	0.386111	0.134294	0.0596188	0.0492024	2.87512	0.00485744
PKR1	YMR123W	1.98854	0.00487862	YMR123W	10	14	L	0.462849	0.541064	0.515622	0.329355	0.202606	0.232186	0.506512	0.254716	0.039895	0.0663101	1.98854	0.00487862
COX14	YML129C	0.658197	0.00490509	YML129C	14	2	J	0.689867	0.653967	0.64964	1.12779	0.968058	0.932842	0.664491	1.00956	0.0220825	0.103891	0.658197	0.00490509
TAD1	YGL243W	1.44609	0.00490572	YGL243W	5	2	F	0.673448	0.654175	0.686114	0.531902	0.411242	0.449393	0.671246	0.464179	0.0160831	0.0616741	1.44609	0.00490572
	YNL057W	0.783371	0.00493233	YNL057W	11	19	G	0.702155	0.69602	0.63873	0.822448	0.863255	0.914476	0.678968	0.866726	0.0349818	0.0461122	0.783371	0.00493233
AAT2	YLR027C	0.785929	0.00494752	YLR027C	SG	1	L	0.976877	0.931591	0.896756	1.23568	1.22141	1.11222	0.935074	1.18977	0.0401741	0.0675353	0.785929	0.00494752
CIN1	YOR349W	0.782821	0.00495925	YOR349W	13	23	G	0.757931	0.744698	0.771922	0.895347	1.00121	1.00903	0.758184	0.968528	0.0136134	0.0634969	0.782821	0.00495925
PNT1	YOR266W	1.79602	0.00498134	YOR266W	13	12	I	0.731023	0.703633	0.648286	0.388514	0.300363	0.470879	0.694314	0.386585	0.0421481	0.0852743	1.79602	0.00498134
MDG1	YNL173C	0.692759	0.00499495	YNL173C	11	14	F	0.607164	0.539806	0.631458	0.930202	0.832607	0.804356	0.592809	0.855722	0.0474824	0.0660303	0.692759	0.00499495
CIS3	YJL158C	1.57276	0.00500205	YJL158C	7	20	J	0.649865	0.685442	0.667511	0.430014	0.494661	0.348765	0.667606	0.42448	0.017789	0.0731055	1.57276	0.00500205
	YOR154W	1.63931	0.00500534	YOR154W	12	15	J	0.714512	0.696942	0.6614	0.376836	0.375053	0.512581	0.690951	0.42149	0.0270584	0.0788926	1.63931	0.00500534
FTR1	YER145C	1.76683	0.00501529	YER145C	4	19	B	0.633415	0.678102	0.674142	0.451658	0.389494	0.282699	0.661886	0.374617	0.0247363	0.0854563	1.76683	0.00501529
ALT2	YDR111C	1.38382	0.00502868	YDR111C	3	9	G	0.731931	0.669398	0.688727	0.56029	0.463271	0.48679	0.696685	0.50345	0.0320174	0.0506097	1.38382	0.00502868
DUS3	YLR401C	1.43407	0.00505155	YLR401C	9	23	N	0.676396	0.673751	0.707006	0.533481	0.489378	0.411626	0.685718	0.478162	0.0184834	0.0616969	1.43407	0.00505155
TOP3	YLR234W	1.14831	0.00505947	YLR234W	9	2	D	0.73485	0.698271	0.73317	0.650786	0.624955	0.610761	0.722097	0.628834	0.0206513	0.0202923	1.14831	0.00505947
DBF20	YPR111W	1.65281	0.00508039	YPR111W	14	13	C	0.676489	0.664053	0.644429	0.490951	0.341759	0.368258	0.661657	0.400322	0.0161639	0.079597	1.65281	0.00508039
	YOL046C	2.09999	0.00513691	YOL046C	12	21	C	0.69825	0.700339	0.738185	0.325342	0.459572	0.2326	0.712258	0.339172	0.0224778	0.114116	2.09999	0.00513691
RPL40B	YKR094C	0.813717	0.00515578	YKR094C	8	21	H	0.646038	0.649803	0.659886	0.812883	0.840166	0.7504	0.651909	0.80115	0.0071606	0.0460189	0.813717	0.00515578
	YOL118C	2.03822	0.0051601	YOL118C	12	15	M	0.674642	0.677126	0.66838	0.208313	0.375053	0.407768	0.673383	0.330378	0.00450703	0.10697	2.03822	0.0051601
SPR28	YDR218C	1.53249	0.00518537	YDR218C	3	20	F	0.647478	0.663663	0.690893	0.356941	0.486851	0.462601	0.667344	0.435465	0.0219403	0.0690754	1.53249	0.00518537
PUS4	YNL292W	0.638518	0.00518672	YNL292W	11	21	F	0.726597	0.698912	0.792656	1.24247	1.01854	1.21292	0.739388	1.15797	0.0481629	0.121655	0.638518	0.00518672
THI20	YOL055C	0.545565	0.00519577	YOL055C	12	3	C	0.653658	0.661274	0.639295	1.34116	1.00895	1.23192	0.651409	1.19401	0.0111608	0.169321	0.545565	0.00519577
WSC4	YHL028W	1.62324	0.00521614	YHL028W	6	9	G	0.639801	0.665631	0.644015	0.449034	0.311703	0.440223	0.649815	0.40032	0.0138575	0.0768708	1.62324	0.00521614
	YHR035W	0.725942	0.00521696	YHR035W	6	13	O	0.601457	0.680352	0.672086	0.928245	0.939279	0.824007	0.651298	0.897177	0.0433615	0.0636068	0.725942	0.00521696
ADH6	YMR318C	1.31942	0.00522731	YMR318C	11	12	M	0.649382	0.672877	0.65994	0.446409	0.540428	0.51549	0.660733	0.500776	0.0117675	0.0487063	1.31942	0.00522731
PES4	YFR023W	0.720689	0.00525169	YFR023W	5	22	E	0.634348	0.705241	0.681155	0.859813	0.93731	1.00678	0.673581	0.934635	0.0360481	0.0735202	0.720689	0.00525169
RRP8	YDR083W	2.66735	0.00528666	YDR083W	3	11	C	0.380341	0.56513	0.473229	0.183879	0.181702	0.166295	0.4729	0.177292	0.0923951	0.00958588	2.66735	0.00528666
LSB3	YFR024C-A	0.692597	0.00528831	YFR024C-A	5	18	E	0.687853	0.712766	0.725242	1.08668	0.911496	1.07123	0.70862	1.02314	0.0190361	0.0969905	0.692597	0.00528831
RBL2	YOR265W	2.83006	0.00529591	YOR265W	13	14	I	0.648374	0.634373	0.638677	0.21898	0.100121	0.359833	0.640475	0.226311	0.00717168	0.130011	2.83006	0.00529591
MDJ2	YNL328C	1.47685	0.00529998	YNL328C	11	5	J	0.695489	0.687341	0.720541	0.395831	0.524083	0.504318	0.701124	0.474744	0.0173024	0.0690518	1.47685	0.00529998
	YPR114W	1.61986	0.0053189	YPR114W	14	11	C	0.649732	0.671484	0.594634	0.457967	0.326294	0.398462	0.638617	0.394241	0.0396123	0.0659377	1.61986	0.0053189
	YMR258C	0.892519	0.00533101	YMR258C	11	20	E	0.721042	0.688498	0.719329	0.774069	0.813197	0.797972	0.709623	0.795079	0.0183146	0.0197239	0.892519	0.00533101
	YDR319C	1.3687	0.00534011	YDR319C	3	19	D	0.728936	0.672004	0.687102	0.484575	0.567299	0.473688	0.696014	0.508521	0.0294938	0.0511937	1.3687	0.00534011
CSE2	YNR010W	3.37062	0.00534056	YNR010W	11	13	N	0.383296	0.267299	0.285429	0.107754	0.0582314	0.111716	0.312008	0.0925671	0.0623994	0.0298015	3.37062	0.00534056
	YOR053W	2.35533	0.00534253	YOR053W	12	2	J	0.627953	0.668634	0.661981	0.271509	0.163756	0.396281	0.652856	0.277182	0.021822	0.116367	2.35533	0.00534253
SMI1	YGR229C	2.73178	0.00535807	YGR229C	6	20	K	0.503405	0.542599	0.538208	0.113466	0.156373	0.310082	0.528071	0.193307	0.0214739	0.103381	2.73178	0.00535807
MPH1	YIR002C	0.712489	0.00537124	YIR002C	7	2	O	0.68931	0.637323	0.596254	0.874943	0.848438	0.975451	0.640962	0.899611	0.046635	0.0670036	0.712489	0.00537124
EDE1	YBL047C	0.781546	0.00537286	YBL047C	1	11	E	1.03147	1.10138	1.09818	1.36534	1.29867	1.47014	1.07701	1.37805	0.0394696	0.086438	0.781546	0.00537286
APJ1	YNL077W	0.498481	0.00538589	YNL077W	11	11	I	0.666603	0.650891	0.678727	1.403	1.09822	1.50338	0.665407	1.33487	0.0139562	0.210996	0.498481	0.00538589
LTE1	YAL024C	0.722409	0.00539966	YAL024C	14	4	L	0.72884	0.670423	0.661799	0.905785	1.03765	0.909608	0.68702	0.951013	0.0364724	0.0750512	0.722409	0.00539966
RPS18B	YML026C	3.20143	0.00542566	YML026C	10	16	M	0.360699	0.528407	0.462465	0.191144	0.139381	0.0916525	0.450524	0.140726	0.0844891	0.0497592	3.20143	0.00542566
	YDR042C	0.768224	0.00544078	YDR042C	14	4	H	0.706154	0.696964	0.70175	0.989513	0.886098	0.864302	0.701623	0.913304	0.00459664	0.0668925	0.768224	0.00544078
PHO13	YDL236W	2.00247	0.00544581	YDL236W	3	18	I	0.654665	0.655843	0.674108	0.214165	0.416112	0.360809	0.661539	0.330362	0.010901	0.104359	2.00247	0.00544581
SWS2	YNL081C	0.690045	0.00544736	YNL081C	11	3	I	0.677713	0.69197	0.655698	1.00937	0.87245	1.05332	0.675127	0.97838	0.0182733	0.0943343	0.690045	0.00544736
UFD4	YKL010C	0.871583	0.00545141	YKL010C	8	20	K	0.665916	0.694598	0.674814	0.783597	0.803514	0.748096	0.678443	0.778402	0.0146814	0.0280722	0.871583	0.00545141
SIT4	YDL047W	3.62511	0.00546651	YDL047W	SG	13	K	1.01905	0.970832	1.26741	0.511601	0.137593	0.249344	1.08577	0.299513	0.159149	0.191984	3.62511	0.00546651
SIR2	YDL042C	0.678912	0.00548637	YDL042C	2	6	L	0.670974	0.635863	0.67639	0.94841	1.08066	0.892109	0.661076	0.973728	0.022002	0.0967931	0.678912	0.00548637
	YJL120W	0.439041	0.00549479	YJL120W	14	13	O	0.307125	0.430493	0.398932	0.796685	0.76857	1.02345	0.37885	0.862903	0.064089	0.13975	0.439041	0.00549479
NHX1	YDR456W	2.68105	0.00549564	YDR456W	SG	12	C	0.939868	0.926882	0.990915	0.558016	0.190514	0.317346	0.952555	0.355292	0.0338496	0.186666	2.68105	0.00549564
	YDL096C	1.88829	0.00549868	YDL096C	2	15	D	0.690863	0.682127	0.659287	0.299342	0.302803	0.474106	0.677426	0.35875	0.0163046	0.0999159	1.88829	0.00549868
SHU2	YDR078C	2.55659	0.0055213	YDR078C	SG	19	M	1.0027	1.00379	1.18222	0.593085	0.237084	0.417084	1.06291	0.415751	0.103334	0.178004	2.55659	0.0055213
FUM1	YPL262W	1.34548	0.00553558	YPL262W	14	20	C	0.659039	0.68157	0.683801	0.516323	0.442276	0.545997	0.674803	0.501532	0.0136979	0.0534192	1.34548	0.00553558
PEX29	YDR479C	0.455312	0.00554463	YDR479C	4	4	G	0.696705	0.683734	0.653005	1.72475	1.52673	1.21456	0.677815	1.48868	0.0224432	0.257217	0.455312	0.00554463
PHO87	YCR037C	2.84819	0.00555921	YCR037C	2	3	M	0.684582	0.682665	0.671424	0.155598	0.159561	0.40062	0.679557	0.238593	0.00710827	0.140333	2.84819	0.00555921
VPS25	YJR102C	0.735155	0.0055628	YJR102C	SG	15	H	0.920932	0.95749	0.874337	1.13666	1.29761	1.31019	0.917586	1.24815	0.0416774	0.0967597	0.735155	0.0055628
DNF1	YER166W	1.74851	0.00558019	YER166W	4	15	D	0.660466	0.526036	0.670804	0.332801	0.347837	0.381586	0.619102	0.354074	0.0807634	0.0249834	1.74851	0.00558019
UBP3	YER151C	2.6998	0.00561677	YER151C	4	13	B	0.646685	0.563207	0.673029	0.221867	0.34992	0.125644	0.627641	0.232477	0.0573344	0.112514	2.6998	0.00561677
	YER163C	2.09871	0.00562964	YER163C	4	19	D	0.597176	0.643746	0.61407	0.332801	0.370748	0.180322	0.61833	0.294624	0.0235757	0.10079	2.09871	0.00562964
MTH1	YDR277C	1.57659	0.00563623	YDR277C	3	6	L	0.624717	0.656886	0.651367	0.324492	0.45911	0.442445	0.644323	0.408682	0.017202	0.0733853	1.57659	0.00563623
	YDR514C	0.673296	0.0056518	YDR514C	4	20	M	0.623717	0.712457	0.705846	0.903316	1.05809	1.07146	0.680674	1.01096	0.0494365	0.0934591	0.673296	0.0056518
	YEL028W	1.41963	0.005652	YEL028W	4	7	E	0.694663	0.674159	0.664686	0.419963	0.543625	0.468838	0.677836	0.477475	0.0153233	0.0622819	1.41963	0.005652
POX1	YGL205W	2.13756	0.00569005	YGL205W	5	18	B	0.627145	0.666538	0.67399	0.181114	0.363174	0.376236	0.655891	0.306841	0.0251721	0.109079	2.13756	0.00569005
MEI5	YPL121C	1.43761	0.00569752	YPL121C	13	2	J	0.627231	0.663793	0.686081	0.515664	0.45813	0.401475	0.659035	0.458423	0.029712	0.0570948	1.43761	0.00569752
	YPR197C	1.79336	0.00570826	YPR197C	14	17	M	0.702664	0.676793	0.670484	0.274019	0.411347	0.457708	0.683313	0.381025	0.0170525	0.095525	1.79336	0.00570826
CRF1	YDR223W	1.46174	0.00571401	YDR223W	3	10	F	0.726541	0.695465	0.640538	0.530004	0.457723	0.423295	0.687514	0.470341	0.0435493	0.0544618	1.46174	0.00571401
	YPR174C	1.63214	0.00572831	YPR174C	14	19	K	0.686377	0.682101	0.6728	0.45543	0.320109	0.475134	0.680426	0.416891	0.00694205	0.0843927	1.63214	0.00572831
	YKR015C	0.872154	0.00573142	YKR015C	8	18	J	0.624067	0.662216	0.651136	0.721859	0.73303	0.766529	0.645806	0.740473	0.0196248	0.0232463	0.872154	0.00573142
	YMR010W	0.760931	0.00573233	YMR010W	10	15	M	0.686772	0.680285	0.673321	0.938074	0.928251	0.815097	0.680126	0.893807	0.00672661	0.0683421	0.760931	0.00573233
BST1	YFL025C	0.577732	0.00573766	YFL025C	4	23	J	0.621165	0.590241	0.631313	1.22291	1.01852	0.948147	0.61424	1.06319	0.0213935	0.142726	0.577732	0.00573766
VPS52	YDR484W	2.25322	0.00573793	YDR484W	SG	4	C	1.01475	0.987313	0.84594	0.580708	0.381028	0.302235	0.949333	0.421324	0.0905862	0.143543	2.25322	0.00573793
	YMR173W-A	1.07995	0.00573883	YMR173W-A	10	15	F	0.690811	0.695578	0.69045	0.629304	0.659547	0.634236	0.69228	0.641029	0.00286201	0.0162256	1.07995	0.00573883
	YAL058C-A	1.73106	0.00574098	YAL058C-A	1	18	I	0.97479	0.999458	1.02654	0.477797	0.729196	0.526509	1.00026	0.577834	0.0258865	0.133327	1.73106	0.00574098
SEY1	YOR165W	0.433005	0.00576242	YOR165W	12	3	J	0.666773	0.629569	0.652092	1.70629	1.60322	1.19028	0.649478	1.49993	0.0187394	0.273073	0.433005	0.00576242
	YNL195C	1.55085	0.00577423	YNL195C	11	14	H	0.709932	0.71627	0.716299	0.413423	0.554731	0.41335	0.714167	0.460501	0.00366769	0.0816054	1.55085	0.00577423
RPL33B	YOR234C	1.25386	0.00578993	YOR234C	13	2	E	0.620825	0.659502	0.681597	0.49977	0.509707	0.555232	0.653975	0.52157	0.0307611	0.0295726	1.25386	0.00578993
YAP7	YOL028C	1.26344	0.00580541	YOL028C	12	4	M	0.634772	0.695243	0.653256	0.559402	0.49919	0.511146	0.661091	0.523246	0.0309875	0.0318774	1.26344	0.00580541
GUD1	YDL238C	0.675923	0.00581354	YDL238C	3	14	I	0.621123	0.687123	0.653532	1.07082	0.882157	0.949391	0.653926	0.967457	0.0330017	0.0956225	0.675923	0.00581354
KAP122	YGL016W	0.82241	0.00581819	YGL016W	5	12	K	0.692484	0.686427	0.656355	0.82931	0.779757	0.865692	0.678422	0.824919	0.0193488	0.0431354	0.82241	0.00581819
NCA3	YJL116C	1.60814	0.00582449	YJL116C	7	18	D	0.654796	0.673669	0.684277	0.492984	0.332644	0.425965	0.670914	0.417198	0.0149326	0.0805286	1.60814	0.00582449
	YML102C-A	0.549503	0.00589826	YML102C-A	10	5	G	0.615786	0.598545	0.595358	1.03806	1.27886	0.976405	0.60323	1.09777	0.0109904	0.159826	0.549503	0.00589826
	YNL120C	0.477983	0.0059021	YNL120C	11	17	O	0.474954	0.502199	0.593886	1.25346	0.908206	1.12514	0.52368	1.0956	0.0623077	0.174514	0.477983	0.0059021
	YBR053C	0.661011	0.00591239	YBR053C	1	10	F	1.04265	1.08637	1.03306	1.74468	1.40552	1.63349	1.05402	1.59456	0.0284171	0.1729	0.661011	0.00591239
	YGL140C	0.668298	0.00595409	YGL140C	5	13	I	0.667274	0.677826	0.640373	1.11147	0.931079	0.928398	0.661825	0.990314	0.0193121	0.104929	0.668298	0.00595409
BOR1	YNL275W	0.748003	0.00596538	YNL275W	11	23	D	0.741595	0.733048	0.807806	0.943396	1.01956	1.08843	0.760816	1.01713	0.0409179	0.0725495	0.748003	0.00596538
ACH1	YBL015W	0.668026	0.00598745	YBL015W	1	2	O	1.10492	1.04449	1.02899	1.62885	1.40221	1.72683	1.05947	1.58597	0.0401213	0.166504	0.668026	0.00598745
	YER066W	0.611207	0.00599518	YER066W	4	2	D	0.678841	0.652757	0.649668	1.21499	1.08308	0.943494	0.660422	1.08052	0.0160258	0.135765	0.611207	0.00599518
	YOR012W	2.19937	0.0060094	YOR012W	12	10	D	0.674118	0.649385	0.54564	0.262146	0.208656	0.379052	0.623048	0.283285	0.0681678	0.0871423	2.19937	0.0060094
NPR2	YEL062W	2.53668	0.00603954	YEL062W	4	9	I	0.664549	0.639804	0.648555	0.404115	0.17496	0.190793	0.65097	0.256623	0.0125483	0.127977	2.53668	0.00603954
BRE1	YDL074C	2.46382	0.00605471	YDL074C	14	12	L	0.398448	0.44801	0.350875	0.176336	0.095878	0.213752	0.399111	0.161989	0.048571	0.0602326	2.46382	0.00605471
MET1	YKR069W	0.734245	0.00606117	YKR069W	8	11	D	0.627206	0.674629	0.671211	0.949815	0.924746	0.812613	0.657682	0.895725	0.0264482	0.0730601	0.734245	0.00606117
	YBR197C	0.803245	0.00608363	YBR197C	1	5	J	1.1169	1.09664	1.05422	1.43773	1.27554	1.35492	1.08925	1.35607	0.0319833	0.0811023	0.803245	0.00608363
HIT1	YJR055W	1.25057	0.00611266	YJR055W	SG	19	H	0.948474	0.954351	0.961023	0.831351	0.709135	0.749542	0.954616	0.763343	0.0062786	0.0622657	1.25057	0.00611266
POP2	YNR052C	5.79169	0.00613316	YNR052C	SG	2	J	0.405382	0.452061	0.283973	0.129963	0.0338691	0.0332458	0.380472	0.0656927	0.0867687	0.0556607	5.79169	0.00613316
	YBR235W	1.33503	0.00617168	YBR235W	2	2	C	0.562111	0.635863	0.606323	0.413447	0.462364	0.475686	0.601432	0.450499	0.0371184	0.032772	1.33503	0.00617168
RCR1	YBR005W	1.33792	0.00619293	YBR005W	1	23	O	1.05622	1.05081	1.11202	0.832525	0.864681	0.708818	1.07302	0.802008	0.0338854	0.0822905	1.33792	0.00619293
IST3	YIR005W	3.40705	0.00623093	YIR005W	7	21	C	0.600065	0.654728	0.61564	0.343846	0.0743557	0.130787	0.623478	0.182996	0.0281618	0.142129	3.40705	0.00623093
ALG9	YNL219C	1.59313	0.00624555	YNL219C	11	20	L	0.688267	0.685605	0.749629	0.532172	0.420901	0.379835	0.707834	0.444303	0.0362203	0.0788188	1.59313	0.00624555
FMP30	YPL103C	1.58476	0.00624834	YPL103C	13	10	H	0.693222	0.760021	0.629068	0.452089	0.379246	0.482624	0.694104	0.437986	0.0654811	0.0531122	1.58476	0.00624834
	YER188W	2.25013	0.00625203	YER188W	4	23	H	0.596155	0.61108	0.67581	0.401474	0.206203	0.229184	0.627682	0.278953	0.0423434	0.106726	2.25013	0.00625203
AVO2	YMR068W	2.1673	0.00627447	YMR068W	10	18	F	0.715628	0.681339	0.727659	0.361703	0.189674	0.428934	0.708209	0.32677	0.0240348	0.123396	2.1673	0.00627447
PET100	YDR079W	0.849456	0.00627743	YDR079W	SG	17	M	0.973434	0.95592	0.940099	1.09334	1.18754	1.09711	0.956484	1.126	0.0166748	0.0533291	0.849456	0.00627743
MRPL44	YMR225C	0.592405	0.00628043	YMR225C	10	23	N	0.687926	0.66921	0.729431	1.21009	1.3076	1.00451	0.695522	1.17407	0.0308209	0.154721	0.592405	0.00628043
PTK1	YKL198C	0.787404	0.00628708	YKL198C	8	14	D	0.675332	0.679486	0.647533	0.907865	0.840166	0.794948	0.66745	0.847659	0.0173736	0.0568305	0.787404	0.00628708
VPS55	YJR044C	0.527337	0.00631267	YJR044C	14	7	H	0.62472	0.699618	0.670484	1.19503	1.47838	1.10942	0.66494	1.26094	0.0377555	0.193108	0.527337	0.00631267
BBC1	YJL020C	0.816252	0.00631681	YJL020C	7	15	I	0.660712	0.673157	0.67275	0.865829	0.767821	0.824683	0.668873	0.819444	0.00707028	0.0492135	0.816252	0.00631681
INP54	YOL065C	0.668406	0.00633036	YOL065C	12	5	E	0.616411	0.600695	0.579961	0.983049	0.792366	0.91317	0.599022	0.896195	0.0182826	0.0964685	0.668406	0.00633036
MAK10	YEL053C	1.70071	0.00634615	YEL053C	4	21	I	0.636987	0.632482	0.706403	0.459582	0.302014	0.4002	0.658624	0.387265	0.0414388	0.0795763	1.70071	0.00634615
AKR2	YOR034C	0.371581	0.0063571	YOR034C	12	12	H	0.691954	0.652781	0.690485	2.05504	2.03374	1.38842	0.678407	1.82573	0.0222045	0.378873	0.371581	0.0063571
RPS29B	YDL061C	2.54932	0.00635834	YDL061C	2	18	N	0.386778	0.302331	0.382331	0.142261	0.0852201	0.192803	0.357147	0.140095	0.0475241	0.0538242	2.54932	0.00635834
PRS3	YHL011C	6.76525	0.0063628	YHL011C	SG	21	B	0.729861	0.766777	0.445389	0.151624	0.0613878	0.0740475	0.647342	0.0956863	0.175868	0.0488549	6.76525	0.0063628
SNF5	YBR289W	8.66294	0.00636621	YBR289W	2	10	K	0.590374	0.518051	0.325506	0.0503843	0.0290111	0.0861293	0.477977	0.0551749	0.136906	0.0288589	8.66294	0.00636621
VPH1	YOR270C	2.65506	0.00639461	YOR270C	13	4	I	0.470263	0.563887	0.640599	0.294917	0.142597	0.193263	0.55825	0.210259	0.0853075	0.0775695	2.65506	0.00639461
TOS6	YNL300W	0.491422	0.00639785	YNL300W	11	5	F	0.727708	0.700648	0.672667	1.64709	1.1728	1.4555	0.700341	1.42513	0.0275219	0.238601	0.491422	0.00639785
SNX41	YDR425W	1.59764	0.00642319	YDR425W	4	18	C	0.635967	0.656137	0.649112	0.427887	0.470725	0.316437	0.647072	0.405016	0.0102386	0.0796462	1.59764	0.00642319
	YGR122W	1.91045	0.00644076	YGR122W	14	10	B	0.688122	0.677854	0.689591	0.482071	0.313923	0.279969	0.685189	0.358654	0.00639447	0.108222	1.91045	0.00644076
	YPR127W	1.27666	0.00645725	YPR127W	14	13	E	0.6666	0.665645	0.690749	0.535352	0.570628	0.478619	0.674331	0.5282	0.0142257	0.04642	1.27666	0.00645725
	YDR391C	1.30257	0.00645727	YDR391C	3	19	L	0.628311	0.647501	0.662737	0.493228	0.450788	0.544237	0.646183	0.496084	0.0172509	0.0467901	1.30257	0.00645727
UBR2	YLR024C	0.799443	0.00647957	YLR024C	9	22	I	0.668602	0.625778	0.645375	0.830313	0.752175	0.843895	0.646585	0.808794	0.0214376	0.0495019	0.799443	0.00647957
HIR2	YOR038C	1.68757	0.0065373	YOR038C	12	6	H	0.653134	0.614849	0.674779	0.369814	0.309023	0.472379	0.647587	0.383738	0.0303476	0.0825636	1.68757	0.0065373
	YJL084C	0.771783	0.00656267	YJL084C	7	5	O	0.644441	0.626061	0.598349	0.755632	0.797563	0.868279	0.622951	0.807158	0.0232027	0.056933	0.771783	0.00656267
GIP2	YER054C	1.63164	0.00657458	YER054C	4	8	B	0.668633	0.636424	0.647999	0.454299	0.304097	0.438591	0.651019	0.398996	0.0163151	0.0825593	1.63164	0.00657458
	YLR426W	1.60231	0.00661696	YLR426W	10	6	C	0.670612	0.667101	0.711712	0.369054	0.389406	0.520586	0.683142	0.426349	0.024805	0.0822441	1.60231	0.00661696
YAP6	YDR259C	1.61432	0.00662055	YDR259C	3	10	J	0.593571	0.641245	0.651908	0.465106	0.317632	0.386005	0.628908	0.389581	0.0310637	0.0738018	1.61432	0.00662055
	YIL161W	0.731907	0.00662435	YIL161W	7	2	M	0.641483	0.611216	0.639741	0.860029	0.787388	0.938214	0.630813	0.861877	0.0169941	0.0754297	0.731907	0.00662435
YPC1	YBR183W	0.6678	0.00663626	YBR183W	1	23	J	1.08496	1.084	1.12505	1.82866	1.4661	1.63787	1.098	1.64421	0.0234263	0.181362	0.6678	0.00663626
	YHR095W	1.55869	0.00668502	YHR095W	6	12	F	0.641992	0.658796	0.615404	0.459897	0.325255	0.444207	0.63873	0.409787	0.021879	0.0736254	1.55869	0.00668502
BIO3	YNR058W	1.50433	0.00668893	YNR058W	12	14	G	0.703496	0.66184	0.673034	0.458756	0.375053	0.521196	0.679457	0.451669	0.0215578	0.073329	1.50433	0.00668893
GEF1	YJR040W	2.25407	0.00670367	YJR040W	7	13	H	0.654796	0.613264	0.625595	0.401015	0.269246	0.169841	0.631218	0.280034	0.0213293	0.115964	2.25407	0.00670367
	YLR247C	1.407	0.00674824	YLR247C	9	8	F	0.686417	0.683346	0.612234	0.481459	0.416018	0.511194	0.660666	0.469557	0.0419707	0.0486916	1.407	0.00674824
	YHL039W	0.714007	0.00675381	YHL039W	6	11	I	0.613508	0.636187	0.660749	0.980149	0.878815	0.816703	0.636815	0.891889	0.0236271	0.0825036	0.714007	0.00675381
VPS29	YHR012W	2.13456	0.0067658	YHR012W	6	3	K	0.660069	0.687187	0.651032	0.206411	0.290853	0.438895	0.666096	0.312053	0.018816	0.117683	2.13456	0.0067658
HXT12	YIL170W	0.754923	0.00676709	YIL170W	7	8	O	0.685859	0.675204	0.647601	0.81943	0.881311	0.960011	0.669555	0.886918	0.0197449	0.0704581	0.754923	0.00676709
PUF6	YDR496C	1.33208	0.00684655	YDR496C	4	2	I	0.496626	0.456198	0.431072	0.356572	0.322842	0.359482	0.461299	0.346299	0.0330729	0.0203657	1.33208	0.00684655
UTR4	YEL038W	1.51041	0.00687594	YEL038W	4	19	G	0.634435	0.639804	0.673585	0.43581	0.497802	0.355991	0.649275	0.429868	0.021224	0.0710919	1.51041	0.00687594
AMA1	YGR225W	1.6219	0.00688457	YGR225W	6	6	I	0.676502	0.653012	0.674245	0.401958	0.33151	0.501974	0.66792	0.411814	0.0129596	0.085658	1.6219	0.00688457
FRT2	YAL028W	0.863939	0.00692826	YAL028W	1	8	E	1.13845	1.13535	1.12912	1.27847	1.27774	1.38263	1.13431	1.31295	0.00475464	0.0603495	0.863939	0.00692826
GLC3	YEL011W	0.457746	0.00692991	YEL011W	4	7	C	0.650768	0.597563	0.581253	1.54779	1.37885	1.0703	0.609861	1.33231	0.0363532	0.242121	0.457746	0.00692991
LAG2	YOL025W	0.498269	0.00696502	YOL025W	12	8	M	0.694577	0.704868	0.674197	1.55884	1.48436	1.11849	0.691214	1.38723	0.0156096	0.235695	0.498269	0.00696502
PEX19	YDL065C	1.47498	0.00701711	YDL065C	2	14	N	0.661553	0.669216	0.675286	0.456422	0.378958	0.524677	0.668685	0.453352	0.00688174	0.0729084	1.47498	0.00701711
MYO4	YAL029C	0.669499	0.00702219	YAL029C	1	6	E	1.05782	1.0516	1.00294	1.64333	1.35155	1.65391	1.03745	1.5496	0.0300534	0.171598	0.669499	0.00702219
	YMR317W	0.678239	0.0070547	YMR317W	11	14	M	0.644938	0.68387	0.574494	0.949993	0.842823	1.01342	0.634434	0.935414	0.0554395	0.0862301	0.678239	0.0070547
PEX25	YPL112C	0.582909	0.00712147	YPL112C	13	16	J	0.706036	0.747763	0.656614	1.23088	1.35922	1.03038	0.703471	1.20683	0.0456287	0.165733	0.582909	0.00712147
MUD2	YKL074C	2.1392	0.00713142	YKL074C	8	23	E	0.643422	0.641167	0.685623	0.207376	0.435589	0.27804	0.656738	0.307002	0.025041	0.116831	2.1392	0.00713142
	YDR286C	0.711979	0.00714275	YDR286C	3	14	N	0.664848	0.663663	0.665986	0.839353	0.939025	1.02296	0.664832	0.933781	0.00116147	0.0919177	0.711979	0.00714275
	YLR400W	1.19153	0.00716128	YLR400W	9	3	L	0.690871	0.633241	0.659911	0.539602	0.545095	0.580405	0.661341	0.555034	0.0288415	0.0221434	1.19153	0.00716128
	YDR444W	1.4031	0.00718071	YDR444W	14	14	N	0.725931	0.666707	0.673379	0.525203	0.422172	0.525087	0.688672	0.490821	0.0324392	0.0594513	1.4031	0.00718071
	YMR316C-B	0.820214	0.00724978	YMR316C-B	11	18	M	0.656603	0.683291	0.665394	0.870827	0.785613	0.788396	0.66843	0.814946	0.0136002	0.0484148	0.820214	0.00724978
CPT1	YNL130C	2.3429	0.0072768	YNL130C	11	22	B	0.65327	0.676348	0.755689	0.158332	0.404555	0.327169	0.695103	0.296685	0.0537234	0.12591	2.3429	0.0072768
	YER139C	0.43536	0.00727798	YER139C	4	6	N	0.680372	0.654447	0.608507	1.45534	1.78917	1.21921	0.647775	1.48791	0.0363938	0.286372	0.43536	0.00727798
	YER078C	1.35157	0.00727891	YER078C	4	4	F	0.656893	0.688239	0.652449	0.472788	0.556122	0.449061	0.665861	0.492657	0.0195076	0.0562281	1.35157	0.00727891
RPS28B	YLR264W	1.66939	0.00736676	YLR264W	9	2	H	0.560602	0.538894	0.465135	0.267251	0.30087	0.369128	0.521544	0.312416	0.0500423	0.0519109	1.66939	0.00736676
	YPR123C	1.56553	0.00738801	YPR123C	14	19	E	0.670672	0.68157	0.716225	0.345061	0.487122	0.489074	0.689489	0.440419	0.0237864	0.0825882	1.56553	0.00738801
CLB5	YPR120C	1.81698	0.00739351	YPR120C	14	3	C	0.650313	0.640697	0.651956	0.471922	0.290727	0.306688	0.647655	0.356445	0.0060818	0.100323	1.81698	0.00739351
PUT2	YHR037W	0.685959	0.00739614	YHR037W	6	11	O	0.604196	0.648806	0.660749	0.960836	1.00704	0.822015	0.637917	0.929964	0.0298079	0.0962987	0.685959	0.00739614
NAM2	YLR382C	0.822259	0.00741561	YLR382C	SG	3	P	1.06553	1.014	1.11646	1.23155	1.35265	1.30263	1.06533	1.29561	0.051232	0.0608516	0.822259	0.00741561
DOM34	YNL001W	0.506815	0.00743254	YNL001W	11	9	L	0.525505	0.543856	0.387844	1.11932	0.876536	0.879365	0.485735	0.958407	0.0852712	0.139362	0.506815	0.00743254
SNO4	YMR322C	1.80395	0.00743424	YMR322C	11	6	M	0.634939	0.65957	0.616308	0.281479	0.461765	0.315997	0.636939	0.35308	0.0217001	0.0956928	1.80395	0.00743424
	YJR124C	0.806472	0.00743505	YJR124C	8	14	E	0.650746	0.666533	0.644445	0.860374	0.75488	0.817221	0.653908	0.810825	0.0113789	0.053037	0.806472	0.00743505
KIN4	YOR233W	1.61465	0.00745648	YOR233W	13	4	E	0.579821	0.572468	0.643802	0.392046	0.294295	0.426033	0.598697	0.370791	0.0392348	0.0683926	1.61465	0.00745648
GSY1	YFR015C	1.62777	0.00748276	YFR015C	5	16	C	0.640007	0.681589	0.677297	0.476615	0.312437	0.438942	0.666298	0.409331	0.0228693	0.0860012	1.62777	0.00748276
	YOL057W	1.59118	0.00751126	YOL057W	12	21	E	0.7313	0.69864	0.702701	0.491525	0.343358	0.505402	0.71088	0.446762	0.0177999	0.0898184	1.59118	0.00751126
RIM21	YNL294C	1.48643	0.00752029	YNL294C	11	17	F	0.748817	0.70412	0.744175	0.483793	0.576185	0.418137	0.732371	0.492705	0.0245759	0.0793996	1.48643	0.00752029
MUP3	YHL036W	0.604926	0.00752628	YHL036W	6	15	I	0.574616	0.570465	0.545766	1.01757	0.991403	0.78616	0.563616	0.93171	0.015597	0.126728	0.604926	0.00752628
SKG3	YLR187W	0.860423	0.00753535	YLR187W	9	19	O	0.688087	0.68761	0.710494	0.794612	0.780033	0.849966	0.695397	0.808204	0.0130768	0.0368946	0.860423	0.00753535
RPS6A	YPL090C	0.44929	0.00753557	YPL090C	13	8	F	0.567648	0.672987	0.574617	1.58408	1.37136	1.08484	0.605084	1.34676	0.0589088	0.250527	0.44929	0.00753557
IST2	YBR086C	1.80595	0.00754747	YBR086C	14	12	J	0.666019	0.661399	0.67859	0.416103	0.252066	0.442606	0.668669	0.370258	0.0088966	0.103212	1.80595	0.00754747
SHO1	YER118C	0.3496	0.00755355	YER118C	4	14	L	0.655362	0.634735	0.65078	2.26886	1.84957	1.43327	0.646959	1.85057	0.0108316	0.417792	0.3496	0.00755355
BCK1	YJL095W	0.824115	0.00756225	YJL095W	7	16	B	0.666629	0.678788	0.69528	0.81943	0.780344	0.876453	0.680232	0.825409	0.0143799	0.0483328	0.824115	0.00756225
CHD1	YER164W	1.5201	0.00758046	YER164W	4	17	D	0.633415	0.569403	0.607395	0.464864	0.337422	0.388566	0.603404	0.396951	0.032192	0.0641335	1.5201	0.00758046
	YNL109W	0.514443	0.00758134	YNL109W	14	3	L	0.609014	0.578591	0.588265	0.961604	1.34848	1.14195	0.591957	1.15068	0.0155439	0.193584	0.514443	0.00758134
STP3	YLR375W	1.11111	0.00758651	YLR375W	9	19	J	0.660252	0.688676	0.686075	0.606924	0.629598	0.594976	0.678334	0.6105	0.0157137	0.0175857	1.11111	0.00758651
PAN3	YKL025C	1.96233	0.00760164	YKL025C	8	10	K	0.552925	0.682185	0.671211	0.267531	0.286869	0.417059	0.63544	0.32382	0.0716708	0.0813247	1.96233	0.00760164
	YFL013W-A	1.69496	0.00760401	YFL013W-A	4	17	H	0.650258	0.701756	0.723645	0.509766	0.333257	0.381586	0.691887	0.408203	0.0376761	0.0912154	1.69496	0.00760401
	YEL001C	1.67752	0.00765978	YEL001C	4	23	C	0.605853	0.627976	0.683597	0.449017	0.401991	0.292006	0.639142	0.381005	0.0400571	0.0805817	1.67752	0.00765978
HUT1	YPL244C	1.16884	0.00767741	YPL244C	13	5	L	0.658625	0.656438	0.704018	0.589834	0.585557	0.552028	0.673027	0.575806	0.0268614	0.0207032	1.16884	0.00767741
CKI1	YLR133W	0.739752	0.00770359	YLR133W	9	21	I	0.666376	0.68761	0.633166	0.939458	0.806963	0.93982	0.662384	0.895413	0.0274408	0.0766006	0.739752	0.00770359
	YKL121W	0.840455	0.00775	YKL121W	8	23	K	0.698872	0.688661	0.715478	0.860374	0.859196	0.782658	0.701003	0.834076	0.0135346	0.044533	0.840455	0.00775
PRY2	YKR013W	0.87671	0.00785405	YKR013W	8	22	J	0.651269	0.687042	0.696432	0.789138	0.785188	0.746559	0.678248	0.773629	0.0238316	0.0235256	0.87671	0.00785405
PUF2	YPR042C	2.11885	0.00792142	YPR042C	14	8	I	0.635772	0.69431	0.69596	0.258796	0.239695	0.457708	0.675347	0.318733	0.0342832	0.120734	2.11885	0.00792142
	YOR006C	1.8672	0.00792942	YOR006C	12	2	B	0.661527	0.682788	0.728878	0.372154	0.261481	0.476686	0.691064	0.370107	0.0344295	0.107617	1.8672	0.00792942
HDA3	YPR179C	0.457917	0.0079326	YPR179C	14	17	K	0.638098	0.615218	0.500836	1.10749	1.54178	1.18144	0.584717	1.27691	0.0735385	0.232348	0.457917	0.0079326
	YOR029W	0.857148	0.0079369	YOR029W	12	22	H	0.699299	0.704868	0.74342	0.844954	0.863678	0.79687	0.715862	0.835168	0.0240277	0.0344625	0.857148	0.0079369
HHT2	YNL031C	0.444951	0.00796159	YNL031C	11	9	C	0.66938	0.684448	0.549041	1.6361	1.12274	1.51774	0.63429	1.42553	0.0742108	0.268815	0.444951	0.00796159
SPS19	YNL202W	1.79632	0.00796899	YNL202W	11	22	J	0.683268	0.690812	0.712057	0.268285	0.478111	0.414945	0.695379	0.387114	0.0149281	0.107646	1.79632	0.00796899
FMP24	YMR115W	1.44365	0.00797611	YMR115W	10	6	J	0.697737	0.688195	0.682181	0.43669	0.563273	0.4326	0.689371	0.477521	0.00784449	0.0742917	1.44365	0.00797611
	YIL029C	2.91207	0.00798879	YIL029C	6	9	J	0.575163	0.632507	0.685042	0.184683	0.100079	0.365192	0.630904	0.216651	0.0549566	0.135417	2.91207	0.00798879
	YGL235W	1.47949	0.00800818	YGL235W	5	12	F	0.667274	0.649337	0.66903	0.533809	0.407681	0.400622	0.661881	0.44737	0.0108983	0.0749407	1.47949	0.00800818
PRY1	YJL079C	1.35676	0.00802468	YJL079C	14	5	M	0.706154	0.640697	0.680906	0.445281	0.552071	0.497206	0.675919	0.498186	0.0330124	0.053402	1.35676	0.00802468
BUD17	YNR027W	1.8928	0.00802797	YNR027W	12	10	C	0.694577	0.699773	0.651511	0.390879	0.23771	0.452278	0.681954	0.360289	0.026492	0.110507	1.8928	0.00802797
PPN1	YDR452W	1.52301	0.00803267	YDR452W	4	10	E	0.626269	0.673033	0.604058	0.375061	0.37908	0.495596	0.634453	0.416579	0.0352084	0.0684603	1.52301	0.00803267
SCS2	YER120W	0.424717	0.00805756	YER120W	4	8	L	0.720184	0.674159	0.686379	1.75117	1.88915	1.25877	0.693574	1.63303	0.023841	0.33138	0.424717	0.00805756
UGA2	YBR006W	1.34328	0.00806158	YBR006W	1	21	O	1.06341	1.0516	1.11446	0.8832	0.702759	0.818204	1.07649	0.801388	0.0334105	0.0913881	1.34328	0.00806158
SSN2	YDR443C	1.88394	0.00808656	YDR443C	SG	18	C	0.950196	0.930021	0.99241	0.687979	0.410663	0.426151	0.957542	0.508264	0.0318365	0.15583	1.88394	0.00808656
MRP8	YKL142W	0.769289	0.00809767	YKL142W	8	17	M	0.62459	0.647644	0.664004	0.895201	0.766863	0.854857	0.645413	0.838973	0.0198015	0.0656268	0.769289	0.00809767
RAD59	YDL059C	1.28365	0.00812297	YDL059C	2	20	N	0.652656	0.650388	0.687975	0.46235	0.540332	0.548383	0.663673	0.517021	0.0210769	0.0475178	1.28365	0.00812297
BNS1	YGR230W	0.718004	0.008124	YGR230W	6	18	K	0.639801	0.639868	0.678564	0.960836	0.959086	0.807407	0.652744	0.90911	0.0223604	0.0880813	0.718004	0.008124
	YHR079C-B	1.73141	0.0081645	YHR079C-B	6	8	D	0.623368	0.62462	0.488544	0.354882	0.290853	0.357225	0.578844	0.33432	0.0782044	0.0376613	1.73141	0.0081645
CUE2	YKL090W	1.26005	0.00818137	YKL090W	8	5	E	0.696256	0.687582	0.679446	0.491529	0.556821	0.589106	0.687761	0.545819	0.00840633	0.0497101	1.26005	0.00818137
	YCR102W-A	2.02282	0.00821242	YCR102W-A	2	4	F	0.648992	0.653078	0.651011	0.225247	0.288298	0.451981	0.651027	0.321842	0.00204271	0.11703	2.02282	0.00821242
GAC1	YOR178C	1.59367	0.00821638	YOR178C	12	7	L	0.680413	0.675994	0.645694	0.320661	0.483343	0.452278	0.667367	0.418761	0.0188992	0.0863648	1.59367	0.00821638
	YGR237C	2.36581	0.00821695	YGR237C	6	4	K	0.665546	0.677198	0.65859	0.178648	0.230389	0.436903	0.667111	0.28198	0.00940202	0.136639	2.36581	0.00821695
ECM11	YDR446W	1.57139	0.00821815	YDR446W	4	16	E	0.632394	0.51984	0.635206	0.417322	0.337422	0.382749	0.595813	0.379164	0.0658096	0.04007	1.57139	0.00821815
	YLR168C	0.801425	0.00822947	YLR168C	9	9	K	0.688644	0.684412	0.670958	0.889476	0.78189	0.879108	0.681338	0.850158	0.00923496	0.0593482	0.801425	0.00822947
	YHL045W	0.756569	0.00827685	YHL045W	6	21	K	0.635419	0.531558	0.605147	0.759253	0.828776	0.754288	0.590708	0.780772	0.0534146	0.041646	0.756569	0.00827685
INO2	YDR123C	1.47182	0.00830265	YDR123C	3	15	I	0.735525	0.703285	0.682771	0.41535	0.564525	0.461594	0.707193	0.48049	0.0265935	0.0763614	1.47182	0.00830265
MUP1	YGR055W	0.671931	0.00830996	YGR055W	14	18	B	0.692194	0.683693	0.712172	1.14175	1.06084	0.904961	0.69602	1.03585	0.0146196	0.120355	0.671931	0.00830996
EBS1	YDR206W	1.32599	0.00832839	YDR206W	3	16	D	0.719952	0.663663	0.649201	0.504045	0.560364	0.468649	0.677605	0.511019	0.0373795	0.0462536	1.32599	0.00832839
CHS6	YJL099W	1.32671	0.008382	YJL099W	7	12	B	0.663178	0.652168	0.679562	0.55761	0.443786	0.502258	0.664969	0.501218	0.0137841	0.0569191	1.32671	0.008382
OPT2	YPR194C	2.14788	0.00842743	YPR194C	14	23	M	0.726513	0.650782	0.612004	0.265139	0.224231	0.436798	0.6631	0.308722	0.0582395	0.112787	2.14788	0.00842743
	YAL043C-A	0.768682	0.00844561	YAL043C-A	1	12	G	1.07299	1.04686	1.05829	1.46669	1.25021	1.41764	1.05938	1.37818	0.0130964	0.113508	0.768682	0.00844561
YVC1	YOR087W	1.48386	0.00847104	YOR087W	12	19	B	0.711889	0.704868	0.729459	0.418966	0.451648	0.575757	0.715406	0.482124	0.0126671	0.0827187	1.48386	0.00847104
	YBR144C	0.649591	0.00853577	YBR144C	1	19	D	1.08257	1.1314	1.11528	1.82432	1.4617	1.83914	1.10975	1.70838	0.024882	0.213765	0.649591	0.00853577
MET13	YGL125W	1.51505	0.0085445	YGL125W	5	9	G	0.678593	0.663851	0.678399	0.537621	0.413022	0.383204	0.673614	0.444616	0.00845597	0.0819136	1.51505	0.0085445
	YMR135W-A	0.481984	0.00857798	YMR135W-A	10	18	N	0.717936	0.689777	0.767822	1.72911	1.59067	1.19393	0.725178	1.50457	0.0395236	0.277788	0.481984	0.00857798
FIT3	YOR383C	0.555043	0.00860959	YOR383C	13	17	K	0.585587	0.641115	0.662379	1.33684	1.06189	1.00476	0.629694	1.1345	0.0396497	0.177549	0.555043	0.00860959
EST2	YLR318W	0.780908	0.00861924	YLR318W	9	21	B	0.710355	0.705733	0.667469	0.903756	0.947183	0.817182	0.694519	0.889374	0.0235396	0.0661833	0.780908	0.00861924
SPT2	YER161C	0.512497	0.00863737	YER161C	4	23	D	0.566551	0.553633	0.641325	1.35762	1.10808	0.971414	0.58717	1.1457	0.0473423	0.19583	0.512497	0.00863737
DIG1	YPL049C	1.51422	0.00864879	YPL049C	SG	4	P	0.971713	0.948857	1.03874	0.772558	0.628696	0.55309	0.986437	0.651448	0.0467166	0.111489	1.51422	0.00864879
CTH1	YDR151C	1.30999	0.00865216	YDR151C	3	17	M	0.620524	0.654279	0.678439	0.447799	0.542332	0.5009	0.651081	0.49701	0.0290895	0.0473863	1.30999	0.00865216
LYS14	YDR034C	1.56532	0.00866432	YDR034C	14	10	H	0.647405	0.678385	0.680327	0.386925	0.369594	0.525087	0.668706	0.427202	0.0184723	0.0852124	1.56532	0.00866432
MDM39	YGL020C	0.801962	0.00868567	YGL020C	5	6	K	0.670361	0.602572	0.67895	0.852187	0.771746	0.809953	0.650628	0.811295	0.0418384	0.0402376	0.801962	0.00868567
AKL1	YBR059C	1.81482	0.00870016	YBR059C	1	22	H	1.06341	1.06345	1.11121	0.634167	0.744617	0.405456	1.07936	0.594746	0.0275839	0.172983	1.81482	0.00870016
RAD30	YDR419W	1.64168	0.00872315	YDR419W	3	9	N	0.6924	0.634468	0.683854	0.465106	0.305149	0.454539	0.67024	0.408264	0.0312732	0.089457	1.64168	0.00872315
ROG1	YGL144C	1.414	0.00879542	YGL144C	5	9	I	0.692998	0.665463	0.710363	0.415608	0.554553	0.492939	0.689608	0.4877	0.0226408	0.0696205	1.414	0.00879542
ADE1	YAR015W	1.46516	0.00886125	YAR015W	1	10	K	1.07538	1.11402	1.06562	0.600866	0.79088	0.829872	1.08501	0.740539	0.0255955	0.122522	1.46516	0.00886125
GCY1	YOR120W	2.22792	0.0089122	YOR120W	12	15	F	0.714512	0.656745	0.614282	0.262146	0.19545	0.433612	0.661846	0.29707	0.0503098	0.122862	2.22792	0.0089122
	YLL047W	1.18092	0.0089221	YLL047W	9	20	C	0.707572	0.704134	0.755845	0.601824	0.643527	0.590119	0.722517	0.611824	0.0289142	0.0280731	1.18092	0.0089221
	YNL235C	2.69292	0.00892706	YNL235C	11	20	N	0.49273	0.507406	0.589038	0.323262	0.132809	0.134059	0.529725	0.19671	0.0518881	0.109599	2.69292	0.00892706
ADE3	YGR204W	1.69641	0.00892824	YGR204W	SG	16	O	1.13955	1.06737	1.36606	0.758118	0.745121	0.602958	1.19099	0.702066	0.15585	0.0860753	1.69641	0.00892824
FMP45	YDL222C	2.2914	0.00892938	YDL222C	3	18	G	0.645681	0.653236	0.669234	0.162246	0.428595	0.268087	0.65605	0.286309	0.0120264	0.134106	2.2914	0.00892938
	YNL274C	0.617072	0.00895654	YNL274C	11	3	B	0.659936	0.645684	0.664788	1.1699	0.894925	1.12833	0.656803	1.06439	0.00993022	0.148221	0.617072	0.00895654
LIA1	YJR070C	0.766417	0.00908826	YJR070C	7	3	J	0.643948	0.57999	0.608304	0.771375	0.753732	0.865554	0.610747	0.796887	0.0320491	0.0601182	0.766417	0.00908826
	YMR074C	0.680549	0.00915818	YMR074C	14	23	F	0.758505	0.712357	0.750386	1.21913	1.07476	0.970016	0.740416	1.08797	0.0246364	0.125082	0.680549	0.00915818
	YNL086W	0.668538	0.0091702	YNL086W	14	15	H	0.641588	0.685286	0.683801	0.86519	1.06084	1.08154	0.670225	1.00252	0.0248111	0.119384	0.668538	0.0091702
	YBR116C	0.781671	0.00917137	YBR116C	1	6	N	1.0674	1.0674	1.05829	1.48117	1.26783	1.33596	1.06437	1.36165	0.00525915	0.108965	0.781671	0.00917137
HHT1	YBR010W	1.75596	0.00918009	YBR010W	1	13	O	1.0195	1.05555	1.03143	0.440152	0.566173	0.762782	1.03549	0.589702	0.0183684	0.162597	1.75596	0.00918009
SSO2	YMR183C	0.552525	0.00919894	YMR183C	10	17	H	0.580005	0.706652	0.639655	1.36594	1.09637	1.02406	0.642104	1.16213	0.0633593	0.180174	0.552525	0.00919894
AEP2	YMR282C	0.738922	0.00921715	YMR282C	11	6	G	0.725486	0.670563	0.606006	0.886221	0.972567	0.850638	0.667351	0.903142	0.0598046	0.0627009	0.738922	0.00921715
HXT17	YNR072W	1.20442	0.00929363	YNR072W	12	12	I	0.70402	0.672031	0.707355	0.587489	0.533526	0.60878	0.694469	0.576598	0.019503	0.0387911	1.20442	0.00929363
	YML122C	0.611784	0.00931991	YML122C	10	17	K	0.566154	0.650753	0.607761	0.891023	1.1481	0.94341	0.608223	0.994178	0.0423014	0.13585	0.611784	0.00931991
	YML100W-A	1.23968	0.00938357	YML100W-A	10	9	G	0.631945	0.670265	0.64379	0.4808	0.56471	0.524252	0.648667	0.523254	0.0196198	0.041964	1.23968	0.00938357
POG1	YIL122W	0.633187	0.00941491	YIL122W	14	13	F	0.686377	0.677854	0.700013	1.2204	1.11033	0.929357	0.688081	1.08669	0.0111771	0.146954	0.633187	0.00941491
GIS1	YDR096W	1.38294	0.00942221	YDR096W	3	15	E	0.748103	0.662099	0.677356	0.519188	0.54788	0.442445	0.695853	0.503171	0.0458887	0.0545122	1.38294	0.00942221
	YNL155W	2.13024	0.00943246	YNL155W	11	18	D	0.686045	0.682134	0.686605	0.213309	0.471981	0.27929	0.684928	0.321527	0.00243578	0.134409	2.13024	0.00943246
	YDR193W	1.41288	0.00944787	YDR193W	3	6	B	0.727739	0.675654	0.637289	0.478085	0.540945	0.425311	0.680227	0.481447	0.045398	0.0578902	1.41288	0.00944787
RTT103	YDR289C	0.500282	0.00945443	YDR289C	3	10	N	0.389924	0.310196	0.313501	0.809067	0.621393	0.595637	0.337874	0.675366	0.0451074	0.116503	0.500282	0.00945443
	YDL176W	0.728363	0.00950663	YDL176W	2	19	N	0.679348	0.612731	0.697354	0.982493	0.924729	0.824154	0.663145	0.910459	0.044578	0.0801283	0.728363	0.00950663
	YDR445C	1.95619	0.00952643	YDR445C	4	18	E	0.658935	0.635298	0.688047	0.369779	0.435317	0.208243	0.66076	0.33778	0.026422	0.11687	1.95619	0.00952643
FMS1	YMR020W	0.715263	0.00959044	YMR020W	10	21	O	0.695428	0.65919	0.693403	0.945426	1.05757	0.860312	0.682674	0.954437	0.0203625	0.0989393	0.715263	0.00959044
SSF2	YDR312W	1.34556	0.00960373	YDR312W	3	11	B	0.719952	0.676175	0.668152	0.471595	0.579782	0.482758	0.688093	0.511379	0.027881	0.0595016	1.34556	0.00960373
	YIL023C	0.839817	0.00963825	YIL023C	6	19	J	0.635419	0.631455	0.694219	0.749597	0.810011	0.775536	0.653698	0.778381	0.0351482	0.0303074	0.839817	0.00963825
	YLR437C	1.59501	0.00968508	YLR437C	10	8	E	0.668304	0.655499	0.654421	0.43963	0.311812	0.488814	0.659408	0.413419	0.00772291	0.0913657	1.59501	0.00968508
TOR1	YJR066W	0.736619	0.00969339	YJR066W	14	5	H	0.665437	0.695902	0.686696	1.00601	0.944862	0.829451	0.682678	0.926773	0.0156248	0.0896563	0.736619	0.00969339
AAT1	YKL106W	0.869611	0.00974674	YKL106W	8	21	I	0.681609	0.69028	0.689226	0.791513	0.827479	0.751168	0.687039	0.790053	0.00473153	0.0381763	0.869611	0.00974674
	YOR338W	0.734486	0.00974948	YOR338W	13	17	E	0.619543	0.712827	0.688003	0.874156	0.87075	1.00582	0.673458	0.91691	0.0483128	0.0770204	0.734486	0.00974948
ITC1	YGL133W	0.432847	0.00977831	YGL133W	5	21	I	0.599878	0.631061	0.602348	1.63955	1.0735	1.52236	0.611096	1.41181	0.0173347	0.298783	0.432847	0.00977831
CRR1	YLR213C	0.858099	0.00979067	YLR213C	9	8	B	0.706458	0.691341	0.741891	0.793592	0.864537	0.835395	0.71323	0.831175	0.0259464	0.0356604	0.858099	0.00979067
LAS21	YJL062W	2.25295	0.00981897	YJL062W	7	7	M	0.624718	0.637835	0.626643	0.138367	0.396825	0.303353	0.629732	0.279515	0.00708311	0.130868	2.25295	0.00981897
APD1	YBR151W	0.683338	0.00982539	YBR151W	1	5	D	1.065	1.03264	1.05585	1.68098	1.33392	1.59995	1.05117	1.53828	0.0166824	0.181559	0.683338	0.00982539
SLM3	YDL033C	0.550088	0.0098334	YDL033C	2	12	J	0.626487	0.590675	0.394469	1.08326	0.977312	0.869194	0.53721	0.976589	0.124908	0.107036	0.550088	0.0098334
TVP23	YDR084C	1.40562	0.00988485	YDR084C	3	9	C	0.746905	0.70537	0.643786	0.514861	0.540945	0.43539	0.698687	0.497065	0.0518833	0.0549819	1.40562	0.00988485
MET2	YNL277W	1.671	0.00997945	YNL277W	11	21	D	0.713265	0.707591	0.792656	0.387034	0.557796	0.379835	0.737837	0.441555	0.047559	0.100732	1.671	0.00997945
APM3	YBR288C	1.9588	0.0100093	YBR288C	2	12	K	0.708134	0.643394	0.588117	0.259331	0.282858	0.44803	0.646549	0.330073	0.0600709	0.102829	1.9588	0.0100093
VPS62	YGR141W	1.16244	0.0100275	YGR141W	5	5	L	0.691455	0.682664	0.729651	0.571938	0.617752	0.620093	0.701257	0.603261	0.0249799	0.0271521	1.16244	0.0100275
	YNL144C	0.417549	0.0100859	YNL144C	11	6	B	0.634939	0.649155	0.694483	1.94177	1.25351	1.54328	0.659526	1.57952	0.031097	0.345558	0.417549	0.0100859
ENT2	YLR206W	0.692641	0.0101106	YLR206W	9	18	B	0.679736	0.678548	0.715146	1.11286	0.995471	0.885179	0.691143	0.997838	0.020795	0.113861	0.692641	0.0101106
ERV46	YAL042W	0.914586	0.010168	YAL042W	1	14	G	1.08017	1.10612	1.12423	1.23358	1.21496	1.17115	1.10351	1.20657	0.0221457	0.0320501	0.914586	0.010168
MDM12	YOL009C	2.99022	0.0101766	YOL009C	12	12	K	0.311091	0.223067	0.312958	0.0444713	0.142626	0.0961988	0.282372	0.0944319	0.0513682	0.0491011	2.99022	0.0101766
	YDR095C	0.541792	0.0102046	YDR095C	3	17	E	0.711567	0.690251	0.721755	1.55324	1.25666	1.10964	0.707858	1.30651	0.0160762	0.225962	0.541792	0.0102046
ELP3	YPL086C	1.70844	0.0102107	YPL086C	13	16	F	0.459372	0.530176	0.514401	0.243704	0.263956	0.372646	0.501316	0.293435	0.0371715	0.0693418	1.70844	0.0102107
VMR1	YHL035C	0.537105	0.0102253	YHL035C	6	17	I	0.483685	0.588868	0.427004	1.03447	0.987233	0.770224	0.499852	0.930642	0.082134	0.140919	0.537105	0.0102253
	YBR246W	0.604416	0.0102543	YBR246W	2	8	E	0.597178	0.583681	0.525223	1.02991	1.00814	0.784645	0.568694	0.940898	0.0382472	0.135756	0.604416	0.0102543
	YML058C-A	1.38805	0.0102821	YML058C-A	10	11	C	0.668881	0.662882	0.663871	0.417575	0.464125	0.556025	0.665211	0.479242	0.00321625	0.070452	1.38805	0.0102821
GCV3	YAL044C	0.811855	0.010286	YAL044C	SG	11	A	0.991509	0.971617	0.857896	1.11913	1.15578	1.19987	0.940341	1.15826	0.0720882	0.0404296	0.811855	0.010286
LYS1	YIR034C	1.53321	0.0102916	YIR034C	7	23	G	0.661699	0.692609	0.660175	0.417586	0.533013	0.363297	0.671494	0.437965	0.0183018	0.0866741	1.53321	0.0102916
YIM2	YMR151W	1.52854	0.0103094	YMR151W	SG	18	F	1.04401	1.01478	1.06863	0.826194	0.560958	0.658872	1.04248	0.682008	0.0269586	0.134123	1.52854	0.0103094
URH1	YDR400W	0.648922	0.0103162	YDR400W	3	9	L	0.652269	0.707977	0.70118	1.18548	1.07912	0.912101	0.687142	1.0589	0.0303912	0.137805	0.648922	0.0103162
MUD1	YBR119W	0.788285	0.010389	YBR119W	1	4	N	1.10173	1.08321	1.0762	1.43049	1.25241	1.4541	1.08705	1.379	0.0131889	0.110264	0.788285	0.010389
POL32	YJR043C	1.34815	0.0103927	YJR043C	7	11	H	0.656768	0.607121	0.636074	0.497955	0.507184	0.404168	0.633321	0.469769	0.0249378	0.0569996	1.34815	0.0103927
	YDR271C	1.49836	0.0104214	YDR271C	14	6	L	0.664855	0.663522	0.639797	0.383119	0.531968	0.398462	0.656058	0.43785	0.0140986	0.0818691	1.49836	0.0104214
ARR4	YDL100C	1.87539	0.0104338	YDL100C	2	11	D	0.545886	0.641243	0.603565	0.260813	0.26654	0.427486	0.596898	0.318279	0.0480265	0.0946188	1.87539	0.0104338
	YMR304C-A	0.52216	0.0104832	YMR304C-A	11	20	K	0.709932	0.68792	0.742357	1.55034	1.08494	1.46348	0.713403	1.36625	0.0273843	0.247462	0.52216	0.0104832
	YPR148C	0.785508	0.0105057	YPR148C	14	9	G	0.660202	0.712357	0.67859	0.830937	0.83352	0.946782	0.683716	0.870413	0.026453	0.0661502	0.785508	0.0105057
ATF2	YGR177C	1.27269	0.0105164	YGR177C	6	4	C	0.643088	0.665631	0.583014	0.528701	0.481628	0.476078	0.630577	0.495469	0.0427054	0.0289132	1.27269	0.0105164
	YKL207W	2.08941	0.0105331	YKL207W	8	20	F	0.674809	0.680026	0.658342	0.227956	0.47365	0.26191	0.671059	0.321172	0.0113177	0.133137	2.08941	0.0105331
AAH1	YNL141W	1.7643	0.0105396	YNL141W	11	12	B	0.677157	0.680398	0.644184	0.252892	0.444398	0.437289	0.667247	0.378193	0.0200381	0.108572	1.7643	0.0105396
	YNL190W	1.18334	0.0106712	YNL190W	11	2	F	0.693267	0.692548	0.720541	0.622334	0.549623	0.608055	0.702119	0.593337	0.0159583	0.0385249	1.18334	0.0106712
VEL1	YGL258W	0.49347	0.01075	YGL258W	5	22	J	0.679622	0.716529	0.725242	1.57855	1.11267	1.60771	0.707131	1.43298	0.0242188	0.277779	0.49347	0.01075
	YMR194C-A	0.672809	0.0107616	YMR194C-A	14	22	H	0.772465	0.725097	0.761387	1.25973	1.11497	0.982795	0.752983	1.11916	0.0247772	0.138513	0.672809	0.0107616
FIR1	YER032W	0.544225	0.0108625	YER032W	4	3	M	0.700278	0.67078	0.628531	1.14895	1.46425	1.06099	0.66653	1.22473	0.0360616	0.212037	0.544225	0.0108625
THI6	YPL214C	1.74752	0.0109048	YPL214C	13	19	J	0.640686	0.720182	0.708502	0.312577	0.358009	0.513589	0.68979	0.394725	0.0429245	0.105416	1.74752	0.0109048
	YPR172W	1.73188	0.0109394	YPR172W	14	23	K	0.700338	0.663522	0.669905	0.435132	0.26753	0.471649	0.677921	0.391437	0.0196735	0.108848	1.73188	0.0109394
RCE1	YMR274C	0.567329	0.0109694	YMR274C	11	18	G	0.721042	0.681555	0.681151	1.42939	1.02263	1.2209	0.694583	1.2243	0.0229152	0.203403	0.567329	0.0109694
	YNL105W	0.498354	0.0109766	YNL105W	11	11	M	0.681601	0.705855	0.646002	1.56353	1.06451	1.45231	0.67782	1.36012	0.0301051	0.261972	0.498354	0.0109766
MEF1	YLR069C	0.760285	0.0109773	YLR069C	SG	19	N	1.02766	1.03205	1.04024	1.22433	1.47331	1.3797	1.03331	1.35911	0.00638441	0.125757	0.760285	0.0109773
URA4	YLR420W	0.601201	0.0109836	YLR420W	10	16	C	0.460541	0.586943	0.530979	0.908667	0.742888	0.973961	0.526154	0.875172	0.063339	0.119122	0.601201	0.0109836
TOF2	YKR010C	1.10583	0.0109906	YKR010C	8	6	H	0.690502	0.675708	0.670181	0.604716	0.596997	0.639798	0.678797	0.613837	0.0105066	0.0228121	1.10583	0.0109906
	YIL089W	0.83439	0.0110014	YIL089W	7	10	E	0.656275	0.670085	0.667511	0.845115	0.74434	0.800161	0.664624	0.796539	0.00734396	0.0504851	0.83439	0.0110014
	YLR413W	1.53377	0.0110701	YLR413W	9	5	N	0.702005	0.67002	0.751775	0.4937	0.364016	0.526979	0.707933	0.461565	0.0411988	0.0861033	1.53377	0.0110701
HOS4	YIL112W	0.831034	0.0110778	YIL112W	7	22	I	0.643948	0.697728	0.655984	0.754804	0.806173	0.842848	0.665887	0.801275	0.0282245	0.0442261	0.831034	0.0110778
	YDL062W	0.708592	0.0110817	YDL062W	2	16	N	0.652656	0.613269	0.501499	0.818003	0.888465	0.787806	0.589141	0.831425	0.0784136	0.0516542	0.708592	0.0110817
URA5	YML106W	1.43245	0.0110837	YML106W	10	19	I	0.661956	0.686085	0.639065	0.546965	0.429639	0.410603	0.662368	0.462403	0.0235132	0.073849	1.43245	0.0110837
DGA1	YOR245C	2.46402	0.0110857	YOR245C	13	10	G	0.618262	0.699342	0.632912	0.231342	0.139563	0.420695	0.650172	0.263867	0.0432082	0.14336	2.46402	0.0110857
TSR2	YLR435W	0.541168	0.0111041	YLR435W	10	12	E	0.338192	0.503094	0.351426	0.801333	0.7745	0.628125	0.397571	0.734653	0.0916252	0.0932259	0.541168	0.0111041
MLH2	YLR035C	0.676315	0.0111066	YLR035C	9	10	I	0.627963	0.684412	0.550023	0.99046	0.812535	0.950748	0.620799	0.917914	0.0674803	0.0933963	0.676315	0.0111066
	YJL144W	1.62633	0.011123	YJL144W	7	2	F	0.626198	0.610704	0.648125	0.482213	0.37804	0.298811	0.628342	0.386355	0.0188022	0.0919829	1.62633	0.011123
MSN5	YDR335W	0.786804	0.0111576	YDR335W	3	3	D	0.624118	0.637075	0.571773	0.82421	0.787838	0.717587	0.610989	0.776545	0.034574	0.0542015	0.786804	0.0111576
YET1	YKL065C	0.862314	0.0111612	YKL065C	8	19	C	0.669054	0.701614	0.683564	0.797053	0.831708	0.753472	0.684744	0.794078	0.0163119	0.0392026	0.862314	0.0111612
	YKL161C	0.737958	0.011175	YKL161C	8	15	O	0.683701	0.694598	0.668122	1.01234	0.826774	0.933967	0.682141	0.924362	0.0133068	0.0931576	0.737958	0.011175
	YKL098W	0.864373	0.011216	YKL098W	8	11	G	0.645515	0.658978	0.688711	0.807343	0.743603	0.755008	0.664401	0.768651	0.0221032	0.0339896	0.864373	0.011216
GPD2	YOL059W	2.43542	0.0112382	YOL059W	12	17	E	0.706119	0.673163	0.64453	0.259806	0.134702	0.436484	0.674604	0.276997	0.0308195	0.151624	2.43542	0.0112382
ZMS1	YJR127C	1.15526	0.0112531	YJR127C	8	8	E	0.677947	0.676248	0.649592	0.567515	0.613208	0.553775	0.667929	0.578166	0.0159032	0.0311153	1.15526	0.0112531
	YJR015W	1.76809	0.011304	YJR015W	7	21	F	0.630635	0.671109	0.663843	0.475584	0.258288	0.377828	0.655196	0.370567	0.0215781	0.10883	1.76809	0.011304
MMR1	YLR190W	1.46244	0.0113415	YLR190W	9	13	O	0.627406	0.618316	0.61456	0.51104	0.391874	0.369128	0.620094	0.424014	0.00660504	0.0762202	1.46244	0.0113415
TIP41	YPR040W	1.49169	0.0113422	YPR040W	14	10	I	0.642752	0.656621	0.653693	0.444012	0.349491	0.515793	0.651022	0.436432	0.00731045	0.0834099	1.49169	0.0113422
TKL1	YPR074C	0.570638	0.0113502	YPR074C	14	2	M	0.360639	0.443764	0.360718	0.577216	0.680424	0.784145	0.388373	0.680595	0.0479693	0.103464	0.570638	0.0113502
FBP1	YLR377C	0.891065	0.0113511	YLR377C	9	15	J	0.656912	0.686544	0.624444	0.74055	0.734531	0.733399	0.655967	0.73616	0.0310606	0.00384333	0.891065	0.0113511
FPR2	YDR519W	1.41796	0.0113611	YDR519W	4	14	M	0.705382	0.695561	0.695834	0.522973	0.401991	0.553764	0.698926	0.492909	0.00559285	0.0802287	1.41796	0.0113611
	YNL324W	1.28329	0.0113625	YNL324W	11	13	J	0.592721	0.606341	0.653274	0.512381	0.498543	0.432501	0.617445	0.481141	0.0317673	0.0426884	1.28329	0.0113625
MDM36	YPR083W	0.591085	0.0113721	YPR083W	14	9	N	0.703246	0.678916	0.680906	0.993319	1.36085	1.13614	0.687689	1.16344	0.0135092	0.185279	0.591085	0.0113721
	YDR112W	1.51235	0.0113844	YDR112W	3	7	G	0.621722	0.659492	0.658405	0.426166	0.345373	0.510978	0.64654	0.427506	0.0214996	0.0828108	1.51235	0.0113844
	YNR021W	1.62893	0.0113912	YNR021W	12	18	C	0.709266	0.705434	0.722479	0.559402	0.359206	0.39341	0.712393	0.437339	0.00894215	0.107084	1.62893	0.0113912
	YEL006W	1.69512	0.0114198	YEL006W	4	15	C	0.647706	0.59531	0.644106	0.364496	0.470725	0.278046	0.629041	0.371089	0.0292668	0.0965088	1.69512	0.0114198
	YDR219C	1.37382	0.0114391	YDR219C	3	18	F	0.751098	0.67044	0.667069	0.568943	0.493786	0.457562	0.696202	0.506764	0.0475709	0.0568132	1.37382	0.0114391
ROT2	YBR229C	1.27288	0.0114777	YBR229C	2	12	C	0.667834	0.699342	0.681355	0.552745	0.475057	0.58157	0.682844	0.536457	0.0158065	0.055093	1.27288	0.0114777
RTT106	YNL206C	0.683939	0.0114906	YNL206C	11	14	J	0.549392	0.608077	0.576918	0.919206	0.885731	0.730942	0.578129	0.845293	0.0293614	0.100435	0.683939	0.0114906
	YDR149C	0.510522	0.0115338	YDR149C	3	21	M	0.680421	0.673047	0.706053	1.56189	1.41201	1.06025	0.686507	1.34472	0.0173244	0.257498	0.510522	0.0115338
OST6	YML019W	1.80979	0.0115687	YML019W	10	2	K	0.601358	0.663409	0.58827	0.242605	0.444009	0.337281	0.617679	0.341298	0.0401405	0.100762	1.80979	0.0115687
BIT2	YBR270C	0.625221	0.0116432	YBR270C	2	22	I	0.558971	0.618649	0.671976	1.00472	1.10967	0.843909	0.616532	0.986102	0.0565323	0.133858	0.625221	0.0116432
ARP8	YOR141C	1.79241	0.0116658	YOR141C	12	3	H	0.601722	0.552571	0.531679	0.334705	0.213939	0.391974	0.561991	0.313539	0.035959	0.0908853	1.79241	0.0116658
ERG24	YNL280C	1.89774	0.0116713	YNL280C	11	15	D	0.722708	0.722055	0.77084	0.259489	0.528169	0.379835	0.738534	0.389164	0.027979	0.134583	1.89774	0.0116713
	YDR031W	0.621387	0.0116794	YDR031W	14	8	F	0.56946	0.664584	0.651956	0.964141	0.900016	1.17099	0.628667	1.01172	0.0516613	0.141613	0.621387	0.0116794
	YDR274C	1.43453	0.0117027	YDR274C	3	12	L	0.635498	0.669919	0.661113	0.395881	0.432756	0.542221	0.65551	0.456953	0.0178812	0.0761119	1.43453	0.0117027
CTM1	YHR109W	0.802066	0.0117143	YHR109W	6	18	H	0.666094	0.644074	0.590572	0.836506	0.792289	0.741009	0.63358	0.789935	0.0388394	0.0477925	0.802066	0.0117143
SPT23	YKL020C	0.768146	0.0117524	YKL020C	8	14	K	0.577511	0.678947	0.664004	0.87383	0.852853	0.773442	0.640154	0.833375	0.0547626	0.0529527	0.768146	0.0117524
HSD1	YOR311C	1.58542	0.0117607	YOR311C	13	4	O	0.634279	0.590242	0.622022	0.434429	0.288227	0.44205	0.615514	0.388235	0.022728	0.0866933	1.58542	0.0117607
	YCR100C	1.36195	0.0117639	YCR100C	2	10	F	0.697667	0.685893	0.699009	0.523107	0.43154	0.574458	0.69419	0.509702	0.00721654	0.072396	1.36195	0.0117639
FRM2	YCL026C-A	1.33645	0.0118004	YCL026C-A	2	21	C	0.646899	0.678362	0.713905	0.499397	0.455112	0.571298	0.679722	0.508602	0.0335241	0.0586375	1.33645	0.0118004
CRH1	YGR189C	1.46312	0.0118215	YGR189C	6	10	E	0.63761	0.641445	0.674245	0.498524	0.354445	0.482054	0.6511	0.445008	0.0201358	0.0788608	1.46312	0.0118215
	YOL111C	0.605188	0.0118408	YOL111C	12	7	K	0.653134	0.603526	0.672452	0.961984	1.2493	0.976346	0.643037	1.06254	0.0355552	0.161893	0.605188	0.0118408
PHO8	YDR481C	1.27536	0.0118488	YDR481C	4	22	I	0.634435	0.689366	0.701397	0.578439	0.489471	0.520027	0.675066	0.529312	0.0356975	0.0452053	1.27536	0.0118488
PET191	YJR034W	1.64796	0.0118947	YJR034W	14	11	O	0.632863	0.615218	0.625322	0.339987	0.307737	0.489074	0.624467	0.378933	0.00885366	0.0967385	1.64796	0.0118947
RIM20	YOR275C	0.450901	0.0119062	YOR275C	13	18	K	0.697707	0.716504	0.772562	1.83661	1.79915	1.21404	0.728924	1.6166	0.0389426	0.349131	0.450901	0.0119062
	YGR117C	0.404263	0.0119677	YGR117C	5	21	J	0.625087	0.649337	0.666275	1.83783	1.16518	1.79757	0.6469	1.60019	0.0207017	0.377267	0.404263	0.0119677
RPL26A	YLR344W	1.43236	0.0120481	YLR344W	9	5	D	0.67751	0.681214	0.730844	0.576323	0.442947	0.439554	0.696522	0.486275	0.029781	0.0780025	1.43236	0.0120481
MUK1	YPL070W	0.658204	0.0120547	YPL070W	13	8	D	0.658625	0.558983	0.664942	1.07018	0.949633	0.840322	0.627517	0.953378	0.0594355	0.114974	0.658204	0.0120547
PRM4	YPL156C	1.20818	0.0120559	YPL156C	13	2	N	0.598401	0.646631	0.667504	0.522727	0.555217	0.505047	0.637512	0.527664	0.0354428	0.0254465	1.20818	0.0120559
	YPL216W	1.5485	0.0120668	YPL216W	13	17	J	0.650937	0.654599	0.697612	0.388514	0.370145	0.534944	0.667716	0.431201	0.0259555	0.0903127	1.5485	0.0120668
BAG7	YOR134W	1.8597	0.0120738	YOR134W	12	17	H	0.689856	0.685619	0.681178	0.468119	0.227145	0.410639	0.685551	0.368634	0.00433952	0.125859	1.8597	0.0120738
SPO21	YOL091W	0.909436	0.0120859	YOL091W	12	15	I	0.681987	0.674296	0.64802	0.75133	0.713129	0.739438	0.668101	0.734633	0.0178103	0.0195489	0.909436	0.0120859
THI22	YPR121W	0.635864	0.012143	YPR121W	14	23	E	0.718369	0.708111	0.740543	1.30032	0.972697	1.13498	0.722341	1.136	0.0165768	0.163815	0.635864	0.012143
CWC21	YDR482C	1.48774	0.01216	YDR482C	4	20	I	0.643112	0.65501	0.691385	0.522973	0.358251	0.456041	0.663169	0.445755	0.0251491	0.0828411	1.48774	0.01216
PSY3	YLR376C	1.16867	0.0121713	YLR376C	9	17	J	0.683077	0.689209	0.674446	0.551842	0.572953	0.626546	0.682244	0.583781	0.00741646	0.0385112	1.16867	0.0121713
SCY1	YGL083W	1.92935	0.0122458	YGL083W	5	3	C	0.671905	0.678902	0.698238	0.417515	0.203841	0.440684	0.683015	0.354013	0.0136404	0.130568	1.92935	0.0122458
	YNL089C	0.698045	0.0122676	YNL089C	11	15	K	0.572723	0.541541	0.570858	0.899415	0.806046	0.708599	0.561707	0.804687	0.017489	0.0954151	0.698045	0.0122676
	YGL117W	0.444794	0.0123566	YGL117W	5	17	G	0.707403	0.706316	0.644231	1.78445	1.15272	1.68958	0.685983	1.54225	0.0361626	0.340658	0.444794	0.0123566
YSY6	YBR162W-A	0.748713	0.0123577	YBR162W-A	1	13	F	1.04744	1.07926	1.09737	1.58831	1.30749	1.41034	1.07469	1.43538	0.0252756	0.142078	0.748713	0.0123577
	YBR259W	1.77727	0.01237	YBR259W	2	18	G	0.706041	0.70257	0.664252	0.32898	0.311869	0.525468	0.690954	0.388772	0.0231897	0.11869	1.77727	0.01237
CTF18	YMR078C	2.29847	0.0123805	YMR078C	10	8	F	0.400521	0.502567	0.405174	0.213199	0.100584	0.255405	0.436087	0.189729	0.0576201	0.0800341	2.29847	0.0123805
	YDR370C	0.768089	0.0123814	YDR370C	3	7	H	0.581592	0.665227	0.649742	0.886945	0.762871	0.819379	0.632187	0.823065	0.0444955	0.0621191	0.768089	0.0123814
PET112	YBL080C	0.882004	0.0124008	YBL080C	SG	17	C	1.10254	1.06423	1.17624	1.2429	1.27644	1.2709	1.11434	1.26341	0.0569335	0.01798	0.882004	0.0124008
PUF4	YGL014W	0.484902	0.0124197	YGL014W	5	16	K	0.660586	0.674601	0.572589	1.58617	1.05748	1.2907	0.635925	1.31145	0.055297	0.264958	0.484902	0.0124197
MSG5	YNL053W	0.928148	0.012439	YNL053W	14	17	H	0.716624	0.692717	0.733016	0.776387	0.759292	0.772528	0.714119	0.769402	0.0202658	0.00896619	0.928148	0.012439
	YOR082C	0.359572	0.0124601	YOR082C	12	6	N	0.622182	0.663539	0.675361	1.83737	2.27409	1.34248	0.653694	1.81798	0.0279229	0.46611	0.359572	0.0124601
	YOL092W	0.347177	0.0124842	YOL092W	12	13	I	0.685135	0.621643	0.628824	2.03398	2.23183	1.30945	0.6452	1.85842	0.0347698	0.485603	0.347177	0.0124842
BAT2	YJR148W	0.854798	0.0125032	YJR148W	8	22	I	0.68684	0.699995	0.71033	0.823965	0.860606	0.768833	0.699055	0.817801	0.0117732	0.0461957	0.854798	0.0125032
	YDR476C	1.32657	0.0125289	YDR476C	4	6	G	0.670164	0.67078	0.625194	0.507125	0.545708	0.429284	0.655379	0.494039	0.026143	0.059305	1.32657	0.0125289
	YDR428C	1.71235	0.0125856	YDR428C	4	14	C	0.656383	0.604885	0.653005	0.406756	0.454062	0.257105	0.638091	0.372641	0.028807	0.102815	1.71235	0.0125856
MIG3	YER028C	0.709606	0.0126102	YER028C	4	9	M	0.714569	0.691619	0.713633	0.863697	1.07892	1.04471	0.706607	0.995774	0.0129888	0.115654	0.709606	0.0126102
	YCR006C	1.72628	0.0126422	YCR006C	2	13	I	0.683012	0.671906	0.656528	0.404556	0.268353	0.49228	0.670482	0.388396	0.0132992	0.112835	1.72628	0.0126422
MSH5	YDL154W	0.519566	0.0126504	YDL154W	2	9	J	0.73692	0.688045	0.675286	1.41372	1.5666	1.062	0.700084	1.34744	0.032533	0.258749	0.519566	0.0126504
RPP1B	YDL130W	1.65663	0.0126657	YDL130W	2	17	H	0.587757	0.640705	0.547842	0.413447	0.262913	0.395879	0.592101	0.357413	0.0465833	0.0823094	1.65663	0.0126657
MRP21	YBL090W	0.813956	0.0127209	YBL090W	SG	15	C	1.08102	1.02812	1.10899	1.21711	1.3463	1.39028	1.07271	1.3179	0.0410671	0.0900084	0.813956	0.0127209
RBF7	YLR262C-A	1.77811	0.0127302	YLR262C-A	9	6	H	0.68586	0.688676	0.700029	0.524301	0.287869	0.354557	0.691522	0.388909	0.00750073	0.121902	1.77811	0.0127302
SYM1	YLR251W	1.15216	0.0127878	YLR251W	9	2	F	0.734293	0.69987	0.710494	0.581423	0.638884	0.641117	0.714886	0.620475	0.0176271	0.0338382	1.15216	0.0127878
RPL2A	YFR031C-A	1.5734	0.0128289	YFR031C-A	5	10	E	0.63692	0.615473	0.572038	0.482334	0.346262	0.330949	0.608144	0.386515	0.0330565	0.0833344	1.5734	0.0128289
UBC13	YDR092W	2.40316	0.0128391	YDR092W	3	23	E	0.723546	0.574514	0.655698	0.121144	0.381436	0.310417	0.651253	0.270999	0.0746152	0.134549	2.40316	0.0128391
	YOR314W	0.699127	0.0128447	YOR314W	13	21	C	0.74768	0.73244	0.71683	0.918305	1.05279	1.17133	0.732317	1.04747	0.0154255	0.126594	0.699127	0.0128447
	YOR166C	0.388494	0.0128932	YOR166C	12	23	L	0.673593	0.698074	0.693394	1.87482	2.14995	1.29079	0.688354	1.77185	0.0129954	0.43874	0.388494	0.0128932
DFG16	YOR030W	1.47959	0.0129231	YOR030W	12	20	H	0.743366	0.716757	0.707936	0.594511	0.419954	0.450842	0.722686	0.488435	0.0184439	0.093153	1.47959	0.0129231
CYT2	YKL087C	1.28668	0.012933	YKL087C	14	10	D	0.614831	0.64919	0.652535	0.475727	0.456194	0.557614	0.638852	0.496512	0.0208697	0.05381	1.28668	0.012933
REV7	YIL139C	1.16256	0.0129652	YIL139C	7	10	K	0.672053	0.655752	0.622451	0.545182	0.59015	0.54222	0.650085	0.559184	0.0252818	0.0268579	1.16256	0.0129652
SIP5	YMR140W	0.5448	0.0129761	YMR140W	10	8	N	0.705817	0.690832	0.697537	1.42328	1.41249	1.00818	0.698062	1.28132	0.00750626	0.236608	0.5448	0.0129761
RAD54	YGL163C	0.555564	0.0130053	YGL163C	5	21	M	0.57827	0.55742	0.551647	0.905568	0.908826	1.22277	0.562446	1.01239	0.0140051	0.182202	0.555564	0.0130053
URA2	YJL130C	1.13829	0.0130054	YJL130C	7	4	D	0.622253	0.635276	0.661223	0.546011	0.59015	0.549486	0.639584	0.561882	0.0198392	0.024542	1.13829	0.0130054
	YAR043C	1.62616	0.0130308	YAR043C	1	6	M	1.02269	1.00973	1.0127	0.52992	0.807402	0.53526	1.01504	0.624194	0.00678985	0.158685	1.62616	0.0130308
PEX17	YNL214W	1.67372	0.0130451	YNL214W	11	6	J	0.68049	0.697177	0.630246	0.318863	0.516932	0.363875	0.669304	0.39989	0.0348392	0.103829	1.67372	0.0130451
MKK1	YOR231W	1.82831	0.0131442	YOR231W	13	6	E	0.688737	0.659502	0.644442	0.441493	0.224514	0.423898	0.664227	0.363302	0.0225223	0.120515	1.82831	0.0131442
	YKL050C	1.18443	0.0131496	YKL050C	8	16	O	0.73392	0.692979	0.670696	0.625295	0.568099	0.577585	0.699198	0.590326	0.0320675	0.030653	1.18443	0.0131496
STE3	YKL178C	0.663588	0.0131937	YKL178C	8	12	B	0.492767	0.58234	0.58628	0.950607	0.761929	0.791107	0.553796	0.834548	0.0528888	0.101563	0.663588	0.0131937
SAL1	YNL083W	0.489109	0.0132316	YNL083W	11	21	K	0.59772	0.614441	0.660546	1.58112	1.11457	1.13312	0.624236	1.27627	0.0325382	0.264172	0.489109	0.0132316
RSM22	YKL155C	0.821294	0.0132361	YKL155C	SG	5	J	0.977738	0.95592	0.850423	1.13666	1.17272	1.08049	0.928027	1.12996	0.0680864	0.0464792	0.821294	0.0132361
GAS4	YOL132W	0.559255	0.0132676	YOL132W	12	19	O	0.678315	0.719022	0.737603	1.13285	1.53455	1.15008	0.711647	1.27249	0.0303246	0.227112	0.559255	0.0132676
	YOL014W	1.86498	0.0132858	YOL014W	12	2	K	0.638445	0.643157	0.63406	0.400241	0.203374	0.423562	0.638554	0.342392	0.0045496	0.120957	1.86498	0.0132858
PDR15	YDR406W	1.38847	0.013291	YDR406W	3	23	N	0.751098	0.699635	0.720672	0.469432	0.48269	0.611763	0.723802	0.521295	0.0258737	0.0786275	1.38847	0.013291
GRX4	YER174C	0.77409	0.013329	YER174C	4	7	D	0.676799	0.673033	0.679704	0.950859	0.881048	0.789929	0.676512	0.873945	0.0033448	0.0807	0.77409	0.013329
GNP1	YDR508C	0.388395	0.0133481	YDR508C	4	8	K	0.730902	0.728227	0.685822	2.17905	2.02662	1.31694	0.714984	1.84087	0.0252901	0.460096	0.388395	0.0133481
	YMR031C	1.45337	0.0134092	YMR031C	10	3	O	0.698891	0.662355	0.698128	0.507266	0.534535	0.375164	0.686458	0.472322	0.0208775	0.0852381	1.45337	0.0134092
RPL17B	YJL177W	1.30539	0.013431	YJL177W	14	8	B	0.53107	0.627427	0.609109	0.466847	0.423719	0.463517	0.589202	0.451361	0.0511701	0.0239967	1.30539	0.013431
	YJL051W	0.763442	0.0134476	YJL051W	7	21	M	0.678956	0.706431	0.692136	0.869143	1.00654	0.845573	0.692508	0.907086	0.0137411	0.0869339	0.763442	0.0134476
	YFL012W	1.47243	0.0134572	YFL012W	14	5	B	0.690449	0.689001	0.71333	0.567067	0.468565	0.385683	0.697593	0.473772	0.0136473	0.0908041	1.47243	0.0134572
VPS75	YNL246W	0.718998	0.0134742	YNL246W	11	6	N	0.673269	0.658413	0.634488	1.02256	0.818305	0.893729	0.65539	0.911532	0.0195661	0.103286	0.718998	0.0134742
SPE1	YKL184W	1.21673	0.013501	YKL184W	8	6	B	0.67167	0.649263	0.651136	0.557225	0.575852	0.487721	0.657356	0.540266	0.0124313	0.0464483	1.21673	0.013501
SRC1	YML034W	1.37872	0.0135389	YML034W	10	2	M	0.668304	0.680285	0.663871	0.469037	0.569021	0.421602	0.67082	0.486553	0.00849104	0.0752543	1.37872	0.0135389
	YLL058W	0.799416	0.0135538	YLL058W	9	22	E	0.695881	0.689209	0.683749	0.847654	0.800463	0.93982	0.689613	0.862645	0.00607598	0.0708778	0.799416	0.0135538
QDR3	YBR043C	0.873944	0.0135959	YBR043C	1	6	D	1.07858	1.06108	1.03061	1.20752	1.26783	1.15219	1.05676	1.20918	0.0242717	0.0578362	0.873944	0.0135959
MRPL35	YDR322W	2.14116	0.0135978	YDR322W	SG	16	A	1.05004	0.992022	1.37353	0.695199	0.457234	0.442774	1.13853	0.531736	0.205574	0.141748	2.14116	0.0135978
PIG2	YIL045W	0.819455	0.0136225	YIL045W	6	3	L	0.68198	0.69928	0.667227	0.870305	0.865263	0.764248	0.682829	0.833272	0.0160433	0.0598294	0.819455	0.0136225
RSM25	YIL093C	0.742779	0.0136237	YIL093C	7	4	E	0.644934	0.634252	0.663319	0.886542	0.774082	0.954562	0.647502	0.871729	0.0147028	0.0911471	0.742779	0.0136237
	YAR023C	0.850984	0.0136977	YAR023C	1	4	K	1.05622	1.05239	1.00619	1.21476	1.15327	1.29221	1.03827	1.22008	0.0278453	0.0696191	0.850984	0.0136977
SBA1	YKL117W	0.891013	0.0137282	YKL117W	8	5	I	0.688933	0.657898	0.647533	0.775682	0.733735	0.728894	0.664788	0.746104	0.0215426	0.0257299	0.891013	0.0137282
	YKL105C	0.845411	0.0137292	YKL105C	8	23	I	0.678994	0.702694	0.703639	0.845335	0.857082	0.764225	0.695109	0.822214	0.0139641	0.0505623	0.845411	0.0137292
	YMR269W	1.57221	0.0138003	YMR269W	11	4	E	0.611608	0.518399	0.568434	0.354048	0.434182	0.292058	0.566147	0.360096	0.0466466	0.0712547	1.57221	0.0138003
ASK10	YGR097W	1.27476	0.0138147	YGR097W	5	19	H	0.632804	0.667076	0.61337	0.48996	0.554553	0.456361	0.63775	0.500291	0.0271925	0.0499048	1.27476	0.0138147
	YGL217C	0.547647	0.0138165	YGL217C	5	20	D	0.681165	0.725129	0.681706	1.31736	1.01475	1.48056	0.696	1.27089	0.0252281	0.236355	0.547647	0.0138165
PNC1	YGL037C	0.844557	0.01383	YGL037C	14	7	D	0.665437	0.686347	0.706382	0.866458	0.774756	0.795762	0.686055	0.812325	0.0204739	0.0480427	0.844557	0.01383
ASN2	YGR124W	0.581623	0.0138374	YGR124W	5	13	J	0.721809	0.695565	0.659111	1.36502	0.966685	1.23844	0.692161	1.19005	0.0314872	0.203532	0.581623	0.0138374
MMT2	YPL224C	0.377038	0.0138724	YPL224C	13	5	J	0.604167	0.649696	0.593195	1.92138	1.82645	1.15104	0.615686	1.63296	0.0299601	0.420043	0.377038	0.0138724
	YEL047C	1.22523	0.0138953	YEL047C	4	7	G	0.682924	0.690492	0.684154	0.501842	0.574868	0.602626	0.685857	0.559779	0.00406134	0.0520586	1.22523	0.0138953
MSE1	YOL033W	0.706947	0.013939	YOL033W	SG	20	L	0.837446	0.922173	0.705448	1.0593	1.20659	1.22103	0.821689	1.16231	0.109218	0.0894959	0.706947	0.013939
LRE1	YCL051W	1.09729	0.0139546	YCL051W	2	21	G	0.699237	0.707949	0.725491	0.672778	0.629178	0.641623	0.710892	0.64786	0.0133724	0.0224591	1.09729	0.0139546
	YER184C	1.34946	0.013984	YER184C	4	9	F	0.679351	0.710205	0.627975	0.493919	0.441565	0.559581	0.67251	0.498355	0.0415393	0.059133	1.34946	0.013984
MIS1	YBR084W	0.861473	0.0139919	YBR084W	1	4	J	1.09853	1.08558	1.05097	1.32914	1.20394	1.2222	1.07836	1.25176	0.0245919	0.0676328	0.861473	0.0139919
	YFR026C	1.70495	0.0139967	YFR026C	5	14	E	0.682194	0.688577	0.670684	0.528089	0.301755	0.367527	0.680485	0.399124	0.00906829	0.116428	1.70495	0.0139967
	YPR063C	0.709452	0.0141449	YPR063C	14	20	M	0.713134	0.707049	0.691907	0.857578	1.08559	1.03391	0.70403	0.992358	0.0109311	0.119548	0.709452	0.0141449
	YOR223W	0.724744	0.0141642	YOR223W	13	20	E	0.756009	0.777796	0.704659	1.01543	0.925361	1.14783	0.746155	1.02954	0.0375513	0.111906	0.724744	0.0141642
SPO11	YHL022C	0.740921	0.0142061	YHL022C	6	21	G	0.677597	0.635136	0.69044	0.960836	0.948661	0.794127	0.667724	0.901208	0.0289438	0.0929342	0.740921	0.0142061
	YDR520C	0.720427	0.0142355	YDR520C	4	12	M	0.703851	0.641493	0.643549	0.816154	1.01852	0.926043	0.662964	0.920238	0.0354235	0.101306	0.720427	0.0142355
APL6	YGR261C	0.670398	0.014236	YGR261C	6	20	O	0.663355	0.68929	0.65751	1.00067	1.13527	0.862518	0.670052	0.999485	0.0169154	0.136378	0.670398	0.014236
	YKL069W	7.84854	0.0142734	YKL069W	8	11	C	0.17838	0.243946	0.364945	0.0182048	0.0436999	0.0384033	0.262424	0.033436	0.0946453	0.0134538	7.84854	0.0142734
SHE2	YKL130C	1.48446	0.0142857	YKL130C	8	11	K	0.693641	0.670851	0.6429	0.349849	0.4955	0.506923	0.669131	0.450757	0.0254138	0.087576	1.48446	0.0142857
SSP1	YHR184W	0.681407	0.0143017	YHR184W	6	21	D	0.694578	0.645651	0.686121	1.08879	1.0404	0.84459	0.67545	0.991259	0.0261509	0.129302	0.681407	0.0143017
PNG1	YPL096W	0.725239	0.0143206	YPL096W	13	22	H	0.73807	0.748376	0.721314	0.88122	1.07706	1.0859	0.73592	1.01473	0.0136583	0.115706	0.725239	0.0143206
	YMR158C-B	1.60741	0.0143238	YMR158C-B	10	3	B	0.71505	0.649698	0.668596	0.304359	0.482805	0.477815	0.677782	0.42166	0.0336305	0.101616	1.60741	0.0143238
SSK22	YCR073C	1.12835	0.0143333	YCR073C	2	8	B	0.658413	0.661147	0.620667	0.597202	0.56209	0.560235	0.646743	0.573176	0.022623	0.0208279	1.12835	0.0143333
FAR8	YMR029C	0.580182	0.0143638	YMR029C	10	7	O	0.661956	0.673429	0.598311	1.24243	1.19839	0.892085	0.644565	1.11097	0.040466	0.190835	0.580182	0.0143638
CIT1	YNR001C	1.48972	0.0143761	YNR001C	11	7	L	0.719931	0.709327	0.678121	0.362845	0.525104	0.526662	0.702459	0.471537	0.0217346	0.0941335	1.48972	0.0143761
MLH1	YMR167W	1.96464	0.0143953	YMR167W	10	7	D	0.554034	0.624385	0.586498	0.251427	0.215538	0.431378	0.588306	0.299448	0.0352103	0.115655	1.96464	0.0143953
HHO1	YPL127C	0.58955	0.0144273	YPL127C	13	18	L	0.748321	0.712827	0.713627	1.32271	1.37742	0.988739	0.724925	1.22962	0.0202656	0.210399	0.58955	0.0144273
KIN1	YDR122W	0.760995	0.0144503	YDR122W	3	17	I	0.701384	0.639681	0.682771	0.832863	0.982024	0.844575	0.674612	0.886487	0.0316501	0.0829437	0.760995	0.0144503
	YOR240W	1.19687	0.0144504	YOR240W	14	20	H	0.684632	0.691655	0.717383	0.62796	0.538154	0.583171	0.69789	0.583095	0.0172425	0.0449033	1.19687	0.0144504
GLY1	YEL046C	1.89691	0.0144627	YEL046C	SG	2	E	1.01389	0.95749	1.0791	0.706545	0.573659	0.327925	1.01682	0.536043	0.0608563	0.192093	1.89691	0.0144627
	YOL099C	1.53515	0.0145105	YOL099C	12	5	I	0.605395	0.61032	0.701537	0.358111	0.388259	0.502531	0.639084	0.4163	0.0541424	0.0761841	1.53515	0.0145105
	YKR012C	1.22094	0.0145192	YKR012C	8	2	H	0.702533	0.660057	0.676358	0.534271	0.525104	0.610612	0.679649	0.556662	0.0214286	0.0469462	1.22094	0.0145192
YRR1	YOR162C	1.50574	0.0145285	YOR162C	12	9	J	0.686708	0.686185	0.64802	0.526633	0.346	0.469507	0.673638	0.44738	0.0221869	0.0923275	1.50574	0.0145285
	YMR119W-A	0.701993	0.0145376	YMR119W-A	10	22	L	0.719667	0.678702	0.655012	1.03659	1.04895	0.839537	0.68446	0.975025	0.0327102	0.117499	0.701993	0.0145376
NOT3	YIL038C	0.638006	0.0145656	YIL038C	6	17	L	0.57352	0.555218	0.610545	1.04533	0.905919	0.774872	0.579761	0.908708	0.0281867	0.135251	0.638006	0.0145656
CSR2	YPR030W	1.47638	0.0146455	YPR030W	14	20	I	0.684632	0.703864	0.711593	0.496025	0.37114	0.555291	0.70003	0.474152	0.0138832	0.0940034	1.47638	0.0146455
GGA1	YDR358W	0.825263	0.014652	YDR358W	3	21	H	0.724145	0.688687	0.731501	0.934538	0.836384	0.827442	0.714778	0.866121	0.0228926	0.0594187	0.825263	0.014652
AIF1	YNR074C	1.75155	0.0146537	YNR074C	12	8	I	0.668347	0.667502	0.672452	0.367473	0.269404	0.50971	0.669434	0.382196	0.00264807	0.120827	1.75155	0.0146537
SOK2	YMR016C	1.39089	0.0146549	YMR016C	10	7	M	0.671189	0.665519	0.630796	0.416105	0.556088	0.442376	0.655835	0.471523	0.0218689	0.0744043	1.39089	0.0146549
	YGR079W	0.667277	0.0146659	YGR079W	5	21	F	0.579299	0.636437	0.647538	0.869345	0.848297	1.07471	0.621091	0.930785	0.0366162	0.125088	0.667277	0.0146659
	YEL014C	0.600525	0.0146934	YEL014C	4	23	E	0.642602	0.65501	0.716415	1.18065	1.26221	0.910919	0.671342	1.11793	0.0395238	0.183853	0.600525	0.0146934
CBC2	YPL178W	3.25165	0.0147013	YPL178W	13	13	D	0.12109	0.158746	0.152463	0.0282555	0.0182038	0.086488	0.1441	0.0443158	0.0201733	0.0368664	3.25165	0.0147013
SNF3	YDL194W	1.52042	0.0147065	YDL194W	3	6	C	0.606748	0.645416	0.627001	0.324492	0.410563	0.5009	0.626389	0.411985	0.0193412	0.0882123	1.52042	0.0147065
PGM2	YMR105C	0.742179	0.0147829	YMR105C	10	20	J	0.622711	0.675538	0.626071	0.768985	0.877959	0.945854	0.64144	0.864266	0.0295777	0.0892258	0.742179	0.0147829
SRL1	YOR247W	0.469557	0.0148065	YOR247W	13	6	G	0.484999	0.651534	0.558602	1.46046	1.20145	0.948165	0.565045	1.20336	0.0834544	0.256152	0.469557	0.0148065
PSP1	YDR505C	1.47524	0.0148488	YDR505C	4	12	K	0.638519	0.589115	0.626307	0.348648	0.401991	0.506066	0.61798	0.418902	0.0257329	0.0800599	1.47524	0.0148488
SDS24	YBR214W	0.688121	0.0149272	YBR214W	1	21	N	1.07618	1.08005	1.10632	1.80549	1.39561	1.54015	1.08752	1.58042	0.016401	0.207889	0.688121	0.0149272
	YPL264C	0.923884	0.0149297	YPL264C	14	16	C	0.692776	0.704395	0.693644	0.77385	0.760838	0.728383	0.696938	0.754357	0.00647244	0.0234159	0.923884	0.0149297
VHS1	YDR247W	1.33153	0.0149584	YDR247W	3	12	H	0.72714	0.670962	0.667069	0.590576	0.471593	0.488806	0.68839	0.516992	0.0336145	0.0643044	1.33153	0.0149584
CUE5	YOR042W	1.16487	0.0149599	YOR042W	12	20	J	0.699299	0.715059	0.742257	0.660047	0.596915	0.594422	0.718872	0.617128	0.0217313	0.0371898	1.16487	0.0149599
	YAR029W	1.32585	0.014979	YAR029W	1	20	M	1.04185	1.06978	1.10225	0.812255	0.913147	0.698609	1.07129	0.808003	0.0302291	0.107332	1.32585	0.014979
MIG2	YGL209W	1.74611	0.0150748	YGL209W	5	14	B	0.663158	0.6488	0.687217	0.282156	0.348932	0.513841	0.666392	0.381643	0.0194114	0.119256	1.74611	0.0150748
PIG1	YLR273C	1.41127	0.0151056	YLR273C	9	10	J	0.639654	0.68228	0.620956	0.4937	0.37423	0.508765	0.64763	0.458898	0.0314303	0.0737108	1.41127	0.0151056
ALD6	YPL061W	0.613377	0.0151356	YPL061W	13	22	D	0.802779	0.789442	0.827654	1.12846	1.55036	1.26636	0.806625	1.31506	0.0193941	0.215127	0.613377	0.0151356
ICY1	YMR195W	0.843085	0.0151763	YMR195W	10	19	J	0.663687	0.696632	0.723525	0.827799	0.8679	0.775991	0.694615	0.823897	0.02997	0.0460785	0.843085	0.0151763
BUD7	YOR299W	0.647127	0.0152122	YOR299W	13	4	M	0.691941	0.682793	0.729002	1.07194	1.25	0.928945	0.701245	1.08363	0.0244689	0.160844	0.647127	0.0152122
	YLR164W	0.764216	0.0152209	YLR164W	9	13	K	0.664149	0.668954	0.645957	0.909876	0.764247	0.915535	0.659686	0.863219	0.0121305	0.0857594	0.764216	0.0152209
MID1	YNL291C	1.85066	0.0152502	YNL291C	11	23	F	0.719375	0.71627	0.788414	0.244095	0.510802	0.446864	0.741353	0.400587	0.0407855	0.139245	1.85066	0.0152502
	YGR106C	1.13666	0.0152793	YGR106C	5	11	H	0.668818	0.680514	0.695483	0.636757	0.583927	0.578289	0.681605	0.599658	0.0133661	0.0322524	1.13666	0.0152793
CTF4	YPR135W	2.00329	0.0153227	YPR135W	14	23	G	0.449054	0.503215	0.489256	0.247378	0.137631	0.334568	0.480508	0.239859	0.0281205	0.0986837	2.00329	0.0153227
RPP2A	YOL039W	0.747828	0.0153666	YOL039W	12	10	O	0.640018	0.723551	0.616608	0.816867	0.966686	0.864353	0.660059	0.882635	0.0562177	0.0765644	0.747828	0.0153666
APA1	YCL050C	1.49163	0.0154042	YCL050C	2	23	G	0.65475	0.683203	0.699561	0.45494	0.362639	0.548383	0.679171	0.455321	0.0226763	0.0928725	1.49163	0.0154042
	YOL150C	0.341027	0.0154227	YOL150C	12	7	O	0.630576	0.690148	0.666053	2.05972	2.41936	1.34678	0.662259	1.94195	0.0299669	0.545899	0.341027	0.0154227
CSH1	YBR161W	1.46521	0.0154309	YBR161W	1	17	F	0.987564	1.05476	1.09574	0.797776	0.780966	0.562971	1.04602	0.713904	0.0546154	0.130982	1.46521	0.0154309
MCH2	YKL221W	0.87323	0.0154455	YKL221W	8	20	H	0.689456	0.692439	0.704668	0.799428	0.837346	0.752704	0.695521	0.796493	0.0080609	0.0423974	0.87323	0.0154455
	YNL146W	0.42529	0.0154517	YNL146W	11	2	B	0.628828	0.633534	0.640548	1.80103	1.08699	1.58637	0.634304	1.49146	0.00589771	0.36636	0.42529	0.0154517
OXR1	YPL196W	0.775528	0.0154807	YPL196W	13	3	F	0.67272	0.664406	0.668145	0.957156	0.819172	0.809357	0.668424	0.861895	0.00416418	0.0826445	0.775528	0.0154807
PCP1	YGR101W	0.423992	0.0155202	YGR101W	5	15	H	0.680136	0.69234	0.629903	1.83211	1.12958	1.76099	0.66746	1.57423	0.0330926	0.386714	0.423992	0.0155202
GND2	YGR256W	0.775921	0.0155848	YGR256W	6	4	M	0.701699	0.669837	0.65967	0.912553	0.925727	0.77952	0.677069	0.8726	0.0219283	0.0808782	0.775921	0.0155848
	YER087W	0.539361	0.0155898	YER087W	SG	22	I	0.75396	0.835842	0.493216	1.09643	1.31031	1.45526	0.694339	1.28734	0.178925	0.180513	0.539361	0.0155898
RPL26B	YGR034W	0.477031	0.0155921	YGR034W	5	6	N	0.688882	0.616548	0.632107	1.60714	1.02098	1.43353	0.645846	1.35389	0.0380739	0.301088	0.477031	0.0155921
BCK2	YER167W	2.67537	0.0156182	YER167W	4	13	D	0.632394	0.406636	0.657455	0.169042	0.181208	0.283862	0.565495	0.211371	0.138146	0.0630736	2.67537	0.0156182
	YGR154C	1.09692	0.0156465	YGR154C	5	7	N	0.711005	0.677826	0.712567	0.619599	0.655138	0.640995	0.700466	0.638577	0.019622	0.0178924	1.09692	0.0156465
PEX21	YGR239C	0.760997	0.0156617	YGR239C	6	22	M	0.709368	0.675095	0.726069	1.01757	0.920514	0.835295	0.70351	0.924459	0.025987	0.091201	0.760997	0.0156617
REV3	YPL167C	1.26894	0.0156768	YPL167C	13	7	B	0.678486	0.690148	0.698253	0.471514	0.576455	0.580858	0.688963	0.542942	0.00993644	0.0618975	1.26894	0.0156768
	YDL114W	0.53632	0.0157117	YDL114W	2	19	F	0.704471	0.708487	0.711699	1.39594	1.53759	1.02802	0.708219	1.32052	0.00362145	0.263024	0.53632	0.0157117
PSY2	YNL201C	1.64872	0.0157411	YNL201C	11	2	H	0.638827	0.647998	0.559343	0.404627	0.445419	0.269715	0.61539	0.373254	0.0487536	0.0919579	1.64872	0.0157411
DCS2	YOR173W	0.340238	0.0157754	YOR173W	12	13	L	0.691954	0.702603	0.702701	2.13462	2.59368	1.4358	0.699086	2.0547	0.00617656	0.58306	0.340238	0.0157754
ADK2	YER170W	1.44657	0.0158346	YER170W	4	11	D	0.668633	0.696124	0.673585	0.39355	0.447814	0.567725	0.679448	0.469696	0.0146533	0.0891255	1.44657	0.0158346
FMP34	YHR199C	1.07522	0.0158678	YHR199C	6	5	D	0.678145	0.676146	0.665608	0.643374	0.629661	0.605555	0.6733	0.626197	0.00673594	0.0191457	1.07522	0.0158678
CAT2	YML042W	1.45661	0.015871	YML042W	10	10	O	0.719667	0.668683	0.68159	0.542554	0.505796	0.37272	0.68998	0.47369	0.0265076	0.089353	1.45661	0.015871
ECM14	YHR132C	1.40248	0.0158727	YHR132C	6	4	J	0.696222	0.701383	0.698537	0.430928	0.468076	0.595596	0.698714	0.4982	0.00258533	0.0863682	1.40248	0.0158727
VPS21	YOR089C	1.4507	0.0158741	YOR089C	12	15	B	0.289582	0.236655	0.254206	0.182566	0.155832	0.199577	0.260147	0.179325	0.0269595	0.0220517	1.4507	0.0158741
HAL5	YJL165C	0.676856	0.0158874	YJL165C	7	6	J	0.633101	0.637323	0.61302	0.955311	0.787388	1.03994	0.627815	0.927545	0.0129853	0.128543	0.676856	0.0158874
	YDL041W	0.656249	0.0158916	YDL041W	2	18	L	0.65475	0.671368	0.703423	1.16328	1.06253	0.866824	0.676514	1.03088	0.0247414	0.150743	0.656249	0.0158916
BLM3	YFL007W	1.18241	0.0159018	YFL007W	14	11	B	0.638098	0.637512	0.646166	0.589902	0.510318	0.525087	0.640592	0.541769	0.00483579	0.0423335	1.18241	0.0159018
MYO5	YMR109W	1.54541	0.0159204	YMR109W	10	14	J	0.701777	0.691886	0.686315	0.539613	0.333366	0.472927	0.693326	0.448635	0.0078307	0.105248	1.54541	0.0159204
ECM23	YPL021W	0.704942	0.0159284	YPL021W	13	13	M	0.72846	0.656438	0.597679	0.98188	1.00728	0.823238	0.660859	0.937465	0.0655025	0.099736	0.704942	0.0159284
KGD2	YDR148C	0.678626	0.0159435	YDR148C	3	23	M	0.76727	0.66627	0.688727	1.19629	0.947348	0.983658	0.707422	1.04243	0.0530321	0.134479	0.678626	0.0159435
	YDR340W	1.16497	0.0159876	YDR340W	3	19	F	0.636097	0.664706	0.687644	0.534331	0.59504	0.577496	0.662816	0.568955	0.0258251	0.0312427	1.16497	0.0159876
CIN2	YPL241C	1.43785	0.015988	YPL241C	13	7	L	0.691941	0.704246	0.723236	0.5916	0.470266	0.412153	0.706474	0.49134	0.0157663	0.0915612	1.43785	0.015988
PCD1	YLR151C	1.22667	0.016085	YLR151C	9	19	K	0.694211	0.69294	0.683168	0.532461	0.625884	0.529407	0.690106	0.562584	0.00604246	0.0548403	1.22667	0.016085
	YER051W	1.84287	0.0160977	YER051W	4	14	B	0.656383	0.610517	0.672473	0.37242	0.462394	0.21755	0.646458	0.350788	0.0321485	0.123847	1.84287	0.0160977
GID7	YCL039W	1.31139	0.0161587	YCL039W	2	19	E	0.656843	0.674596	0.67639	0.460868	0.48231	0.587891	0.669276	0.510356	0.0108047	0.0679979	1.31139	0.0161587
	YPR090W	1.38719	0.0161757	YPR090W	14	8	O	0.633445	0.650782	0.643271	0.374239	0.513411	0.501853	0.642499	0.463168	0.00869454	0.0772309	1.38719	0.0161757
PRK1	YIL095W	0.820453	0.0162411	YIL095W	7	2	E	0.651344	0.624526	0.660699	0.811973	0.720077	0.828316	0.645523	0.786789	0.0187763	0.0583494	0.820453	0.0162411
RAD23	YEL037C	0.594396	0.0162908	YEL037C	4	21	G	0.612998	0.667401	0.688047	1.19122	1.23513	0.885325	0.656149	1.10389	0.038769	0.190553	0.594396	0.0162908
	YNL010W	1.49954	0.0163172	YNL010W	11	14	O	0.688267	0.686184	0.724177	0.529973	0.352453	0.517086	0.699543	0.466504	0.0213594	0.0989808	1.49954	0.0163172
GAT1	YFL021W	0.427448	0.0164202	YFL021W	4	5	H	0.694663	0.667401	0.68916	1.88059	1.77459	1.14359	0.683741	1.59959	0.0144164	0.398446	0.427448	0.0164202
RPS0A	YGR214W	4.83231	0.0164449	YGR214W	6	16	I	0.359888	0.360681	0.190559	0.0615611	0.0260621	0.100926	0.30371	0.0628497	0.0979918	0.0374485	4.83231	0.0164449
	YNL254C	0.434508	0.0164806	YNL254C	11	23	B	0.174983	0.18225	0.253916	0.510182	0.347345	0.549005	0.203716	0.468844	0.0436261	0.106996	0.434508	0.0164806
CSM4	YPL200W	1.92122	0.0164889	YPL200W	13	17	H	0.717568	0.737343	0.734126	0.353194	0.242718	0.543486	0.729679	0.379799	0.0106112	0.152139	1.92122	0.0164889
SYG1	YIL047C	0.68488	0.0165003	YIL047C	6	23	N	0.685814	0.664579	0.715272	1.11413	1.04874	0.853222	0.688555	1.00537	0.0254574	0.135757	0.68488	0.0165003
EGT2	YNL327W	1.52555	0.0165416	YNL327W	11	7	J	0.692711	0.727841	0.654486	0.409025	0.564947	0.386218	0.691679	0.453397	0.0366882	0.097276	1.52555	0.0165416
CMK1	YFR014C	1.51803	0.0165461	YFR014C	5	18	C	0.648239	0.672451	0.674541	0.33363	0.527849	0.452877	0.665077	0.438119	0.0146199	0.0979468	1.51803	0.0165461
CAT5	YOR125C	0.817853	0.0165658	YOR125C	14	9	J	0.630536	0.664053	0.657167	0.73706	0.858262	0.791115	0.650585	0.795479	0.017701	0.0607187	0.817853	0.0165658
RIC1	YLR039C	1.49842	0.0165765	YLR039C	9	2	I	0.702561	0.686011	0.713401	0.352934	0.542309	0.507551	0.700658	0.467598	0.0137942	0.100811	1.49842	0.0165765
SNC2	YOR327C	1.62506	0.0165794	YOR327C	13	3	C	0.669517	0.625792	0.64188	0.376152	0.303397	0.512521	0.64573	0.397357	0.0221152	0.106163	1.62506	0.0165794
CDC50	YCR094W	4.75639	0.0165835	YCR094W	SG	19	I	0.728139	0.825639	0.446883	0.276429	0.0550374	0.0891592	0.666887	0.140209	0.196667	0.119198	4.75639	0.0165835
AVT7	YIL088C	1.16355	0.0165858	YIL088C	7	12	E	0.672546	0.6793	0.690564	0.632179	0.562755	0.560385	0.680803	0.585107	0.00910284	0.0407833	1.16355	0.0165858
MOR1	YOL063C	1.69114	0.0166446	YOL063C	12	9	E	0.692479	0.672031	0.684086	0.414285	0.277328	0.51976	0.682865	0.403791	0.0102786	0.121556	1.69114	0.0166446
	YPL080C	0.654489	0.0166881	YPL080C	13	20	F	0.79381	0.779022	0.743735	0.997774	1.35012	1.19161	0.772189	1.17983	0.025727	0.176467	0.654489	0.0166881
	YJL149W	1.23321	0.0167411	YJL149W	7	14	H	0.674025	0.678276	0.669606	0.60898	0.528317	0.502258	0.673969	0.546518	0.00433488	0.0556406	1.23321	0.0167411
NAM8	YHR086W	1.62478	0.0168163	YHR086W	6	22	F	0.720872	0.656692	0.710414	0.32229	0.416994	0.545797	0.695993	0.42836	0.0344342	0.112186	1.62478	0.0168163
GLC8	YMR311C	1.49048	0.0168441	YMR311C	11	6	K	0.719931	0.686184	0.686605	0.380437	0.575163	0.44846	0.697573	0.46802	0.0193634	0.0988255	1.49048	0.0168441
STO1	YMR125W	1.44429	0.0168834	YMR125W	SG	24	F	1.06811	1.04068	1.26144	0.785967	0.681617	0.865902	1.12341	0.777829	0.120319	0.0924121	1.44429	0.0168834
RDH54	YBR073W	0.852638	0.0169171	YBR073W	1	20	J	1.06181	1.09032	1.11202	1.36389	1.25241	1.21199	1.08805	1.2761	0.0251822	0.0786723	0.852638	0.0169171
RIM15	YFL033C	1.68457	0.0169259	YFL033C	14	22	N	0.73233	0.692186	0.6728	0.502368	0.276809	0.46584	0.699105	0.415006	0.0303621	0.121068	1.68457	0.0169259
RPS25B	YLR333C	1.11409	0.0169598	YLR333C	9	21	D	0.685303	0.686544	0.729681	0.637525	0.64167	0.607119	0.700509	0.628771	0.025271	0.018866	1.11409	0.0169598
	YKL030W	0.750595	0.0170247	YKL030W	8	2	K	0.715611	0.655739	0.685623	0.99414	0.807743	0.938576	0.685658	0.913486	0.0299358	0.0956977	0.750595	0.0170247
	YGR226C	1.38464	0.0170352	YGR226C	6	4	I	0.657877	0.67194	0.666148	0.485246	0.397187	0.559076	0.665322	0.480503	0.00706751	0.0810489	1.38464	0.0170352
	YGL082W	1.34308	0.0170872	YGL082W	5	5	C	0.675506	0.683739	0.704301	0.550967	0.424594	0.560871	0.687849	0.512144	0.0148307	0.0759821	1.34308	0.0170872
MNN11	YJL183W	1.23215	0.0171081	YJL183W	7	6	L	0.647893	0.611728	0.589966	0.461499	0.494661	0.544945	0.616529	0.500368	0.0292601	0.0420147	1.23215	0.0171081
EMI1	YDR512C	0.584332	0.0171702	YDR512C	4	2	K	0.696195	0.681481	0.579028	1.02746	1.33928	0.981885	0.652234	1.11621	0.0638243	0.194523	0.584332	0.0171702
MCM21	YDR318W	0.51179	0.0172647	YDR318W	3	21	D	0.739119	0.702763	0.699014	1.65491	1.46194	1.0663	0.713632	1.39438	0.0221516	0.300063	0.51179	0.0172647
	YOR175C	0.32098	0.0173493	YOR175C	12	11	L	0.698774	0.703736	0.676524	2.53954	2.52765	1.40996	0.693011	2.15905	0.0144923	0.648759	0.32098	0.0173493
TSA1	YML028W	1.51333	0.0173527	YML028W	10	12	M	0.657916	0.652862	0.60658	0.471978	0.478495	0.316507	0.639119	0.422326	0.0282931	0.0917004	1.51333	0.0173527
EGD1	YPL037C	1.45164	0.0174335	YPL037C	13	11	O	0.631076	0.536305	0.600882	0.478578	0.351941	0.387594	0.589421	0.406038	0.0484134	0.0653022	1.45164	0.0174335
	YER067C-A	1.39935	0.0174551	YER067C-A	4	22	F	0.616571	0.678665	0.698615	0.552027	0.464477	0.408343	0.664617	0.474949	0.0427881	0.0724119	1.39935	0.0174551
AHP1	YLR109W	1.18153	0.0174838	YLR109W	9	13	E	0.679736	0.700403	0.627351	0.558982	0.545095	0.594976	0.669163	0.566351	0.0376558	0.0257443	1.18153	0.0174838
ECI1	YLR284C	1.29597	0.0175023	YLR284C	9	18	L	0.686417	0.681747	0.663399	0.572243	0.549738	0.445625	0.677188	0.522535	0.0121671	0.0675499	1.29597	0.0175023
BUD3	YCL014W	2.50052	0.0175282	YCL014W	2	12	O	0.642188	0.637477	0.610185	0.124479	0.190385	0.440919	0.62995	0.251928	0.0172784	0.166955	2.50052	0.0175282
SCD6	YPR129W	0.66359	0.0175769	YPR129W	14	9	E	0.660784	0.704926	0.675116	1.1798	0.876819	1.01881	0.680275	1.02514	0.0225189	0.151592	0.66359	0.0175769
DNL4	YOR005C	2.07454	0.0176595	YOR005C	12	4	B	0.659953	0.690714	0.727133	0.264487	0.224504	0.512581	0.6926	0.333857	0.0336292	0.156065	2.07454	0.0176595
TMT1	YER175C	1.77788	0.0176624	YER175C	4	5	D	0.67782	0.644309	0.61407	0.235074	0.376997	0.476982	0.6454	0.363017	0.0318892	0.121559	1.77788	0.0176624
	YDL119C	1.334	0.0177348	YDL119C	2	13	F	0.553214	0.661147	0.670321	0.441603	0.480496	0.4907	0.628227	0.470933	0.0651254	0.0259076	1.334	0.0177348
GPH1	YPR160W	1.38987	0.0177403	YPR160W	14	11	I	0.55899	0.651313	0.628217	0.466847	0.372687	0.483266	0.61284	0.440933	0.0480438	0.0596704	1.38987	0.0177403
SGF73	YGL066W	1.73343	0.0177412	YGL066W	5	19	C	0.613769	0.646112	0.572589	0.230682	0.441506	0.384945	0.610823	0.352378	0.0368502	0.10912	1.73343	0.0177412
DSE2	YHR143W	1.989	0.0177645	YHR143W	6	2	L	0.657877	0.666156	0.636997	0.193133	0.312745	0.480062	0.653677	0.328647	0.0150267	0.144124	1.989	0.0177645
	YNL115C	0.666154	0.0177923	YNL115C	11	3	M	0.644382	0.697177	0.712057	1.18089	0.883687	1.01821	0.684539	1.0276	0.0355633	0.148826	0.666154	0.0177923
HMX1	YLR205C	0.77577	0.0178347	YLR205C	9	20	B	0.702561	0.693473	0.657004	0.924157	0.937897	0.784397	0.684346	0.88215	0.0241112	0.084935	0.77577	0.0178347
AST2	YER101C	0.506134	0.017905	YER101C	4	12	J	0.694153	0.682044	0.70084	1.50024	1.58089	1.0226	0.692346	1.36791	0.00952753	0.301752	0.506134	0.017905
MLC2	YPR188C	1.53953	0.0179487	YPR188C	14	11	K	0.660784	0.643351	0.687275	0.417372	0.337119	0.539027	0.663803	0.431173	0.022117	0.101659	1.53953	0.0179487
BSC1	YDL037C	0.716462	0.0179544	YDL037C	2	4	J	0.669928	0.665451	0.699561	0.958783	1.05891	0.822574	0.678313	0.946754	0.018537	0.118624	0.716462	0.0179544
	YHR125W	0.691936	0.0180018	YHR125W	6	16	J	0.658425	0.649857	0.673705	1.03205	1.02893	0.803423	0.660663	0.954803	0.0120803	0.131108	0.691936	0.0180018
UTR1	YJR049C	0.815228	0.0180117	YJR049C	7	5	H	0.660219	0.639883	0.659651	0.8766	0.760777	0.766556	0.653251	0.801311	0.0115809	0.0652662	0.815228	0.0180117
ELP6	YMR312W	0.713463	0.0180664	YMR312W	11	4	K	0.505507	0.472692	0.524801	0.785064	0.612962	0.708599	0.501	0.702208	0.0263455	0.0862285	0.713463	0.0180664
MRT4	YKL009W	1.72408	0.0180944	YKL009W	8	22	K	0.407501	0.446335	0.549734	0.23033	0.32493	0.258838	0.467856	0.271366	0.0735184	0.0485282	1.72408	0.0180944
	YOR215C	0.618371	0.0181139	YOR215C	13	8	C	0.444636	0.484207	0.559883	0.777027	0.937497	0.692972	0.496242	0.802499	0.0585587	0.124237	0.618371	0.0181139
MDL1	YLR188W	1.20725	0.0181229	YLR188W	9	17	O	0.674726	0.679614	0.648864	0.539602	0.512593	0.607119	0.667735	0.553105	0.0165244	0.0486879	1.20725	0.0181229
	YLR169W	0.685823	0.0181532	YLR169W	9	7	K	0.669716	0.660958	0.648282	0.972099	0.821821	1.0916	0.659652	0.96184	0.0107762	0.135182	0.685823	0.0181532
COS12	YGL263W	0.77729	0.0181664	YGL263W	5	12	J	0.679622	0.682127	0.663519	0.934165	0.770855	0.900528	0.675089	0.868516	0.0100977	0.0862327	0.77729	0.0181664
ERV14	YGL054C	0.478902	0.0182285	YGL054C	5	10	O	0.696599	0.678902	0.662968	1.66053	1.04057	1.55546	0.67949	1.41885	0.0168232	0.331789	0.478902	0.0182285
HOM6	YJR139C	0.933427	0.0182584	YJR139C	8	12	G	0.652838	0.651961	0.678417	0.723442	0.707656	0.693563	0.661072	0.708221	0.0150273	0.0149478	0.933427	0.0182584
GLG2	YJL137C	1.38871	0.0183701	YJL137C	7	12	F	0.661699	0.659335	0.668035	0.51784	0.533013	0.381461	0.663023	0.477438	0.00449838	0.0834638	1.38871	0.0183701
GPM3	YOL056W	1.76764	0.0184092	YOL056W	12	23	E	0.621133	0.557101	0.449659	0.27619	0.377694	0.267059	0.542631	0.306981	0.0866479	0.0614093	1.76764	0.0184092
HOC1	YJR075W	2.02481	0.0184176	YJR075W	7	19	L	0.5976	0.619918	0.588394	0.185594	0.449265	0.257032	0.601971	0.297297	0.0162102	0.136369	2.02481	0.0184176
RIS1	YOR191W	0.413308	0.0184363	YOR191W	12	11	N	0.681987	0.668634	0.646857	1.60097	2.04166	1.19028	0.665826	1.61097	0.0177324	0.425779	0.413308	0.0184363
SMY1	YKL079W	0.898703	0.0184364	YKL079W	8	15	E	0.685271	0.649803	0.660401	0.728983	0.772501	0.718909	0.665158	0.740131	0.0182063	0.0284823	0.898703	0.0184364
	YCR087W	1.3945	0.0184417	YCR087W	2	6	D	0.699237	0.676748	0.684665	0.508288	0.398903	0.570508	0.686883	0.492566	0.0114075	0.0868761	1.3945	0.0184417
	YJR054W	0.859789	0.0184866	YJR054W	7	17	J	0.665643	0.666502	0.679038	0.836001	0.75295	0.750208	0.670394	0.779719	0.00749771	0.0487606	0.859789	0.0184866
MET32	YDR253C	0.448331	0.0185918	YDR253C	3	22	J	0.701384	0.661578	0.695224	1.95777	1.40646	1.22655	0.686062	1.53026	0.0214266	0.381007	0.448331	0.0185918
SIM1	YIL123W	0.879565	0.0186154	YIL123W	7	8	I	0.638031	0.635276	0.637122	0.716691	0.688769	0.766556	0.636809	0.724005	0.00140409	0.039406	0.879565	0.0186154
LAG1	YHL003C	2.29601	0.0186349	YHL003C	6	7	C	0.531342	0.568362	0.347649	0.182269	0.199115	0.248995	0.482451	0.210126	0.1182	0.034699	2.29601	0.0186349
AMS1	YGL156W	0.561032	0.0186669	YGL156W	5	13	K	0.684252	0.69449	0.631556	1.44319	0.976476	1.16355	0.670099	1.1944	0.0337698	0.234882	0.561032	0.0186669
	YAR030C	1.17085	0.0186734	YAR030C	1	18	M	1.0179	1.07136	1.09004	0.958489	0.91535	0.841539	1.05977	0.905126	0.0374406	0.0591415	1.17085	0.0186734
ADA2	YDR448W	4.75954	0.0186832	YDR448W	SG	16	C	0.708343	0.770701	0.38411	0.217637	0.0635047	0.110316	0.621052	0.130486	0.207552	0.0790208	4.75954	0.0186832
CUE4	YML101C	1.17146	0.0186875	YML101C	10	7	G	0.703508	0.675011	0.719391	0.558727	0.63943	0.592686	0.699303	0.596948	0.0224866	0.0405196	1.17146	0.0186875
RTG3	YBL103C	0.628945	0.0186879	YBL103C	14	2	L	0.701501	0.65556	0.623585	1.20391	1.08095	0.864302	0.660215	1.04972	0.0391662	0.171943	0.628945	0.0186879
	YBR239C	1.39215	0.0187122	YBR239C	2	20	E	0.682489	0.709563	0.719423	0.437158	0.475057	0.604485	0.703825	0.505567	0.0191239	0.0877369	1.39215	0.0187122
RPL22B	YFL034C-A	1.26345	0.0188146	YFL034C-A	4	9	J	0.681393	0.703446	0.708627	0.53882	0.495719	0.622403	0.697822	0.552314	0.0144621	0.0644109	1.26345	0.0188146
	YER152C	2.07956	0.018851	YER152C	4	11	B	0.666591	0.552506	0.670248	0.385626	0.372831	0.150075	0.629782	0.302844	0.0669475	0.132457	2.07956	0.018851
SPR6	YER115C	0.329966	0.0188624	YER115C	4	20	L	0.642602	0.657826	0.704178	2.58581	2.12243	1.36696	0.668202	2.02507	0.0320723	0.61523	0.329966	0.0188624
PIL1	YGR086C	1.30027	0.0188862	YGR086C	5	11	F	0.682708	0.671376	0.648089	0.547154	0.435275	0.557387	0.667391	0.513272	0.0176505	0.0677407	1.30027	0.0188862
UME6	YDR207C	0.518151	0.0189037	YDR207C	3	14	D	0.440836	0.556267	0.530081	1.20711	0.939025	0.801238	0.509062	0.982458	0.0605185	0.206393	0.518151	0.0189037
RDR1	YOR380W	0.395437	0.0189465	YOR380W	13	23	K	0.684893	0.726924	0.723236	1.84014	2.27244	1.28664	0.711684	1.79974	0.023275	0.494141	0.395437	0.0189465
	YNL296W	1.30197	0.0189754	YNL296W	11	13	F	0.623273	0.564684	0.550859	0.453006	0.488327	0.394198	0.579606	0.445177	0.0384439	0.0475501	1.30197	0.0189754
IDH1	YNL037C	0.784791	0.0189992	YNL037C	11	23	E	0.703266	0.71627	0.824774	0.925804	0.906163	1.02779	0.748103	0.953251	0.0667166	0.0652934	0.784791	0.0189992
SSB1	YDL229W	1.46871	0.0190645	YDL229W	3	8	G	0.621722	0.655843	0.632416	0.469432	0.330115	0.5009	0.63666	0.433482	0.0174518	0.0908907	1.46871	0.0190645
SGF11	YPL047W	0.40063	0.0191175	YPL047W	13	22	B	0.75665	0.730601	0.771922	1.8525	2.40594	1.3806	0.753058	1.87968	0.0208931	0.513207	0.40063	0.0191175
HUA2	YOR284W	1.21667	0.0191573	YOR284W	13	6	K	0.659906	0.730601	0.686722	0.614558	0.527911	0.564841	0.69241	0.569103	0.035689	0.0434804	1.21667	0.0191573
TUL1	YKL034W	0.890182	0.019235	YKL034W	8	16	M	0.674286	0.650882	0.617678	0.725817	0.705542	0.751168	0.647615	0.727509	0.0284446	0.02286	0.890182	0.019235
	YPR064W	1.76705	0.0192474	YPR064W	14	18	M	0.727676	0.693248	0.700592	0.484608	0.239695	0.476295	0.707172	0.400199	0.0181329	0.139063	1.76705	0.0192474
GRE1	YPL223C	0.405119	0.0192589	YPL223C	13	7	J	0.600323	0.665019	0.565008	1.91431	1.50182	1.10192	0.610117	1.50602	0.0507195	0.406212	0.405119	0.0192589
RHO5	YNL180C	0.428153	0.0193124	YNL180C	14	6	D	0.386814	0.47402	0.337558	0.763701	1.20002	0.835259	0.399464	0.932994	0.069105	0.234004	0.428153	0.0193124
NKP1	YDR383C	0.708444	0.0193242	YDR383C	3	11	J	0.672634	0.690773	0.673566	1.07515	0.822514	0.977611	0.678991	0.958425	0.0102138	0.127407	0.708444	0.0193242
CUP9	YPL177C	2.34508	0.0193514	YPL177C	13	15	D	0.684253	0.709149	0.704659	0.166001	0.22148	0.507183	0.699353	0.298221	0.0132691	0.18308	2.34508	0.0193514
FAR11	YNL127W	0.481523	0.0193578	YNL127W	11	7	O	0.627717	0.650313	0.606612	1.62291	1.00628	1.28474	0.628214	1.30464	0.0218546	0.308794	0.481523	0.0193578
SNT1	YCR033W	2.2798	0.0194101	YCR033W	2	9	M	0.711798	0.664913	0.669217	0.198573	0.199451	0.499392	0.681976	0.299139	0.0259161	0.173425	2.2798	0.0194101
	YFR012W	2.28688	0.0194243	YFR012W	5	22	C	0.635891	0.683202	0.678399	0.200178	0.486903	0.186376	0.665831	0.291152	0.0260393	0.169665	2.28688	0.0194243
RBF64	YDR117C	0.855779	0.0194379	YDR117C	3	3	G	0.640889	0.655843	0.629708	0.737679	0.710164	0.803254	0.642147	0.750365	0.0131125	0.047824	0.855779	0.0194379
YAP1802	YGR241C	0.783245	0.0194658	YGR241C	6	20	M	0.649113	0.651435	0.697458	0.779774	0.937194	0.833967	0.666002	0.850311	0.0272663	0.0799728	0.783245	0.0194658
DSE3	YOR264W	1.32416	0.0194896	YOR264W	13	16	I	0.761135	0.685245	0.686722	0.471514	0.533979	0.605416	0.711034	0.53697	0.0433949	0.0670009	1.32416	0.0194896
DFG5	YMR238W	1.41916	0.0195248	YMR238W	10	9	N	0.668304	0.659718	0.652649	0.464626	0.554651	0.376386	0.660224	0.465221	0.00783962	0.089134	1.41916	0.0195248
	YNL228W	0.703805	0.0195281	YNL228W	11	10	L	0.479398	0.407313	0.330273	0.593746	0.586401	0.549005	0.405662	0.576384	0.0745763	0.0239936	0.703805	0.0195281
FSH3	YOR280C	1.60627	0.0195413	YOR280C	13	10	K	0.552271	0.686471	0.702737	0.441493	0.315533	0.45166	0.64716	0.402895	0.0825773	0.0758284	1.60627	0.0195413
GLO3	YER122C	0.579366	0.0195504	YER122C	SG	16	I	0.820232	0.867235	0.446883	1.16864	1.28068	1.23463	0.71145	1.22798	0.230324	0.0563156	0.579366	0.0195504
	YDR185C	1.52606	0.0196165	YDR185C	3	14	B	0.666045	0.657407	0.66761	0.313676	0.495173	0.49586	0.663687	0.434903	0.00549512	0.104986	1.52606	0.0196165
GRX3	YDR098C	1.23222	0.0196904	YDR098C	3	11	E	0.740317	0.67044	0.66761	0.564616	0.517365	0.604708	0.692789	0.56223	0.0411845	0.0437201	1.23222	0.0196904
	YPL137C	1.58771	0.0197018	YPL137C	13	6	L	0.673361	0.700568	0.694409	0.568643	0.373179	0.360901	0.689446	0.434241	0.0142665	0.116557	1.58771	0.0197018
MBR1	YKL093W	0.85194	0.0197725	YKL093W	8	21	G	0.673762	0.668153	0.702609	0.801011	0.850738	0.748096	0.681508	0.799948	0.0184881	0.0513296	0.85194	0.0197725
RXT2	YBR095C	1.70161	0.0198176	YBR095C	14	10	J	0.571787	0.65556	0.584791	0.268945	0.323201	0.47281	0.604046	0.354985	0.0450835	0.105584	1.70161	0.0198176
	YFL063W	1.22297	0.0198469	YFL063W	14	20	N	0.665437	0.665115	0.641534	0.584828	0.47939	0.54832	0.657362	0.537513	0.0137085	0.0535434	1.22297	0.0198469
	YMR160W	0.602657	0.0198594	YMR160W	10	19	D	0.72313	0.695578	0.712894	1.24979	0.936872	1.35035	0.710534	1.179	0.013927	0.215634	0.602657	0.0198594
PHA2	YNL316C	1.11025	0.0198867	YNL316C	11	5	H	0.737707	0.711062	0.732661	0.620134	0.671194	0.673488	0.727143	0.654939	0.0141532	0.0301634	1.11025	0.0198867
	YPR091C	0.727618	0.019936	YPR091C	14	7	N	0.710808	0.682632	0.687854	0.929889	1.08249	0.848038	0.693764	0.953473	0.0149892	0.118994	0.727618	0.019936
VRP1	YLR337C	0.822682	0.0199654	YLR337C	9	15	D	0.643551	0.696671	0.661074	0.861934	0.743817	0.826896	0.667099	0.810883	0.027068	0.0606649	0.822682	0.0199654
ERF2	YLR246W	0.691064	0.019971	YLR246W	9	10	F	0.664149	0.729186	0.666888	1.12102	0.84875	1.01146	0.686741	0.993745	0.0367843	0.136999	0.691064	0.019971
ECM13	YBL043W	0.862948	0.0200156	YBL043W	1	15	E	1.10173	1.12587	1.10225	1.26399	1.21936	1.37534	1.10995	1.28623	0.01379	0.0803315	0.862948	0.0200156
MBP1	YDL056W	0.719714	0.0200313	YDL056W	2	22	N	0.677255	0.696652	0.722733	1.09956	0.960993	0.852601	0.69888	0.971052	0.0228206	0.123788	0.719714	0.0200313
DDP1	YOR163W	0.573634	0.020043	YOR163W	12	7	J	0.68461	0.682222	0.600321	1.33882	1.18591	0.904556	0.655717	1.14309	0.0479899	0.220275	0.573634	0.020043
VCX1	YDL128W	0.728451	0.0202309	YDL128W	2	21	H	0.676732	0.703107	0.731008	0.958783	1.08792	0.85102	0.703616	0.965907	0.027142	0.118609	0.728451	0.0202309
	YNL194C	1.30023	0.020328	YNL194C	11	16	H	0.704932	0.718584	0.657516	0.474997	0.606833	0.518682	0.693677	0.533504	0.0320517	0.0671562	1.30023	0.020328
SAM2	YDR502C	1.46908	0.020357	YDR502C	14	6	N	0.707318	0.656091	0.679169	0.357747	0.550525	0.482104	0.680859	0.463459	0.0256553	0.0977321	1.46908	0.020357
BUD13	YGL174W	1.3836	0.0203788	YGL174W	5	5	M	0.587531	0.464964	0.489373	0.373666	0.383647	0.357076	0.513956	0.371463	0.0648758	0.0134219	1.3836	0.0203788
	YOR291W	1.30447	0.0204176	YOR291W	13	18	M	0.674642	0.664406	0.718752	0.448557	0.549149	0.57979	0.685933	0.525832	0.0288789	0.0686535	1.30447	0.0204176
	YHL042W	1.33588	0.0204272	YHL042W	6	5	I	0.628845	0.655641	0.654811	0.49611	0.404484	0.551109	0.646433	0.483901	0.0152365	0.0740707	1.33588	0.0204272
	YAL065C	0.81419	0.0204858	YAL065C	1	4	I	0.995547	0.999458	1.00701	1.30019	1.27995	1.10698	1.00067	1.22904	0.00582506	0.106188	0.81419	0.0204858
UIP5	YKR044W	0.805704	0.0205586	YKR044W	8	10	N	0.608897	0.60015	0.641356	0.840586	0.738669	0.717373	0.616801	0.765543	0.0217104	0.0658562	0.805704	0.0205586
	YFR055W	0.393104	0.0205714	YFR055W	5	16	I	0.631775	0.641812	0.595184	1.95221	1.08596	1.71571	0.622924	1.58463	0.0245421	0.447755	0.393104	0.0205714
SDC1	YDR469W	0.434072	0.0206037	YDR469W	4	14	G	0.491522	0.539553	0.483357	1.09877	1.49549	0.894632	0.504811	1.16296	0.0303632	0.305529	0.434072	0.0206037
MET8	YBR213W	0.733169	0.0206196	YBR213W	1	23	N	0.982774	0.993927	1.04527	1.56515	1.25131	1.30533	1.00732	1.37393	0.0333312	0.167787	0.733169	0.0206196
WHI2	YOR043W	1.09789	0.0206552	YOR043W	12	18	J	0.721332	0.711662	0.683505	0.655366	0.655022	0.617395	0.7055	0.642594	0.0196524	0.021824	1.09789	0.0206552
VIK1	YPL253C	0.672084	0.0206683	YPL253C	13	13	N	0.752806	0.622114	0.6201	1.04192	1.08616	0.840322	0.665007	0.989469	0.0760431	0.131046	0.672084	0.0206683
GOT1	YMR292W	0.924253	0.0208542	YMR292W	11	16	I	0.706043	0.739412	0.715087	0.754277	0.791743	0.791588	0.720181	0.779203	0.0172579	0.0215865	0.924253	0.0208542
	YCR043C	1.3917	0.0208701	YCR043C	2	23	O	0.667311	0.686969	0.691837	0.397147	0.498628	0.574458	0.682039	0.490078	0.0129853	0.0889646	1.3917	0.0208701
	YCR015C	1.13756	0.0208825	YCR015C	2	21	K	0.690863	0.696652	0.739284	0.612021	0.600167	0.657427	0.708933	0.623205	0.0264436	0.030224	1.13756	0.0208825
DAT1	YML113W	1.70589	0.0209573	YML113W	10	11	I	0.682732	0.666573	0.670368	0.417575	0.254335	0.512032	0.673224	0.394647	0.00844943	0.13037	1.70589	0.0209573
	YCL012W	0.698476	0.0209969	YCL012W	2	16	O	0.718079	0.705797	0.725491	1.09956	1.11874	0.858922	0.716456	1.02574	0.00994681	0.144788	0.698476	0.0209969
	YNL134C	1.52689	0.0210698	YNL134C	11	20	B	0.698266	0.699491	0.769021	0.415622	0.599682	0.403774	0.72226	0.473026	0.0405017	0.109847	1.52689	0.0210698
RUP1	YOR138C	0.399304	0.0210758	YOR138C	12	9	H	0.684085	0.649951	0.687577	2.15101	1.71151	1.20033	0.673871	1.68762	0.0207889	0.475787	0.399304	0.0210758
PPH3	YDR075W	1.953	0.0211321	YDR075W	3	19	C	0.707374	0.661578	0.672483	0.244451	0.525688	0.275142	0.680478	0.348427	0.023922	0.154277	1.953	0.0211321
LIP5	YOR196C	1.2961	0.0211545	YOR196C	12	3	N	0.600673	0.64712	0.622425	0.461097	0.430519	0.551348	0.623406	0.480988	0.0232389	0.0628226	1.2961	0.0211545
GPX1	YKL026C	1.38437	0.0211634	YKL026C	8	8	K	0.63296	0.582879	0.627458	0.365679	0.449686	0.51614	0.614433	0.443835	0.027464	0.075401	1.38437	0.0211634
KRE2	YDR483W	2.05267	0.0211841	YDR483W	14	10	N	0.695684	0.65556	0.673958	0.342524	0.160828	0.483266	0.675067	0.328872	0.0200851	0.161652	2.05267	0.0211841
GYP5	YPL249C	1.61515	0.0211984	YPL249C	13	17	N	0.758572	0.643567	0.677113	0.369088	0.555217	0.363036	0.693084	0.429114	0.0591428	0.10925	1.61515	0.0211984
STE14	YDR410C	0.755172	0.0212069	YDR410C	3	17	N	0.687009	0.688166	0.675732	1.0254	0.848868	0.841552	0.683636	0.905272	0.00686923	0.104095	0.755172	0.0212069
	YKL200C	1.40777	0.0212257	YKL200C	8	10	D	0.577511	0.649263	0.64393	0.356972	0.47647	0.495402	0.623568	0.442948	0.0399757	0.0750566	1.40777	0.0212257
	YGR018C	0.558732	0.0212911	YGR018C	5	8	L	0.700715	0.69664	0.714771	1.43938	0.959564	1.38127	0.704042	1.26007	0.00951253	0.261864	0.558732	0.0212911
AIR1	YIL079C	1.81542	0.0213346	YIL079C	7	20	E	0.638031	0.670085	0.67013	0.519497	0.25594	0.314252	0.659416	0.36323	0.0185195	0.138437	1.81542	0.0213346
HAC1	YFL031W	1.11799	0.0213404	YFL031W	4	13	J	0.658935	0.67247	0.683597	0.636547	0.585282	0.580522	0.671667	0.600784	0.0123508	0.0310635	1.11799	0.0213404
	YGR139W	0.45943	0.0213476	YGR139W	5	7	L	0.694541	0.695565	0.707607	1.77491	1.07528	1.71571	0.699238	1.52197	0.00726606	0.387973	0.45943	0.0213476
GND1	YHR183W	1.73816	0.0213721	YHR183W	SG	19	D	1.03454	1.04618	0.929637	0.791124	0.425481	0.51531	1.00345	0.577305	0.0641896	0.190542	1.73816	0.0213721
RBD2	YPL246C	1.55171	0.0213939	YPL246C	13	23	N	0.752165	0.687084	0.723236	0.353194	0.585557	0.454863	0.720828	0.464538	0.0326074	0.116483	1.55171	0.0213939
PSD1	YNL169C	0.796083	0.0213987	YNL169C	11	20	F	0.682157	0.61502	0.706603	0.802656	0.799916	0.914476	0.667926	0.839016	0.0474209	0.0653646	0.796083	0.0213987
LYS2	YBR115C	1.26011	0.0214051	YBR115C	14	22	L	0.699756	0.673077	0.675695	0.577216	0.581453	0.467002	0.682842	0.54189	0.0147058	0.0648901	1.26011	0.0214051
RTG2	YGL252C	0.685143	0.0214887	YGL252C	5	12	H	0.694541	0.69234	0.700443	1.14959	0.851857	1.0451	0.695775	1.01552	0.00418996	0.151057	0.685143	0.0214887
QCR6	YFR033C	1.3382	0.0214945	YFR033C	5	4	E	0.664702	0.652025	0.639822	0.543341	0.39967	0.519067	0.652183	0.487359	0.0124405	0.0769049	1.3382	0.0214945
APM4	YOL062C	1.42925	0.0215194	YOL062C	12	11	E	0.711365	0.647686	0.710263	0.454075	0.409389	0.584372	0.689771	0.482612	0.036451	0.0909148	1.42925	0.0215194
NIF3	YGL221C	1.51525	0.0215257	YGL221C	5	14	D	0.670876	0.687502	0.69879	0.369853	0.411242	0.576547	0.685722	0.452547	0.0140418	0.109363	1.51525	0.0215257
FAR3	YMR052W	0.669831	0.0215469	YMR052W	10	18	D	0.69312	0.661827	0.603036	0.958659	0.837725	1.12672	0.652661	0.974366	0.0457362	0.145134	0.669831	0.0215469
SRP40	YKR092C	1.31296	0.0215545	YKR092C	8	3	F	0.668008	0.634691	0.621282	0.455911	0.442638	0.566832	0.641327	0.48846	0.0240598	0.0681957	1.31296	0.0215545
	YLR057W	0.833937	0.0215669	YLR057W	9	16	M	0.68419	0.703601	0.686656	0.75789	0.846893	0.882751	0.691482	0.829178	0.0105671	0.0642876	0.833937	0.0215669
LPP1	YDR503C	0.576789	0.0215981	YDR503C	4	16	K	0.668633	0.698377	0.701953	1.35762	1.30803	0.92139	0.689654	1.19568	0.0182928	0.238832	0.576789	0.0215981
TRM10	YOL093W	1.67527	0.0216171	YOL093W	12	11	I	0.694053	0.631834	0.653838	0.290234	0.528244	0.363258	0.659908	0.393912	0.0315507	0.12193	1.67527	0.0216171
YAF9	YNL107W	0.460865	0.0216551	YNL107W	11	7	M	0.665492	0.697755	0.664788	1.81862	1.07371	1.50817	0.676012	1.46683	0.0188337	0.374174	0.460865	0.0216551
	YHR138C	0.773052	0.0216734	YHR138C	6	12	L	0.629393	0.66826	0.672626	0.921002	0.87673	0.750968	0.656759	0.849567	0.0238002	0.0882114	0.773052	0.0216734
	YIL141W	0.756651	0.0217419	YIL141W	7	6	K	0.664164	0.65524	0.660175	0.896485	0.761559	0.958195	0.65986	0.87208	0.00447034	0.100564	0.756651	0.0217419
DFM1	YDR411C	0.454732	0.0217737	YDR411C	3	15	N	0.694197	0.717882	0.708219	2.01834	1.33017	1.31423	0.706766	1.55425	0.0119094	0.401996	0.454732	0.0217737
POR2	YIL114C	1.33915	0.0218084	YIL114C	7	18	I	0.641483	0.660871	0.661747	0.578324	0.452396	0.435956	0.6547	0.488892	0.0114551	0.0778853	1.33915	0.0218084
	YMR122C	1.28653	0.0218225	YMR122C	10	16	L	0.693697	0.667628	0.672731	0.561668	0.573331	0.446042	0.678019	0.527014	0.0138156	0.0703656	1.28653	0.0218225
MEP2	YNL142W	0.81268	0.0218847	YNL142W	11	10	B	0.68549	0.690234	0.592674	0.756476	0.84691	0.818719	0.656132	0.807368	0.055008	0.046273	0.81268	0.0218847
VBA2	YBR293W	1.81418	0.0219108	YBR293W	2	2	K	0.686676	0.653616	0.675838	0.269704	0.308243	0.533369	0.672043	0.370439	0.0168536	0.142412	1.81418	0.0219108
DUS4	YLR405W	1.4195	0.0219166	YLR405W	9	17	N	0.601798	0.650831	0.609327	0.359054	0.42809	0.524551	0.620652	0.437232	0.0264054	0.083126	1.4195	0.0219166
	YLR179C	1.07925	0.0219732	YLR179C	9	11	M	0.660808	0.683346	0.638398	0.608964	0.618455	0.609547	0.660851	0.612322	0.0224737	0.00531912	1.07925	0.0219732
MCK1	YNL307C	2.5146	0.0220356	YNL307C	11	15	H	0.291083	0.224485	0.3733	0.0879623	0.101139	0.164382	0.296289	0.117828	0.0745437	0.0408521	2.5146	0.0220356
	YMR158W-A	0.677711	0.0220372	YMR158W-A	10	23	D	0.713896	0.673429	0.720572	0.971892	0.922503	1.21592	0.702632	1.03677	0.0255102	0.157102	0.677711	0.0220372
NIS1	YNL078W	1.54118	0.0220722	YNL078W	11	9	I	0.694933	0.70817	0.62358	0.411224	0.552688	0.351108	0.675561	0.43834	0.0455006	0.10349	1.54118	0.0220722
	YCL022C	0.540815	0.0221416	YCL022C	2	8	O	0.69191	0.689659	0.6797	1.24775	1.55935	1.00431	0.687089	1.27047	0.00649771	0.278213	0.540815	0.0221416
ARC1	YGL105W	1.71299	0.0222306	YGL105W	5	7	E	0.541742	0.431637	0.498191	0.36604	0.205621	0.287403	0.490523	0.286355	0.0554515	0.0802148	1.71299	0.0222306
THR4	YCR053W	1.4663	0.0223685	YCR053W	2	9	O	0.672021	0.710101	0.691837	0.357136	0.498628	0.558655	0.69132	0.471473	0.0190452	0.103468	1.4663	0.0223685
	YMR057C	0.583229	0.0223702	YMR057C	10	8	D	0.693697	0.670265	0.702262	1.24831	0.919629	1.37479	0.688741	1.18091	0.0165643	0.234946	0.583229	0.0223702
MSN1	YOL116W	1.67457	0.0224111	YOL116W	12	19	M	0.665724	0.700905	0.710263	0.299596	0.557297	0.383359	0.692297	0.413417	0.023484	0.131454	1.67457	0.0224111
ERV41	YML067C	0.644762	0.0224678	YML067C	10	19	E	0.567885	0.665519	0.586498	1.02776	0.765879	1.02895	0.606634	0.940865	0.0518379	0.151544	0.644762	0.0224678
SPO12	YHR152W	0.637597	0.022484	YHR152W	6	16	N	0.644183	0.697177	0.703396	1.16	1.18843	0.858534	0.681585	1.06899	0.0325402	0.182814	0.637597	0.022484
PNS1	YOR161C	0.467392	0.0225232	YOR161C	12	11	J	0.723955	0.645421	0.677688	1.28499	1.88583	1.20895	0.682355	1.45992	0.0394744	0.370803	0.467392	0.0225232
CYC1	YJR048W	1.13773	0.022526	YJR048W	7	7	H	0.687831	0.681859	0.674846	0.623894	0.619109	0.554027	0.681512	0.59901	0.00649955	0.0390296	1.13773	0.022526
SSP2	YOR242C	1.82406	0.0225327	YOR242C	13	14	G	0.705395	0.728762	0.75911	0.342598	0.282159	0.577654	0.731089	0.400804	0.0269327	0.15611	1.82406	0.0225327
YOP1	YPR028W	0.565779	0.0226143	YPR028W	14	2	G	0.5555	0.64282	0.57379	0.923546	1.28971	0.918901	0.590704	1.04405	0.0460515	0.21276	0.565779	0.0226143
	YPL208W	1.55527	0.0227287	YPL208W	13	3	H	0.688737	0.750215	0.75911	0.549217	0.530945	0.333139	0.732687	0.4711	0.0383207	0.119827	1.55527	0.0227287
	YJR128W	1.21807	0.0227524	YJR128W	8	6	E	0.685794	0.675708	0.660916	0.499444	0.612503	0.548399	0.674139	0.553449	0.012513	0.0566984	1.21807	0.0227524
	YAR047C	1.64492	0.0227556	YAR047C	1	2	M	0.991555	0.974965	0.980956	0.389477	0.744617	0.657772	0.982492	0.597288	0.00840123	0.185134	1.64492	0.0227556
	YBR219C	1.10303	0.022871	YBR219C	1	11	N	0.948444	0.973385	0.926413	0.881752	0.819519	0.880918	0.949414	0.86073	0.0235008	0.0356921	1.10303	0.022871
MBF1	YOR298C-A	0.457002	0.0228821	YOR298C-A	13	8	M	0.620825	0.572468	0.605366	1.65648	1.30764	0.971655	0.599553	1.31193	0.024697	0.342433	0.457002	0.0228821
HOF1	YMR032W	0.525137	0.0228873	YMR032W	SG	2	B	0.821093	0.879007	0.406529	1.17276	1.50294	1.33588	0.70221	1.33719	0.257699	0.165095	0.525137	0.0228873
DBR1	YKL149C	1.27	0.0229	YKL149C	8	9	M	0.677947	0.65466	0.645989	0.455911	0.515236	0.586802	0.659532	0.519316	0.016527	0.0655406	1.27	0.0229
RAD28	YDR030C	0.756916	0.0229052	YDR030C	14	10	F	0.612504	0.672546	0.654851	0.758627	0.85517	0.949106	0.646634	0.854301	0.0308526	0.0952424	0.756916	0.0229052
FMP31	YOR286W	0.438051	0.0229062	YOR286W	13	2	K	0.612496	0.633147	0.613694	1.56642	1.69902	0.97913	0.619779	1.41486	0.0115926	0.383132	0.438051	0.0229062
PIH1	YHR034C	0.689346	0.0230032	YHR034C	6	15	O	0.613508	0.692971	0.704475	0.929452	1.12588	0.861854	0.670318	0.972396	0.0495343	0.137154	0.689346	0.0230032
	YGL036W	0.467204	0.0231265	YGL036W	5	6	M	0.688882	0.695027	0.686665	1.80923	1.06193	1.56068	0.690192	1.47728	0.00433206	0.380567	0.467204	0.0231265
	YER186C	0.825956	0.0231417	YER186C	4	5	F	0.672206	0.651631	0.668023	0.742198	0.874799	0.794582	0.663953	0.80386	0.0108744	0.0667853	0.825956	0.0231417
QCR10	YHR001W-A	0.698493	0.0232141	YHR001W-A	6	15	K	0.600361	0.652486	0.65751	1.00188	0.969511	0.763584	0.636786	0.911657	0.0316447	0.129252	0.698493	0.0232141
	YML117W-A	0.618797	0.0232404	YML117W-A	10	5	I	0.669458	0.647589	0.603627	1.14686	1.13948	0.817541	0.640224	1.03463	0.0335279	0.188038	0.618797	0.0232404
SKM1	YOL113W	1.57616	0.0232543	YOL113W	12	3	K	0.659429	0.639194	0.626497	0.437691	0.28261	0.501095	0.641707	0.407132	0.0166089	0.112402	1.57616	0.0232543
TOM71	YHR117W	1.40097	0.0233138	YHR117W	6	2	H	0.668285	0.673517	0.666687	0.372988	0.54939	0.511269	0.669497	0.477882	0.00357242	0.0928193	1.40097	0.0233138
	YGR291C	0.610646	0.0233269	YGR291C	14	13	D	0.572369	0.642289	0.624164	0.875339	1.21703	0.918901	0.612941	1.00376	0.0362862	0.185981	0.610646	0.0233269
	YER049W	1.59294	0.0233987	YER049W	4	16	B	0.664039	0.646562	0.681373	0.459582	0.508217	0.282699	0.663991	0.416833	0.0174053	0.118681	1.59294	0.0233987
STC1	YKR089C	0.929759	0.023454	YKR089C	8	9	F	0.649176	0.684883	0.645474	0.713153	0.697789	0.718141	0.659845	0.709694	0.0217631	0.0106079	0.929759	0.023454
TRR2	YHR106W	0.716601	0.0235536	YHR106W	6	22	H	0.668285	0.608847	0.679643	1.01998	0.927812	0.78284	0.652258	0.910211	0.038022	0.119547	0.716601	0.0235536
MPM1	YJL066C	0.738769	0.0236176	YJL066C	7	23	O	0.679942	0.702335	0.691612	0.822744	1.05898	0.925498	0.691297	0.935742	0.0111999	0.118452	0.738769	0.0236176
AGE2	YIL044C	0.699657	0.023621	YIL044C	6	5	L	0.695126	0.672991	0.681803	1.04171	1.0748	0.813383	0.683307	0.976632	0.0111437	0.142342	0.699657	0.023621
PEP7	YDR323C	10.5277	0.0236607	YDR323C	SG	14	A	0.358045	0.375148	0.144976	0.0299121	0.0127009	0.0408017	0.292723	0.0278049	0.128238	0.0141684	10.5277	0.0236607
	YER181C	1.45311	0.0236712	YER181C	4	15	F	0.647706	0.504071	0.675254	0.425245	0.424902	0.40718	0.60901	0.419109	0.0919183	0.0103326	1.45311	0.0236712
CTI6	YPL181W	1.5589	0.0236842	YPL181W	13	7	D	0.707958	0.665019	0.669426	0.349662	0.391382	0.569112	0.680801	0.436719	0.0236217	0.116538	1.5589	0.0236842
SPR3	YGR059W	1.28703	0.0237478	YGR059W	5	15	D	0.629718	0.647725	0.592428	0.448018	0.555443	0.449393	0.62329	0.484285	0.0282031	0.0616288	1.28703	0.0237478
	YIL060W	1.8506	0.023768	YIL060W	7	22	C	0.670574	0.712062	0.72043	0.515354	0.210544	0.410525	0.701022	0.378808	0.0266985	0.154861	1.8506	0.023768
YRO2	YBR054W	1.08162	0.0237928	YBR054W	1	8	F	1.10173	1.1156	1.10551	1.06998	0.99576	1.00635	1.10761	1.02403	0.00717115	0.0401428	1.08162	0.0237928
AVT4	YNL101W	0.863926	0.0238481	YNL101W	11	15	M	0.679379	0.682712	0.637518	0.738884	0.822391	0.753286	0.666537	0.77152	0.0251859	0.0446402	0.863926	0.0238481
TRP1	YDR007W	2.3642	0.0238655	YDR007W	3	14	K	0.248569	0.389439	0.319998	0.196859	0.120672	0.0876826	0.319335	0.135071	0.0704374	0.0559941	2.3642	0.0238655
	YGR272C	0.747745	0.0238847	YGR272C	14	21	D	0.731166	0.736775	0.722015	1.02377	0.839705	1.06528	0.729985	0.976249	0.00745063	0.120058	0.747745	0.0238847
	YJL160C	1.13367	0.0238986	YJL160C	7	16	J	0.625704	0.645514	0.638694	0.600695	0.551798	0.53223	0.636637	0.561574	0.0100634	0.0352639	1.13367	0.0238986
ERP4	YOR016C	0.640906	0.0239035	YOR016C	12	2	D	0.652609	0.666935	0.69572	1.06965	0.855755	1.219	0.671755	1.04813	0.0219561	0.182574	0.640906	0.0239035
HXT14	YNL318C	0.906568	0.0239102	YNL318C	11	3	H	0.673269	0.658991	0.666	0.697101	0.757009	0.750094	0.666087	0.734735	0.0071391	0.0327741	0.906568	0.0239102
SST2	YLR452C	0.862092	0.0240455	YLR452C	10	6	G	0.680423	0.680812	0.729431	0.798392	0.859279	0.767437	0.696889	0.808369	0.0281833	0.0467266	0.862092	0.0240455
VAB2	YEL005C	2.0004	0.0240633	YEL005C	4	17	C	0.635967	0.599816	0.653005	0.438452	0.360334	0.145421	0.629596	0.314736	0.0271609	0.151744	2.0004	0.0240633
PXA2	YKL188C	0.833543	0.0241849	YKL188C	8	22	D	0.697825	0.701074	0.704153	0.901533	0.854967	0.766529	0.701018	0.84101	0.0031644	0.0685756	0.833543	0.0241849
HAP4	YKL109W	0.841269	0.0243048	YKL109W	8	17	I	0.652315	0.628754	0.652165	0.802594	0.796466	0.698939	0.644412	0.766	0.0135599	0.0581566	0.841269	0.0243048
ARO10	YDR380W	1.32283	0.0243471	YDR380W	3	15	J	0.583988	0.618828	0.670859	0.532167	0.410563	0.473688	0.624558	0.47214	0.0437181	0.0608167	1.32283	0.0243471
SYS1	YJL004C	1.40868	0.0243676	YJL004C	7	5	G	0.663671	0.659847	0.676942	0.560096	0.487617	0.372379	0.66682	0.473364	0.00897188	0.0946666	1.40868	0.0243676
YMC1	YPR058W	1.12424	0.0244691	YPR058W	14	8	K	0.618903	0.665645	0.613741	0.55565	0.584546	0.54832	0.632763	0.562839	0.0285934	0.019153	1.12424	0.0244691
AQY2	YLL052C	1.50575	0.0246086	YLL052C	9	12	C	0.706458	0.691341	0.759915	0.580403	0.496807	0.355772	0.719238	0.477661	0.036029	0.113533	1.50575	0.0246086
SKG1	YKR100C	0.797828	0.0247174	YKR100C	8	9	H	0.574895	0.663295	0.668122	0.842169	0.818316	0.728894	0.635438	0.79646	0.0524868	0.0597168	0.797828	0.0247174
URM1	YIL008W	1.59552	0.0247531	YIL008W	6	21	H	0.486424	0.392754	0.485305	0.231759	0.266876	0.356561	0.454828	0.285065	0.0537606	0.0643581	1.59552	0.0247531
SMP1	YBR182C	0.914091	0.0248542	YBR182C	1	3	H	1.10253	1.05397	1.0412	1.20028	1.172	1.12594	1.0659	1.16608	0.0323572	0.0375234	0.914091	0.0248542
TFP1	YDL185W	0.452876	0.0248988	YDL185W	3	22	C	0.791228	0.696507	0.730419	2.07891	1.61867	1.20035	0.739385	1.63264	0.047993	0.439451	0.452876	0.0248988
IKI3	YLR384C	1.84373	0.025059	YLR384C	9	9	J	0.433116	0.536762	0.386062	0.280511	0.16715	0.287774	0.45198	0.245145	0.0771005	0.0676434	1.84373	0.025059
DOT5	YIL010W	0.617443	0.0250812	YIL010W	6	17	H	0.658973	0.669311	0.590032	1.19622	1.08731	0.823343	0.639439	1.03562	0.0430986	0.191735	0.617443	0.0250812
VTC4	YJL012C	1.44542	0.0250823	YJL012C	7	23	I	0.657754	0.699264	0.65808	0.515354	0.5291	0.349673	0.671699	0.464709	0.0238723	0.0998609	1.44542	0.0250823
FZF1	YGL254W	0.60287	0.0251155	YGL254W	5	8	H	0.687339	0.671376	0.707607	1.32499	0.891913	1.21058	0.688774	1.14249	0.0181581	0.224422	0.60287	0.0251155
UTP30	YKR060W	0.814781	0.0251871	YKR060W	8	23	D	0.659115	0.665994	0.708271	0.908656	0.82043	0.766529	0.677793	0.831872	0.0266177	0.0717512	0.814781	0.0251871
PRC1	YMR297W	0.612586	0.0253459	YMR297W	11	8	I	0.724375	0.674613	0.598128	1.31724	0.972567	0.970334	0.665705	1.08671	0.0635931	0.199642	0.612586	0.0253459
NTE1	YML059C	2.05998	0.0254967	YML059C	10	7	C	0.645219	0.631241	0.584136	0.310241	0.140818	0.452152	0.620199	0.301071	0.0320038	0.15587	2.05998	0.0254967
FMP29	YER080W	0.359381	0.0256381	YER080W	4	22	H	0.611467	0.650505	0.70974	2.42205	1.80792	1.25644	0.657237	1.8288	0.0494811	0.583085	0.359381	0.0256381
UBP7	YIL156W	1.22705	0.0256443	YIL156W	7	10	M	0.674518	0.660871	0.635026	0.480556	0.594846	0.530413	0.656805	0.535272	0.0200577	0.0572998	1.22705	0.0256443
MRPS5	YBR251W	0.62806	0.0257392	YBR251W	SG	5	E	0.91749	0.928451	0.555989	1.16967	1.38228	1.27241	0.800643	1.27479	0.211948	0.106328	0.62806	0.0257392
	YPL183C	0.604205	0.0257929	YPL183C	13	3	D	0.679127	0.783312	0.638036	1.37569	1.15898	0.941758	0.700159	1.15881	0.0748867	0.216967	0.604205	0.0257929
	YOL155C	1.50969	0.0258712	YOL155C	12	22	B	0.69825	0.721853	0.748656	0.610895	0.377694	0.44797	0.722919	0.478853	0.0252199	0.119628	1.50969	0.0258712
ECM22	YLR228C	1.2609	0.0259028	YLR228C	9	10	D	0.671943	0.709464	0.650608	0.581423	0.464305	0.565835	0.677338	0.537188	0.0297967	0.0635974	1.2609	0.0259028
NMD4	YLR363C	0.889195	0.0259148	YLR363C	9	19	H	0.634087	0.678015	0.694215	0.729329	0.743817	0.783183	0.668772	0.75211	0.0311114	0.0278682	0.889195	0.0259148
SGT2	YOR007C	0.706496	0.0259504	YOR007C	12	22	D	0.706119	0.71053	0.690485	1.12583	0.837266	1.01942	0.702378	0.99417	0.010533	0.145927	0.706496	0.0259504
	YNL266W	1.45046	0.026059	YNL266W	11	13	B	0.688267	0.682134	0.717511	0.409025	0.602746	0.427713	0.695971	0.479828	0.0189048	0.10686	1.45046	0.026059
PET20	YPL159C	0.551835	0.0261066	YPL159C	13	21	B	0.810468	0.784538	0.825732	1.23265	1.83859	1.31547	0.806913	1.46224	0.0208257	0.32855	0.551835	0.0261066
	YGR016W	1.49156	0.0261295	YGR016W	5	12	L	0.662129	0.653638	0.655253	0.36604	0.565235	0.390171	0.657007	0.440482	0.0045094	0.108711	1.49156	0.0261295
PAN2	YGL094C	1.25413	0.0261651	YGL094C	14	5	D	0.689867	0.712888	0.735911	0.506174	0.556711	0.642418	0.712889	0.568434	0.0230217	0.0688743	1.25413	0.0261651
GIN1	YIL130W	0.900617	0.026282	YIL130W	7	2	I	0.663178	0.637835	0.65022	0.744861	0.68329	0.7384	0.650411	0.722184	0.0126724	0.0338376	0.900617	0.026282
FYV10	YIL097W	1.32182	0.0263066	YIL097W	7	20	G	0.5976	0.64449	0.607781	0.495469	0.518925	0.385094	0.616623	0.466496	0.0246642	0.0714648	1.32182	0.0263066
SER1	YOR184W	0.356297	0.026309	YOR184W	12	23	N	0.669396	0.681656	0.6614	1.9895	2.43256	1.22618	0.670817	1.88275	0.0102024	0.610238	0.356297	0.026309
	YDR426C	1.84442	0.0263308	YDR426C	4	16	C	0.641071	0.616149	0.65523	0.417322	0.441565	0.177996	0.637483	0.345627	0.0197861	0.145679	1.84442	0.0263308
RFX1	YLR176C	1.22386	0.0263895	YLR176C	9	17	M	0.663035	0.638038	0.627933	0.556942	0.559024	0.460196	0.643002	0.525387	0.0180701	0.056467	1.22386	0.0263895
	YJR096W	1.63186	0.026397	YJR096W	7	9	N	0.675998	0.656776	0.596778	0.280876	0.517359	0.384186	0.643184	0.394141	0.041322	0.118555	1.63186	0.026397
HOT13	YKL084W	1.10375	0.0263996	YKL084W	8	11	E	0.637145	0.658978	0.638268	0.563557	0.616027	0.572977	0.644797	0.584187	0.0122938	0.027974	1.10375	0.0263996
RAD57	YDR004W	0.727279	0.0264077	YDR004W	3	20	K	0.589378	0.602145	0.594514	0.910742	0.851642	0.693398	0.595346	0.818594	0.00642388	0.112377	0.727279	0.0264077
	YGR064W	4.39145	0.0264454	YGR064W	SG	14	M	0.576659	0.66004	0.32881	0.243423	0.0571542	0.0559134	0.521836	0.11883	0.172286	0.107902	4.39145	0.0264454
AFR1	YDR085C	0.774046	0.0264856	YDR085C	3	7	C	0.6924	0.683995	0.648659	0.977803	0.850255	0.788136	0.675018	0.872065	0.023211	0.0966963	0.774046	0.0264856
FIG2	YCR089W	0.748279	0.0266619	YCR089W	2	2	D	0.689293	0.684817	0.71225	1.03732	0.946487	0.8044	0.695453	0.929403	0.0147178	0.117398	0.748279	0.0266619
PEX11	YOL147C	0.38338	0.0266841	YOL147C	12	9	O	0.676216	0.720154	0.671289	1.88184	2.31107	1.20033	0.68922	1.79774	0.0269032	0.560122	0.38338	0.0266841
INP52	YNL106C	1.47013	0.026733	YNL106C	11	9	M	0.590499	0.611548	0.464201	0.329859	0.404555	0.398986	0.555416	0.3778	0.0796929	0.0416116	1.47013	0.026733
GPM2	YDL021W	0.678755	0.0267378	YDL021W	SG	15	I	0.948474	0.930806	0.66061	1.18823	1.38864	1.16511	0.84663	1.24733	0.16134	0.12292	0.678755	0.0267378
	YML011C	0.543075	0.0267634	YML011C	10	16	K	0.454193	0.642843	0.546926	1.13804	1.12655	0.762549	0.547987	1.00904	0.0943294	0.213549	0.543075	0.0267634
GRX1	YCL035C	1.21123	0.0267705	YCL035C	2	5	C	0.69505	0.686969	0.685769	0.62684	0.505881	0.574458	0.689262	0.56906	0.00504786	0.0606597	1.21123	0.0267705
PAM1	YDR251W	1.3893	0.0267797	YDR251W	3	4	H	0.65167	0.636032	0.639996	0.387227	0.436917	0.563386	0.642566	0.46251	0.00812979	0.0908253	1.3893	0.0267797
SIS2	YKR072C	1.12234	0.0267919	YKR072C	8	7	D	0.651269	0.647104	0.637238	0.54931	0.614618	0.560688	0.645204	0.574872	0.00720575	0.0348881	1.12234	0.0267919
	YPR153W	0.905868	0.0268533	YPR153W	14	23	I	0.717788	0.715011	0.694223	0.816983	0.74692	0.784145	0.709007	0.782683	0.0128789	0.0350541	0.905868	0.0268533
CHL1	YPL008W	1.40265	0.0268689	YPL008W	13	3	K	0.613777	0.634986	0.693128	0.501536	0.518809	0.364104	0.647297	0.461483	0.0410831	0.0847739	1.40265	0.0268689
ECM7	YLR443W	0.77352	0.0269021	YLR443W	10	22	G	0.730633	0.692941	0.722934	0.979243	0.804676	0.991069	0.715503	0.924996	0.0199145	0.104368	0.77352	0.0269021
GSP2	YOR185C	0.643887	0.0269096	YOR185C	12	21	N	0.661527	0.706	0.753309	1.22413	1.19383	0.875839	0.706946	1.09793	0.0458983	0.192935	0.643887	0.0269096
	YER187W	1.20612	0.027046	YER187W	4	3	F	0.685987	0.659516	0.665242	0.491277	0.579034	0.596809	0.670248	0.555707	0.0139273	0.0565009	1.20612	0.027046
FMP40	YPL222W	1.48089	0.0270847	YPL222W	13	9	J	0.665673	0.712827	0.654051	0.526259	0.333737	0.512521	0.677517	0.457506	0.0311262	0.107407	1.48089	0.0270847
	YKR043C	1.21996	0.0271091	YKR043C	8	12	N	0.668531	0.680566	0.667607	0.49707	0.538495	0.617524	0.672235	0.55103	0.00722954	0.0611977	1.21996	0.0271091
	YPL102C	0.786323	0.0272324	YPL102C	13	12	H	0.473467	0.48053	0.397171	0.619856	0.540047	0.558435	0.450389	0.572779	0.0462232	0.0417934	0.786323	0.0272324
GPX2	YBR244W	1.35145	0.0272725	YBR244W	2	12	E	0.578859	0.662761	0.590875	0.499397	0.375331	0.481218	0.610832	0.451982	0.0453714	0.067001	1.35145	0.0272725
SNO1	YMR095C	1.67933	0.0273019	YMR095C	10	14	H	0.661956	0.673429	0.670368	0.463156	0.239966	0.491258	0.668584	0.398126	0.00594109	0.13769	1.67933	0.0273019
	YDR090C	0.432003	0.027341	YDR090C	3	3	C	0.658259	0.67409	0.642162	2.02267	1.36069	1.18724	0.65817	1.52353	0.0159641	0.440878	0.432003	0.027341
	YMR291W	0.702374	0.0273628	YMR291W	11	18	I	0.71882	0.702962	0.632064	1.13032	0.936811	0.857022	0.684615	0.974716	0.0461962	0.140535	0.702374	0.0273628
EAF7	YNL136W	1.47121	0.0274191	YNL136W	11	16	B	0.622162	0.58667	0.655698	0.358447	0.532256	0.376643	0.62151	0.422448	0.0345189	0.0955302	1.47121	0.0274191
YRF1-6	YNL339C	0.69728	0.0274264	YNL339C	11	2	M	0.653826	0.702962	0.735691	1.05115	0.832607	1.11716	0.697493	1.00031	0.0412057	0.148935	0.69728	0.0274264
DPH1	YIL103W	1.1406	0.0274687	YIL103W	7	10	G	0.663178	0.663942	0.657032	0.62058	0.537709	0.581275	0.661384	0.579855	0.00378846	0.0414534	1.1406	0.0274687
	YNR061C	1.50626	0.0275554	YNR061C	12	8	G	0.711365	0.582012	0.678269	0.447053	0.340717	0.521196	0.657215	0.436322	0.0671976	0.0907168	1.50626	0.0275554
HOS3	YPL116W	1.27842	0.0276358	YPL116W	13	8	J	0.674002	0.729375	0.649567	0.595132	0.467232	0.543486	0.684315	0.535283	0.0408914	0.0643437	1.27842	0.0276358
RPS9B	YBR189W	1.35063	0.0276397	YBR189W	1	11	J	0.851844	0.887266	0.847448	0.676155	0.726993	0.511924	0.862186	0.638357	0.0218306	0.112406	1.35063	0.0276397
DST1	YGL043W	2.91008	0.0277746	YGL043W	5	22	O	0.650811	0.681052	0.628249	0.106762	0.476221	0.0905754	0.653371	0.224519	0.0264941	0.21813	2.91008	0.0277746
	YER084W	1.31578	0.0278007	YER084W	4	16	H	0.644644	0.687676	0.686379	0.583722	0.426985	0.523517	0.672899	0.511408	0.0244789	0.0790668	1.31578	0.0278007
MET17	YLR303W	0.682268	0.0278369	YLR303W	9	14	N	0.655241	0.674817	0.693052	0.915997	0.877537	1.17174	0.67437	0.988424	0.0189091	0.159916	0.682268	0.0278369
SLI1	YGR212W	0.71155	0.0278712	YGR212W	6	20	I	0.655139	0.645651	0.687741	1.04533	0.968469	0.780848	0.662844	0.931549	0.0220773	0.136052	0.71155	0.0278712
	YOR044W	0.784667	0.0279417	YOR044W	12	16	J	0.708217	0.659575	0.699211	0.770055	0.93235	0.931836	0.689001	0.87808	0.0258782	0.0935529	0.784667	0.0279417
PXA1	YPL147W	1.29989	0.0279466	YPL147W	13	14	N	0.73807	0.670535	0.63163	0.480344	0.591624	0.497573	0.680079	0.523181	0.0538578	0.0598969	1.29989	0.0279466
RAD24	YER173W	1.39537	0.0279785	YER173W	4	9	D	0.670164	0.693308	0.671361	0.443734	0.416571	0.597973	0.678278	0.486093	0.0130307	0.0978381	1.39537	0.0279785
ADH4	YGL256W	0.496779	0.027987	YGL256W	5	4	H	0.690426	0.689652	0.725242	1.66815	0.995169	1.57462	0.701773	1.41265	0.0203283	0.364558	0.496779	0.027987
	YDR008C	0.452473	0.0279879	YDR008C	3	12	K	0.636097	0.68191	0.617797	1.85393	1.36207	1.06227	0.645268	1.42609	0.0330258	0.399695	0.452473	0.0279879
LPD1	YFL018C	1.18318	0.0281032	YFL018C	4	11	H	0.675778	0.671906	0.716971	0.525614	0.614442	0.604953	0.688219	0.58167	0.0249754	0.048777	1.18318	0.0281032
ESC1	YMR219W	1.10814	0.0281083	YMR219W	10	11	L	0.651567	0.65128	0.665052	0.592545	0.623624	0.559691	0.655967	0.591953	0.00786979	0.0319702	1.10814	0.0281083
PUS5	YLR165C	0.786092	0.0281608	YLR165C	9	11	K	0.641324	0.647633	0.63084	0.900696	0.819035	0.722471	0.639932	0.814067	0.0084824	0.0892162	0.786092	0.0281608
RBS1	YDL189W	0.597612	0.0281685	YDL189W	3	14	C	0.660056	0.683995	0.648659	1.35205	1.08744	0.894968	0.664237	1.11149	0.0180351	0.229489	0.597612	0.0281685
KTR3	YBR205W	0.906724	0.0281895	YBR205W	1	15	L	1.12728	1.11639	1.10958	1.27123	1.16539	1.26158	1.11775	1.23273	0.00892594	0.0585193	0.906724	0.0281895
MRP13	YGR084C	1.22417	0.0282623	YGR084C	5	15	F	0.679622	0.678902	0.696585	0.600535	0.486013	0.592224	0.685036	0.55959	0.0100083	0.0638554	1.22417	0.0282623
ABP1	YCR088W	0.828928	0.0283485	YCR088W	2	4	D	0.683535	0.682127	0.685217	0.900989	0.756102	0.817043	0.683627	0.824711	0.00154683	0.0727475	0.828928	0.0283485
MPD1	YOR288C	0.610033	0.0283668	YOR288C	13	22	M	0.729741	0.681568	0.742454	1.16554	1.41686	0.948165	0.717921	1.17686	0.0321182	0.234555	0.610033	0.0283668
	YOL079W	0.738765	0.0283798	YOL079W	12	15	G	0.702446	0.681089	0.54913	0.781758	0.945556	0.888762	0.644222	0.872025	0.0830413	0.0831717	0.738765	0.0283798
IRS4	YKR019C	0.778441	0.0284085	YKR019C	8	10	J	0.514215	0.59961	0.550249	0.791513	0.661842	0.684346	0.554691	0.712567	0.0428708	0.0692887	0.778441	0.0284085
TYE7	YOR344C	0.841003	0.0284216	YOR344C	13	9	E	0.617621	0.624566	0.648286	0.796453	0.682644	0.768782	0.630158	0.749293	0.016079	0.059355	0.841003	0.0284216
	YOR251C	0.537796	0.0284369	YOR251C	13	4	G	0.647733	0.644179	0.528494	1.37569	1.15291	0.856338	0.606802	1.12831	0.0678402	0.260549	0.537796	0.0284369
	YKL053W	1.77452	0.0285465	YKL053W	8	10	O	0.673239	0.646025	0.631576	0.356972	0.226253	0.51614	0.65028	0.366455	0.021155	0.145176	1.77452	0.0285465
	YGR235C	1.50831	0.0286124	YGR235C	6	8	K	0.64254	0.664053	0.652112	0.379023	0.35653	0.56306	0.652902	0.432871	0.0107785	0.113307	1.50831	0.0286124
RAD6	YGL058W	1.52484	0.0286312	YGL058W	5	4	O	0.684766	0.653638	0.666826	0.341256	0.569685	0.404106	0.66841	0.438349	0.0156247	0.118002	1.52484	0.0286312
	YDL012C	1.11187	0.028636	YDL012C	2	10	H	0.728546	0.705259	0.706182	0.666851	0.60198	0.655847	0.713329	0.641559	0.0131865	0.0347151	1.11187	0.028636
CDC73	YLR418C	0.65549	0.0287131	YLR418C	10	18	C	0.470929	0.592217	0.451243	0.780748	0.650925	0.878642	0.504796	0.770105	0.0763454	0.114231	0.65549	0.0287131
	YER130C	0.846584	0.0287955	YER130C	4	18	N	0.628821	0.657263	0.643549	0.747481	0.708171	0.823666	0.643211	0.759773	0.014224	0.0587208	0.846584	0.0287955
ADE2	YOR128C	1.59008	0.0288735	YOR128C	14	23	L	0.72186	0.667238	0.673379	0.490951	0.284541	0.521601	0.687492	0.432364	0.0299211	0.128933	1.59008	0.0288735
HCH1	YNL281W	1.4812	0.0288883	YNL281W	11	13	D	0.677157	0.682134	0.696907	0.338655	0.565969	0.483571	0.685399	0.462732	0.0102718	0.115081	1.4812	0.0288883
	YPR089W	1.30766	0.0289152	YPR089W	14	10	O	0.692194	0.686878	0.685538	0.438938	0.533514	0.606405	0.688203	0.526286	0.0035205	0.0839674	1.30766	0.0289152
HSP78	YDR258C	1.1836	0.0289935	YDR258C	3	12	J	0.723546	0.684516	0.668693	0.627352	0.532623	0.594629	0.692252	0.584868	0.0282327	0.0481129	1.1836	0.0289935
FCY21	YER060W	0.335521	0.0290084	YER060W	4	18	D	0.651279	0.61108	0.691941	2.54619	2.05578	1.2227	0.651433	1.94156	0.0404306	0.669096	0.335521	0.0290084
FLO10	YKR102W	0.918241	0.0290419	YKR102W	8	5	H	0.621452	0.586657	0.59503	0.632419	0.656908	0.674361	0.601046	0.654563	0.0181606	0.0210695	0.918241	0.0290419
SLA1	YBL007C	1.73534	0.0291318	YBL007C	1	14	O	1.0195	1.05397	1.03306	0.414091	0.524316	0.851749	1.03551	0.596718	0.0173682	0.227635	1.73534	0.0291318
	YCL062W	1.30568	0.0291632	YCL062W	2	9	G	0.700284	0.666527	0.697354	0.529035	0.444233	0.607646	0.688055	0.526971	0.0187015	0.0817262	1.30568	0.0291632
AVT6	YER119C	1.21556	0.0291748	YER119C	4	12	L	0.701299	0.687676	0.694722	0.501842	0.585282	0.627057	0.694566	0.571394	0.00681258	0.0637521	1.21556	0.0291748
CNA1	YLR433C	0.825209	0.0292049	YLR433C	10	16	E	0.668881	0.678175	0.647333	0.782218	0.748636	0.885974	0.664796	0.80561	0.0158214	0.0715949	0.825209	0.0292049
LIP2	YLR239C	0.930731	0.0292161	YLR239C	9	16	F	0.653571	0.684945	0.639561	0.720149	0.705744	0.699401	0.659359	0.708431	0.0232388	0.0106318	0.930731	0.0292161
STE5	YDR103W	0.826646	0.0292304	YDR103W	3	13	G	0.746306	0.689209	0.654615	0.910742	0.822514	0.795191	0.69671	0.842815	0.0463036	0.0603913	0.826646	0.0292304
DBP1	YPL119C	0.546561	0.0292454	YPL119C	13	6	J	0.661829	0.74715	0.650208	1.52403	1.29854	0.944961	0.686395	1.25584	0.0529349	0.291887	0.546561	0.0292454
SPO77	YLR341W	1.21879	0.0292467	YLR341W	9	11	D	0.669716	0.695072	0.748868	0.636505	0.536737	0.560978	0.704552	0.578073	0.0404187	0.0520349	1.21879	0.0292467
	YLR194C	0.736604	0.0292471	YLR194C	9	5	O	0.693097	0.691874	0.695377	0.918037	0.825535	1.08067	0.69345	0.941414	0.00177802	0.129165	0.736604	0.0292471
FMP14	YPL099C	1.58133	0.029268	YPL099C	13	18	H	0.670798	0.750215	0.622662	0.434429	0.315533	0.542419	0.681225	0.430794	0.0644124	0.113486	1.58133	0.029268
YLF2	YHL014C	0.55667	0.0292722	YHL014C	6	11	E	0.591049	0.583084	0.590572	1.2952	1.0675	0.807407	0.588235	1.0567	0.00446717	0.244074	0.55667	0.0292722
YHM2	YMR241W	0.568875	0.0292972	YMR241W	10	7	N	0.695428	0.680812	0.722934	1.33948	1.43405	0.916525	0.699725	1.23002	0.0213874	0.275578	0.568875	0.0292972
	YLR173W	0.86531	0.0293201	YLR173W	9	21	M	0.667489	0.654562	0.625607	0.790532	0.763318	0.696972	0.649219	0.750274	0.021446	0.0481243	0.86531	0.0293201
MF(ALPHA)1	YPL187W	1.43928	0.0293243	YPL187W	13	15	F	0.663751	0.724472	0.64188	0.377918	0.45813	0.574451	0.676701	0.470166	0.0427918	0.098818	1.43928	0.0293243
RIM4	YHL024W	1.10973	0.0293521	YHL024W	6	17	G	0.67705	0.678775	0.635377	0.616818	0.571282	0.606219	0.663734	0.598106	0.0245727	0.0238275	1.10973	0.0293521
ARG5,6	YER069W	1.22327	0.0293807	YER069W	4	18	F	0.636477	0.639804	0.646887	0.507125	0.591531	0.473492	0.641056	0.524049	0.00531663	0.0608121	1.22327	0.0293807
SHE3	YBR130C	0.901488	0.0293979	YBR130C	1	13	B	1.08257	1.0998	1.11853	1.23793	1.27003	1.15365	1.1003	1.22054	0.0179884	0.0601079	0.901488	0.0293979
	YOR066W	1.71157	0.0294142	YOR066W	12	8	L	0.677265	0.6692	0.606719	0.323002	0.28261	0.535554	0.651062	0.380389	0.0386127	0.135886	1.71157	0.0294142
MMS2	YGL087C	0.451303	0.0294836	YGL087C	5	17	E	0.680651	0.684814	0.703749	1.81686	1.02454	1.74358	0.689738	1.52833	0.0123115	0.437824	0.451303	0.0294836
SYC1	YOR179C	0.745058	0.0294852	YOR179C	14	22	D	0.731166	0.729344	0.75965	1.08339	0.842798	1.05366	0.740053	0.993282	0.0169956	0.131168	0.745058	0.0294852
ARG81	YML099C	0.663778	0.0295388	YML099C	10	13	G	0.709279	0.699797	0.651468	1.23949	0.906697	0.958074	0.686848	1.03475	0.0310047	0.17916	0.663778	0.0295388
SNG1	YGR197C	0.8201	0.0296172	YGR197C	6	22	G	0.657877	0.57362	0.655351	0.819607	0.769354	0.711793	0.62895	0.766918	0.0479334	0.0539484	0.8201	0.0296172
MEU1	YLR017W	1.2447	0.029624	YLR017W	9	12	G	0.703675	0.707865	0.722704	0.589584	0.633313	0.491766	0.711415	0.571554	0.00999897	0.0724752	1.2447	0.029624
	YOR021C	1.60992	0.0296289	YOR021C	12	16	F	0.70402	0.666369	0.663727	0.428329	0.285252	0.549912	0.678039	0.421164	0.0225395	0.132476	1.60992	0.0296289
MET10	YFR030W	0.64873	0.0296622	YFR030W	5	12	E	0.674477	0.667613	0.595735	1.14959	0.80112	1.03639	0.645942	0.995702	0.0436157	0.177765	0.64873	0.0296622
RPL1B	YGL135W	0.586712	0.0296626	YGL135W	SG	16	K	0.522436	0.587836	0.283973	0.835477	0.721836	0.819056	0.464748	0.792123	0.159935	0.0614214	0.586712	0.0296626
MRPL39	YML009c	0.68626	0.0296651	YML009c	10	20	K	0.698314	0.68925	0.742425	1.16009	1.09924	0.844425	0.709996	1.03459	0.0284477	0.167473	0.68626	0.0296651
SKN7	YHR206W	0.725416	0.0297362	YHR206W	6	17	F	0.634871	0.64828	0.587873	0.974114	0.869432	0.735697	0.623675	0.859748	0.031722	0.119503	0.725416	0.0297362
RGP1	YDR137W	0.767627	0.0297756	YDR137W	SG	7	M	1.04573	1.00458	0.774199	1.19236	1.24046	1.24672	0.941503	1.22651	0.146344	0.0297419	0.767627	0.0297756
	YMR306C-A	1.37615	0.0297866	YMR306C-A	11	14	K	0.693267	0.68792	0.58722	0.411224	0.554731	0.46442	0.656135	0.476792	0.0597425	0.072549	1.37615	0.0297866
ALD5	YER073W	0.733751	0.0297962	YER073W	4	12	F	0.609426	0.586299	0.461108	0.697297	0.828976	0.73176	0.552278	0.752678	0.0797971	0.0682863	0.733751	0.0297962
SER33	YIL074C	0.772691	0.0298612	YIL074C	7	4	C	0.664164	0.660871	0.669606	0.884057	0.748253	0.949112	0.66488	0.860474	0.00441166	0.102485	0.772691	0.0298612
	YIL086C	1.51757	0.0299386	YIL086C	7	16	E	0.636552	0.648585	0.666463	0.545182	0.426567	0.314252	0.650533	0.428667	0.0150503	0.11548	1.51757	0.0299386
TOF1	YNL273W	0.56519	0.0299712	YNL273W	11	5	B	0.649937	0.633534	0.661758	1.38541	0.867342	1.18898	0.64841	1.14724	0.0141741	0.261542	0.56519	0.0299712
RPS27A	YKL156W	1.67125	0.0300487	YKL156W	8	3	M	0.638714	0.646564	0.603781	0.258825	0.353828	0.517676	0.629686	0.376776	0.0227758	0.130943	1.67125	0.0300487
RRP6	YOR001W	1.74893	0.0300534	YOR001W	12	10	B	0.670446	0.660142	0.553202	0.287893	0.285252	0.503967	0.62793	0.359037	0.0649206	0.12552	1.74893	0.0300534
HAM1	YJR069C	0.815074	0.0300671	YJR069C	7	5	J	0.673532	0.656776	0.649172	0.812802	0.730252	0.885536	0.659827	0.80953	0.0124632	0.0776937	0.815074	0.0300671
SAP4	YGL229C	0.714651	0.0300971	YGL229C	5	22	F	0.672933	0.710616	0.742877	0.878878	0.941761	1.15484	0.708809	0.991825	0.0350069	0.144631	0.714651	0.0300971
	YGL176C	0.703995	0.0302201	YGL176C	5	23	O	0.660586	0.69449	0.662417	0.800713	1.09486	0.970202	0.672498	0.955259	0.0190678	0.147644	0.703995	0.0302201
	YPR013C	0.606908	0.030548	YPR013C	14	2	E	0.693939	0.669361	0.673958	1.21786	1.28507	0.853847	0.679086	1.11893	0.0130669	0.232014	0.606908	0.030548
	YCL074W	0.581143	0.0306003	YCL074W	2	23	I	0.679348	0.701494	0.717216	1.46707	1.20759	0.935569	0.699353	1.20341	0.0190242	0.265776	0.581143	0.0306003
ILV1	YER086W	1.23663	0.0306212	YER086W	SG	24	I	0.996673	0.948072	1.11796	0.874672	0.766289	0.835679	1.0209	0.825547	0.0874947	0.0548971	1.23663	0.0306212
	YPL088W	1.43414	0.0306831	YPL088W	13	12	F	0.599041	0.705472	0.745657	0.452089	0.41262	0.564841	0.68339	0.476517	0.0757611	0.078996	1.43414	0.0306831
CPD1	YGR247W	0.887613	0.0307971	YGR247W	6	12	M	0.643635	0.658796	0.676944	0.790637	0.718272	0.721089	0.659792	0.743333	0.0166768	0.0409912	0.887613	0.0307971
SHE10	YGL228W	0.456399	0.0308622	YGL228W	5	2	D	0.648753	0.65955	0.686114	1.72916	0.973806	1.66694	0.664806	1.45663	0.0192271	0.419297	0.456399	0.0308622
FEN2	YCR028C	0.535127	0.030946	YCR028C	SG	5	G	0.865849	0.864095	0.49471	1.12944	1.66171	1.3661	0.741551	1.38575	0.213773	0.266676	0.535127	0.030946
EAF3	YPR023C	0.761149	0.0310582	YPR023C	14	10	G	0.638098	0.686878	0.683222	0.799222	0.836612	1.00254	0.669399	0.879459	0.0271691	0.108221	0.761149	0.0310582
	YCR095C	1.23756	0.031164	YCR095C	2	16	F	0.61916	0.645008	0.58591	0.512734	0.43698	0.545222	0.616693	0.498312	0.0296263	0.0555436	1.23756	0.031164
SPE4	YLR146C	1.30499	0.0312334	YLR146C	9	3	I	0.719819	0.676949	0.698866	0.589584	0.438304	0.577977	0.698545	0.535288	0.0214367	0.0841908	1.30499	0.0312334
STP2	YHR006W	0.798319	0.0312748	YHR006W	6	7	K	0.650209	0.691394	0.68882	0.871512	0.921557	0.750304	0.676808	0.847791	0.0230712	0.088056	0.798319	0.0312748
SLY41	YOR307C	1.47996	0.0313642	YOR307C	13	10	O	0.621465	0.636824	0.726439	0.554515	0.42779	0.358765	0.661576	0.447023	0.0566954	0.0992822	1.47996	0.0313642
RAX2	YLR084C	1.23213	0.0313886	YLR084C	9	4	O	0.659695	0.681747	0.726774	0.49778	0.562738	0.618047	0.689405	0.559522	0.034189	0.0601979	1.23213	0.0313886
	YNL321W	1.18448	0.0314881	YNL321W	11	19	J	0.716042	0.707012	0.696301	0.661917	0.575163	0.552197	0.706452	0.596425	0.00988264	0.0578678	1.18448	0.0314881
	YJL107C	0.846335	0.0314922	YJL107C	14	19	O	0.737565	0.677854	0.697118	0.848698	0.883005	0.764396	0.704179	0.832033	0.0304751	0.0610354	0.846335	0.0314922
	YBR226C	1.21752	0.0315247	YBR226C	2	18	C	0.652133	0.655229	0.646598	0.600166	0.47687	0.527838	0.65132	0.534958	0.00437297	0.0619554	1.21752	0.0315247
VTA1	YLR181C	1.20854	0.0316197	YLR181C	9	7	M	0.661922	0.671619	0.670958	0.605904	0.485664	0.567049	0.668166	0.552872	0.00541786	0.0613611	1.20854	0.0316197
MNT4	YNR059W	0.860331	0.0316775	YNR059W	12	12	G	0.702446	0.655046	0.707936	0.784099	0.75803	0.85861	0.688476	0.800246	0.0290812	0.0521981	0.860331	0.0316775
RPS26B	YER131W	0.574954	0.0318645	YER131W	4	16	N	0.47723	0.508576	0.443309	0.633906	0.847722	1.00399	0.476372	0.828539	0.0326419	0.185786	0.574954	0.0318645
	YER121W	1.29874	0.031916	YER121W	4	6	L	0.70283	0.698377	0.686935	0.478071	0.495719	0.634037	0.696047	0.535942	0.00819969	0.0854095	1.29874	0.031916
	YMR111C	0.641041	0.0319715	YMR111C	10	10	J	0.570771	0.704543	0.624299	1.19097	0.860716	0.911637	0.633204	0.987775	0.0673292	0.177806	0.641041	0.0319715
	YJR115W	1.36293	0.0320955	YJR115W	8	6	C	0.650746	0.658438	0.62437	0.368845	0.532152	0.517676	0.644518	0.472891	0.0178675	0.0903967	1.36293	0.0320955
GCR2	YNL199C	1.34986	0.0321121	YNL199C	11	6	H	0.524949	0.464013	0.410872	0.32766	0.327935	0.381431	0.466612	0.345675	0.0570831	0.0309656	1.34986	0.0321121
TOS10	YGR153W	1.47933	0.0322204	YGR153W	5	9	N	0.680136	0.658475	0.686114	0.345069	0.577696	0.44591	0.674909	0.456225	0.0145422	0.116656	1.47933	0.0322204
	YMR253C	0.572228	0.0322762	YMR253C	11	6	C	0.697711	0.647998	0.65388	1.45798	0.936811	1.09961	0.66653	1.1648	0.0271631	0.266628	0.572228	0.0322762
	YNL046W	0.765076	0.0323003	YNL046W	11	11	E	0.648826	0.588984	0.559343	0.690504	0.865299	0.793184	0.599051	0.782996	0.045583	0.0878414	0.765076	0.0323003
ASI2	YNL159C	1.57239	0.0323118	YNL159C	11	12	D	0.689378	0.695441	0.693877	0.294674	0.562904	0.46442	0.692899	0.440666	0.00314759	0.135684	1.57239	0.0323118
SNQ2	YDR011W	1.87689	0.0323242	YDR011W	3	6	K	0.653467	0.666791	0.670859	0.222818	0.296826	0.541214	0.663706	0.353619	0.00909701	0.166622	1.87689	0.0323242
FPR3	YML074C	1.16031	0.0323636	YML074C	10	9	E	0.665418	0.666573	0.620755	0.571961	0.515855	0.59513	0.650916	0.560982	0.0261262	0.0407623	1.16031	0.0323636
FET5	YFL041W	1.14118	0.0326311	YFL041W	4	21	L	0.629331	0.663458	0.68026	0.610135	0.539459	0.579359	0.657683	0.576318	0.0259509	0.0354356	1.14118	0.0326311
CYB5	YNL111C	1.27599	0.0326934	YNL111C	14	23	J	0.708481	0.656091	0.668747	0.616543	0.480936	0.496044	0.677773	0.531174	0.0273366	0.0743161	1.27599	0.0326934
	YHR009C	1.54986	0.0327256	YHR009C	6	5	K	0.664999	0.663528	0.665068	0.374195	0.337765	0.574348	0.664531	0.428769	0.000870027	0.127384	1.54986	0.0327256
	YJL022W	1.16297	0.0327354	YJL022W	7	11	I	0.676984	0.673157	0.684277	0.562581	0.545536	0.641219	0.678139	0.583112	0.00564953	0.0510383	1.16297	0.0327354
SWM1	YDR260C	1.68544	0.0328128	YDR260C	3	8	J	0.601957	0.62352	0.601012	0.28988	0.278795	0.51501	0.608829	0.361228	0.0127312	0.133294	1.68544	0.0328128
LYP1	YNL268W	1.47362	0.0328667	YNL268W	11	11	B	0.652715	0.665934	0.534497	0.351849	0.506716	0.398986	0.617715	0.419184	0.0723715	0.0793842	1.47362	0.0328667
JID1	YPR061C	0.79364	0.0328915	YPR061C	14	2	K	0.676489	0.650252	0.622427	0.895636	0.836612	0.723737	0.649722	0.818662	0.027035	0.0873444	0.79364	0.0328915
CAF4	YKR036C	0.825135	0.0330306	YKR036C	8	22	N	0.71038	0.69136	0.683564	0.925278	0.833117	0.768833	0.695101	0.84241	0.0137939	0.0786353	0.825135	0.0330306
RPL9B	YNL067W	1.62141	0.0330402	YNL067W	11	5	G	0.724375	0.697177	0.681151	0.283679	0.571077	0.442077	0.700901	0.432277	0.0218514	0.143949	1.62141	0.0330402
PEX5	YDR244W	1.18555	0.0331452	YDR244W	3	16	H	0.747504	0.67044	0.667069	0.629515	0.561751	0.567418	0.695004	0.586228	0.0454974	0.0375947	1.18555	0.0331452
FLO8	YER109C	0.73668	0.0331508	YER109C	4	6	J	0.709465	0.685423	0.684154	0.821437	1.08517	0.915573	0.693014	0.940726	0.0142612	0.133652	0.73668	0.0331508
ORM2	YLR350W	0.850005	0.0331614	YLR350W	9	17	F	0.668602	0.688676	0.61456	0.75687	0.733603	0.829324	0.657279	0.773266	0.0383333	0.0499225	0.850005	0.0331614
CYT1	YOR065W	0.714878	0.033229	YOR065W	12	10	L	0.700873	0.631834	0.651511	1.08369	0.86632	0.825586	0.661406	0.9252	0.0355673	0.138763	0.714878	0.033229
	YNR014W	0.871418	0.0333112	YNR014W	11	7	N	0.706043	0.707591	0.635094	0.789462	0.816262	0.745306	0.682909	0.783676	0.0414165	0.0358298	0.871418	0.0333112
	YOL114C	1.75233	0.0334249	YOL114C	12	23	M	0.713988	0.742801	0.760871	0.255125	0.596915	0.413511	0.73922	0.42185	0.023646	0.171048	1.75233	0.0334249
	YNL176C	0.727108	0.0335508	YNL176C	11	10	F	0.708265	0.668827	0.65691	1.08853	0.869385	0.839467	0.678001	0.932462	0.0268784	0.135988	0.727108	0.0335508
	YGR045C	0.438974	0.0336565	YGR045C	5	9	B	0.638464	0.628911	0.59849	1.64146	0.917727	1.69132	0.621955	1.41684	0.0208749	0.43296	0.438974	0.0336565
TES1	YJR019C	1.59219	0.033675	YJR019C	7	19	F	0.640497	0.660871	0.670654	0.55181	0.288031	0.398718	0.657341	0.412853	0.0153857	0.132457	1.59219	0.033675
SNF11	YDR073W	1.65092	0.0336807	YDR073W	3	23	C	0.752895	0.695465	0.72717	0.361268	0.615845	0.340652	0.725176	0.439255	0.028767	0.153279	1.65092	0.0336807
SPS2	YDR522C	1.48655	0.0336901	YDR522C	4	10	M	0.662508	0.681481	0.675254	0.388267	0.37908	0.590992	0.673081	0.45278	0.00967146	0.119784	1.48655	0.0336901
ARP6	YLR085C	1.44415	0.0337468	YLR085C	9	2	O	0.669716	0.702535	0.61456	0.351914	0.468949	0.554906	0.66227	0.45859	0.0444574	0.101892	1.44415	0.0337468
	YGL059W	1.50174	0.0337664	YGL059W	5	2	O	0.654412	0.629449	0.682808	0.348882	0.568795	0.391913	0.655556	0.43653	0.026698	0.116548	1.50174	0.0337664
HRT3	YLR097C	0.825475	0.0337822	YLR097C	9	5	C	0.704231	0.696138	0.719797	0.762991	0.904467	0.900964	0.706722	0.856141	0.0120244	0.0806893	0.825475	0.0337822
	YGR051C	1.15847	0.0338297	YGR051C	5	3	B	0.662129	0.6574	0.694381	0.528089	0.593719	0.616609	0.671304	0.579472	0.0201249	0.0459476	1.15847	0.0338297
	YBR100W	1.33199	0.0338859	YBR100W	1	8	L	1.07059	1.07689	1.00375	0.63851	0.907639	0.819662	1.05041	0.788604	0.0405306	0.137226	1.33199	0.0338859
ADH7	YCR105W	0.629454	0.0338892	YCR105W	2	2	F	0.683012	0.681589	0.70894	1.19737	1.25292	0.843909	0.691181	1.09806	0.0153968	0.221851	0.629454	0.0338892
CYC7	YEL039C	1.15292	0.0338945	YEL039C	4	17	G	0.646175	0.62685	0.666355	0.546744	0.526962	0.608443	0.64646	0.560716	0.0197539	0.0424993	1.15292	0.0338945
ELC1	YPL046C	1.41843	0.0339905	YPL046C	13	3	O	0.641327	0.674213	0.721314	0.584536	0.470266	0.381188	0.678951	0.478663	0.0402039	0.101934	1.41843	0.0339905
REC8	YPR007C	1.2658	0.034237	YPR007C	14	10	E	0.649732	0.683162	0.66122	0.607663	0.462379	0.505338	0.664705	0.525126	0.0169856	0.0746359	1.2658	0.034237
CPR6	YLR216C	1.13899	0.0345951	YLR216C	9	4	B	0.723159	0.696138	0.715727	0.591624	0.676957	0.605904	0.711675	0.624829	0.0139588	0.0457061	1.13899	0.0345951
TIM13	YGR181W	0.716327	0.0346123	YGR181W	6	22	E	0.711012	0.621991	0.698537	1.01395	1.03727	0.784832	0.67718	0.94535	0.0482001	0.139502	0.716327	0.0346123
PGD1	YGL025C	7.56564	0.0346143	YGL025C	SG	4	I	0.623996	0.747156	0.260059	0.138215	0.0381028	0.0392905	0.543737	0.0718693	0.253273	0.0574598	7.56564	0.0346143
	YLR391W	0.849676	0.0346393	YLR391W	9	15	L	0.678623	0.700403	0.669214	0.76197	0.770747	0.877894	0.682746	0.803537	0.0159982	0.064544	0.849676	0.0346393
	YIR035C	0.850733	0.0346483	YIR035C	7	21	G	0.644934	0.682883	0.683229	0.857543	0.74434	0.762015	0.670349	0.787966	0.0220103	0.0609003	0.850733	0.0346483
	YNR025C	1.68242	0.0346701	YNR025C	12	12	C	0.686708	0.66184	0.581706	0.231719	0.43316	0.48243	0.643418	0.382436	0.0548716	0.132829	1.68242	0.0346701
RPS22A	YJL190C	0.807615	0.0347136	YJL190C	7	18	N	0.6829	0.675716	0.665415	0.768889	0.935317	0.801977	0.674677	0.835394	0.00878897	0.0881027	0.807615	0.0347136
PRR2	YDL214C	0.793585	0.0347531	YDL214C	3	6	E	0.593571	0.683474	0.631333	0.780945	0.889092	0.73472	0.636126	0.801586	0.0451426	0.0792288	0.793585	0.0347531
ZEO1	YOL109W	0.512787	0.0347632	YOL109W	12	11	K	0.690905	0.685053	0.721897	1.19838	1.78282	1.10988	0.699285	1.36369	0.0198002	0.365664	0.512787	0.0347632
SNL1	YIL016W	1.19762	0.0348198	YIL016W	6	3	H	0.649661	0.664579	0.662369	0.482832	0.595259	0.572356	0.65887	0.550149	0.0080512	0.0594123	1.19762	0.0348198
	YKR018C	0.800153	0.0348369	YKR018C	8	12	J	0.539324	0.680026	0.683049	0.80576	0.758405	0.813381	0.634133	0.792515	0.0821212	0.0297854	0.800153	0.0348369
FMP32	YFL046W	1.08536	0.0348473	YFL046W	4	13	L	0.694663	0.664022	0.68026	0.615417	0.608194	0.654978	0.679648	0.626196	0.0153301	0.0251859	1.08536	0.0348473
	YHL037C	0.652892	0.0348874	YHL037C	6	13	I	0.660616	0.678249	0.571678	1.11413	1.03727	0.774872	0.636848	0.975426	0.0571234	0.177886	0.652892	0.0348874
GUF1	YLR289W	0.770001	0.0349171	YLR289W	9	8	L	0.632973	0.671619	0.587233	0.879275	0.709459	0.86818	0.630609	0.818971	0.0422424	0.0950027	0.770001	0.0349171
	YJL185C	0.877079	0.0349749	YJL185C	7	4	L	0.659233	0.608656	0.633454	0.70012	0.696596	0.771097	0.633781	0.722604	0.0252899	0.042033	0.877079	0.0349749
	YLR287C	1.1846	0.0349898	YLR287C	9	12	L	0.644107	0.632175	0.633747	0.556942	0.579453	0.475981	0.636676	0.537459	0.00648327	0.0544181	1.1846	0.0349898
	YFL015C	0.751079	0.035075	YFL015C	4	13	H	0.646175	0.651068	0.716971	0.845208	1.02685	0.809706	0.671404	0.89392	0.0395374	0.116479	0.751079	0.035075
ENT1	YDL161W	0.70006	0.0351255	YDL161W	2	19	L	0.715462	0.672982	0.733215	1.1944	0.95918	0.877096	0.70722	1.01023	0.0309509	0.164698	0.70006	0.0351255
	YJR024C	1.23528	0.0351259	YJR024C	7	13	F	0.667615	0.667526	0.687421	0.600695	0.5698	0.466836	0.674187	0.545777	0.0114606	0.0700881	1.23528	0.0351259
	YIL059C	0.574973	0.0351601	YIL059C	6	3	N	0.624463	0.653012	0.618103	1.27226	1.22179	0.802759	0.631859	1.09894	0.0185927	0.257737	0.574973	0.0351601
DLD2	YDL178W	0.467716	0.0351897	YDL178W	2	15	N	0.728023	0.719784	0.722733	1.74567	1.8694	1.02565	0.723513	1.54691	0.00417446	0.455642	0.467716	0.0351897
HMO1	YDR174W	4.61089	0.0352708	YDR174W	3	7	O	0.228204	0.524466	0.323247	0.112491	0.0402241	0.0806277	0.358639	0.0777808	0.151268	0.0362173	4.61089	0.0352708
ATG20	YDL113C	1.15833	0.0352829	YDL113C	2	21	F	0.698714	0.713867	0.702871	0.614984	0.658189	0.553124	0.70515	0.608766	0.00782941	0.0528082	1.15833	0.0352829
DCC1	YCL016C	1.49289	0.0353888	YCL016C	2	10	O	0.680919	0.705259	0.681907	0.337871	0.458738	0.588682	0.689361	0.461764	0.0137768	0.125433	1.49289	0.0353888
	YNL193W	1.29498	0.0354475	YNL193W	11	18	H	0.681601	0.668248	0.598734	0.472798	0.580271	0.451652	0.649528	0.501574	0.0444926	0.0689692	1.29498	0.0354475
UFD2	YDL190C	0.901277	0.0354527	YDL190C	3	12	C	0.660056	0.657928	0.664361	0.687924	0.747614	0.763948	0.660782	0.733162	0.00327744	0.0400195	0.901277	0.0354527
SHG1	YBR258C	1.33793	0.0354604	YBR258C	2	20	G	0.632244	0.656843	0.668114	0.46235	0.413408	0.587101	0.6524	0.48762	0.018343	0.0895614	1.33793	0.0354604
DCI1	YOR180C	0.859348	0.0355655	YOR180C	14	20	D	0.702083	0.716604	0.727226	0.759895	0.879912	0.857332	0.715304	0.83238	0.0126219	0.0637806	0.859348	0.0355655
SCW4	YGR279C	1.73848	0.0355948	YGR279C	6	6	O	0.615699	0.667734	0.65751	0.245037	0.333595	0.537829	0.646981	0.372154	0.0275692	0.150156	1.73848	0.0355948
	YLR114C	0.748932	0.0357961	YLR114C	9	3	E	0.734293	0.707332	0.705843	0.844594	0.920253	1.10253	0.715823	0.955792	0.0160134	0.132588	0.748932	0.0357961
	YHL012W	1.26545	0.0358246	YHL012W	6	15	E	0.687457	0.659847	0.645634	0.570949	0.438886	0.565052	0.664313	0.524962	0.0212662	0.0746025	1.26545	0.0358246
HIR1	YBL008W	1.47797	0.0359508	YBL008W	1	12	O	0.995547	0.966274	0.954092	0.48214	0.660902	0.829872	0.971971	0.657638	0.0213068	0.173889	1.47797	0.0359508
PEX13	YLR191W	1.22811	0.0359619	YLR191W	9	11	O	0.670829	0.659359	0.664562	0.477379	0.613812	0.53305	0.664917	0.541414	0.00574316	0.0685998	1.22811	0.0359619
	YHR140W	1.3312	0.0360503	YHR140W	6	6	L	0.694031	0.692971	0.673705	0.47559	0.448269	0.624147	0.686902	0.516002	0.0114412	0.0946476	1.3312	0.0360503
YAT2	YER024W	0.720879	0.0360516	YER024W	4	13	M	0.718653	0.682044	0.678035	0.832002	0.928953	1.12265	0.692911	0.961203	0.0223831	0.147985	0.720879	0.0360516
	YHR139C-A	1.29429	0.0360844	YHR139C-A	6	8	L	0.694578	0.6956	0.68936	0.497317	0.473288	0.636099	0.693179	0.535568	0.00334675	0.0878873	1.29429	0.0360844
	YFR018C	0.44615	0.0361265	YFR018C	5	10	C	0.690426	0.652563	0.655253	1.80351	0.963124	1.71222	0.66608	1.49295	0.0211265	0.461109	0.44615	0.0361265
BDF2	YDL070W	0.562829	0.0362009	YDL070W	2	10	N	0.317692	0.395935	0.195303	0.480132	0.634618	0.500182	0.302977	0.538311	0.101122	0.0840047	0.562829	0.0362009
ASI1	YMR119W	1.53345	0.0362466	YMR119W	10	2	J	0.672344	0.667628	0.694584	0.322003	0.581953	0.422824	0.678185	0.44226	0.0143961	0.13106	1.53345	0.0362466
MAG2	YLR427W	1.40992	0.0362876	YLR427W	10	4	C	0.712742	0.675011	0.689859	0.371995	0.510107	0.591464	0.692537	0.491189	0.0190076	0.110951	1.40992	0.0362876
	YDL118W	1.60361	0.0364671	YDL118W	2	15	F	0.500352	0.577226	0.547842	0.404556	0.213957	0.395088	0.541807	0.337867	0.0387907	0.107414	1.60361	0.0364671
STD1	YOR047C	1.31614	0.0364776	YOR047C	12	12	J	0.689856	0.62787	0.663145	0.407263	0.533526	0.56427	0.66029	0.501687	0.0310912	0.0832053	1.31614	0.0364776
	YPL062W	0.663207	0.0364999	YPL062W	13	20	D	0.796373	0.799861	0.853278	0.987178	1.44417	1.26208	0.816504	1.23114	0.0318948	0.230062	0.663207	0.0364999
	YOR015W	1.52495	0.0365848	YOR015W	12	4	D	0.678315	0.70317	0.727133	0.332364	0.451648	0.59873	0.702872	0.460914	0.0244103	0.133424	1.52495	0.0365848
AGX1	YFL030W	1.23275	0.036671	YFL030W	4	15	J	0.675268	0.674722	0.70529	0.625982	0.556122	0.485126	0.685094	0.555743	0.0174929	0.0704291	1.23275	0.036671
SNF4	YGL115W	0.668879	0.0366847	YGL115W	5	19	G	0.480005	0.466039	0.323493	0.695858	0.658699	0.543452	0.423179	0.632669	0.0866126	0.0794668	0.668879	0.0366847
RPL14A	YKL006W	0.888525	0.0367203	YKL006W	8	6	I	0.692594	0.680026	0.641356	0.789138	0.764748	0.712765	0.671325	0.75555	0.0267042	0.0390087	0.888525	0.0367203
AEP3	YPL005W	0.462953	0.0367223	YPL005W	SG	18	P	0.677359	0.783258	0.267532	0.968534	1.28491	1.47944	0.57605	1.24429	0.27238	0.257863	0.462953	0.0367223
HIS1	YER055C	0.924294	0.0368244	YER055C	4	6	B	0.649237	0.669654	0.670804	0.734275	0.733165	0.685225	0.663232	0.717555	0.0121332	0.0280037	0.924294	0.0368244
ESBP6	YNL125C	1.45353	0.0368973	YNL125C	11	9	O	0.705488	0.699491	0.716299	0.545366	0.344281	0.569752	0.707093	0.486466	0.00851814	0.123739	1.45353	0.0368973
CWP1	YKL096W	0.908516	0.0369176	YKL096W	8	17	G	0.704103	0.676248	0.685108	0.723442	0.795761	0.75424	0.688486	0.757814	0.0142312	0.0362915	0.908516	0.0369176
PUS7	YOR243C	1.20512	0.0373323	YOR243C	13	12	G	0.671439	0.670535	0.654692	0.483876	0.564319	0.608619	0.665555	0.552271	0.00941869	0.0632382	1.20512	0.0373323
	YGR150C	0.664627	0.037359	YGR150C	SG	6	M	0.890809	0.890779	0.593353	1.18101	1.34207	1.05027	0.791647	1.19111	0.171727	0.146162	0.664627	0.037359
	YIL025C	0.688042	0.0373948	YIL025C	6	15	J	0.631584	0.666156	0.653192	1.08637	0.986191	0.76292	0.650311	0.945161	0.0174652	0.165583	0.688042	0.0373948
UGA3	YDL170W	0.856708	0.0377395	YDL170W	2	9	L	0.73221	0.712791	0.739836	0.772065	0.888465	0.889739	0.728279	0.85009	0.0139444	0.0675744	0.856708	0.0377395
VTC2	YFL004W	1.21577	0.037742	YFL004W	14	13	B	0.659039	0.6752	0.662957	0.607663	0.476297	0.558776	0.665732	0.547578	0.0084306	0.0663948	1.21577	0.037742
	YDR314C	0.463981	0.0377529	YDR314C	3	7	B	0.746905	0.707455	0.684395	2.06593	1.35236	1.19127	0.712919	1.53652	0.0316112	0.465504	0.463981	0.0377529
VAC17	YCL063W	1.25368	0.0378301	YCL063W	2	7	G	0.694526	0.650926	0.63777	0.521625	0.460551	0.599744	0.661074	0.527307	0.0297079	0.0697701	1.25368	0.0378301
	YPR038W	0.856428	0.0379214	YPR038W	14	12	I	0.632281	0.66883	0.665273	0.789073	0.808777	0.698179	0.655461	0.765343	0.0201531	0.0589941	0.856428	0.0379214
	YAR037W	1.25095	0.0380676	YAR037W	1	12	M	1.03786	1.05871	1.06562	0.70656	0.892218	0.929048	1.05406	0.842609	0.014452	0.119252	1.25095	0.0380676
	YML048W-A	1.45173	0.0381348	YML048W-A	10	4	O	0.661378	0.675011	0.655012	0.471978	0.566147	0.333615	0.6638	0.457247	0.0102173	0.116964	1.45173	0.0381348
	YLL049W	1.15217	0.0382307	YLL049W	9	16	C	0.668602	0.694539	0.69247	0.554902	0.650028	0.579191	0.685204	0.594707	0.0144146	0.0494244	1.15217	0.0382307
SGE1	YPR198W	1.43834	0.0383028	YPR198W	14	15	M	0.710226	0.684224	0.666431	0.591171	0.357223	0.484427	0.68696	0.477607	0.0220255	0.117123	1.43834	0.0383028
FMP41	YNL168C	1.51449	0.0384696	YNL168C	11	22	F	0.711598	0.692548	0.762355	0.347451	0.617049	0.466016	0.722167	0.476839	0.0360838	0.135124	1.51449	0.0384696
UGA4	YDL210W	0.843624	0.0385276	YDL210W	3	12	E	0.707973	0.646459	0.609133	0.724699	0.81974	0.783097	0.654522	0.775845	0.0499106	0.0479335	0.843624	0.0385276
	YNR047W	1.85826	0.0386224	YNR047W	12	8	E	0.636346	0.627304	0.63406	0.311299	0.190168	0.51976	0.63257	0.340409	0.00470138	0.166714	1.85826	0.0386224
	YMR052C-A	0.651025	0.0386905	YMR052C-A	10	20	D	0.72717	0.698742	0.714075	1.1204	0.866463	1.30024	0.713329	1.0957	0.0142287	0.217942	0.651025	0.0386905
	YCR045C	1.18794	0.03874	YCR045C	2	19	O	0.697667	0.679975	0.722181	0.625358	0.520387	0.621869	0.699941	0.589204	0.0211945	0.0596235	1.18794	0.03874
PDR3	YBL005W	1.16891	0.0389904	YBL005W	1	16	O	1.12009	1.11955	1.13482	0.857139	1.03211	0.997596	1.12482	0.962281	0.00866165	0.092677	1.16891	0.0389904
CAJ1	YER048C	0.379275	0.0390081	YER048C	4	18	B	0.626269	0.640367	0.662461	2.10774	1.97455	1.00399	0.643032	1.69542	0.0182427	0.602492	0.379275	0.0390081
TSL1	YML100W	1.18519	0.0391719	YML100W	10	11	G	0.712742	0.663409	0.666824	0.580783	0.517292	0.625681	0.680992	0.574585	0.0275494	0.05446	1.18519	0.0391719
	YOR271C	0.395576	0.0392045	YOR271C	13	2	I	0.611214	0.555919	0.649567	1.71652	1.94174	0.934284	0.605567	1.53085	0.0470789	0.528771	0.395576	0.0392045
	YDL109C	1.33371	0.0392624	YDL109C	2	5	D	0.690863	0.675134	0.673079	0.474205	0.435167	0.619499	0.679692	0.509623	0.00972858	0.0971361	1.33371	0.0392624
	YIL015C-A	0.747337	0.0393872	YIL015C-A	6	7	H	0.65733	0.686662	0.682342	0.986184	0.971596	0.753624	0.675445	0.903802	0.0158359	0.130262	0.747337	0.0393872
	YNL165W	1.43728	0.0394361	YNL165W	11	6	D	0.694933	0.67577	0.699937	0.431015	0.617049	0.392602	0.690213	0.480222	0.0127562	0.120042	1.43728	0.0394361
	YLR456W	1.15408	0.0396208	YLR456W	10	20	I	0.717936	0.698742	0.732975	0.579312	0.679664	0.603685	0.716551	0.620887	0.0171586	0.0523406	1.15408	0.0396208
PMT3	YOR321W	0.789103	0.0397095	YOR321W	13	9	C	0.671439	0.668696	0.730923	0.759368	0.940531	0.924674	0.690353	0.874858	0.0351619	0.100331	0.789103	0.0397095
GPA1	YHR005C	0.635112	0.0397146	YHR005C	6	9	K	0.6524	0.677198	0.678024	1.20587	1.15507	0.800103	0.669207	1.05368	0.0145615	0.221071	0.635112	0.0397146
NRG2	YBR066C	0.892351	0.0399536	YBR066C	1	10	H	1.07538	1.08716	1.07457	1.1583	1.1742	1.29512	1.07904	1.20921	0.00704292	0.0748302	0.892351	0.0399536
SPO75	YLL005C	0.896025	0.0399743	YLL005C	8	15	J	0.615174	0.659517	0.667093	0.73769	0.684397	0.745023	0.647261	0.72237	0.0280452	0.0330896	0.896025	0.0399743
GYP8	YFL027C	1.53914	0.0401753	YFL027C	4	19	J	0.638519	0.617839	0.698059	0.567874	0.354085	0.347848	0.651472	0.423269	0.0416496	0.125271	1.53914	0.0401753
APL5	YPL195W	0.685831	0.0402212	YPL195W	13	5	F	0.721412	0.642954	0.581023	1.05958	1.01031	0.766647	0.648463	0.945514	0.0703565	0.15685	0.685831	0.0402212
MMS4	YBR098W	1.12609	0.0402222	YBR098W	1	12	L	1.07937	1.03896	1.03794	0.968624	0.973729	0.860499	1.05209	0.934284	0.0236324	0.0639506	1.12609	0.0402222
KTR1	YOR099W	1.54874	0.0402241	YOR099W	12	23	D	0.684085	0.707133	0.750401	0.458756	0.319587	0.604473	0.713873	0.460939	0.0336676	0.142455	1.54874	0.0402241
	YDR133C	0.497896	0.040343	YDR133C	3	19	K	0.694796	0.696507	0.677898	1.81283	1.33017	1.01289	0.689734	1.3853	0.0102858	0.402811	0.497896	0.040343
ASF1	YJL115W	2.22031	0.0403847	YJL115W	7	20	D	0.338245	0.369084	0.312797	0.26182	0.053223	0.14441	0.340042	0.153151	0.0281865	0.104573	2.22031	0.0403847
SCT1	YBL011W	1.53352	0.0404077	YBL011W	1	6	O	0.985967	0.977335	0.938624	0.443048	0.829432	0.619851	0.967309	0.630777	0.0252136	0.193424	1.53352	0.0404077
HXT4	YHR092C	0.61459	0.0404775	YHR092C	6	18	F	0.660069	0.663528	0.588952	1.24933	1.06646	0.796119	0.637516	1.0373	0.0420931	0.228007	0.61459	0.0404775
GDH1	YOR375C	1.15958	0.0405179	YOR375C	13	9	I	0.6535	0.715278	0.613694	0.575707	0.555217	0.578722	0.660824	0.569882	0.0511868	0.0127895	1.15958	0.0405179
AAC1	YMR056C	1.35228	0.0405495	YMR056C	10	10	D	0.704085	0.663409	0.641427	0.470507	0.413833	0.601241	0.669641	0.495194	0.0317904	0.0961116	1.35228	0.0405495
PPG1	YNR032W	1.45052	0.0406123	YNR032W	12	20	E	0.721857	0.69864	0.662563	0.596851	0.353923	0.485301	0.694353	0.478692	0.0298784	0.121599	1.45052	0.0406123
	YDL172C	1.91288	0.0406583	YDL172C	2	5	L	0.675685	0.62618	0.669769	0.217838	0.262913	0.549963	0.657211	0.343571	0.0270362	0.180156	1.91288	0.0406583
	YPR152C	1.20856	0.0407069	YPR152C	14	3	G	0.688122	0.676262	0.701171	0.646989	0.519597	0.542512	0.688518	0.569699	0.0124592	0.0679087	1.20856	0.0407069
ARL3	YPL051W	0.534499	0.0407178	YPL051W	13	18	B	0.761135	0.755118	0.803311	1.1108	1.87499	1.35391	0.773188	1.44657	0.0262602	0.390434	0.534499	0.0407178
UBA3	YPR066W	1.6755	0.040724	YPR066W	14	14	M	0.67707	0.643882	0.624164	0.376776	0.242788	0.54135	0.648372	0.386971	0.0267378	0.149542	1.6755	0.040724
MHT1	YLL062C	0.712231	0.0408749	YLL062C	9	14	E	0.63186	0.696138	0.693052	1.09756	0.789319	0.950748	0.673683	0.945877	0.0362531	0.15418	0.712231	0.0408749
	YKL077W	1.20336	0.0409509	YKL077W	8	17	E	0.691548	0.659517	0.671725	0.492321	0.620256	0.568368	0.674264	0.560315	0.0161655	0.0643469	1.20336	0.0409509
MNN5	YJL186W	1.09886	0.041062	YJL186W	7	2	L	0.663671	0.632716	0.647601	0.566724	0.578409	0.623962	0.647996	0.589698	0.0154812	0.0302428	1.09886	0.041062
AZR1	YGR224W	1.41088	0.041086	YGR224W	6	8	I	0.62775	0.675095	0.674245	0.508181	0.34402	0.549117	0.65903	0.467106	0.0270926	0.108543	1.41088	0.041086
RPL34A	YER056C-A	0.83846	0.0411113	YER056C-A	4	2	B	0.651279	0.61108	0.609064	0.792383	0.770656	0.668938	0.623808	0.743992	0.0238122	0.0659004	0.83846	0.0411113
	YIL024C	0.732042	0.0411212	YIL024C	6	17	J	0.643088	0.649332	0.696918	1.0393	0.915302	0.76292	0.663112	0.905839	0.0294424	0.138431	0.732042	0.0411212
SAP30	YMR263W	0.82803	0.0414334	YMR263W	11	12	E	0.656603	0.62312	0.536315	0.76967	0.73249	0.691044	0.605346	0.731068	0.0620825	0.0393326	0.82803	0.0414334
FMP16	YDR070C	0.798885	0.0414418	YDR070C	3	6	O	0.641488	0.673568	0.651367	0.910742	0.72126	0.829458	0.655474	0.820486	0.0164299	0.0950587	0.798885	0.0414418
AFT2	YPL202C	1.20773	0.0414686	YPL202C	13	13	H	0.691941	0.698116	0.659817	0.498004	0.570387	0.628907	0.683291	0.565766	0.0205627	0.0655736	1.20773	0.0414686
SLX9	YGR081C	0.777742	0.0416898	YGR081C	5	17	F	0.651326	0.678902	0.632107	0.890316	0.718338	0.914463	0.654111	0.841039	0.0235213	0.106946	0.777742	0.0416898
CIK1	YMR198W	0.83548	0.0416987	YMR198W	10	15	J	0.615209	0.647061	0.673321	0.848384	0.715587	0.752773	0.645197	0.772248	0.029101	0.068507	0.83548	0.0416987
	YGR266W	0.640506	0.0417568	YGR266W	6	16	O	0.680884	0.678775	0.716891	1.09482	1.29998	0.847246	0.692183	1.08068	0.0214237	0.226697	0.640506	0.0417568
SGA1	YIL099W	0.804548	0.0418987	YIL099W	7	16	G	0.670574	0.688002	0.688469	0.940398	0.747471	0.856472	0.682348	0.848113	0.0101996	0.0967346	0.804548	0.0418987
MUM3	YOR298W	0.446909	0.0419801	YOR298W	13	6	M	0.558678	0.626405	0.622662	1.85074	1.12864	1.06562	0.602582	1.34833	0.0380676	0.436237	0.446909	0.0419801
PTR2	YKR093W	0.86966	0.0421463	YKR093W	8	23	H	0.675855	0.678947	0.669666	0.757478	0.84228	0.728126	0.674823	0.775961	0.00472546	0.0592793	0.86966	0.0421463
BSC2	YDR275W	1.10477	0.0422031	YDR275W	3	10	L	0.650472	0.680346	0.684395	0.618699	0.57146	0.633935	0.671738	0.608031	0.0185273	0.0325751	1.10477	0.0422031
	YGL160W	0.779306	0.0422726	YGL160W	5	5	K	0.702773	0.711691	0.72414	0.995172	0.778867	0.970202	0.712868	0.914747	0.010732	0.118336	0.779306	0.0422726
BNR1	YIL159W	0.823946	0.0423065	YIL159W	7	6	M	0.648386	0.632716	0.647077	0.750661	0.718511	0.871004	0.642726	0.780059	0.00869366	0.0803844	0.823946	0.0423065
CPA2	YJR109C	1.52523	0.0423764	YJR109C	11	11	G	0.721042	0.718584	0.707209	0.338655	0.625222	0.443672	0.715611	0.469183	0.0073799	0.144977	1.52523	0.0423764
NIT2	YJL126W	1.30065	0.0424188	YJL126W	7	8	D	0.674518	0.673157	0.680609	0.548496	0.594063	0.416883	0.676095	0.519814	0.00396862	0.0920066	1.30065	0.0424188
	YGL230C	1.55525	0.0424234	YGL230C	5	20	F	0.660072	0.693415	0.67399	0.297408	0.579477	0.426749	0.675826	0.434545	0.0167472	0.141196	1.55525	0.0424234
ECM17	YJR137C	0.896496	0.0424377	YJR137C	8	14	G	0.688409	0.6919	0.684594	0.82159	0.743603	0.738111	0.688301	0.767768	0.00365416	0.0466922	0.896496	0.0424377
	YHR159W	1.33146	0.0428593	YHR159W	6	2	N	0.674311	0.681404	0.65859	0.410407	0.496223	0.606219	0.671435	0.504283	0.0116756	0.0981546	1.33146	0.0428593
GGA2	YHR108W	0.553326	0.042875	YHR108W	6	20	H	0.666642	0.643022	0.686661	1.46177	1.29685	0.849238	0.665442	1.20262	0.0218441	0.316953	0.553326	0.042875
PSD2	YGR170W	1.21067	0.0428805	YGR170W	6	12	C	0.638705	0.637765	0.625661	0.593883	0.465991	0.511269	0.634043	0.523715	0.00727508	0.0648482	1.21067	0.0428805
NAB6	YML117W	1.30443	0.0429434	YML117W	10	7	I	0.68504	0.665519	0.722934	0.458745	0.632245	0.49859	0.691164	0.52986	0.0291937	0.0908789	1.30443	0.0429434
MDL2	YPL270W	0.66818	0.0430353	YPL270W	14	8	C	0.657875	0.709703	0.687854	1.21025	0.813416	1.0525	0.685144	1.02539	0.0260201	0.199801	0.66818	0.0430353
API2	YDR525W	0.642179	0.0430497	YDR525W	4	6	M	0.691091	0.665148	0.645774	0.795024	1.21847	1.10404	0.667338	1.03918	0.0227373	0.219048	0.642179	0.0430497
	YBR099C	1.19834	0.0434303	YBR099C	1	10	L	1.08097	1.07057	1.0412	0.778954	0.982541	0.902795	1.06424	0.888097	0.0206264	0.102587	1.19834	0.0434303
	YGR228W	1.52837	0.0434535	YGR228W	6	22	K	0.651304	0.598331	0.634298	0.315048	0.363827	0.553764	0.627978	0.41088	0.0270459	0.126122	1.52837	0.0434535
	YLR112W	1.21955	0.043465	YLR112W	9	7	E	0.689757	0.686011	0.675609	0.632425	0.562738	0.486909	0.683792	0.560691	0.00733021	0.0727796	1.21955	0.043465
RPP1A	YDL081C	0.655099	0.0434944	YDL081C	2	17	B	0.617066	0.628332	0.612392	1.03584	1.07704	0.723012	0.619263	0.945297	0.0081939	0.193603	0.655099	0.0434944
PPA2	YMR267W	0.638545	0.0435411	YMR267W	SG	2	F	0.6283	0.649837	0.370659	0.822068	0.785341	0.974707	0.549599	0.860705	0.15534	0.100422	0.638545	0.0435411
MDH3	YDL078C	0.512352	0.0435788	YDL078C	2	23	B	0.690863	0.714405	0.734319	1.52042	1.71528	0.94031	0.713195	1.392	0.0217531	0.403129	0.512352	0.0435788
SEL1	YML013W	1.27067	0.0435855	YML013W	10	10	K	0.66715	0.685558	0.699309	0.635185	0.504359	0.475371	0.684006	0.538305	0.0161358	0.0851431	1.27067	0.0435855
	YPL109C	0.730466	0.0436538	YPL109C	13	22	J	0.730382	0.731214	0.722596	0.833538	1.15291	1.00369	0.728064	0.996712	0.00475396	0.1598	0.730466	0.0436538
	YDL206W	1.35411	0.0436781	YDL206W	3	14	E	0.6924	0.663663	0.664361	0.536494	0.575621	0.379958	0.673475	0.497358	0.0163933	0.103536	1.35411	0.0436781
DAL4	YIR028W	1.18691	0.0437102	YIR028W	7	13	E	0.664657	0.673157	0.680085	0.585781	0.617544	0.496808	0.672633	0.566711	0.00772758	0.0625861	1.18691	0.0437102
STI1	YOR027W	1.4119	0.0438588	YOR027W	12	4	F	0.648937	0.660708	0.687577	0.468119	0.359206	0.587243	0.66574	0.471523	0.0198054	0.114057	1.4119	0.0438588
	YKL033W-A	1.15251	0.0438739	YKL033W-A	8	18	M	0.685794	0.680026	0.665549	0.527147	0.620961	0.614452	0.677123	0.58752	0.0104303	0.0523857	1.15251	0.0438739
	YOR051C	1.25416	0.0439019	YOR051C	12	6	J	0.685135	0.644855	0.652674	0.496206	0.470137	0.614523	0.660888	0.526955	0.021359	0.0769482	1.25416	0.0439019
FUI1	YBL042C	0.849875	0.0439843	YBL042C	1	17	E	0.871004	0.956793	0.924785	1.17857	1.01889	1.04135	0.917527	1.0796	0.0433526	0.0864372	0.849875	0.0439843
	YBR242W	1.31728	0.0440134	YBR242W	2	14	E	0.636431	0.67621	0.657632	0.527553	0.395276	0.572878	0.656758	0.498569	0.0199037	0.0922803	1.31728	0.0440134
SDP1	YIL113W	0.864967	0.0440408	YIL113W	7	20	I	0.67797	0.705919	0.685325	0.865829	0.783475	0.742942	0.689738	0.797415	0.0144876	0.0626183	0.864967	0.0440408
SAP185	YJL098W	0.872989	0.0441882	YJL098W	7	14	B	0.653316	0.652168	0.650744	0.807831	0.737296	0.695713	0.652076	0.746946	0.00128848	0.0566783	0.872989	0.0441882
CPR2	YHR057C	1.3838	0.0442147	YHR057C	6	8	B	0.675954	0.664053	0.505819	0.401958	0.461821	0.470102	0.615275	0.444627	0.0949788	0.0371839	1.3838	0.0442147
ADE16	YLR028C	0.883726	0.044227	YLR028C	9	20	I	0.696438	0.68228	0.673283	0.737489	0.750318	0.834181	0.684	0.773996	0.0116725	0.0525149	0.883726	0.044227
ICL1	YER065C	1.14164	0.044236	YER065C	4	6	D	0.67833	0.671343	0.611845	0.59957	0.581116	0.537477	0.653839	0.572721	0.0365359	0.0318861	1.14164	0.044236
	YJR008W	0.847676	0.0443342	YJR008W	7	11	D	0.660712	0.677764	0.692136	0.879914	0.749036	0.766556	0.676871	0.798502	0.015731	0.0710469	0.847676	0.0443342
	YDR124W	0.5419	0.0446988	YDR124W	3	13	I	0.735525	0.70537	0.646493	1.65275	1.24279	0.956446	0.695796	1.28399	0.0452813	0.349975	0.5419	0.0446988
REC114	YMR133W	0.716669	0.044727	YMR133W	10	22	N	0.675229	0.662355	0.705806	0.949837	1.11074	0.790656	0.68113	0.950411	0.0223186	0.160043	0.716669	0.044727
STE20	YHL007C	0.594667	0.0447601	YHL007C	6	23	E	0.664451	0.558373	0.666687	1.21915	1.18739	0.770888	0.629837	1.05914	0.0619	0.250141	0.594667	0.0447601
	YER158C	1.32246	0.0447786	YER158C	4	3	B	0.657404	0.655573	0.644662	0.507125	0.581116	0.392056	0.652546	0.493432	0.00688919	0.0952711	1.32246	0.0447786
	YGR164W	0.658203	0.0450369	YGR164W	6	20	C	0.626107	0.587816	0.619183	1.10086	0.959086	0.725073	0.611035	0.928339	0.0204041	0.18977	0.658203	0.0450369
RIM9	YMR063W	1.44526	0.0452352	YMR063W	10	2	D	0.722553	0.683976	0.695175	0.336707	0.567584	0.549915	0.700568	0.484735	0.019846	0.1285	1.44526	0.0452352
HGH1	YGR187C	1.35555	0.0452428	YGR187C	6	14	E	0.6524	0.627249	0.583014	0.546807	0.363827	0.463462	0.620888	0.458032	0.0351275	0.0916108	1.35555	0.0452428
	YGR210C	0.913529	0.0452842	YGR210C	6	22	I	0.705534	0.645651	0.695298	0.735112	0.732867	0.772216	0.682161	0.746732	0.03203	0.0220986	0.913529	0.0452842
SPS4	YOR313C	0.750479	0.0452973	YOR313C	13	23	C	0.789325	0.767376	0.800749	0.898879	1.03155	1.21083	0.785817	1.04709	0.0169604	0.156556	0.750479	0.0452973
SUV3	YPL029W	0.733144	0.0453164	YPL029W	SG	14	P	1.03368	1.014	0.801102	1.13254	1.29338	1.45979	0.949594	1.29524	0.128974	0.163637	0.733144	0.0453164
	YKL102C	1.24631	0.0453251	YKL102C	8	5	G	0.682655	0.676248	0.666578	0.487572	0.503958	0.633654	0.67516	0.541728	0.00809364	0.0800306	1.24631	0.0453251
PHO23	YNL097C	1.61349	0.0453272	YNL097C	11	23	M	0.648271	0.685027	0.717511	0.538769	0.250293	0.481975	0.683603	0.423679	0.034642	0.152818	1.61349	0.0453272
	YGL214W	0.458981	0.0453616	YGL214W	5	4	B	0.640007	0.646112	0.664622	1.70628	0.883902	1.65997	0.650247	1.41672	0.0128176	0.462012	0.458981	0.0453616
TIR3	YIL011W	0.689567	0.0455164	YIL011W	6	15	H	0.686362	0.672466	0.655891	1.12862	1.01955	0.773544	0.671573	0.973905	0.015255	0.181886	0.689567	0.0455164
MAL31	YBR298C	0.938475	0.0455416	YBR298C	2	14	M	0.725929	0.684817	0.705078	0.767619	0.730717	0.756199	0.705275	0.751512	0.0205569	0.0188923	0.938475	0.0455416
	YER079W	1.11727	0.0455598	YER079W	4	2	F	0.691601	0.655573	0.622969	0.583722	0.566536	0.613096	0.656715	0.587785	0.0343301	0.0235444	1.11727	0.0455598
SRF4	YDL023C	1.45389	0.0455874	YDL023C	2	22	J	0.666787	0.652002	0.693492	0.320088	0.507694	0.556284	0.67076	0.461356	0.0210288	0.12473	1.45389	0.0455874
SDS23	YGL056C	1.21652	0.0460003	YGL056C	5	8	O	0.717693	0.699328	0.69383	0.497586	0.645347	0.592224	0.703617	0.578385	0.0124963	0.0748461	1.21652	0.0460003
	YHR087W	0.808169	0.0462074	YHR087W	6	20	F	0.682527	0.623043	0.672086	0.893239	0.836073	0.717769	0.659219	0.815694	0.0317612	0.0894926	0.808169	0.0462074
DMA1	YHR115C	1.17907	0.0462432	YHR115C	6	6	H	0.666094	0.692971	0.69152	0.634924	0.513945	0.590284	0.683528	0.579718	0.0151158	0.0611777	1.17907	0.0462432
HSP104	YLL026W	0.839893	0.0462623	YLL026W	8	3	L	0.697302	0.680026	0.647018	0.806551	0.728097	0.875594	0.674782	0.803414	0.0255489	0.0737989	0.839893	0.0462623
	YNR063W	0.569012	0.0463538	YNR063W	12	4	G	0.647888	0.649385	0.680596	1.50266	0.93235	1.04096	0.659289	1.15866	0.0184673	0.302826	0.569012	0.0463538
TLG2	YOL018C	0.589928	0.0464903	YOL018C	12	16	M	0.694577	0.71789	0.659073	1.10008	1.48965	0.921785	0.690513	1.1705	0.0296183	0.290408	0.589928	0.0464903
	YGR050C	1.26309	0.0465381	YGR050C	5	5	B	0.670876	0.654713	0.686665	0.617693	0.524288	0.451135	0.670751	0.531039	0.0159768	0.0834837	1.26309	0.0465381
	YDR154C	0.561144	0.046544	YDR154C	3	11	M	0.626514	0.68191	0.647576	1.50132	1.08744	0.896983	0.652	1.16191	0.0279616	0.308974	0.561144	0.046544
KSP1	YHR082C	0.57447	0.0465877	YHR082C	6	2	D	0.640349	0.654589	0.651032	1.35434	1.2343	0.798775	0.648657	1.12914	0.0074116	0.292333	0.57447	0.0465877
STE50	YCL032W	0.750336	0.046656	YCL032W	2	11	C	0.676208	0.687507	0.703975	0.952855	1.03715	0.765681	0.68923	0.918561	0.0139633	0.138944	0.750336	0.046656
IPK1	YDR315C	0.405211	0.0466709	YDR315C	3	5	B	0.291694	0.224697	0.157562	0.341798	0.704616	0.616802	0.224651	0.554405	0.067066	0.189286	0.405211	0.0466709
MTQ1	YNL063W	1.3513	0.0466908	YNL063W	11	15	G	0.732707	0.72842	0.753871	0.417821	0.64361	0.577732	0.738333	0.546388	0.0136266	0.116112	1.3513	0.0466908
PHO2	YDL106C	1.16859	0.0467607	YDL106C	2	7	D	0.690339	0.684279	0.642736	0.632767	0.565716	0.527838	0.672451	0.575441	0.0259124	0.0531361	1.16859	0.0467607
SET2	YJL168C	1.40472	0.046854	YJL168C	7	4	J	0.667122	0.635787	0.65022	0.354617	0.580757	0.455029	0.651043	0.463468	0.0156836	0.113306	1.40472	0.046854
	YMR073C	1.25822	0.0471053	YMR073C	10	14	F	0.605975	0.61542	0.553423	0.520499	0.395153	0.494924	0.591606	0.470192	0.0334031	0.0662316	1.25822	0.0471053
TRM3	YDL112W	0.560186	0.0471267	YDL112W	2	23	F	0.668357	0.713329	0.739284	1.43892	1.47413	0.873145	0.70699	1.26206	0.0358856	0.337272	0.560186	0.0471267
SET7	YDR257C	0.446624	0.0471704	YDR257C	3	14	J	0.636097	0.692858	0.677898	2.04646	1.39675	1.05018	0.668951	1.4978	0.0294189	0.505772	0.446624	0.0471704
MRK1	YDL079C	0.428232	0.0471934	YDL079C	2	21	B	0.672021	0.710101	0.689079	1.72492	2.11056	1.00115	0.6904	1.61221	0.0190743	0.563224	0.428232	0.0471934
SOL3	YHR163W	0.62139	0.0475239	YHR163W	6	17	B	0.667737	0.645651	0.646174	1.26261	1.10608	0.784832	0.653188	1.05117	0.0126033	0.243573	0.62139	0.0475239
REX2	YLR059C	0.903135	0.0475609	YLR059C	9	12	M	0.53889	0.559682	0.525022	0.633445	0.572953	0.591334	0.541198	0.599244	0.0174453	0.0310123	0.903135	0.0475609
PTM1	YKL039W	0.88454	0.0475953	YKL039W	8	10	M	0.675332	0.660057	0.630032	0.687033	0.775321	0.759617	0.65514	0.740657	0.0230466	0.0470987	0.88454	0.0475953
SNU66	YOR308C	1.31009	0.0476173	YOR308C	13	8	O	0.638764	0.519144	0.625865	0.512132	0.449028	0.400407	0.594591	0.453856	0.0656567	0.0560184	1.31009	0.0476173
MKT1	YNL085W	0.962192	0.0477613	YNL085W	11	19	K	0.679379	0.685027	0.685393	0.692703	0.71308	0.724559	0.683266	0.710114	0.0033713	0.0161334	0.962192	0.0477613
NEM1	YHR004C	0.727749	0.0477742	YHR004C	6	11	K	0.655139	0.687187	0.692599	1.04292	0.997658	0.755616	0.678308	0.932064	0.0202473	0.154475	0.727749	0.0477742
	YDR209C	0.484897	0.0478898	YDR209C	3	12	D	0.716358	0.67409	0.656781	1.88422	1.33294	1.00482	0.68241	1.40733	0.0306476	0.444392	0.484897	0.0478898
PPZ2	YDR436W	1.92772	0.0479187	YDR436W	4	6	C	0.656893	0.613333	0.573465	0.522973	0.222865	0.21057	0.614564	0.318803	0.0417276	0.176923	1.92772	0.0479187
LDB7	YBL006C	1.59571	0.0479723	YBL006C	SG	7	A	0.962245	0.931591	1.19269	0.854043	0.590593	0.48962	1.02884	0.644752	0.142719	0.188151	1.59571	0.0479723
COG8	YML071C	1.30071	0.0480597	YML071C	10	13	E	0.674652	0.671847	0.55106	0.469037	0.441135	0.548693	0.63252	0.486288	0.0705599	0.0558159	1.30071	0.0480597
ARN1	YHL040C	1.4147	0.0481284	YHL040C	6	9	I	0.639801	0.666156	0.673165	0.46714	0.34819	0.583644	0.659708	0.466325	0.0175923	0.117729	1.4147	0.0481284
	YHR003C	0.823273	0.0482482	YHR003C	6	13	K	0.635966	0.669311	0.669926	0.875133	0.816266	0.707809	0.658401	0.799736	0.0194316	0.0848778	0.823273	0.0482482
YAP3	YHL009C	0.833126	0.0482642	YHL009C	6	19	E	0.675954	0.664053	0.608386	0.814779	0.826691	0.697185	0.649464	0.779552	0.0360692	0.0715795	0.833126	0.0482642
SUL1	YBR294W	0.598643	0.0482926	YBR294W	2	22	M	0.673068	0.677824	0.704527	1.41372	1.16951	0.85023	0.685139	1.14449	0.0169574	0.282579	0.598643	0.0482926
YTA7	YGR270W	1.39322	0.0483502	YGR270W	6	10	O	0.65733	0.66195	0.699077	0.363331	0.493095	0.592276	0.672786	0.482901	0.022886	0.114812	1.39322	0.0483502
VPS61	YDR136C	0.738693	0.0484695	YDR136C	SG	9	M	0.985484	0.93473	0.851918	1.29963	1.41192	1.0412	0.924044	1.25092	0.0674211	0.190101	0.738693	0.0484695
CKA2	YOR061W	0.43429	0.0484822	YOR061W	12	16	L	0.749661	0.757521	0.671289	1.49564	2.32163	1.1989	0.726157	1.67206	0.0476794	0.581787	0.43429	0.0484822
FRE3	YOR381W	1.21863	0.0484927	YOR381W	13	21	K	0.656703	0.738569	0.722596	0.51743	0.573421	0.647058	0.705956	0.579303	0.0433956	0.0650143	1.21863	0.0484927
MRS1	YIR021W	0.603608	0.0487893	YIR021W	SG	11	D	0.704901	0.804448	0.402045	1.09128	0.889065	1.18627	0.637132	1.05554	0.209587	0.151792	0.603608	0.0487893
	YGR201C	0.672031	0.0488046	YGR201C	6	16	G	0.639801	0.63093	0.590572	1.11051	0.919472	0.739681	0.620434	0.923222	0.0262392	0.185445	0.672031	0.0488046
	YHR045W	0.68279	0.0488495	YHR045W	6	22	B	0.683075	0.609899	0.696918	1.15518	0.973681	0.785496	0.663297	0.971451	0.0467597	0.18485	0.68279	0.0488495
STE7	YDL159W	0.464955	0.0489528	YDL159W	2	23	L	0.69819	0.733233	0.758594	1.78716	1.94556	0.977449	0.730006	1.57006	0.0303308	0.519287	0.464955	0.0489528
HSL1	YKL101W	1.11219	0.048955	YKL101W	8	7	G	0.676378	0.632532	0.669666	0.562765	0.629419	0.586802	0.659526	0.592996	0.0236166	0.0337559	1.11219	0.048955
CCW12	YLR110C	0.666072	0.049164	YLR110C	9	11	E	0.527199	0.632175	0.620374	1.08022	0.734531	0.857252	0.593249	0.890669	0.0575046	0.175252	0.666072	0.049164
	YNR040W	1.64562	0.0493139	YNR040W	12	14	E	0.727103	0.660708	0.603229	0.372154	0.272046	0.565706	0.66368	0.403302	0.0619904	0.149288	1.64562	0.0493139
	YMR090W	0.682112	0.0493841	YMR090W	SG	4	D	0.963967	0.879007	0.93711	1.19236	1.66382	1.21952	0.926694	1.35857	0.0434269	0.264708	0.682112	0.0493841
	YJL163C	1.21544	0.0494594	YJL163C	7	10	J	0.65233	0.661383	0.663843	0.485527	0.623805	0.517698	0.659185	0.542343	0.00606283	0.0723588	1.21544	0.0494594
HBT1	YDL223C	1.33865	0.0494827	YDL223C	3	16	G	0.746905	0.694943	0.695224	0.458616	0.656069	0.481751	0.712358	0.532145	0.0299196	0.107943	1.33865	0.0494827
	YPR158W	0.800364	0.0495187	YPR158W	14	13	I	0.633445	0.668299	0.681485	0.72818	0.822695	0.927033	0.661076	0.825969	0.0248211	0.099467	0.800364	0.0495187
GSC2	YGR032W	1.46698	0.0496447	YGR032W	5	10	N	0.709976	0.719754	0.708158	0.358414	0.637335	0.461586	0.712629	0.485779	0.00623665	0.141026	1.46698	0.0496447
RSM24	YDR175C	0.808042	0.0498611	YDR175C	SG	3	M	1.04143	0.993592	1.20315	1.21608	1.44791	1.34343	1.07939	1.33581	0.109814	0.1161	0.808042	0.0498611
NDI1	YML120C	0.853189	0.0500247	YML120C	10	21	K	0.716782	0.718781	0.745969	0.792511	0.938309	0.826095	0.727177	0.852305	0.0163047	0.0763514	0.853189	0.0500247
DIA2	YOR080W	2.02415	0.0501105	YOR080W	12	10	N	0.351486	0.184568	0.289108	0.145117	0.150549	0.111993	0.275054	0.135886	0.0843417	0.0208701	2.02415	0.0501105
STE23	YLR389C	0.795967	0.0501406	YLR389C	9	21	L	0.674726	0.626844	0.649445	0.933337	0.769818	0.74797	0.650339	0.817042	0.0239533	0.101305	0.795967	0.0501406
YTP1	YNL237W	0.50966	0.0501463	YNL237W	11	16	N	0.668269	0.656677	0.728419	1.69327	0.892882	1.44273	0.684455	1.34296	0.0385127	0.409418	0.50966	0.0501463
TRP4	YDR354W	1.23832	0.0501651	YDR354W	3	3	F	0.44443	0.544798	0.457527	0.376411	0.411951	0.379958	0.482251	0.38944	0.0545613	0.0195753	1.23832	0.0501651
	YOR013W	1.55189	0.0503284	YOR013W	12	8	D	0.685135	0.682788	0.71608	0.294915	0.446366	0.601601	0.694668	0.447627	0.0185809	0.153347	1.55189	0.0503284
CIS1	YDR022C	0.833193	0.0505163	YDR022C	3	16	M	0.616931	0.664184	0.672483	0.700903	0.851642	0.792167	0.651199	0.781571	0.0299663	0.0759259	0.833193	0.0505163
SNF2	YOR290C	18.9291	0.0505351	YOR290C	SG	8	N	0.247016	0.340615	0.080708	0.0237234	0.0105841	0.001	0.22278	0.0117692	0.131638	0.011408	18.9291	0.0505351
KTR2	YKR061W	1.14056	0.0506808	YKR061W	8	21	D	0.643945	0.681645	0.660916	0.576221	0.630124	0.535341	0.662169	0.580562	0.0188811	0.0475403	1.14056	0.0506808
ISU1	YPL135W	1.286	0.0507372	YPL135W	13	10	L	0.672079	0.70731	0.650848	0.457387	0.628032	0.493302	0.676746	0.52624	0.0285187	0.0899649	1.286	0.0507372
TIR1	YER011W	0.642521	0.0508152	YER011W	4	23	M	0.587478	0.609954	0.579584	0.797665	0.808148	1.15988	0.592339	0.921898	0.0157575	0.206166	0.642521	0.0508152
	YNR073C	1.30832	0.0508833	YNR073C	12	10	I	0.688282	0.633532	0.666053	0.547699	0.398824	0.572885	0.662623	0.506469	0.0275358	0.0940703	1.30832	0.0508833
BAP3	YDR046C	0.708764	0.0509126	YDR046C	14	22	F	0.704991	0.686347	0.710435	1.11764	0.782488	1.06528	0.700591	0.988468	0.0126321	0.180296	0.708764	0.0509126
EFT1	YOR133W	1.54317	0.0509721	YOR133W	12	19	H	0.666249	0.656178	0.711426	0.547699	0.272046	0.498223	0.677951	0.439323	0.0294244	0.146963	1.54317	0.0509721
	YFR024C	1.47368	0.0509838	YFR024C	5	20	E	0.652869	0.693952	0.688319	0.33935	0.606181	0.435459	0.67838	0.46033	0.0222721	0.135143	1.47368	0.0509838
TRP5	YGL026C	1.49409	0.0510988	YGL026C	5	20	M	0.31383	0.331657	0.293734	0.169675	0.281282	0.177667	0.313073	0.209541	0.0189725	0.0622577	1.49409	0.0510988
	YHR151C	0.78762	0.0511509	YHR151C	6	18	N	0.657877	0.650383	0.692059	0.749597	0.967426	0.822679	0.666773	0.846567	0.0222166	0.110862	0.78762	0.0511509
NGL1	YOL042W	0.845319	0.0514203	YOL042W	12	6	O	0.615887	0.689582	0.733531	0.858998	0.795007	0.758104	0.679667	0.804036	0.0594458	0.0510495	0.845319	0.0514203
CLU1	YMR012W	1.16223	0.0514287	YMR012W	10	11	M	0.66311	0.637042	0.620164	0.523439	0.610691	0.518142	0.640105	0.550758	0.021636	0.0519716	1.16223	0.0514287
BIK1	YCL029C	0.792829	0.0515038	YCL029C	2	15	C	0.667311	0.689121	0.65377	0.969156	0.801432	0.764891	0.670067	0.84516	0.0178359	0.108927	0.792829	0.0515038
PCL1	YNL289W	0.850273	0.0515871	YNL289W	11	3	D	0.711043	0.725527	0.700543	0.857633	0.904119	0.75169	0.712371	0.837814	0.0125448	0.0781236	0.850273	0.0515871
[truncated: 2,361 more rows]
[truncated: 4 more columns]

## Sheet: Wighteone
Table S3. Full deletant library used for chemogenomic screening (wighteone).
Gene	ORF	Growth ratio Wigh	P value		ORF	384 Plate	384 Column	384 Row	Control 1	Control 2	Control 3	2.5ug/ml Wigh 1	2.5ug/ml Wigh 2	2.5ug/ml Wigh 3	Control Av	2.5ug/ml Wigh Av	Control SD	2.5ug/ml Wigh SD	Growth ratio Wigh	P value		GR <0.5	Gene	ORF	Growth ratio Wigh	P value	logpvalue														GR >2.0	Gene	ORF	Growth ratio Wigh	P value	logGR		GR >4.0	Gene
BRE5	YNR051C	118.416	3.11927e-07		YPL154C	13	6	N	0.656703	0.657664	0.666223	0.027167	0.0317395	0.0295132	0.660197	0.0294732	0.005241	0.0022865	22.3999	4.50264e-09			CEM1	YER061C	0.108026	0.0065202	0.96647															BRE5	YNR051C	118.416	3.11927e-07	2.07341			BRE5
YSP1	YHR155W	55.7045	6.21684e-07		YLL014W	8	23	L	0.653361	0.643326	0.647018	0.0303782	0.0358423	0.0273087	0.647902	0.0311764	0.00507555	0.00432244	20.7818	9.10054e-09				YOL085C	0.127405	8.7484e-05	0.894814															YSP1	YHR155W	55.7045	6.21684e-07	1.74589			YSP1
	YGL042C	52.7335	1.01428e-06		YLR191W	9	11	O	0.670829	0.659359	0.664562	0.0763692	0.0693716	0.0672369	0.664917	0.0709926	0.00574316	0.00477707	9.36601	1.66789e-08				YOR175C	0.142254	0.0299955	0.846935																YGL042C	52.7335	1.01428e-06	1.72209
VTC4	YJL012C	47.8631	4.48431e-05		YOR379C	14	7	L	0.643915	0.637512	0.647903	0.0844333	0.0723678	0.0777546	0.64311	0.0781852	0.00524184	0.00604424	8.22546	2.68069e-08			ELG1	YOR144C	0.14821	0.00905038	0.829122															VTC4	YJL012C	47.8631	4.48431e-05	1.68			VTC4
	YGR237C	41.1442	2.86881e-07		YKR090W	8	7	F	0.676901	0.668153	0.675328	0.163464	0.15361	0.165459	0.673461	0.160844	0.00466374	0.00634386	4.18704	3.70871e-08				YER066W	0.154768	0.00337409	0.810319																YGR237C	41.1442	2.86881e-07	1.61431
KRE1	YNL322C	37.3354	3.01042e-07		YJL135W	7	16	F	0.611899	0.620942	0.617736	1.8692	1.8629		0.616859	1.86605	0.00458513	0.00445674	0.33057	8.06774e-08			SPR6	YER115C	0.155418	0.00114224	0.808498															KRE1	YNL322C	37.3354	3.01042e-07	1.57212			KRE1
BSC4	YNL269W	36.5001	0.00016246		YDR210W	3	10	D	0.687009	0.667834	0.666527	0.0673209	0.0676271	0.0638727	0.67379	0.0662736	0.0114667	0.00208485	10.1668	9.02254e-08			RHO5	YNL180C	0.155879	0.000152019	0.807212															BSC4	YNL269W	36.5001	0.00016246	1.56229			BSC4
SOD1	YJR104C	36.3331	0.233645		YOL088C	12	21	I	0.655757	0.640892	0.660818	0.0359048	0.0227348	0.0331819	0.652489	0.0306072	0.0103571	0.00695224	21.3182	1.07825e-07			HSP31	YDR533C	0.156561	0.00418199	0.805317															SSK2	YNR031C	34.7047	1.85332e-05	1.54039			SSK2
SSK2	YNR031C	34.7047	1.85332e-05		YLR392C	9	13	L	0.694211	0.696671	0.695959	0.12607	0.137298	0.11401	0.695614	0.125793	0.00126613	0.0116463	5.52984	1.18988e-07			FCY21	YER060W	0.157224	0.00173279	0.803481															CUP9	YPL177C	34.5825	1.67639e-06	1.53886			CUP9
CUP9	YPL177C	34.5825	1.67639e-06		YPR097W	14	21	C	0.707318	0.714481	0.710435	0.147758	0.139169	0.162914	0.710744	0.149947	0.00359152	0.0120232	4.73996	1.66924e-07			PEX29	YDR479C	0.160244	0.00156758	0.795219															SNF2	YOR290C	31.6762	0.0470097	1.50073			SNF2
SNF2	YOR290C	31.6762	0.0470097		YMR279C	11	10	G	0.697155	0.685027	0.698119	0.200685	0.195997	0.212786	0.693434	0.203156	0.00729643	0.00866292	3.41331	1.89658e-07			SDC1	YDR469W	0.161146	0.00135963	0.792782															YUH1	YJR099W	31.3201	6.73843e-05	1.49582			YUH1
YUH1	YJR099W	31.3201	6.73843e-05		YBR138C	1	3	B	1.06181	1.05002	1.05585	0.016826	0.0314236	0.0623079	1.05589	0.0368525	0.00589389	0.0232219	28.6519	2.03433e-07				YDR314C	0.162644	0.0117684	0.788762															YDC1	YPL087W	29.8239	8.19181e-07	1.47456			YDC1
YDC1	YPL087W	29.8239	8.19181e-07		YMR271C	11	2	E	0.651048	0.64337	0.669637	0.0484988	0.0438799	0.0347406	0.654685	0.0423731	0.0135057	0.0070018	15.4505	2.53664e-07			GLO4	YOR040W	0.163361	0.0212715	0.786853															ALG8	YOR067C	28.8217	3.35499e-06	1.45972			ALG8
ALG8	YOR067C	28.8217	3.35499e-06		YLL001W	8	19	J	0.666439	0.651961	0.684594	1.4813	1.46783	1.49234	0.667665	1.48049	0.0163506	0.0122763	0.450976	2.66541e-07			GAT1	YFL021W	0.163695	0.00159948	0.785966															HDR1	YBR138C	28.6519	2.03433e-07	1.45715			HDR1
HDR1	YBR138C	28.6519	2.03433e-07		YGR237C	6	4	K	0.665546	0.677198	0.65859	0.0100648	0.0065856	0.0319916	0.667111	0.016214	0.00940202	0.0137741	41.1442	2.86881e-07			IPK1	YDR315C	0.163899	0.0293579	0.785424															HSD1	YOR311C	28.3347	2.87167e-06	1.45232			HSD1
HSD1	YOR311C	28.3347	2.87167e-06		YPR106W	14	17	C	0.65613	0.662991	0.654272	0.0693559	0.080718	0.0518364	0.657798	0.0673034	0.0045928	0.0145498	9.77361	2.96707e-07			DCS2	YOR173W	0.164104	0.0195885	0.784882																YOL138C	25.9448	3.49081e-06	1.41405
	YOL138C	25.9448	3.49081e-06		YNL322C	11	17	J	0.651048	0.623698	0.631458	0.0183961	0.00877599	0.0238841	0.635402	0.0170187	0.014095	0.00764767	37.3354	3.01042e-07			MET32	YDR253C	0.165598	0.0125514	0.780946															RHK1	YBL082C	25.1257	7.31271e-07	1.40012			RHK1
RHK1	YBL082C	25.1257	7.31271e-07		YFL003C	14	15	B	0.681142	0.662991	0.673379	0.108557	0.0918515	0.0851598	0.672504	0.0951895	0.00910701	0.0120505	7.0649	3.11923e-07			GNP1	YDR508C	0.16593	0.000497484	0.780074															SIP3	YNL257C	24.6179	3.26956e-05	1.39125			SIP3
SIP3	YNL257C	24.6179	3.26956e-05		YNR051C	12	22	G	0.59123	0.569556	0.594504	0.0128231	0.001	0.001	0.585097	0.00494104	0.0135576	0.00682609	118.416	3.11927e-07			CBC2	YPL178W	0.168854	0.00524964	0.772488															ULA1	YPL003W	24.2679	4.49602e-06	1.38503			ULA1
ULA1	YPL003W	24.2679	4.49602e-06		YMR023C	10	15	O	0.703508	0.67712	0.682181	0.155946	0.155141	0.156662	0.687603	0.155916	0.0140046	0.000761149	4.41008	3.22299e-07			HDA3	YPR179C	0.168997	0.000318273	0.772121															CYB5	YNL111C	24.2209	8.0411e-06	1.38419			CYB5
CYB5	YNL111C	24.2209	8.0411e-06		YML116W	10	9	I	0.668304	0.690304	0.680409	0.20508	0.216799	0.207933	0.679672	0.209937	0.0110187	0.00611117	3.2375	3.44566e-07			MET16	YPR167C	0.169046	0.000381419	0.771996																YPL105C	23.8451	0.000120497	1.3774
	YPL105C	23.8451	0.000120497		YIL111W	14	15	F	0.684632	0.691655	0.716225	2.88581	2.814	2.92505	0.697504	2.87495	0.0165884	0.0563201	0.242614	3.51828e-07			RBS1	YDL189W	0.170404	0.0141903	0.768521															COS10	YNR075W	23.6822	1.46326e-05	1.37442			COS10
COS10	YNR075W	23.6822	1.46326e-05		YGR081C	5	17	F	0.651326	0.678902	0.632107	1.71752	1.69119	1.72059	0.654111	1.70976	0.0235213	0.0161623	0.382574	3.55526e-07			MUM3	YOR298W	0.171196	0.00831044	0.766507															ARP1	YHR129C	23.6329	1.79977e-06	1.37352			ARP1
ARP1	YHR129C	23.6329	1.79977e-06		YIL125W	14	12	D	0.695684	0.681039	0.675695	0.111573	0.108552	0.129591	0.684139	0.116572	0.0103491	0.0113757	5.86882	3.58781e-07			MMT2	YPL224C	0.171635	0.0234944	0.765393															SIT4	YDL047W	23.5989	0.000371735	1.37289			SIT4
SIT4	YDL047W	23.5989	0.000371735		YDR185C	3	14	B	0.666045	0.657407	0.66761	0.12262	0.135254	0.107785	0.663687	0.121887	0.00549512	0.0137492	5.44513	3.71243e-07			RPS24A	YER074W	0.171722	0.000205365	0.765174															PEP4	YPL154C	22.3999	4.50264e-09	1.35025			PEP4
PEP4	YPL154C	22.3999	4.50264e-09		YCR037C	2	3	M	0.684582	0.682665	0.671424	0.153042	0.151345	0.130062	0.679557	0.144817	0.00710827	0.012806	4.69254	3.74584e-07			CAJ1	YER048C	0.171966	0.00164513	0.764557																YLR218C	21.9423	6.54547e-06	1.34128
	YLR218C	21.9423	6.54547e-06		YEL062W	4	9	I	0.664549	0.639804	0.648555	0.112811	0.122933	0.107912	0.65097	0.114552	0.0125483	0.00766041	5.68275	3.75534e-07			BRR1	YPR057W	0.172599	0.00104954	0.762961															YAP1	YML007W	21.5412	1.09366e-05	1.33327			YAP1
YAP1	YML007W	21.5412	1.09366e-05		YDR310C	3	13	B	0.664848	0.67826	0.66761	0.0577036	0.0869491	0.0758488	0.670239	0.0735005	0.00708244	0.0147635	9.11884	3.77319e-07			SHO1	YER118C	0.173684	0.000294212	0.76024																YHR202W	21.3555	2.58941e-05	1.32951
	YHR202W	21.3555	2.58941e-05		YDL216C	3	2	E	0.627712	0.647501	0.633499	0.0865554	0.0627966	0.0758488	0.636237	0.0750669	0.0101751	0.0118987	8.4756	4.03186e-07			FMP29	YER080W	0.173751	0.000981093	0.760072															MPD2	YOL088C	21.3182	1.07825e-07	1.32875			MPD2
MPD2	YOL088C	21.3182	1.07825e-07		YML048W	10	6	O	0.625597	0.652335	0.63493	0.0534062	0.0457466	0.0341808	0.637621	0.0444445	0.0135705	0.00967864	14.3464	4.14936e-07			HST4	YDR191W	0.17389	0.00974924	0.759725															TDH3	YGR192C	20.9646	0.000484417	1.32149			TDH3
TDH3	YGR192C	20.9646	0.000484417		YHR189W	6	17	D	0.645279	0.640919	0.629439	1.27391	1.27497	1.24649	0.638546	1.26512	0.00818206	0.0161482	0.50473	4.63646e-07			RUP1	YOR138C	0.174949	0.00218349	0.757088																YOR066W	20.9463	1.35541e-05	1.32111
	YOR066W	20.9463	1.35541e-05		YKL073W	8	3	C	0.674286	0.685423	0.664519	0.0636495	0.0341355	0.0514046	0.674743	0.0497299	0.0104595	0.0148281	13.5681	4.72774e-07			AAD6	YFL056C	0.174988	0.000597917	0.756991															RPL35A	YDL191W	20.9024	2.39194e-06	1.3202			RPL35A
RPL35A	YDL191W	20.9024	2.39194e-06		YPR120C	14	3	C	0.650313	0.640697	0.651956	0.0753869	0.0668011	0.0444312	0.647655	0.0622064	0.0060818	0.0159811	10.4114	4.84216e-07				YOL092W	0.175341	0.00254099	0.756117																YLL014W	20.7818	9.10054e-09	1.31768
	YLL014W	20.7818	9.10054e-09		YDR245W	3	14	H	0.598962	0.59641	0.593431	0.0216389	0.0531356	0.0439125	0.596268	0.0395623	0.00276803	0.0161927	15.0716	5.04501e-07			DFM1	YDR411C	0.176758	0.00351059	0.75262															FZO1	YBR179C	20.7561	1.59636e-05	1.31715			FZO1
FZO1	YBR179C	20.7561	1.59636e-05		YMR141C	10	6	N	0.682155	0.676593	0.698718	0.215761	0.224755	0.23072	0.685822	0.223746	0.0115096	0.00753046	3.06519	5.22324e-07			FMP31	YOR286W	0.178438	0.0207889	0.748513															FYV12	YOR183W	19.845	3.35076e-05	1.29765			FYV12
FYV12	YOR183W	19.845	3.35076e-05		YHR131C	6	6	J	0.698961	0.694022	0.693679	0.142344	0.17386	0.155218	0.695554	0.157141	0.00295522	0.0158455	4.42631	5.34447e-07				YNL254C	0.179579	0.000342135	0.745745															LYS9	YNR050C	19.1486	2.5892e-05	1.28214			LYS9
LYS9	YNR050C	19.1486	2.5892e-05		YPR157W	14	15	I	0.629373	0.656621	0.653114	0.0663404	0.0835013	0.0703494	0.646369	0.0733971	0.0148234	0.00897721	8.80647	5.56759e-07				YOR118W	0.179668	0.00823985	0.745529																YPR090W	18.8529	5.84126e-07	1.27538
	YPR090W	18.8529	5.84126e-07		YGR206W	6	8	G	0.663355	0.689816	0.69098	1.28254	1.26444	1.27255	0.681384	1.27318	0.015624	0.00906656	0.535184	5.7756e-07			TFP1	YDL185W	0.181323	0.00691369	0.741547															CAF20	YOR276W	18.7175	4.80754e-06	1.27225			CAF20
CAF20	YOR276W	18.7175	4.80754e-06		YPR090W	14	8	O	0.633445	0.650782	0.643271	0.0271393	0.0528842	0.0222156	0.642499	0.0340797	0.00869454	0.0164702	18.8529	5.84126e-07			MCM21	YDR318W	0.181841	0.0136924	0.740308															ERG2	YMR202W	18.6623	9.64461e-06	1.27097			ERG2
ERG2	YMR202W	18.6623	9.64461e-06		YOL073C	14	13	J	0.639262	0.651844	0.634586	0.31964	0.311738	0.311018	0.641897	0.314132	0.00892603	0.00478356	2.0434	6.0627e-07			PEX11	YOL147C	0.182797	0.0252712	0.738031															UBA3	YPR066W	18.4382	2.07179e-05	1.26572			UBA3
UBA3	YPR066W	18.4382	2.07179e-05		YGR276C	14	17	D	0.684051	0.685816	0.657167	0.135696	0.125252	0.129591	0.675678	0.13018	0.0160555	0.005247	5.19034	6.11574e-07			ECM10	YEL030W	0.183095	0.00162707	0.737325																YDR249C	18.0207	1.49134e-06	1.25577
	YDR249C	18.0207	1.49134e-06		YOL003C	12	22	K	0.686708	0.684486	0.669544	0.0897619	0.118221	0.112818	0.680246	0.106934	0.00933498	0.0151147	6.36138	6.13306e-07			VPS55	YJR044C	0.183192	0.00105718	0.737093																YLL044W	17.9647	2.57039e-06	1.25442
	YLL044W	17.9647	2.57039e-06		YHR155W	6	10	N	0.668285	0.691394	0.707175	0.00431347	0.0197568	0.0130336	0.688951	0.012368	0.0195594	0.00774316	55.7045	6.21684e-07				YDR149C	0.183265	0.00538159	0.73692															MCM16	YPR046W	17.2999	2.61904e-06	1.23804			MCM16
MCM16	YPR046W	17.2999	2.61904e-06		YKL160W	8	17	O	0.668008	0.65466	0.647533	0.112833	0.0887524	0.0867453	0.656734	0.0961103	0.010394	0.0145172	6.83312	6.84291e-07				YOR322C	0.186678	0.00974949	0.728906															PBP1	YGR178C	16.991	8.24946e-06	1.23022			PBP1
PBP1	YGR178C	16.991	8.24946e-06		YDR032C	14	6	F	0.608433	0.634327	0.636902	0.132681	0.133602	0.133294	0.626554	0.133192	0.015746	0.000468933	4.70413	6.91377e-07				YDR031W	0.186841	0.000496284	0.728528																YGL024W	16.5221	2.00803e-05	1.21806
	YGL024W	16.5221	2.00803e-05		YPR098C	14	19	C	0.685796	0.666176	0.668747	0.063325	0.0417507	0.0296208	0.673573	0.0448988	0.010663	0.0170712	15.002	6.9887e-07				YPR077C	0.187737	0.000135654	0.726451															ALG6	YOR002W	16.178	7.08248e-06	1.20892			ALG6
ALG6	YOR002W	16.178	7.08248e-06		YPR005C	14	14	E	0.616576	0.641228	0.63806	0.0512631	0.0751512	0.055539	0.631955	0.0606511	0.0134119	0.0127382	10.4195	7.30864e-07			TRS33	YOR115C	0.188559	0.00129306	0.724552															LIT2	YIL105C	16.1592	8.47716e-06	1.20842			LIT2
LIT2	YIL105C	16.1592	8.47716e-06		YBL082C	1	21	K	0.98437	0.989977	0.997238	0.0105162	0.037137	0.0706156	0.990528	0.0394229	0.00645134	0.0301148	25.1257	7.31271e-07			CIN5	YOR028C	0.188819	0.00120161	0.723953																YGR031W	15.9494	1.52226e-05	1.20275
	YGR031W	15.9494	1.52226e-05		YDL243C	3	4	I	0.642087	0.616221	0.624835	0.0961727	0.106271	0.0838329	0.627715	0.0954256	0.0131711	0.0112378	6.57805	7.44489e-07			PCP1	YGR101W	0.18894	6.02338e-05	0.723676																YOL013W-A	15.8908	2.0555e-05	1.20115
	YOL013W-A	15.8908	2.0555e-05		YML017W	10	6	K	0.672344	0.690304	0.669777	0.06836	0.0397796	0.0370292	0.677475	0.0483896	0.0111842	0.0173495	14.0004	7.70964e-07			SET7	YDR257C	0.190318	0.004312	0.720521															SSO1	YPL232W	15.774	2.10322e-05	1.19794			SSO1
SSO1	YPL232W	15.774	2.10322e-05		YJR094C	7	15	N	0.641976	0.647049	0.651792	0.117627	0.119689		0.646939	0.118658	0.00490916	0.00145786	5.45214	7.81664e-07			UBC5	YDR059C	0.190979	0.00133934	0.719013															GPB1	YOR371C	15.6566	1.95025e-06	1.1947			GPB1
GPB1	YOR371C	15.6566	1.95025e-06		YPL087W	13	14	F	0.631076	0.62334	0.595116	0.0181113	0.0275075	0.0163962	0.616511	0.0206717	0.0189274	0.00598179	29.8239	8.19181e-07			CIT3	YPR001W	0.191937	0.000322486	0.716841															WHI3	YNL197C	15.6541	0.000108737	1.19463			WHI3
WHI3	YNL197C	15.6541	0.000108737		YGR061C	14	16	B	0.688122	0.686878	0.69017	0.265362	0.278338	0.292505	0.68839	0.278735	0.00166204	0.0135762	2.46969	8.26415e-07			GLC3	YEL011W	0.192581	0.00345745	0.715386																YPR146C	15.6483	7.50853e-06	1.19447
	YPR146C	15.6483	7.50853e-06		YPL263C	14	18	C	0.653803	0.684224	0.668747	0.0512631	0.0556676	0.0777546	0.668925	0.0615618	0.0152111	0.0141953	10.8659	9.1564e-07			SER1	YOR184W	0.1926	0.0120745	0.715344																YCR079W	15.5699	1.383e-05	1.19229
	YCR079W	15.5699	1.383e-05		YLR408C	9	11	N	0.681963	0.668954	0.679679	0.122433	0.105503	0.141782	0.676865	0.123239	0.00694616	0.0181532	5.49228	1.01006e-06				YER139C	0.192962	0.00112976	0.714527															ICE2	YIL090W	15.5399	1.72394e-05	1.19145			ICE2
ICE2	YIL090W	15.5399	1.72394e-05		YER091C	4	6	H	0.67833	0.667401	0.699728	0.19339	0.198584	0.188846	0.68182	0.193607	0.0164436	0.00487272	3.52168	1.01246e-06				YJR039W	0.194031	0.000687886	0.712128															URA10	YMR271C	15.4505	2.53664e-07	1.18894			URA10
URA10	YMR271C	15.4505	2.53664e-07		YGL042C	14	4	B	0.699174	0.66246	0.697118	0.0241238	0.0139169	0.001	0.686251	0.0130136	0.0206286	0.0115883	52.7335	1.01428e-06			PUF4	YGL014W	0.194679	0.000154595	0.710681															YHC3	YJL059W	15.4086	2.81975e-05	1.18776			YHC3
YHC3	YJL059W	15.4086	2.81975e-05		YKR077W	8	23	F	0.677424	0.707011	0.680476	1.49432	1.49855	1.457	0.688304	1.48329	0.0162728	0.0228652	0.464039	1.03255e-06			TKL1	YPR074C	0.195045	0.00216075	0.709865															VID30	YGL227W	15.2489	1.30621e-05	1.18324			VID30
VID30	YGL227W	15.2489	1.30621e-05		YIL002C	6	7	F	0.651852	0.670363	0.666687	1.40907	1.38034	1.42896	0.662967	1.40612	0.00980002	0.0244409	0.471486	1.04796e-06			AST2	YER101C	0.197	0.000702324	0.705533															SLK19	YOR195W	15.1708	2.1287e-05	1.18101			SLK19
SLK19	YOR195W	15.1708	2.1287e-05		YDR025W	3	12	M	0.508519	0.595889	0.571773	1.9499	1.94186	1.91219	0.558727	1.93465	0.0451227	0.0198643	0.2888	1.09581e-06			HEF3	YNL014W	0.197041	0.000622976	0.705443															MNN10	YDR245W	15.0716	5.04501e-07	1.17816			MNN10
MNN10	YDR245W	15.0716	5.04501e-07		YOR142W	12	23	J	0.689331	0.700905	0.692812	0.130796	0.0909393	0.106182	0.694349	0.109306	0.00593805	0.0201111	6.35236	1.09714e-06				YGR068C	0.197631	0.00027891	0.704145															HST1	YOL068C	15.0131	2.18523e-06	1.17647			HST1
HST1	YOL068C	15.0131	2.18523e-06		YNL318C	11	3	H	0.673269	0.658991	0.666	0.138807	0.172594	0.154161	0.666087	0.155188	0.0071391	0.0169172	4.29214	1.10914e-06			NTO1	YPR031W	0.198511	1.79001e-06	0.702215																YPR098C	15.002	6.9887e-07	1.17615
	YPR098C	15.002	6.9887e-07		YMR119W	10	2	J	0.672344	0.667628	0.694584	0.059815	0.0835372	0.0512712	0.678185	0.0648745	0.0143961	0.0167174	10.4538	1.11301e-06			RPL26B	YGR034W	0.198706	0.000332504	0.70179															CPA1	YOR303W	14.9356	1.76996e-06	1.17422			CPA1
CPA1	YOR303W	14.9356	1.76996e-06		YDR389W	3	21	L	0.69779	0.657928	0.676273	0.100981	0.0966101	0.107785	0.677331	0.101792	0.0199521	0.00563145	6.65405	1.11916e-06			MBF1	YOR298C-A	0.2001	0.00503168	0.698752															FMP17	YGR033C	14.869	5.88953e-06	1.17228			FMP17
FMP17	YGR033C	14.869	5.88953e-06		YDR504C	4	14	K	0.650768	0.645436	0.673029	0.22965	0.231681	0.221219	0.656411	0.227517	0.0146366	0.00554763	2.88511	1.17919e-06				YOL150C	0.200897	0.0311344	0.697026															YET1	YKL065C	14.8225	2.54582e-06	1.17092			YET1
YET1	YKL065C	14.8225	2.54582e-06		YJR077C	7	17	L	0.675504	0.67674	0.659128	1.604	1.61001		0.670457	1.607	0.00983133	0.004244	0.417209	1.20709e-06				YDR008C	0.201393	0.000981433	0.695956															EMP70	YLR083C	14.7976	3.53761e-06	1.17019			EMP70
EMP70	YLR083C	14.7976	3.53761e-06		YJR146W	8	4	G	0.679517	0.666533	0.674299	0.1056	0.116061	0.142969	0.67345	0.121543	0.00653312	0.0192782	5.54082	1.22979e-06			IPT1	YDR072C	0.201556	0.00383344	0.695604															NHX1	YDR456W	14.7624	4.2226e-06	1.16916			NHX1
NHX1	YDR456W	14.7624	4.2226e-06		YCL060C	2	13	G	0.648992	0.665989	0.676941	0.0619457	0.0321609	0.0633635	0.663974	0.05249	0.014083	0.0176198	12.6495	1.23064e-06			YOP1	YPR028W	0.20167	0.000906917	0.695358																YOL099C	14.6629	9.5549e-05	1.16622
	YOL099C	14.6629	9.5549e-05		YML058C-A	10	11	C	0.668881	0.662882	0.663871	0.147401	0.125306	0.108239	0.665211	0.126982	0.00321625	0.0196348	5.23862	1.24115e-06			SHE10	YGL228W	0.201843	1.79513e-05	0.694987															GSF2	YML048W	14.3464	4.14936e-07	1.15674			GSF2
GSF2	YML048W	14.3464	4.14936e-07		YGR259C	6	2	M	0.614055	0.644074	0.605687	0.0661398	0.0566362	0.0604286	0.621272	0.0610682	0.0201854	0.00478398	10.1734	1.24973e-06			GRE1	YPL223C	0.20214	0.00707613	0.694348																YPL144W	14.2778	4.00105e-05	1.15466
	YPL144W	14.2778	4.00105e-05		YPL039W	13	7	O	0.652859	0.640502	0.650208	0.113196	0.101566	0.0754227	0.647856	0.0967282	0.00650548	0.0193457	6.6977	1.25017e-06			MMS2	YGL087C	0.202908	1.39948e-06	0.692701															KAR9	YPL269W	14.1834	4.15499e-05	1.15178			KAR9
KAR9	YPL269W	14.1834	4.15499e-05		YPR152C	14	3	G	0.688122	0.676262	0.701171	0.105542	0.139169	0.125888	0.688518	0.123533	0.0124592	0.0169369	5.57356	1.27482e-06				YBR246W	0.204419	0.00820539	0.689479															VPS5	YOR069W	14.1422	9.86314e-06	1.15052			VPS5
VPS5	YOR069W	14.1422	9.86314e-06		YGR250C	6	6	M	0.67212	0.678249	0.686121	0.235803	0.219959	0.250008	0.67883	0.235257	0.00701887	0.015032	2.88549	1.30041e-06			CKB1	YGL019W	0.204509	0.000966943	0.689288															PSP2	YML017W	14.0004	7.70964e-07	1.14614			PSP2
PSP2	YML017W	14.0004	7.70964e-07		YNL028W	11	15	C	0.698266	0.688498	0.710845	0.19734	0.172594	0.167189	0.699203	0.179041	0.0112028	0.0160761	3.90527	1.33819e-06			RPS6A	YPL090C	0.205746	0.00727072	0.686669															SPE3	YPR069C	13.8319	9.65669e-06	1.14088			SPE3
SPE3	YPR069C	13.8319	9.65669e-06		YOR277C	13	14	K	0.672079	0.655825	0.670707	0.0316948	0.0740587	0.0557472	0.666204	0.0538336	0.00901453	0.0212467	12.3752	1.34098e-06			DBP1	YPL119C	0.205868	0.0101286	0.686412															OST6	YML019W	13.6959	2.0663e-05	1.13659			OST6
OST6	YML019W	13.6959	2.0663e-05		YPL267W	14	12	C	0.667182	0.665645	0.650798	0.0452321	0.0445341	0.0814572	0.661208	0.0570745	0.00904864	0.021119	11.585	1.39017e-06				YGR117C	0.206448	0.000297378	0.68519															LHS1	YKL073W	13.5681	4.72774e-07	1.13252			LHS1
LHS1	YKL073W	13.5681	4.72774e-07		YKL110C	8	15	I	0.669578	0.663835	0.673269	1.29469	1.32446	1.34295	0.668894	1.3207	0.00475428	0.0243471	0.50647	1.39425e-06			AKR2	YOR034C	0.206567	0.00903146	0.68494															VPS70	YJR126C	13.4292	6.69333e-05	1.12805			VPS70
VPS70	YJR126C	13.4292	6.69333e-05		YGL087C	5	17	E	0.680651	0.684814	0.703749	3.51555	3.36012	3.32212	0.689738	3.39926	0.0123115	0.102482	0.202908	1.39948e-06				YPR045C	0.207435	0.000938993	0.683118															DST1	YGL043W	13.3709	0.000104298	1.12616			DST1
DST1	YGL043W	13.3709	0.000104298		YHL034C	6	19	I	0.690744	0.672991	0.707175	1.42344	1.45674	1.41355	0.690303	1.43124	0.0170958	0.0226229	0.48231	1.42541e-06				YDR095C	0.207667	0.00269674	0.682632																YNL211C	13.3696	5.26864e-05	1.12612
	YNL211C	13.3696	5.26864e-05		YPR023C	14	10	G	0.638098	0.686878	0.683222	2.34302	2.23784	2.25859	0.669399	2.27982	0.0271691	0.0557145	0.29362	1.45849e-06				YGL036W	0.210379	0.000371776	0.676997															NCE102	YPR149W	13.1229	5.69709e-06	1.11803			NCE102
NCE102	YPR149W	13.1229	5.69709e-06		YDR525W	4	6	M	0.691091	0.665148	0.645774	3.14661	3.13952	2.98646	0.667338	3.09086	0.0227373	0.0904845	0.215906	1.45938e-06				YOR376W	0.210876	0.00966755	0.675973															RMD5	YDR255C	13.0211	6.10349e-06	1.11465			RMD5
RMD5	YDR255C	13.0211	6.10349e-06		YHR207C	6	15	F	0.62775	0.649332	0.619183	0.186917	0.190983	0.200244	0.632088	0.192714	0.0155356	0.00683011	3.27992	1.47889e-06			GEM1	YAL048C	0.211122	0.000259958	0.675466															BCH1	YMR237W	13.016	1.14788e-05	1.11448			BCH1
BCH1	YMR237W	13.016	1.14788e-05		YDR249C	3	8	H	0.656462	0.689209	0.676273	0.0168302	0.0434746	0.0518965	0.673981	0.0374004	0.0164931	0.0183053	18.0207	1.49134e-06			RDR1	YOR380W	0.212783	0.00491592	0.672062																YCL060C	12.6495	1.23064e-06	1.10207
	YCL060C	12.6495	1.23064e-06		YBR287W	2	14	K	0.691386	0.686431	0.651563	0.0910967	0.0756727	0.0833731	0.67646	0.0833808	0.0217034	0.00771201	8.1129	1.51145e-06			RPL36A	YMR194W	0.213476	0.000425684	0.670652																YIL029C	12.6296	5.30533e-05	1.10139
	YIL029C	12.6296	5.30533e-05		YPL265W	14	14	C	0.67707	0.66193	0.661799	0.0603095	0.0417507	0.0851598	0.666933	0.0624067	0.00877963	0.0217804	10.6869	1.51299e-06				YGR139W	0.213497	0.000158565	0.670608															ECM39	YNR030W	12.5967	3.24164e-05	1.10026			ECM39
ECM39	YNR030W	12.5967	3.24164e-05		YGL121C	5	13	G	0.649782	0.666538	0.65856	0.0536725	0.0953677	0.0793681	0.658293	0.0761361	0.00838128	0.0210346	8.64627	1.52061e-06				YPR059C	0.213958	0.000461683	0.669672															LAP4	YKL103C	12.4924	2.13561e-06	1.09665			LAP4
LAP4	YKL103C	12.4924	2.13561e-06		YKR067W	8	13	D	0.674286	0.678947	0.646503	0.117173	0.0904592	0.0995965	0.666579	0.10241	0.0175411	0.0135773	6.50895	1.58769e-06				YGR045C	0.214584	0.000134922	0.668403																YOR228C	12.4233	8.81852e-05	1.09424
	YOR228C	12.4233	8.81852e-05		YMR048W	10	22	D	0.7012	0.675538	0.723525	1.50178	1.46389	1.47547	0.700088	1.48038	0.0240126	0.0194181	0.47291	1.6299e-06			ITC1	YGL133W	0.214607	2.31937e-05	0.668355																YOR277C	12.3752	1.34098e-06	1.09255
	YOR277C	12.3752	1.34098e-06		YCR100C	2	10	F	0.697667	0.685893	0.699009	0.218632	0.192965	0.226775	0.69419	0.212791	0.00721654	0.0176454	3.26231	1.63396e-06			TSR2	YLR435W	0.215904	0.00126693	0.665739																YPL230W	12.3264	6.16241e-05	1.09084
	YPL230W	12.3264	6.16241e-05		YPR052C	14	16	K	0.618321	0.617341	0.585949	0.0723714	0.080718	0.0592416	0.607204	0.070777	0.0184134	0.0108266	8.57911	1.67024e-06			API2	YDR525W	0.215906	1.45938e-06	0.665734																YPL136W	12.3135	2.02979e-05	1.09038
	YPL136W	12.3135	2.02979e-05		YPL177C	13	15	D	0.684253	0.709149	0.704659	0.001	0.0465512	0.013117	0.699353	0.0202227	0.0132691	0.0235923	34.5825	1.67639e-06			MSH5	YDL154W	0.216035	0.0109978	0.665475															RPS4B	YHR203C	12.0315	0.00115748	1.08032			RPS4B
RPS4B	YHR203C	12.0315	0.00115748		YPL247C	13	21	N	0.729101	0.701794	0.709784	0.113196	0.150233	0.127891	0.713559	0.13044	0.0140394	0.01865	5.47041	1.70611e-06			MRK1	YDL079C	0.216041	0.00571871	0.665464															LYS7	YMR038C	11.9974	2.64885e-05	1.07909			LYS7
LYS7	YMR038C	11.9974	2.64885e-05		YOR303W	13	14	O	0.679127	0.641115	0.662379	0.027167	0.0465512	0.0590264	0.660874	0.0442482	0.0190508	0.0160541	14.9356	1.76996e-06			DLD2	YDL178W	0.216286	0.0223921	0.664971															CLB2	YPR119W	11.9948	2.35104e-06	1.07899			CLB2
CLB2	YPR119W	11.9948	2.35104e-06		YMR136W	10	16	N	0.681	0.658663	0.657965	0.0790412	0.115361	0.105391	0.665876	0.099931	0.0131027	0.0187653	6.66336	1.77663e-06			RPL43A	YPR043W	0.216624	0.000211863	0.664293															ADY4	YLR227C	11.8364	1.95955e-06	1.07322			ADY4
ADY4	YLR227C	11.8364	1.95955e-06		YPR031W	14	18	I	0.63519	0.698556	0.678011	3.32305	3.31222	3.49896	0.670586	3.37808	0.0323291	0.104826	0.198511	1.79001e-06			SRL1	YOR247W	0.217154	0.00994171	0.663232															GDB1	YPR184W	11.774	3.65442e-05	1.07092			GDB1
GDB1	YPR184W	11.774	3.65442e-05		YHR129C	6	10	J	0.568042	0.605692	0.606227	0.0186917	0.032928	0.0236975	0.59332	0.0251057	0.0218931	0.00722189	23.6329	1.79977e-06				YGL117W	0.217197	4.85995e-06	0.663147															DIE2	YGR227W	11.7366	5.63525e-06	1.06954			DIE2
DIE2	YGR227W	11.7366	5.63525e-06		YCL056C	2	17	G	0.683012	0.679437	0.657632	0.200413	0.175939	0.200095	0.67336	0.192149	0.0137383	0.0140392	3.50437	1.84405e-06				YGL217C	0.218341	1.88808e-05	0.660866															ISY1	YJR050W	11.6126	9.77215e-05	1.06493			ISY1
ISY1	YJR050W	11.6126	9.77215e-05		YIL085C	14	21	F	0.709063	0.692717	0.722594	0.177913	0.203187	0.203643	0.708124	0.194914	0.0149604	0.0147253	3.63301	1.85907e-06			SLM3	YDL033C	0.218718	0.0103033	0.660116															ACM1	YPL267W	11.585	1.39017e-06	1.0639			ACM1
ACM1	YPL267W	11.585	1.39017e-06		YHR139C	6	10	L	0.686362	0.691394	0.712573	0.104961	0.0948327	0.132706	0.696776	0.110833	0.0139098	0.0196076	6.28671	1.88204e-06			RIM20	YOR275C	0.219122	0.00687248	0.659315																YPL272C	11.5486	8.09409e-06	1.06253
	YPL272C	11.5486	8.09409e-06		YKL168C	8	3	O	0.664347	0.644406	0.637238	0.111387	0.141662	0.11566	0.648663	0.122903	0.0140468	0.0163859	5.27784	1.88604e-06				YDR133C	0.221159	0.00108521	0.655296															EGT2	YNL327W	11.5135	4.38783e-05	1.06121			EGT2
EGT2	YNL327W	11.5135	4.38783e-05		YIL015W	6	5	H	0.673763	0.68561	0.697997	1.15601	1.18409	1.18369	0.68579	1.1746	0.0121183	0.0160986	0.583852	1.91784e-06				YBR266C	0.221477	0.00858179	0.654671															SVF1	YDR346C	11.4652	4.75725e-05	1.05938			SVF1
SVF1	YDR346C	11.4652	4.75725e-05		YOR371C	13	13	I	0.67272	0.676664	0.661739	0.0181113	0.0677108	0.0426302	0.670374	0.0428175	0.00773437	0.0248003	15.6566	1.95025e-06			MSO1	YNR049C	0.22175	3.08965e-06	0.654137															SGE1	YPR198W	11.4268	1.88009e-05	1.05793			SGE1
SGE1	YPR198W	11.4268	1.88009e-05		YLR227C	14	18	F	0.67707	0.673608	0.696539	0.0784023	0.0612343	0.0333234	0.682406	0.0576534	0.0123615	0.0227518	11.8364	1.95955e-06			RIS1	YOR191W	0.22209	0.00730369	0.653471															LEM3	YNL323W	11.3926	6.3919e-06	1.05662			LEM3
LEM3	YNL323W	11.3926	6.3919e-06		YDL096C	2	15	D	0.690863	0.682127	0.659287	0.0983844	0.0908072	0.0633635	0.677426	0.084185	0.0163046	0.0184257	8.04686	1.96487e-06			RTT103	YDR289C	0.222557	0.00349495	0.652558															ZIP2	YGL249W	11.3489	0.000110794	1.05495			ZIP2
ZIP2	YGL249W	11.3489	0.000110794		YDR075W	3	19	C	0.707374	0.661578	0.672483	0.0625123	0.0531356	0.0718568	0.680478	0.0625015	0.023922	0.0093606	10.8874	1.98285e-06				YNL086W	0.223083	0.000189873	0.651534															XYL2	YLR070C	11.2474	3.18718e-05	1.05105			XYL2
XYL2	YLR070C	11.2474	3.18718e-05		YNL253W	11	2	N	0.667714	0.70007	0.692665	0.152186	0.169669	0.141134	0.686816	0.15433	0.0169524	0.0143881	4.45032	2.01908e-06			PEX25	YPL112C	0.223339	0.00839201	0.651036															TOK1	YJL093C	11.1399	3.16197e-05	1.04688			TOK1
TOK1	YJL093C	11.1399	3.16197e-05		YPR185W	14	13	K	0.647405	0.641228	0.665852	0.0904642	0.128035	0.107375	0.651495	0.108625	0.0128113	0.0188167	5.99765	2.05315e-06			TPS2	YDR074W	0.223825	0.00015353	0.650091															PXA1	YPL147W	11.139	4.8439e-05	1.04684			PXA1
PXA1	YPL147W	11.139	4.8439e-05		YKL103C	8	3	G	0.70201	0.676248	0.670181	0.0752222	0.0341355	0.0546174	0.682813	0.0546584	0.0168997	0.0205433	12.4924	2.13561e-06				YDR124W	0.224079	0.00123066	0.649599																YLR126C	11.1375	0.000226573	1.04679
	YLR126C	11.1375	0.000226573		YGL260W	5	18	J	0.678593	0.725129	0.71422	0.0704452	0.0731152	0.0510224	0.705981	0.0648609	0.0243378	0.0120587	10.8845	2.13909e-06				YDR332W	0.224858	0.0140503	0.648092																YJR026W	11.1277	0.000637531	1.04641
	YJR026W	11.1277	0.000637531		YOL068C	12	23	G	0.735497	0.72525	0.745747	0.0795034	0.0409227	0.0265455	0.735498	0.0489905	0.0102486	0.0273853	15.0131	2.18523e-06				YGR079W	0.224875	0.000193945	0.648058															WHI5	YOR083W	11.1082	2.53005e-05	1.04564			WHI5
WHI5	YOR083W	11.1082	2.53005e-05		YPR172W	14	23	K	0.700338	0.663522	0.669905	0.0784023	0.105768	0.103673	0.677921	0.0959478	0.0196735	0.0152309	7.06552	2.21795e-06			ARL3	YPL051W	0.226015	0.00404157	0.645864															APL4	YPR029C	11.0896	9.3771e-06	1.04492			APL4
APL4	YPR029C	11.0896	9.3771e-06		YGR143W	5	23	N	0.674991	0.695565	0.665724	0.120763	0.0985466	0.13606	0.67876	0.118456	0.0152734	0.0188626	5.73004	2.33747e-06			BUD27	YFL023W	0.226405	2.84389e-05	0.645114																YAL046C	10.9041	6.88127e-06	1.03759
	YAL046C	10.9041	6.88127e-06		YPR119W	14	5	C	0.687541	0.685816	0.715067	0.0814178	0.0556676	0.037026	0.696141	0.0580371	0.0164126	0.0222906	11.9948	2.35104e-06				YPL183C	0.228599	0.0103665	0.640925															PPH3	YDR075W	10.8874	1.98285e-06	1.03692			PPH3
PPH3	YDR075W	10.8874	1.98285e-06		YDL191W	3	10	C	0.654665	0.644373	0.624835	0.0168302	0.019322	0.0558886	0.641291	0.0306803	0.0151519	0.0218666	20.9024	2.39194e-06			MNT2	YGL257C	0.228711	7.10093e-05	0.640712																YGL260W	10.8845	2.13909e-06	1.03681
	YGL260W	10.8845	2.13909e-06		YPL113C	13	14	J	0.698988	0.699955	0.666863	0.054334	0.0931024	0.0721434	0.688602	0.0731933	0.0188326	0.0194055	9.408	2.47466e-06				YOR271C	0.228871	0.0299549	0.640409															MDH2	YOL126C	10.874	2.72917e-06	1.03639			MDH2
MDH2	YOL126C	10.874	2.72917e-06		YKL065C	8	19	C	0.669054	0.701614	0.683564	0.0650961	0.0204813	0.053011	0.684744	0.0461961	0.0163119	0.0230749	14.8225	2.54582e-06			SEY1	YOR165W	0.229382	0.0263704	0.63944															KEL3	YPL263C	10.8659	9.1564e-07	1.03607			KEL3
KEL3	YPL263C	10.8659	9.1564e-07		YGL164C	5	19	M	0.683223	0.698253	0.663519	2.77755	2.9564	2.81473	0.681665	2.84956	0.0174189	0.0943721	0.239218	2.54882e-06			MDM36	YPR083W	0.229628	0.000150109	0.638976															HRD1	YOL013C	10.7947	4.68788e-05	1.03321			HRD1
HRD1	YOL013C	10.7947	4.68788e-05		YLL044W	8	5	N	0.649176	0.609325	0.636209	0.0159124	0.0477897	0.0417663	0.63157	0.0351561	0.0203267	0.0169355	17.9647	2.57039e-06			SPT2	YER161C	0.230462	4.00176e-05	0.637402															PIB2	YGL023C	10.6938	1.9591e-05	1.02913			PIB2
PIB2	YGL023C	10.6938	1.9591e-05		YMR311C	11	6	K	0.719931	0.686184	0.686605	0.180616	0.187221	0.162846	0.697573	0.176895	0.0193634	0.0126064	3.94344	2.57389e-06				YGL214W	0.23333	0.000180149	0.632029															ATG22	YCL038C	10.689	8.47076e-06	1.02894			ATG22
ATG22	YCL038C	10.689	8.47076e-06		YGR168C	6	16	C	0.667737	0.664579	0.662909	1.27535	1.29473	1.24175	0.665075	1.27061	0.00245229	0.0268071	0.52343	2.59234e-06				YGL046W	0.233716	8.991e-06	0.631312															DIP5	YPL265W	10.6869	1.51299e-06	1.02885			DIP5
DIP5	YPL265W	10.6869	1.51299e-06		YPR046W	14	22	K	0.689286	0.660337	0.656009	0.0361857	0.0612343	0.018513	0.668544	0.0386443	0.0180929	0.0214665	17.2999	2.61904e-06			RAD23	YEL037C	0.236219	4.89531e-05	0.626685															CRS5	YOR031W	10.5475	4.55083e-05	1.02315			CRS5
CRS5	YOR031W	10.5475	4.55083e-05		YOL126C	12	5	M	0.614837	0.636929	0.595667	0.0692449	0.0409227	0.0597274	0.615811	0.0566317	0.0206483	0.0144127	10.874	2.72917e-06			SFL1	YOR140W	0.236278	0.00194552	0.626577															RBL2	YOR265W	10.507	4.44883e-06	1.02148			RBL2
RBL2	YOR265W	10.507	4.44883e-06		YGR023W	5	22	N	0.692998	0.693415	0.679501	0.154308	0.197093	0.16724	0.688638	0.172881	0.00791544	0.021943	3.98332	2.77709e-06				YCL022C	0.236378	0.0155784	0.626394															ASI1	YMR119W	10.4538	1.11301e-06	1.01927			ASI1
ASI1	YMR119W	10.4538	1.11301e-06		YOR053W	12	2	J	0.627953	0.668634	0.661981	0.0743741	0.0818454	0.053091	0.652856	0.0697702	0.021822	0.0149198	9.35724	2.80352e-06			TOS8	YGL096W	0.23685	0.00116401	0.625528															HAL1	YPR005C	10.4195	7.30864e-07	1.01785			HAL1
HAL1	YPR005C	10.4195	7.30864e-07		YGR225W	6	6	I	0.676502	0.653012	0.674245	0.238678	0.210739	0.212092	0.66792	0.220503	0.0129596	0.0157546	3.02907	2.86796e-06			CDA2	YLR308W	0.237277	0.00123741	0.624744															CLB5	YPR120C	10.4114	4.84216e-07	1.01751			CLB5
CLB5	YPR120C	10.4114	4.84216e-07		YOR311C	13	4	O	0.634279	0.590242	0.622022	0.0226392	0.0359714	0.00655849	0.615514	0.021723	0.022728	0.0147278	28.3347	2.87167e-06			HHO1	YPL127C	0.239054	0.00678902	0.621505															APL3	YBL037W	10.4102	7.23579e-06	1.01746			APL3
APL3	YBL037W	10.4102	7.23579e-06		YMR174C	10	13	F	0.699468	0.666046	0.714075	1.86281	1.83782	1.77455	0.693196	1.82506	0.024621	0.0454908	0.379821	2.89443e-06			YRB30	YGL164C	0.239218	2.54882e-06	0.621207															ELA1	YNL230C	10.4024	3.91646e-05	1.01713			ELA1
ELA1	YNL230C	10.4024	3.91646e-05		YOR196C	12	3	N	0.600673	0.64712	0.622425	0.0897619	0.100033	0.0862729	0.623406	0.0920227	0.0232389	0.00715332	6.77448	2.90907e-06				YDR090C	0.2395	0.00203778	0.620695															YAR1	YPL239W	10.401	8.54842e-05	1.01708			YAR1
YAR1	YPL239W	10.401	8.54842e-05		YJR142W	8	8	G	0.672193	0.663295	0.678417	0.143211	0.121181	0.0947773	0.671302	0.119723	0.0076001	0.02425	5.60711	2.98992e-06				YFR018C	0.240697	0.00601573	0.61853															BLM3	YFL007W	10.2704	6.46668e-06	1.01159			BLM3
BLM3	YFL007W	10.2704	6.46668e-06		YML076C	10	5	E	0.649259	0.667101	0.65324	0.111085	0.0775703	0.0626648	0.656533	0.0837734	0.00936576	0.0247989	7.83702	3.04439e-06			RPS30B	YOR182C	0.242145	0.0152189	0.615924																YPR003C	10.2652	3.04958e-06	1.01137
	YPR003C	10.2652	3.04958e-06		YPR003C	14	18	E	0.64566	0.670423	0.6728	0.0844333	0.0389673	0.0703494	0.662961	0.0645833	0.01503	0.023275	10.2652	3.04958e-06				YML011C	0.242243	0.00341179	0.615749																YFR035C	10.2455	3.56953e-05	1.01053
	YFR035C	10.2455	3.56953e-05		YPR128C	14	11	E	0.668927	0.641759	0.665273	0.105542	0.144736	0.118483	0.658653	0.12292	0.0147444	0.0199702	5.35838	3.05844e-06			COX5B	YIL111W	0.242614	3.51828e-07	0.615084	SCROLL DOWN (TO AROUND ROW 73) FOR THE GO ANALYSIS OF RESISTANT MUTANTS															YJL142C	10.199	1.64962e-05	1.00856
	YJL142C	10.199	1.64962e-05		YKL092C	8	23	G	0.619359	0.653041	0.641356	0.089688	0.0648575	0.0497982	0.637919	0.0681146	0.0171019	0.0201433	9.36538	3.06852e-06			RAD54	YGL163C	0.242708	0.000127781	0.614916																YGR259C	10.1734	1.24973e-06	1.00747
	YGR259C	10.1734	1.24973e-06		YNR049C	12	4	E	0.617985	0.610886	0.553784	2.64156	2.78274	2.61473	0.594218	2.67968	0.0351965	0.0902576	0.22175	3.08965e-06				YNL109W	0.243336	0.0140394	0.613793																YIL102C	10.1673	1.10444e-05	1.00721
	YIL102C	10.1673	1.10444e-05		YGL236C	5	10	F	0.698657	0.676214	0.657457	0.144245	0.168483	0.147398	0.677443	0.153375	0.0206274	0.0131782	4.4169	3.15744e-06			CLN1	YMR199W	0.243916	0.00122696	0.61276																YDR210W	10.1668	9.02254e-08	1.00718
	YDR210W	10.1668	9.02254e-08		YJR061W	7	9	J	0.62176	0.596883	0.604637	1.94619	1.91502		0.60776	1.9306	0.0127293	0.0220423	0.314803	3.21338e-06			STE7	YDL159W	0.244764	0.0133749	0.611253															FMP30	YPL103C	10.0732	0.000182772	1.00317			FMP30
FMP30	YPL103C	10.0732	0.000182772		YIL015C-A	6	7	H	0.65733	0.686662	0.682342	1.22934	1.24073	1.27137	0.675445	1.24715	0.0158359	0.0217383	0.541593	3.24918e-06			ERV2	YPR037C	0.244789	7.54454e-05	0.611208															HOS2	YGL194C	9.97464	2.54413e-05	0.998897			HOS2
HOS2	YGL194C	9.97464	2.54413e-05		YOR067C	12	6	L	0.633199	0.667502	0.656746	0.0487279	0.0181879	0.001	0.652482	0.0226386	0.0175445	0.0241732	28.8217	3.35499e-06			FZF1	YGL254W	0.245529	0.00117831	0.609897															RGA2	YDR379W	9.81175	4.48529e-06	0.991746			RGA2
RGA2	YDR379W	9.81175	4.48529e-06		YFL004W	14	13	B	0.659039	0.6752	0.662957	0.168867	0.125252	0.159212	0.665732	0.15111	0.0084306	0.0229082	4.40561	3.35798e-06				YOR166C	0.24591	0.0146403	0.609224																YDR271C	9.77819	6.31825e-05	0.990259
	YDR271C	9.77819	6.31825e-05		YMR086C-A	10	2	F	0.674652	0.662355	0.687496	0.123902	0.0835372	0.0797552	0.674834	0.0957316	0.0125719	0.0244699	7.04923	3.37835e-06			NFT1	YKR103W	0.246588	5.50177e-05	0.608028															ISR1	YPR106W	9.77361	2.96707e-07	0.990055			ISR1
ISR1	YPR106W	9.77361	2.96707e-07		YMR322C	11	6	M	0.634939	0.65957	0.616308	0.0635501	0.0497306	0.0825088	0.636939	0.0652632	0.0217001	0.0164561	9.75954	3.41646e-06			CDC73	YLR418C	0.247083	9.42978e-05	0.607156															SNO4	YMR322C	9.75954	3.41646e-06	0.989429			SNO4
SNO4	YMR322C	9.75954	3.41646e-06		YFL010W-A	14	7	B	0.667182	0.652375	0.663536	0.063325	0.0668011	0.111078	0.661031	0.0804014	0.00771477	0.0266236	8.22164	3.4452e-06			VPS4	YPR173C	0.248652	0.00111796	0.604408															PTC2	YER089C	9.75849	2.84064e-05	0.989383			PTC2
PTC2	YER089C	9.75849	2.84064e-05		YML048W-A	10	4	O	0.661378	0.675011	0.655012	0.0790412	0.107405	0.128178	0.6638	0.104875	0.0102173	0.0246659	6.32946	3.45325e-06			TAH1	YCR060W	0.248773	0.0182102	0.604197															MOG1	YJR074W	9.75586	0.00323861	0.989266			MOG1
MOG1	YJR074W	9.75586	0.00323861		YLR412W	9	7	N	0.656355	0.625245	0.662818	0.212137	0.221122	0.213404	0.648139	0.215554	0.0200885	0.00486331	3.00685	3.45687e-06				YPL009C	0.249239	0.00864657	0.603384																YPR196W	9.7491	9.24572e-06	0.988964
	YPR196W	9.7491	9.24572e-06		YOL138C	12	13	O	0.64474	0.653914	0.624752	0.0538571	0.0136409	0.00663638	0.641135	0.0247115	0.0149112	0.0254827	25.9448	3.49081e-06				YDL157C	0.251524	0.0157653	0.599421															YSN1	YNR065C	9.74397	7.59643e-06	0.988736			YSN1
YSN1	YNR065C	9.74397	7.59643e-06		YLR083C	9	6	O	0.658025	0.621514	0.664562	0.0472762	0.0592549	0.0248484	0.648034	0.0437932	0.0231981	0.0174657	14.7976	3.53761e-06				YPL014W	0.25277	0.00469771	0.597274																YOR366W	9.73556	6.57392e-05	0.988361
	YOR366W	9.73556	6.57392e-05		YPR126C	14	15	E	0.699756	0.693248	0.670484	0.0693559	0.116902	0.0814572	0.687829	0.0892383	0.01537	0.0247096	7.70778	3.70403e-06			EXO1	YOR033C	0.253091	0.0173229	0.596723															OSW1	YOR255W	9.71084	5.29176e-06	0.987257			OSW1
OSW1	YOR255W	9.71084	5.29176e-06		YDR042C	14	4	H	0.706154	0.696964	0.70175	0.47946	0.489875	0.47023	0.701623	0.479855	0.00459664	0.00982805	1.46215	3.79935e-06				YPL205C	0.253775	0.000724964	0.595552															PEX12	YMR026C	9.64403	8.2844e-06	0.984259			PEX12
PEX12	YMR026C	9.64403	8.2844e-06		YER108C	4	8	J	0.67731	0.667964	0.703621	0.26994	0.264779	0.280571	0.682965	0.271763	0.0184892	0.00805247	2.51309	3.83626e-06			SIP5	YMR140W	0.256014	0.00180802	0.591737															KAP120	YPL125W	9.56914	4.37492e-06	0.980873			KAP120
KAP120	YPL125W	9.56914	4.37492e-06		YHR184W	6	21	D	0.694578	0.645651	0.686121	1.3458	1.31317	1.3472	0.67545	1.33539	0.0261509	0.0192569	0.505807	3.88878e-06				YDL176W	0.257866	0.00952011	0.588606																YAL049C	9.55791	4.97779e-05	0.980363
	YAL049C	9.55791	4.97779e-05		YGR182C	6	20	E	0.673763	0.644074	0.666148	1.39756	1.39088	1.33891	0.661328	1.37578	0.0154201	0.0321099	0.480692	4.09653e-06				YMR178W	0.258694	0.000315581	0.587214															SRL2	YLR082C	9.5119	8.23534e-06	0.978267			SRL2
SRL2	YLR082C	9.5119	8.23534e-06		YHR140W	6	6	L	0.694031	0.692971	0.673705	0.242992	0.213374	0.203798	0.686902	0.220055	0.0114412	0.0204331	3.12151	4.19759e-06			ERV14	YGL054C	0.258702	0.000356739	0.587201															GUT1	YHL032C	9.43704	7.24773e-05	0.974836			GUT1
GUT1	YHL032C	9.43704	7.24773e-05		YDR456W	SG	12	C	0.939868	0.926882	0.990915	0.0698864	0.0905313	0.0331591	0.952555	0.0645256	0.0338496	0.0290594	14.7624	4.2226e-06			HEX3	YDL013W	0.259101	0.00499079	0.586531																YPL113C	9.408	2.47466e-06	0.973497
	YPL113C	9.408	2.47466e-06		YMR109W	10	14	J	0.701777	0.691886	0.686315	0.292666	0.276468	0.313324	0.693326	0.294153	0.0078307	0.0184727	2.35703	4.23145e-06			UME6	YDR207C	0.259213	0.0104914	0.586344															PEX13	YLR191W	9.36601	1.66789e-08	0.971554			PEX13
PEX13	YLR191W	9.36601	1.66789e-08		YDR275W	3	10	L	0.650472	0.680346	0.684395	0.182728	0.212542	0.199602	0.671738	0.198291	0.0185273	0.0149503	3.38764	4.23839e-06			PMA2	YPL036W	0.260239	0.000645191	0.584628															BUD2	YKL092C	9.36538	3.06852e-06	0.971525			BUD2
BUD2	YKL092C	9.36538	3.06852e-06		YOL019W	12	14	M	0.706119	0.709964	0.681178	0.112844	0.0909393	0.0597274	0.699087	0.0878367	0.0156283	0.0266936	7.95893	4.34713e-06				YMR057C	0.260572	0.000884078	0.584073																YOR053W	9.35724	2.80352e-06	0.971148
	YOR053W	9.35724	2.80352e-06		YPL125W	13	20	L	0.70027	0.677277	0.714908	0.0452783	0.0782907	0.0950981	0.697485	0.072889	0.0189695	0.0253454	9.56914	4.37492e-06			HOS1	YPR068C	0.262445	8.86699e-06	0.580962															CYT2	YKL087C	9.30943	1.69621e-05	0.968923			CYT2
CYT2	YKL087C	9.30943	1.69621e-05		YOR265W	13	14	I	0.648374	0.634373	0.638677	0.0316948	0.0888705	0.0623057	0.640475	0.060957	0.00717168	0.0286117	10.507	4.44883e-06				YOR019W	0.263154	0.000660985	0.57979																YML018C	9.30705	1.35986e-05	0.968812
	YML018C	9.30705	1.35986e-05		YNL051W	11	5	E	0.710487	0.668827	0.685393	0.108704	0.146266	0.13462	0.688236	0.129863	0.0209752	0.0192275	5.29969	4.47006e-06			VPS65	YLR322W	0.263309	0.00486067	0.579534															YSP3	YOR003W	9.2088	0.00013793	0.964203			YSP3
YSP3	YOR003W	9.2088	0.00013793		YDR379W	3	17	J	0.679223	0.66262	0.650284	0.0625123	0.0966101	0.0439125	0.664042	0.0676783	0.0145218	0.026726	9.81175	4.48529e-06				YMR135W-A	0.264168	0.00367104	0.57812															PET127	YOR017W	9.19811	9.59957e-05	0.963698			PET127
PET127	YOR017W	9.19811	9.59957e-05		YPL003W	13	7	K	0.675924	0.641728	0.63099	0.0452783	0.0317395	0.00327925	0.649547	0.0267657	0.0234652	0.0214368	24.2679	4.49602e-06				YOR235W	0.266246	0.00369808	0.574716																YPR125W	9.15583	2.41473e-05	0.961698
	YPR125W	9.15583	2.41473e-05		YKR091W	8	5	F	0.616221	0.608785	0.627973	0.972102	0.995051	1.004	0.61766	0.990383	0.00967453	0.0164517	0.623657	4.5567e-06			PAA1	YDR071C	0.266275	0.000185447	0.57467															YAP6	YDR259C	9.15534	1.07536e-05	0.961675			YAP6
YAP6	YDR259C	9.15534	1.07536e-05		YBR283C	2	22	K	0.681442	0.690735	0.737077	0.127535	0.122968	0.123392	0.703085	0.124632	0.0298028	0.00252341	5.64129	4.73693e-06			CLB3	YDL155W	0.266405	0.0104739	0.574457																YNL217W	9.13747	2.86818e-05	0.960826
	YNL217W	9.13747	2.86818e-05		YGL125W	5	9	G	0.678593	0.663851	0.678399	0.0771542	0.123978	0.0708644	0.673614	0.0906655	0.00845597	0.0290203	7.42966	4.79057e-06			YHM2	YMR241W	0.266807	0.00115579	0.573802															SUM1	YDR310C	9.11884	3.77319e-07	0.95994			SUM1
SUM1	YDR310C	9.11884	3.77319e-07		YOR276W	13	16	K	0.712443	0.662567	0.675191	0.0135835	0.0402033	0.0557472	0.6834	0.0365113	0.0259314	0.0213229	18.7175	4.80754e-06			BCS1	YDR375C	0.267067	0.00297494	0.573379																YOL014W	9.07033	0.000149681	0.957623
	YOL014W	9.07033	0.000149681		YPL246C	13	23	N	0.752165	0.687084	0.723236	0.081501	0.0909864	0.0852604	0.720828	0.0859159	0.0326074	0.0047766	8.38993	4.81021e-06			VEL1	YGL258W	0.267087	1.28228e-05	0.573347															PDR5	YOR153W	9.03679	3.72372e-05	0.956014			PDR5
PDR5	YOR153W	9.03679	3.72372e-05		YGL117W	5	17	G	0.707403	0.706316	0.644231	3.29415	3.12806	3.05284	0.685983	3.15835	0.0361626	0.123474	0.217197	4.85995e-06			YME1	YPR024W	0.26717	0.000160856	0.573212																YPR014C	8.99692	1.07018e-05	0.954094
	YPR014C	8.99692	1.07018e-05		YKR065C	8	17	D	0.698872	0.696757	0.671725	1.28456	1.23571	1.27708	0.689118	1.26578	0.0150995	0.0263154	0.54442	5.07677e-06				YJL070C	0.267956	0.000179437	0.571937															AQY1	YPR192W	8.97994	9.13573e-06	0.953273			AQY1
AQY1	YPR192W	8.97994	9.13573e-06		YLR023C	9	2	G	0.716479	0.688676	0.6884	0.162436	0.17921	0.133012	0.697852	0.158219	0.0161322	0.0233858	4.41066	5.09036e-06			MEP3	YPR138C	0.269252	0.000211031	0.569841															FMP14	YPL099C	8.95667	0.000244182	0.952146			FMP14
FMP14	YPL099C	8.95667	0.000244182		YGR010W	5	22	L	0.662129	0.674064	0.692728	0.164372	0.11762	0.133225	0.676307	0.138406	0.0154219	0.0238026	4.88641	5.1211e-06			COX19	YLL018C-A	0.269416	0.00382212	0.569577																YLR065C	8.89914	1.93266e-05	0.949348
	YLR065C	8.89914	1.93266e-05		YHR139C-A	6	8	L	0.694578	0.6956	0.68936	0.140907	0.150152	0.193134	0.693179	0.161398	0.00334675	0.0278709	4.29486	5.14436e-06			DOM34	YNL001W	0.26956	0.00627043	0.569344															PHO5	YBR093C	8.88843	4.50263e-05	0.948825			PHO5
PHO5	YBR093C	8.88843	4.50263e-05		YMR176W	10	9	F	0.674652	0.670265	0.645561	0.192262	0.184975	0.153814	0.663493	0.177017	0.0156832	0.0204225	3.74818	5.20051e-06				YDR209C	0.27015	0.0135438	0.568395															GIM4	YEL003W	8.81027	4.91275e-05	0.944989			GIM4
GIM4	YEL003W	8.81027	4.91275e-05		YGR014W	5	16	L	0.684252	0.690727	0.664622	0.25159	0.212988	0.226766	0.679867	0.230448	0.013594	0.0195626	2.9502	5.23019e-06			SSO2	YMR183C	0.270183	0.00186071	0.568342																YPR157W	8.80647	5.56759e-07	0.944802
	YPR157W	8.80647	5.56759e-07		YOR255W	13	20	I	0.706677	0.727537	0.721314	0.0407505	0.105798	0.0754227	0.718509	0.0739904	0.0107092	0.0325475	9.71084	5.29176e-06			VMA21	YGR105W	0.270377	0.000776702	0.568031															GPG1	YGL121C	8.64627	1.52061e-06	0.936829			GPG1
GPG1	YGL121C	8.64627	1.52061e-06		YGR133W	5	19	L	0.648239	0.675676	0.681706	0.1107	0.155767	0.133225	0.66854	0.133231	0.0178382	0.0225338	5.01792	5.50359e-06			BEM4	YPL161C	0.270805	0.000942978	0.567344															LTP1	YPR073C	8.5981	0.00014781	0.934403			LTP1
LTP1	YPR073C	8.5981	0.00014781		YGR227W	6	2	I	0.674311	0.672466	0.65859	0.0416968	0.0355623	0.093605	0.668455	0.0569547	0.00859339	0.031888	11.7366	5.63525e-06			MIG3	YER028C	0.271241	1.25922e-05	0.566645															NHP6A	YPR052C	8.57911	1.67024e-06	0.933442			NHP6A
NHP6A	YPR052C	8.57911	1.67024e-06		YPR149W	14	7	G	0.62821	0.643882	0.652535	0.0150774	0.0612343	0.0703494	0.641542	0.048887	0.0123301	0.0296326	13.1229	5.69709e-06			ENO1	YGR254W	0.271941	0.000971292	0.565525															MSN1	YOL116W	8.56841	7.41399e-06	0.9329			MSN1
MSN1	YOL116W	8.56841	7.41399e-06		YLR303W	9	14	N	0.655241	0.674817	0.693052	1.26312	1.31806	1.28919	0.67437	1.29013	0.0189091	0.0274811	0.522717	5.705e-06			YAP5	YIR018W	0.272022	6.4995e-05	0.565397																YOR050C	8.5541	5.93486e-05	0.932174
	YOR050C	8.5541	5.93486e-05		YEL063C	4	7	I	0.651279	0.640367	0.646887	0.100724	0.10402	0.151077	0.646177	0.118607	0.0054905	0.0281679	5.44806	5.79889e-06				YER186C	0.272067	0.00415349	0.565325																YPL229W	8.5228	8.91862e-05	0.930582
	YPL229W	8.5228	8.91862e-05		YGR033C	5	8	N	0.644637	0.638587	0.644231	0.0603816	0.0635784	0.00566915	0.642485	0.0432097	0.00338217	0.0325504	14.869	5.88953e-06			NOP16	YER002W	0.272121	0.000594952	0.565237																YER119C-A	8.49932	1.25991e-05	0.929384
	YER119C-A	8.49932	1.25991e-05		YDR255C	3	18	J	0.634899	0.595889	0.657864	0.045682	0.0434746	0.0558886	0.629551	0.0483484	0.0313317	0.00662262	13.0211	6.10349e-06			RPL21B	YPL079W	0.272859	0.000934143	0.564062															RPL37B	YDR500C	8.48434	3.1027e-05	0.928618			RPL37B
RPL37B	YDR500C	8.48434	3.1027e-05		YPR030W	14	20	I	0.684632	0.703864	0.711593	0.0814178	0.128035	0.0703494	0.70003	0.0932675	0.0138832	0.0306142	7.50561	6.23757e-06				YNL170W	0.273286	0.00513513	0.563383															HMF1	YER057C	8.48068	0.000111132	0.928431			HMF1
HMF1	YER057C	8.48068	0.000111132		YDR492W	4	6	I	0.658935	0.655573	0.632425	0.104753	0.146574	0.148379	0.648978	0.133235	0.0144333	0.024683	4.87092	6.25559e-06			RPS14B	YJL191W	0.273291	0.000986342	0.563375															RRI1	YDL216C	8.4756	4.03186e-07	0.92817			RRI1
RRI1	YDL216C	8.4756	4.03186e-07		YPR053C	14	14	K	0.651477	0.637512	0.663536	0.0542785	0.111335	0.074052	0.650841	0.0798886	0.0130234	0.0289726	8.14687	6.34347e-06				YNL105W	0.273687	0.00984997	0.562745															ERG5	YMR015C	8.47013	4.1335e-05	0.92789			ERG5
ERG5	YMR015C	8.47013	4.1335e-05		YMR313C	11	2	K	0.627162	0.637005	0.667819	0.115394	0.140416	0.15199	0.643995	0.135933	0.0212105	0.0187054	4.73759	6.35615e-06			TRP5	YGL026C	0.274204	0.000123881	0.561926																YIR042C	8.41966	0.000113051	0.925294
	YIR042C	8.41966	0.000113051		YNL323W	11	15	J	0.705488	0.726105	0.744175	0.09867	0.0380293	0.0542821	0.725256	0.0636605	0.0193578	0.0313893	11.3926	6.3919e-06				YGR018C	0.27425	0.000439738	0.561853															RBD2	YPL246C	8.38993	4.81021e-06	0.923758			RBD2
RBD2	YPL246C	8.38993	4.81021e-06		YFL007W	14	11	B	0.638098	0.637512	0.646166	0.0934797	0.0640177	0.0296208	0.640592	0.0623727	0.00483579	0.0319612	10.2704	6.46668e-06			BSP1	YPR171W	0.274912	0.00204466	0.560807															RFX1	YLR176C	8.36657	6.88015e-06	0.922548			RFX1
RFX1	YLR176C	8.36657	6.88015e-06		YLR405W	9	17	N	0.601798	0.650831	0.609327	0.0775814	0.0693716	0.097932	0.620652	0.0816283	0.0264054	0.014704	7.60339	6.54364e-06			YAF9	YNL107W	0.275364	0.00560034	0.560092															RFM1	YOR279C	8.32599	0.000130692	0.920436			RFM1
RFM1	YOR279C	8.32599	0.000130692		YLR218C	9	22	D	0.402497	0.439751	0.405249	0.0206076	0.0260144	0.0102317	0.415832	0.0189512	0.0207593	0.00802064	21.9423	6.54547e-06			DPL1	YDR294C	0.275611	0.00204428	0.559704															PET130	YJL023C	8.32133	1.02871e-05	0.920193			PET130
PET130	YJL023C	8.32133	1.02871e-05		YJR119C	8	20	E	0.62459	0.630913	0.64393	0.0940277	0.0648575	0.122086	0.633144	0.0936571	0.00986091	0.028616	6.76024	6.55922e-06			SWS2	YNL081C	0.276577	0.00169655	0.558185															RAS1	YOR101W	8.31523	0.000297955	0.919874			RAS1
RAS1	YOR101W	8.31523	0.000297955		YBR258C	2	20	G	0.632244	0.656843	0.668114	0.109316	0.0681054	0.0600286	0.6524	0.07915	0.018343	0.0264348	8.24258	6.57052e-06			TOS6	YNL300W	0.276756	0.0059688	0.557903															BNI1	YNL271C	8.31393	0.000410103	0.919806			BNI1
BNI1	YNL271C	8.31393	0.000410103		YPR134W	14	3	E	0.699756	0.675731	0.692486	0.0784023	0.136386	0.0888624	0.689324	0.101217	0.0123205	0.0309028	6.81038	6.77834e-06				YJR087W	0.278135	1.61768e-05	0.555744															MRS3	YJL133W	8.25102	9.22149e-05	0.916507			MRS3
MRS3	YJL133W	8.25102	9.22149e-05		YLR176C	9	17	M	0.663035	0.638038	0.627933	0.10425	0.0751526	0.0511585	0.643002	0.0768537	0.0180701	0.0265866	8.36657	6.88015e-06			YTP1	YNL237W	0.278355	0.00323784	0.555401															SHG1	YBR258C	8.24258	6.57052e-06	0.916063			SHG1
SHG1	YBR258C	8.24258	6.57052e-06		YAL046C	14	16	F	0.62821	0.673608	0.675116	0.0663404	0.0779346	0.037026	0.658978	0.0604337	0.0266565	0.0210842	10.9041	6.88127e-06			FAA4	YMR246W	0.279701	0.000636911	0.553306															NDJ1	YOL104C	8.22962	1.04607e-05	0.91538			NDJ1
NDJ1	YOL104C	8.22962	1.04607e-05		YJL057C	7	15	M	0.687831	0.683907	0.669083	0.115488	0.12548		0.680273	0.120484	0.00988828	0.00706526	5.64617	7.07312e-06			VTH1	YIL173W	0.280339	0.00147576	0.552317																YOR379C	8.22546	2.68069e-08	0.91516
	YOR379C	8.22546	2.68069e-08		YOR002W	12	8	B	0.671495	0.673729	0.702701	0.0769388	0.0363757	0.0132728	0.682642	0.0421957	0.0174077	0.0322296	16.178	7.08248e-06				YJL120W	0.282818	0.0170235	0.548494															AUA1	YFL010W-A	8.22164	3.4452e-06	0.914958			AUA1
AUA1	YFL010W-A	8.22164	3.4452e-06		YKL206C	8	22	F	0.672716	0.674629	0.688197	0.131639	0.138249	0.184735	0.678514	0.151541	0.00843986	0.0289365	4.47743	7.08443e-06			FMP33	YJL161W	0.282975	0.00020579	0.548252															OST3	YOR085W	8.21006	0.000378571	0.914347			OST3
OST3	YOR085W	8.21006	0.000378571		YBR165W	14	18	L	0.726513	0.696964	0.684959	0.156805	0.167003	0.122186	0.702812	0.148664	0.0213855	0.0234912	4.72751	7.14785e-06				YDL062W	0.283402	0.00745859	0.547597															PCL8	YPL219W	8.1725	2.0217e-05	0.912355			PCL8
PCL8	YPL219W	8.1725	2.0217e-05		YHR209W	6	13	F	0.635966	0.666156	0.635377	1.34293	1.41722	1.39934	0.645833	1.38649	0.0176027	0.0387771	0.465803	7.23252e-06				YDR067C	0.283512	0.0171194	0.547429															PSP1	YDR505C	8.17053	1.45281e-05	0.91225			PSP1
[truncated: 4,160 more rows]
[truncated: 9 more columns]
