# Supplementary material for: Cellular Responses and Targets in Food Spoilage Yeasts Exposed to Antifungal Prenylated Isoflavonoids
Source: Microbiol Spectr. 2023 Jul 10;11(4):e01327-23. doi: 10.1128/spectrum.01327-23 (PMC10433819; doi:10.1128/spectrum.01327-23)
Supplement: Supplemental file 6 — Supplemental material. Download spectrum.01327-23-s0006.xls, XLS file, 0.2 MB [file spectrum.01327-23-s0006.xls]

## Sheet: LEM3_significance
Table S5. Growth curves (raw data) and significance of the corroborated phenotypes
HIS6			HIS6 + W			ΔTTD_WT1_W	ΔTTD_WT2_W	ΔTTD_WT3_W	LEM3			LEM3 + W			ΔTTD_LEM31	ΔTTD_LEM32	ΔTTD_LEM33			HIS6			HIS6 + G			ΔTTD_WT1_G	ΔTTD_WT2_G	ΔTTD_WT3_G	LEM3			LEM3 + G			ΔTTD_LEM31_G	ΔTTD_LEM32_G	ΔTTD_LEM33_G
4.75	3.75	4	8.5	7.5	9.5	3.75	3.75	5.5	4.5	5	4.5	19	11.5	11	14.5	6.5	6.5			4.75	3.75	4	8.5	5.75	7	3.75	2	3	4.5	4.5	4.25	22	16.5	16	17.5	12	11.75
Average						4.33333									9.16667											2.91667									13.75
Stdev						1.01036									4.6188											0.877971									3.25
	t-Test: Two-Sample Assuming Equal Variances																			t-Test: Two-Sample Assuming Equal Variances
		Variable 1	Variable 2																		Variable 1	Variable 2
	Mean	4.33333	9.16667																	Mean	2.91667	13.75
	Variance	1.02083	21.3333																	Variance	0.770833	10.5625
	Observations	3	3																	Observations	3	3
	Pooled Variance	11.1771																		Pooled Variance	5.66667
	Hypothesized Mean Difference	0																		Hypothesized Mean Difference	0
	df	4																		df	4
	t Stat	-1.77063																		t Stat	-5.5737
	P(T<=t) one-tail	0.0756641																		P(T<=t) one-tail	0.00253896
	t Critical one-tail	2.13185																		t Critical one-tail	2.13185
	P(T<=t) two-tail	0.151328																		P(T<=t) two-tail	0.00507792
	t Critical two-tail	2.77645																		t Critical two-tail	2.77645

## Sheet: PDR5_significance
Table S5. Growth curves (raw data) and significance of the corroborated phenotypes
HIS6			HIS6 + W			ΔTTD_WT1_W	ΔTTD_WT2_W	ΔTTD_WT3_W	PDR5			PDR5 + W			ΔTTD_PDR5_W	ΔTTD_PDR52_W	ΔTTD_PDR53_W	HIS6			TTD	HIS6 + G			ΔTTD_WT1_W	ΔTTD_WT2_W	ΔTTD_WT3_W	PDR5			PDR5 + G			ΔTTD_PDR51_G	ΔTTD_PDR52_G	ΔTTD_PDR53_G
4	4.5	4	9.5	10	8	5.5	5.5	4	4	4.5	4.5	8	8	6.75	4	3.5	2.25	4.25	4.75	4.5	4.5	7.5	8	7	2.75	3.5	2.5	4	4.25	4.5	6.5	7	6.5	2.5	2.75	2
Average						5									3.25											3.33333									2.375
Stdev						0.866025									0.901388											0.763763									0.53033
t-Test: Two-Sample Assuming Equal Variances																									t-Test: Two-Sample Assuming Equal Variances
	Variable 1	Variable 2																								Variable 1	Variable 2
Mean	5	3.25																							Mean	2.91667	2.41667
Variance	0.75	0.8125																							Variance	0.270833	0.145833
Observations	3	3																							Observations	3	3
Pooled Variance	0.78125																								Pooled Variance	0.208333
Hypothesized Mean Difference	0																								Hypothesized Mean Difference	0
df	4																								df	4
t Stat	2.42487																								t Stat	1.34164
P(T<=t) one-tail	0.0361904																								P(T<=t) one-tail	0.125408
t Critical one-tail	2.13185																								t Critical one-tail	2.13185
P(T<=t) two-tail	0.0723809																								P(T<=t) two-tail	0.250815
t Critical two-tail	2.77645																								t Critical two-tail	2.77645

## Sheet: YOR1_significance
Table S5. Growth curves (raw data) and significance of the corroborated phenotypes
HIS6			HIS6 + W			ΔTTD_WT1_W	ΔTTD_WT2_W	ΔTTD_WT3_W	YOR1			YOR1 + W			ΔTTD_YOR1_W	ΔTTD_YOR12_W	ΔTTD_YOR13_W			HIS6			HIS6 + G			ΔTTD_WT1_W	ΔTTD_WT2_W	ΔTTD_WT3_W	YOR1			YOR1 + G			ΔTTD_YOR11_G	ΔTTD_YOR12_G	ΔTTD_YOR13_G
3.25	3	3	13	12.5	12	9.75	9.5	9	2.75	2.75	2.5	10.5	10.5	9.5	7.75	7.75	7			3.25	3.25	3.25	10.5	10	10	7.25	6.75	6.75	3.25	3.25	3.25	7.5	8	7.5	4.25	4.75	4.25
Average						9.41667									7.5											6.91667									4.41667
Stdev						0.381881									0.433013											0.288675									0.288675
t-Test: Two-Sample Assuming Unequal Variances					t-Test: Two-Sample Assuming Equal Variances															t-Test: Two-Sample Assuming Equal Variances
	Variable 1	Variable 2				Variable 1	Variable 2														Variable 1	Variable 2
Mean	9.41667	7.5			Mean	9.41667	7.5													Mean	6.91667	4.41667
Variance	0.145833	0.1875			Variance	0.145833	0.1875													Variance	0.0833333	0.0833333
Observations	3	3			Observations	3	3													Observations	3	3
Hypothesized Mean Difference	0				Pooled Variance	0.166667														Pooled Variance	0.0833333
df	4				Hypothesized Mean Difference	0														Hypothesized Mean Difference	0
t Stat	5.75				df	4														df	4
P(T<=t) one-tail	0.00226771				t Stat	5.75														t Stat	10.6066
t Critical one-tail	2.13185				P(T<=t) one-tail	0.00226771														P(T<=t) one-tail	0.000223619
P(T<=t) two-tail	0.00453542				t Critical one-tail	2.13185														t Critical one-tail	2.13185
t Critical two-tail	2.77645				P(T<=t) two-tail	0.00453542														P(T<=t) two-tail	0.000447238
					t Critical two-tail	2.77645														t Critical two-tail	2.77645

## Sheet: FAA1_significance
Table S5. Growth curves (raw data) and significance of the corroborated phenotypes
HIS6			HIS6 + W			ΔTTD_WT1_W	ΔTTD_WT2_W	ΔTTD_WT3_W	FAA1			FAA1 + W			ΔTTD_FAA1_W	ΔTTD_FAA12_W	ΔTTD_FAA13_W			HIS6			HIS6 + G			ΔTTD_WT1_W	ΔTTD_WT2_W	ΔTTD_WT3_W	FAA1			FAA1 + G			ΔTTD_FAA1_G	ΔTTD_FAA12_G	ΔTTD_FAA13_G
3.25	3.5	3.5	14	16.5	13	10.75	13	9.5	3.5	3.5	4	10.5	9.5	11.5	7	6	7.5			3.25	3.5	3.5	8.5	9	8.5	5.25	5.5	5	3	3.25	3.5	7.5	7.5	8	4.5	4.25	4.5
Average						11.0833									6.83333											5.25									4.41667
Stdev						1.77365									0.763763											0.25									0.144338
t-Test: Two-Sample Assuming Unequal Variances					t-Test: Paired Two Sample for Means					t-Test: Two-Sample Assuming Equal Variances																			t-Test: Two-Sample Assuming Equal Variances
	Variable 1	Variable 2				Variable 1	Variable 2				Variable 1	Variable 2																		Variable 1	Variable 2
Mean	11.0833	6.83333			Mean	11.0833	6.83333			Mean	11.0833	6.83333																	Mean	5.25	4.41667
Variance	3.14583	0.583333			Variance	3.14583	0.583333			Variance	3.14583	0.583333																	Variance	0.0625	0.0208333
Observations	3	3			Observations	3	3			Observations	3	3																	Observations	3	3
Hypothesized Mean Difference	0				Pearson Correlation	-0.999645				Pooled Variance	1.86458																		Pooled Variance	0.0416667
df	3				Hypothesized Mean Difference	0				Hypothesized Mean Difference	0																		Hypothesized Mean Difference	0
t Stat	3.81192				df	2				df	4																		df	4
P(T<=t) one-tail	0.0158733				t Stat	2.90129				t Stat	3.81192																		t Stat	5
t Critical one-tail	2.35336				P(T<=t) one-tail	0.0505518				P(T<=t) one-tail	0.00945448																		P(T<=t) one-tail	0.00374522
P(T<=t) two-tail	0.0317467				t Critical one-tail	2.91999				t Critical one-tail	2.13185																		t Critical one-tail	2.13185
t Critical two-tail	3.18245				P(T<=t) two-tail	0.101104				P(T<=t) two-tail	0.018909																		P(T<=t) two-tail	0.00749043
					t Critical two-tail	4.30265				t Critical two-tail	2.77645																		t Critical two-tail	2.77645

## Sheet: FAA4_significance
Table S5. Growth curves (raw data) and significance of the corroborated phenotypes
HIS6			HIS6 + W			ΔTTD_WT1_W	ΔTTD_WT2_W	ΔTTD_WT3_W	FAA4			FAA4 + W			ΔTTD_FAA4_W	ΔTTD_FAA42_W	ΔTTD_FAA43_W			HIS6			HIS6 + G			ΔTTD_WT1_G	ΔTTD_WT2_G	ΔTTD_WT3_G	FAA4			FAA4 + G			ΔTTD_FAA4_G	ΔTTD_FAA42_G	ΔTTD_FAA43_G
3.25	3.5	3.5	14	16.5	13	10.75	13	9.5	4	3.75	3.75	7.5	8.5	11	3.5	4.75	7.25			3.25	3.5	3.5	8.5	9	8.5	5.25	5.5	5	3.5	3.25	3.25	7	7.75	12.5	3.5	4.5	9.25
Average						11.0833									5.16667											5.25									5.75
Stdev						1.77365									1.90941											0.25									3.07205
t-Test: Two-Sample Assuming Unequal Variances					t-Test: Two-Sample Assuming Equal Variances																				t-Test: Two-Sample Assuming Equal Variances
	Variable 1	Variable 2				Variable 1	Variable 2																			Variable 1	Variable 2
Mean	11.0833	5.16667			Mean	11.0833	5.16667																		Mean	5.25	5.75
Variance	3.14583	3.64583			Variance	3.14583	3.64583																		Variance	0.0625	9.4375
Observations	3	3			Observations	3	3																		Observations	3	3
Hypothesized Mean Difference	0				Pooled Variance	3.39583																			Pooled Variance	4.75
df	4				Hypothesized Mean Difference	0																			Hypothesized Mean Difference	0
t Stat	3.93233				df	4																			df	4
P(T<=t) one-tail	0.00853478				t Stat	3.93233																			t Stat	-0.280976
t Critical one-tail	2.13185				P(T<=t) one-tail	0.00853478																			P(T<=t) one-tail	0.396332
P(T<=t) two-tail	0.0170696				t Critical one-tail	2.13185																			t Critical one-tail	2.13185
t Critical two-tail	2.77645				P(T<=t) two-tail	0.0170696																			P(T<=t) two-tail	0.792664
					t Critical two-tail	2.77645																			t Critical two-tail	2.77645

## Sheet: ELO2_significance
Table S5. Growth curves (raw data) and significance of the corroborated phenotypes
HIS6			HIS6 + W			ΔTTD_WT1_W	ΔTTD_WT2_W	ΔTTD_WT3_W	ELO2			ELO2 + W			ΔTTD_ELO21_W	ΔTTD_ELO22_W	ΔTTD_ELO23_W			HIS6			HIS6 + G			ΔTTD_WT1_G	ΔTTD_WT2_G	ΔTTD_WT3_G	ELO2			ELO2 + G			ΔTTD_ELO21_G	ΔTTD_ELO22_G	ΔTTD_ELO23_G
4.75	3.75	4	8.5	7.5	9.5	3.75	3.75	5.5	5	5	4	16.5	19.5	18	11.5	14.5	14			4.25	3.75	4.5	8.5	5.75	7	4.25	2	2.5	4.5	5	5	18.5	20.5	18.5	14	15.5	13.5
Average						4.33333									13.3333											2.91667									14.3333
Stdev						1.01036									1.60728											1.18145									1.04083
t-Test: Two-Sample Assuming Unequal Variances					t-Test: Two-Sample Assuming Equal Variances																				t-Test: Two-Sample Assuming Equal Variances
	Variable 1	Variable 2				Variable 1	Variable 2																			Variable 1	Variable 2
Mean	4.33333	13.3333			Mean	4.33333	13.3333																		Mean	2.91667	14.3333
Variance	1.02083	2.58333			Variance	1.02083	2.58333																		Variance	1.39583	1.08333
Observations	3	3			Observations	3	3																		Observations	3	3
Hypothesized Mean Difference	0				Pooled Variance	1.80208																			Pooled Variance	1.23958
df	3				Hypothesized Mean Difference	0																			Hypothesized Mean Difference	0
t Stat	-8.21109				df	4																			df	4
P(T<=t) one-tail	0.00189026				t Stat	-8.21109																			t Stat	-12.5588
t Critical one-tail	2.35336				P(T<=t) one-tail	0.000599447																			P(T<=t) one-tail	0.000115663
P(T<=t) two-tail	0.00378053				t Critical one-tail	2.13185																			t Critical one-tail	2.13185
t Critical two-tail	3.18245				P(T<=t) two-tail	0.00119889																			P(T<=t) two-tail	0.000231327
					t Critical two-tail	2.77645																			t Critical two-tail	2.77645

## Sheet: HAC1_significance
Table S5. Growth curves (raw data) and significance of the corroborated phenotypes
HIS6			HIS6 + W			ΔTTD_WT1_W	ΔTTD_WT2_W	ΔTTD_WT3_W	hac1			hac1 + W			ΔTTD_hac11_W	ΔTTD_hac12_W	ΔTTD_hac13_W			HIS6			HIS6 + G			ΔTTD_WT1_G	ΔTTD_WT2_G	ΔTTD_WT3_G	hac1			hac1 + G			ΔTTD_hac11_G	ΔTTD_hac12_G	ΔTTD_hac13_G
3.5	4	3.5	16.5	20	19	13	16	15.5	4	4.5	4.25	15	15.5	15	11	11	10.75			3.25	3.5	3.5	10	12	11	6.75	8.5	7.5	3.75	4	4	9.5	10.5	10	5.75	6.5	6
Average						14.8333									10.9167											7.58333									6.08333
Stdev						1.60728									0.144338											0.877971									0.381881
t-Test: Two-Sample Assuming Equal Variances																				t-Test: Two-Sample Assuming Equal Variances
	Variable 1	Variable 2																			Variable 1	Variable 2
Mean	14.8333	10.9167																		Mean	7.58333	6.08333
Variance	2.58333	0.0208333																		Variance	0.770833	0.145833
Observations	3	3																		Observations	3	3
Pooled Variance	1.30208																			Pooled Variance	0.458333
Hypothesized Mean Difference	0																			Hypothesized Mean Difference	0
df	4																			df	4
t Stat	4.20381																			t Stat	2.7136
P(T<=t) one-tail	0.00682697																			P(T<=t) one-tail	0.0266691
t Critical one-tail	2.13185																			t Critical one-tail	2.13185
P(T<=t) two-tail	0.0136539																			P(T<=t) two-tail	0.0533383
t Critical two-tail	2.77645																			t Critical two-tail	2.77645

## Sheet: HSP104_significance
Table S5. Growth curves (raw data) and significance of the corroborated phenotypes
HIS6			HIS6 + W			ΔTTD_WT1_W	ΔTTD_WT2_W	ΔTTD_WT3_W	HSP104			HSP104 + W			ΔTTD_HSP104_W_1	ΔTTD_HSP104_W_2	ΔTTD_HSP104_W_3			HIS6			HIS6 + G			ΔTTD_WT1_G	ΔTTD_WT2_G	ΔTTD_WT3_G	HSP104			HSP104 + G			ΔTTD_HSP104_G_1	ΔTTD_HSP104_G_2	ΔTTD_HSP104_G_3
3.5	3.5	3.25	14.5	15	13	11	11.5	9.75	3.5	3.25	3	13	11.5	12	9.5	8.25	9			3.5	3.5	3.25	10.5	11	10	7	7.5	6.75	3.75	3.5	3.5	10.5	9.5	9.5	6.75	6	6
Average						10.75									8.91667											7.08333									6.25
Stdev						0.901388									0.629153											0.381881									0.433013
t-Test: Two-Sample Assuming Unequal Variances						t-Test: Two-Sample Assuming Equal Variances														t-Test: Two-Sample Assuming Equal Variances
	Variable 1	Variable 2					Variable 1	Variable 2													Variable 1	Variable 2
Mean	10.75	8.91667				Mean	10.75	8.91667												Mean	7.08333	6.25
Variance	0.8125	0.395833				Variance	0.8125	0.395833												Variance	0.145833	0.1875
Observations	3	3				Observations	3	3												Observations	3	3
Hypothesized Mean Difference	0					Pooled Variance	0.604167													Pooled Variance	0.166667
df	4					Hypothesized Mean Difference	0													Hypothesized Mean Difference	0
t Stat	2.88874					df	4													df	4
P(T<=t) one-tail	0.0223096					t Stat	2.88874													t Stat	2.5
t Critical one-tail	2.13185					P(T<=t) one-tail	0.0223096													P(T<=t) one-tail	0.0333833
P(T<=t) two-tail	0.0446193					t Critical one-tail	2.13185													t Critical one-tail	2.13185
t Critical two-tail	2.77645					P(T<=t) two-tail	0.0446193													P(T<=t) two-tail	0.0667665
						t Critical two-tail	2.77645													t Critical two-tail	2.77645

## Sheet: TRP1_significance
Table S5. Growth curves (raw data) and significance of the corroborated phenotypes
HIS6			HIS6 + W			ΔTTD_WT1_W	ΔTTD_WT2_W	ΔTTD_WT3_W	trp1			trp1 + W			ΔTTD_TRP1_W_1	ΔTTD_TRP1_W_2	ΔTTD_TRP1_W_3			HIS6			HIS6 + G			ΔTTD_WT1_G	ΔTTD_WT2_G	ΔTTD_WT3_G	trp1			trp1 + G			ΔTTD_TRP1_G_1	ΔTTD_TRP1_G_2	ΔTTD_TRP1_G_3
2.5	4	3	3.75	4.25	3.75	1.25	0.25	0.75	4	3.5	4	4	4	4	0	0.5	0			3.75	3	3.5	8.5	6.5	6	4.75	3.5	2.5	3.75	3.5	3.5	9	9.5	8.5	5.25	6	5
Average						0.75									0.166667											3.58333									5.41667
Stdev						0.5									0.288675											1.12731									0.520416
t-Test: Two-Sample Assuming Equal Variances																				t-Test: Two-Sample Assuming Equal Variances
	Variable 1	Variable 2																			Variable 1	Variable 2
Mean	0.75	0.166667																		Mean	3.58333	5.41667
Variance	0.25	0.0833333																		Variance	1.27083	0.270833
Observations	3	3																		Observations	3	3
Pooled Variance	0.166667																			Pooled Variance	0.770833
Hypothesized Mean Difference	0																			Hypothesized Mean Difference	0
df	4																			df	4
t Stat	1.75																			t Stat	-2.55745
P(T<=t) one-tail	0.0775081																			P(T<=t) one-tail	0.0314038
t Critical one-tail	2.13185																			t Critical one-tail	2.13185
P(T<=t) two-tail	0.155016																			P(T<=t) two-tail	0.0628076
t Critical two-tail	2.77645																			t Critical two-tail	2.77645

## Sheet: HSP104_glabridin
Table S5. Growth curves (raw data) and significance of the corroborated phenotypes
Hours	HIS6 0ug/ml			HIS6 5ug/ml			HSP104 0ug/ml			HSP104 5ug/ml
0.5	0.1	0.1	0.1	0.1	0.1	0.1	0.1	0.1	0.1	0.1	0.1	0.1
1	0.103818	0.102695	0.105311	0.099437	0.100285	0.100406	0.102236	0.103561	0.103228	0.099173	0.100546	0.099183
1.5	0.11066	0.107537	0.111421	0.099998	0.1	0.10119	0.10782	0.109312	0.109409	0.099734	0.100273	0.099454
2	0.11803	0.113721	0.118703	0.09972	0.099715	0.100803	0.113964	0.116712	0.116932	0.099727	0.100273	0.099725
2.5	0.12814	0.123423	0.1257	0.100005	0.100282	0.10119	0.123738	0.127943	0.129563	0.100287	0.101095	0.100817
3	0.137527	0.132948	0.138007	0.100285	0.100282	0.10119	0.134915	0.142465	0.145144	0.100007	0.101095	0.100817
3.5	0.150002	0.147269	0.155253	0.100287	0.1	0.101181	0.150278	0.160821	0.164241	0.100287	0.101368	0.101088
4	0.166246	0.169971	0.178609	0.100847	0.101132	0.101966	0.170395	0.186851	0.191927	0.10028	0.101644	0.101906
4.5	0.189396	0.195604	0.212127	0.100852	0.100567	0.101569	0.198611	0.217816	0.223109	0.10028	0.101917	0.101635
5	0.221657	0.226065	0.261223	0.101135	0.101135	0.102353	0.233818	0.257546	0.263437	0.100833	0.102466	0.102994
5.5	0.260997	0.266744	0.308914	0.101985	0.101417	0.101956	0.277406	0.304667	0.307263	0.100833	0.103288	0.104083
6	0.313628	0.315609	0.362343	0.101982	0.1017	0.102741	0.326295	0.356729	0.361839	0.101667	0.104383	0.104358
6.5	0.37598	0.379698	0.420744	0.102547	0.102267	0.103525	0.384953	0.417003	0.420448	0.10222	0.106575	0.105722
7	0.43412	0.440258	0.476463	0.103677	0.10255	0.104697	0.447792	0.480299	0.482821	0.103054	0.107946	0.107628
7.5	0.484154	0.494594	0.521898	0.104242	0.103682	0.106266	0.508983	0.537827	0.538217	0.103887	0.110139	0.109259
8	0.526539	0.541635	0.558932	0.105375	0.103967	0.106663	0.563446	0.586052	0.584982	0.104994	0.112058	0.110894
8.5	0.563267	0.582763	0.588363	0.106787	0.105102	0.10861	0.610654	0.626051	0.622354	0.106387	0.114524	0.113346
9	0.585058	0.615278	0.611293	0.107632	0.106799	0.110576	0.647241	0.654539	0.650319	0.108881	0.118633	0.116616
9.5	0.595096	0.635483	0.626959	0.109332	0.107934	0.112532	0.673766	0.675367	0.67236	0.110268	0.122472	0.120153
10	0.591798	0.651291	0.638398	0.111872	0.109351	0.11567	0.695268	0.693443	0.689288	0.113328	0.128777	0.124787
10.5	0.568721	0.666414	0.647954	0.113567	0.110766	0.118411	0.715381	0.709059	0.704618	0.116382	0.134259	0.129687
11	0.563394	0.678521	0.655964	0.116114	0.113315	0.123108	0.730184	0.720844	0.714831	0.120262	0.141932	0.135947
11.5	0.558432	0.683848	0.659801	0.119789	0.115865	0.128212	0.742189	0.728788	0.722894	0.125536	0.151802	0.145477
12	0.556124	0.686818	0.660938	0.122329	0.118984	0.132521	0.747213	0.732076	0.727726	0.13081	0.161943	0.154465
12.5	0.559928	0.688469	0.662448	0.126289	0.122382	0.139969	0.754473	0.73509	0.728804	0.138864	0.175651	0.165896
13	0.560341	0.694355	0.665147	0.131377	0.126631	0.146641	0.758941	0.7381	0.730679	0.147192	0.190999	0.179509
13.5	0.560607	0.693839	0.665911	0.137311	0.131165	0.156423	0.758663	0.739197	0.730948	0.156906	0.208269	0.195845
14	0.56033	0.693029	0.667386	0.143244	0.137399	0.165458	0.759506	0.740566	0.73121	0.169674	0.229648	0.214905
14.5	0.577254	0.701863	0.673105	0.152861	0.145046	0.178802	0.767886	0.746866	0.736331	0.183003	0.251854	0.233689
15	0.569753	0.704314	0.675379	0.161901	0.152694	0.1933	0.768442	0.750429	0.74035	0.202971	0.283645	0.264998
15.5	0.572048	0.707252	0.678434	0.172358	0.16233	0.20861	0.772632	0.75481	0.743585	0.223247	0.313248	0.293321
16	0.573849	0.707011	0.67918	0.183945	0.173094	0.226237	0.775155	0.756456	0.747607	0.249323	0.34778	0.330357
16.5	0.570952	0.711305	0.68378	0.196641	0.187539	0.2482	0.779341	0.761116	0.752172	0.279313	0.385869	0.368743
17	0.566991	0.716418	0.688719	0.214443	0.202844	0.271327	0.784364	0.765506	0.754603	0.31233	0.425058	0.410692
17.5	0.583497	0.719085	0.69291	0.231659	0.223524	0.296429	0.789958	0.768791	0.758371	0.351201	0.469449	0.456725
18	0.580084	0.722075	0.696729	0.254254	0.243636	0.324262	0.793597	0.774547	0.764291	0.390345	0.510559	0.499518
18.5	0.587012	0.726915	0.702414	0.277385	0.269986	0.355639	0.801968	0.783038	0.768874	0.437824	0.554945	0.542565
19	0.597503	0.734732	0.708932	0.303894	0.302569	0.388188	0.810052	0.786048	0.769139	0.482817	0.596299	0.584804
19.5	0.612904	0.737185	0.713106	0.335872	0.328616	0.423883	0.815094	0.790704	0.772369	0.52921	0.627763	0.624345
20	0.602859	0.738507	0.715788	0.360724	0.349235	0.458804	0.818154	0.798654	0.781511	0.567842	0.641106	0.654651
20.5	0.608708	0.744157	0.722289	0.385869	0.37723	0.497665	0.826803	0.805501	0.785006	0.609248	0.650126	0.679216
21	0.615824	0.752518	0.726872	0.420076	0.417439	0.537292	0.83435	0.812076	0.789043	0.645121	0.670657	0.693442
21.5	0.617606	0.754395	0.729944	0.449992	0.458496	0.566722	0.838818	0.815086	0.79146	0.670166	0.670361	0.705465
22	0.630116	0.760852	0.732608	0.471421	0.498981	0.594592	0.843008	0.820018	0.794955	0.687976	0.682157	0.705736
22.5	0.634122	0.77002	0.736515	0.495429	0.536059	0.618143	0.84524	0.82028	0.791725	0.701304	0.695879	0.707398
	0.63616	0.770262	0.742182	0.482985	0.555541	0.628774	0.85557	0.82933	0.801953	0.695211	0.676381	0.706833

[truncated: 17 more sheets: HSP104_wighteone, HAC1_glabridin, HAC1_wighteone, ELO2_glabridin, ELO2_wighteone, FAA1_glabridin, FAA1_wighteone, FAA4_glabridin, FAA4_wighteone, LEM3_glaridin, LEM3_wighteone, PDR5_glabridin, PDR5_wighteone, YOR_glabridin, YOR1_wighteone, TRP1_TAT2_glabridin, TRP1_TAT2_wighteone]
